# Supplementary material for: Two zinc finger proteins with functions in m6A writing interact with HAKAI
Source: Nat Commun. 2022 Mar 2;13:1127. doi: 10.1038/s41467-022-28753-3 (PMC8891334; doi:10.1038/s41467-022-28753-3)
Supplement: Supplementary file 4 — Supplementary Data 1 [file 41467_2022_28753_MOESM4_ESM.xlsx]

## Sheet: Sheet1
Pulled-down proteins from HAKAIpro:HAKAI-GFP/hakai (Two-sided student t-test significant, FDR<0.1, S0=2)
No.	WT 1	WT 2	WT 3	HAKAI-GFP 1	HAKAI-GFP 2	HAKAI-GFP 3	C: Only identified by site	C: Reverse	C: Potential contaminant	C: Student's T-test Significant Hakai-GFP_WT	C: Student's T-test significant	N: Peptides	N: Razor + unique peptides	N: Unique peptides	N: Sequence coverage [%]	N: Unique + razor sequence coverage [%]	N: Unique sequence coverage [%]	N: Mol. weight [kDa]	N: Q-value	N: Score	N: Intensity	N: MS/MS count	N: -Log Student's T-test p-value Hakai-GFP_WT	N: Student's T-test q-value Hakai-GFP_WT	N: Student's T-test Difference Hakai-GFP_WT	N: Student's T-test Test statistic Hakai-GFP_WT	T: Protein IDs	T: Majority protein IDs	T: Protein names	T: Gene names	T: id
1	14.653	13.5936	14.5178	25.7404	26.096	27.5257				+	HAKAI-GFP_WT	12	12	12	46.1	46.1	46.1	39.771	0	130.62	358850000	318	4.35274	0	12.1992	4.62245	Q9LFC0;A0A178UJ32;Q8LGB2;A0A178UM57;A0A178UL31	Q9LFC0;A0A178UJ32;Q8LGB2;A0A178UM57	HAKAI	AT5G01160 HAKAI	161
2	16.1123	17.6423	15.1569	21.7023	21.3041	23.2365				+	HAKAI-GFP_WT	65	65	65	83.5	83.5	83.5	76.732	0	323.31	8795800000	6217	2.46073	0.0531429	5.77712	1.96953	A0A178V1S7	A0A178V1S7	MTA	AT4G10760 MTA	403
3	14.6496	14.0875	14.4511	24.1147	24.1191	24.4013				+	HAKAI-GFP_WT	31	31	31	77.6	77.6	77.6	37.214	0	299.29	332630000	878	6.07625	0	9.81565	4.48218	A0A178V9T4	A0A178V9T4	FIP37	AT3G54170 FIP37	521
4	15.2503	14.4218	15.0967	20.6056	21.5068	21.5189				+	HAKAI-GFP_WT	15	15	15	53.1	53.1	53.1	40.706	0	166.95	49309000	197	4.03966	0	6.28749	2.62499	A0A178W5Q1	A0A178W5Q1	HIZ1	AT1G32360 zinc finger CCCH domain protein	934
5	15.4415	15.0097	14.2954	21.0659	21.2069	22.3923				+	HAKAI-GFP_WT	33	33	9	46.3	46.3	13.5	91.794	0	323.31	78578000	333	3.60855	0	6.6395	2.61686	A0A178W9Z4	A0A178W9Z4	Hsp70-15	Heat shock 70 kDa protein 15 (Hsp70-15)	1012
6	15.4777	14.01	15.5293	20.0924	20.0599	21.7338				+	HAKAI-GFP_WT	15	15	15	16.6	16.6	16.6	132.1	0	170.24	29379000	133	2.78457	0.062	5.62301	2.04923	A0A1P8BD90;Q9LV05;A0A178UDP8	A0A1P8BD90;Q9LV05;A0A178UDP8	HIZ2	AT5G53440 zinc finger CCCH domain protein	1208
7	13.4514	14.4387	15.2336	23.3815	24.7759	25.2367				+	HAKAI-GFP_WT	62	62	62	32.4	32.4	32.4	234.22	0	323.31	301220000	737	3.73172	0	10.0902	3.65661	F4J8G7;A0A178VCQ7;Q9M9X3	F4J8G7;A0A178VCQ7;Q9M9X3	VIR	AT3G05680 VRILIZER, embryo defective 2016(EMB2016)	1293
Pulled-down proteins from MTApro:MTA-GFP/mta (Two-sided student t-test significant, FDR<0.05, S0=1)
No.	WT 1	WT 2	WT 3	MTA-GFP 1	MTA-GFP 2	MTA-GFP 3	C: Only identified by site	C: Reverse	C: Potential contaminant	C: Student's T-test Significant MTA-GFP_WT	C: Student's T-test significant	N: Peptides	N: Razor + unique peptides	N: Unique peptides	N: Sequence coverage [%]	N: Unique + razor sequence coverage [%]	N: Unique sequence coverage [%]	N: Mol. weight [kDa]	N: Q-value	N: Score	N: Intensity	N: MS/MS count	N: -Log Student's T-test p-value MTA-GFP_WT	N: Student's T-test q-value MTA-GFP_WT	N: Student's T-test Difference MTA-GFP_WT	N: Student's T-test Test statistic MTA-GFP_WT	T: Protein IDs	T: Majority protein IDs	T: Protein names	T: Gene names	T: id
1	16.2024	15.111	14.6068	19.4394	18.9054	19.156				+	MTA-GFP_WT	13	13	13	28.5	28.5	28.5	72.322	0	137.25	3965900	44	2.83432	0.0237143	3.86025	2.5812	A0A178UBE1;D7M635	A0A178UBE1;D7M635			73
2	16.9367	14.8243	12.8823	19.8699	19.7611	19.5684				+	MTA-GFP_WT	6	6	6	30.3	30.3	30.3	25.079	0	36.331	8388100	30	1.83974	0.04624	4.85202	2.23176	D7MV11;D7LZE2;D7LZE0;A0A178UQ77;A0A178UD71;A0A178UC18;Q42161;D7MUY7	D7MV11;D7LZE2;D7LZE0;A0A178UQ77;A0A178UD71;A0A178UC18;Q42161;D7MUY7			83
3	16.3549	15.2456	12.7375	18.8218	19.7005	19.6586				+	MTA-GFP_WT	9	9	9	43.6	43.6	43.6	27.636	0	73.181	10501000	47	1.85156	0.0444615	4.61429	2.1894	A0A178VWY7;F4K5C7;A0A178UQ69;A0A178UFG0;D7MQD3;D7L9D5;D7LZX5;C0Z342;F4IMI7	A0A178VWY7;F4K5C7;A0A178UQ69;A0A178UFG0;D7MQD3;D7L9D5;D7LZX5;C0Z342;F4IMI7	40S ribosomal protein S4	At5g07090;At2g17360	118
4	17.3569	14.8148	12.5667	20.7735	19.5812	20.0413				+	MTA-GFP_WT	6	6	6	39.6	39.6	39.6	16.544	0	138.02	18100000	62	1.6654	0.0487719	5.21922	2.15087	A8MRX2;A0A178UFG3;F4JWM1;A0A178VMH3;A0A178W2C4;D7LXU5;D7L228	A8MRX2;A0A178UFG3;F4JWM1;A0A178VMH3;A0A178W2C4;D7LXU5		At5g18380	119
5	17.1289	15.6755	14.6697	20.9736	19.6313	20.0709				+	MTA-GFP_WT	20	6	4	44.8	15.1	8.3	49.793	0	51.718	14017000	48	2.24293	0.0355676	4.40056	2.42342	D7MMI4;A0A178UGW7;Q6LAB6;Q42060;Q41946	D7MMI4;A0A178UGW7			131
6	17.2797	14.1833	14.021	20.179	20.9096	19.9405				+	MTA-GFP_WT	12	12	12	46.1	46.1	46.1	39.771	0	190.32	357310000	284	2.03515	0.0258824	5.1817	2.46799	Q9LFC0;A0A178UJ32;Q8LGB2;A0A178UM57;A0A178UL31;D7LXI6	Q9LFC0;A0A178UJ32;Q8LGB2;A0A178UM57		F7J8_140	161
7	17.1229	14.4302	14.6173	20.8389	20.8919	20.8488				+	MTA-GFP_WT	15	15	15	44	44	44	48.323	0	131.55	26877000	93	2.48881	0.0054	5.46971	2.92775	D7M3N0;A0A178UKF1;F4JWF7;F4JWF6;F4JWF3;D7M3M9;A0A178UHG5;A0A178UI50;C0Z397	D7M3N0;A0A178UKF1;F4JWF7;F4JWF6;F4JWF3;D7M3M9;A0A178UHG5		At5g11200;At5g11170	177
8	17.1088	15.7264	14.7185	20.3369	20.0733	20.0175				+	MTA-GFP_WT	22	6	3	53.7	21.2	9.4	50.606	0	93.166	15210000	85	2.4456	0.0228966	4.29133	2.52458	A0A178UKM5;D7M2D7	A0A178UKM5;D7M2D7			179
9	15.562	16.3846	18.5373	23.5989	23.0291	22.7412				+	MTA-GFP_WT	23	23	5	56.3	56.3	17.8	50.618	0	323.31	123520000	482	2.61838	0	6.29513	3.27506	D7LN67;D7MMV3;A0A178UP81;A0A178ULE0	D7LN67;D7MMV3;A0A178UP81;A0A178ULE0			227
10	16.1439	14.5905	14.5928	21.1333	20.0128	20.5622				+	MTA-GFP_WT	22	8	6	53.1	28.7	21.8	49.654	0	156.07	15080000	70	3.06413	0	5.46034	3.39107	D7LZB6;A0A178UTQ9;A0A178UGA1	D7LZB6;A0A178UTQ9;A0A178UGA1			282
11	17.7924	14.9884	14.1438	19.8643	20.231	20.5395				+	MTA-GFP_WT	6	6	6	25.3	25.3	25.3	23.008	0	34.574	15674000	29	1.82142	0.0457143	4.57013	2.15587	D7M7A3;A0A178UUQ0;B3H7J6;D7MJG9;A0A178US64;Q9SZ81	D7M7A3;A0A178UUQ0;B3H7J6;D7MJG9;A0A178US64		At5g15200	290
12	17.1417	14.7101	14.0207	20.0807	19.8105	19.8973				+	MTA-GFP_WT	10	9	9	24.3	23.2	23.2	68.672	0	61.184	8025300	39	2.08924	0.0374634	4.63867	2.37886	A0A178UWB3;D7MFR8;Q56WH9;D7L4D0	A0A178UWB3;D7MFR8			311
13	16.9508	19.9721	13.5348	23.3406	22.8521	23.0537				+	MTA-GFP_WT	21	21	4	51.1	51.1	13.2	53.39	0	250.29	123620000	340	1.54749	0.0459623	6.26288	2.18612	Q5D6C5;Q5D6C3;A0A178UZR5;Q5D6C4;A8MQP1;F4JTV4;A7XB43;B9DG03;F4JTV5;C0Z3F3;Q0WMC0;A0A0B4ULJ4	Q5D6C5;Q5D6C3;A0A178UZR5;Q5D6C4;A8MQP1;F4JTV4;A7XB43;B9DG03;F4JTV5;C0Z3F3	Adenosylhomocysteinase	HOG1;MEE58;At4g13940	355
14	15.5673	14.7539	13.4442	18.6164	18.0478	18.3721				+	MTA-GFP_WT	4	4	1	15.6	15.6	3.1	29.803	0	46.175	4861100	36	2.37618	0.039234	3.75696	2.29084	A0A178UZT1;D7MDJ7;D7L2Z2;C0Z2V4;Q42008;Q42297;Q42108;Q56ZZ2	A0A178UZT1;D7MDJ7;D7L2Z2;C0Z2V4		At4g34670	356
15	15.6854	15.2956	14.1628	21.5184	21.6355	20.7085				+	MTA-GFP_WT	24	24	24	28.2	28.2	28.2	106.36	0	323.31	38532000	220	3.48882	0	6.23953	4.04708	F4JKV6;A0A178V0G2	F4JKV6;A0A178V0G2		EMB1691	365
16	16.2616	14.5061	14.176	29.665	29.9083	28.715				+	MTA-GFP_WT	64	64	13	76.4	76.4	18.2	76.732	0	323.31	8895600000	5972	4.38571	0	14.4482	8.29119	A0A178V1S7;REV__D7LCT5	A0A178V1S7			384
17	17.1409	15.3048	14.3535	20.2091	19.8938	19.2923				+	MTA-GFP_WT	14	14	2	47.1	47.1	9.2	38.716	0	148.21	13977000	70	2.08697	0.0446531	4.19864	2.25598	F4JKM2;A0A178V3B0;A0A0B4ULR9;F8WPB5	F4JKM2;A0A178V3B0		CAD5	406
18	15.5798	15.7425	14.2124	19.7508	19.0257	19.1911				+	MTA-GFP_WT	5	5	5	16.8	16.8	16.8	38.245	0	44.946	5532500	50	2.83278	0.0186667	4.14434	2.70432	A0A178V3X8;C0Z2U0;C0Z2Z9;D7M9L6;D7M9L4;A0A178UVK9	A0A178V3X8;C0Z2U0;C0Z2Z9;D7M9L6		At4g37980	415
19	16.3784	15.854	13.699	20.4006	20.4334	19.8274				+	MTA-GFP_WT	11	11	8	34	34	26.1	47.215	0	111.13	14088000	66	2.36356	0.0207692	4.91001	2.66401	A0A178V5S3;A0A178V775;D7L9N8;A0A1P8BDE7;A0A1P8BDA9;A0A178UJF6;A0A178UJ57;A0A1P8BDA2;A0A178UKP6;A0A1P8BDA3;F4K6V1;D7M6L2	A0A178V5S3;A0A178V775;D7L9N8			439
20	16.9546	15.1887	14.3239	20.2392	19.3051	20.2376				+	MTA-GFP_WT	14	14	14	12.6	12.6	12.6	160.85	0	114.67	7984700	61	2.22138	0.0346316	4.43825	2.4196	A0A178V752;D7M3G9	A0A178V752;D7M3G9			456
21	16.6667	14.9782	14.2265	21.2917	19.2723	19.8543				+	MTA-GFP_WT	15	15	2	57.3	57.3	7.3	38.539	0	160.38	272020000	114	2.17613	0.0254194	4.84896	2.50145	A0A178V8L4;A0A178V694;D7LJ40;Q56Z19;D7LDD8	A0A178V8L4;A0A178V694			478
22	18.1602	14.3175	14.1859	24.2232	23.9281	23.6471				+	MTA-GFP_WT	30	30	30	77.3	77.3	77.3	37.214	0	323.31	329400000	795	2.50819	0	8.37831	3.62076	A0A178V9T4;D7LUR2	A0A178V9T4;D7LUR2			496
23	15.73	15.0392	14.0129	19.7281	18.989	19.0233				+	MTA-GFP_WT	3	3	3	24.2	24.2	24.2	13.878	0	20.177	11920000	61	2.83591	0.00909091	4.31947	2.7797	A0A178V9U8;Q8H189;D7LNC4;A0A178VBU3;D7MLC5;D7MLC6;Q7X927;Q7X928	A0A178V9U8;Q8H189;D7LNC4;A0A178VBU3;D7MLC5;D7MLC6		At5g62300	497
24	17.8082	14.8459	14.2772	22.1299	22.4524	21.5771				+	MTA-GFP_WT	5	5	5	32.5	32.5	32.5	17.798	0	323.31	40330000	70	2.33018	0	6.4094	3.01756	D7LSV4;D7LFZ1;A0A178VYW3;A0A178V9X1;D7KNF5;A0A178WHK4;A0A178VD86;A0A178W3S3;O64955;D7LII8;F4JGM3;Q8LDD7;A0A178VL95;D7KL21;A0A178W1F2;A6XI99;A6XIA0;A6XIA1;Q94B30;Q8LBW0;Q8H0Y0;D7M2I1;Q6KFS0;Q6KFR9;Q6KFR8;Q6KFR7;Q84VL6;A0A178W2G5;O49976;J7FN14;D7M1X7;A0A178V886;D7LWL8;A0A1P8BGQ7;A0A178W444;D7M3C0;F4I9X6;A0A178UDC6;Q7GAQ5;Q6KFS4;Q6KFS3;Q6KFS2;Q6KFS1;Q0WRN6;O49977;Q93ZJ0;Q3EAA5;A0A178V185;D7M031;D7LF…	D7LSV4;D7LFZ1;A0A178VYW3;A0A178V9X1;D7KNF5;A0A178WHK4;A0A178VD86;A0A178W3S3;O64955;D7LII8;F4JGM3;Q8LDD7;A0A178VL95;D7KL21;A0A178W1F2;A6XI99;A6XIA0;A6XIA1;Q94B30;Q8LBW0;Q8H0Y0;D7M2I1;Q6KFS0;Q6KFR9;Q6KFR8;Q6KFR7;Q84VL6;A0A178W2G5;O49976;J7FN14;D7M1X7;A0A178V886;D7LWL8;A0A1P8BGQ7;A0A178W444;D7M3C0;F4I9X6;A0A178UDC6;Q7GAQ5;Q6KFS4;Q6KFS3;Q6KFS2;Q6KFS1;Q0WRN6;O49977;Q93ZJ0;Q3EAA5;A0A178V185;D7M031;D7LF…		SEN3;UBQ11;UBQ10;UBQ3;UBQ13;T8F5.13;At5g20620	499
25	16.9857	15.27	14.991	20.8385	19.4479	19.6971				+	MTA-GFP_WT	26	8	8	41.5	14.9	14.9	71.101	0	190.61	9822200	64	2.30535	0.0337436	4.24563	2.41724	A0A178VCC0;D7L0I2;Q42445	A0A178VCC0;D7L0I2			537
26	16.9931	14.5839	13.7002	22.7505	22.8811	22.1736				+	MTA-GFP_WT	17	17	9	44	44	27.6	46.444	0	228.43	68260000	154	2.76133	0	7.50934	3.74024	Q0WW92;A0A178VCC5;D7LMH1;F4J1V2;Q56ZJ7;Q9SAS0	Q0WW92;A0A178VCC5;D7LMH1;F4J1V2		At3g44110;ATJ3	538
27	16.636	15.0394	14.0492	20.1697	19.3247	19.5613				+	MTA-GFP_WT	10	10	10	15.9	15.9	15.9	89.244	0	80.754	5057200	43	2.29985	0.0266667	4.44374	2.47636	A0A178VEL0;D7LN45;Q0WME6	A0A178VEL0;D7LN45;Q0WME6		At3g46740	574
28	16.4441	15.1734	13.6631	20.6067	19.1822	19.5181				+	MTA-GFP_WT	10	10	10	18.1	18.1	18.1	61.452	0	61.525	7256800	26	2.16477	0.0305143	4.67546	2.44589	A0A178VH19;B3H746;D7L6T0;D7MST5;A0A178UAH1	A0A178VH19;B3H746;D7L6T0		ROF1	615
29	17.9775	18.4632	15.0101	23.3604	23.102	23.322				+	MTA-GFP_WT	21	21	11	74.3	74.3	41.5	42.795	0	323.31	150500000	317	2.3148	0.00568421	6.11118	2.9349	D7L6S2;A0A178VIP8;Q42169;Q41961;Q42242	D7L6S2;A0A178VIP8			629
30	16.9138	14.6257	14.307	20.4297	20.2044	20.0335				+	MTA-GFP_WT	16	7	6	49.3	30	27.9	41.876	0	114.07	41074000	92	2.40018	0.01792	4.94036	2.70119	Q0WL95;D7KE20;A0A178VJY0;F4J8V9;B9DHA3;A0A178WDV5;Q3ZDM5;Q8LB94;Q93ZL9;C0Z223;A0A178VQF8;D7LI19	Q0WL95;D7KE20;A0A178VJY0;F4J8V9;B9DHA3;A0A178WDV5;Q3ZDM5;Q8LB94;Q93ZL9		At3g18780;ACT2	647
31	16.9369	15.1707	13.5781	20.4477	18.8642	20.3684				+	MTA-GFP_WT	7	7	1	41.3	41.3	7.3	16.257	0	44.773	17020000	71	1.87983	0.0453333	4.66484	2.22311	A0A178VS26	A0A178VS26			728
32	16.4742	15.2547	14.8897	18.9505	18.9959	20.7115				+	MTA-GFP_WT	4	4	3	16.1	16.1	12.4	28.615	0	31.162	10826000	48	2.2264	0.0384167	4.01313	2.29066	A0A178VTB8;F4INW2;C0Z3A1;D7LC70;D7KG63	A0A178VTB8;F4INW2;C0Z3A1		At2g30620	749
33	16.8281	15.0184	14.8188	20.1033	19.3728	19.205				+	MTA-GFP_WT	10	10	2	30.3	30.3	6.7	56.705	0	110.78	10672000	82	2.34453	0.0357209	4.00527	2.36151	A0A178VVW7;D7LFS8	A0A178VVW7			777
34	16.4749	15.3364	14.6063	20.6974	20.9195	19.0517				+	MTA-GFP_WT	27	27	0	27.4	27.4	0	136.5	0	189.6	17451000	147	2.39112	0.0245926	4.75029	2.63668	A0A178VW28;Q56YZ8	A0A178VW28			778
35	16.518	14.9991	14.2875	19.8111	19.2589	19.0944				+	MTA-GFP_WT	9	8	1	16.3	14.5	1.8	67.219	0	75.651	5576700	41	2.39718	0.0365556	4.12	2.43411	D7LIT4;A0A178VXF4	D7LIT4;A0A178VXF4			791
36	16.8512	15.6579	15.4999	21.3169	20.7727	20.9613				+	MTA-GFP_WT	18	11	10	60.3	33.6	29	42.497	0	114.03	31523000	98	3.41242	0	5.01394	3.445	A0A178VXF8;D7LJ85	A0A178VXF8;D7LJ85			792
37	16.6369	14.916	12.9923	21.5828	20.8076	20.7756				+	MTA-GFP_WT	14	14	9	22.7	22.7	15.5	77.436	0	94.113	17677000	82	2.33498	0	6.2069	2.97662	F4IFZ9;Q8RXP0;A0A178VY37;B9DFG0;B9DHM7;D7LDS7;D7MY37	F4IFZ9;Q8RXP0;A0A178VY37;B9DFG0;B9DHM7;D7LDS7		P5CS1;At2g39800	796
38	16.9356	14.3463	14.141	19.5127	19.2571	19.1374				+	MTA-GFP_WT	9	9	9	26	26	26	50.049	0	82.931	6348600	46	1.99635	0.0451111	4.16142	2.18327	F4IGU7;O22957;A0A178VYT1;Q9SHR1;Q9LP33;A0A1P8AUI7;D7KCZ5;Q8GXH2;A0A178WAB7	F4IGU7;O22957;A0A178VYT1		At2g34040	806
39	15.9462	15.272	14.1036	19.6708	19.185	19.7737				+	MTA-GFP_WT	4	4	2	25.2	25.2	13.2	17.487	0	132.99	9427700	83	2.83837	0.00952381	4.43591	2.82899	D7LQH5;D7LLS2;A0A178VYY4;D7MH78	D7LQH5;D7LLS2;A0A178VYY4;D7MH78			810
40	15.9511	15.4776	12.9071	19.8604	18.6839	20.065				+	MTA-GFP_WT	6	6	6	43.2	43.2	43.2	11.755	0	40.933	16231000	42	1.99187	0.0368889	4.75782	2.33342	A0A178VZQ3;D7LBP0	A0A178VZQ3;D7LBP0			816
41	17.1601	15.2789	14.0277	20.4755	21.081	19.8376				+	MTA-GFP_WT	17	17	17	20.2	20.2	20.2	99.099	0	114.34	14368000	100	2.15139	0.0221333	4.97576	2.51486	A0A178VZY9;D7L890	A0A178VZY9;D7L890			822
42	17.0443	17.9815	14.936	21.5866	20.9257	21.0928				+	MTA-GFP_WT	19	4	3	44.9	8.7	6.6	46.762	0	46.435	27014000	55	2.10437	0.0365714	4.54776	2.36595	A0A178W4U1;F4HV96;B9DHY5	A0A178W4U1;F4HV96;B9DHY5		EIF4A-2;At1g54270	864
43	17.5955	15.0335	14.8142	22.275	22.1866	21.7883				+	MTA-GFP_WT	15	15	15	53.1	53.1	53.1	40.706	0	190.47	41121000	178	2.64163	0	6.26892	3.29034	A0A178W5Q1;D7KHJ6;D7LHW1	A0A178W5Q1;D7KHJ6			875
44	16.9904	15.1133	14.6235	19.9456	18.9355	19.4491				+	MTA-GFP_WT	7	7	7	47.4	47.4	47.4	21.93	0	47.462	10914000	73	2.11658	0.0442909	3.86768	2.17525	Q8LCC2;D7KIG0;A0A178W8D1;A0A178WEG1;Q56W98;Q9C885;D7LY55;A0A178V0L6;A0A1P8B5B3	Q8LCC2;D7KIG0;A0A178W8D1;A0A178WEG1;Q56W98		At1g33140	917
45	16.9277	14.7796	13.6372	22.0168	21.4101	21.2959				+	MTA-GFP_WT	22	12	8	51.4	31.8	20.9	50.4	0	222.33	32694000	96	2.54492	0	6.45943	3.24566	D7KI83;A0A178W9M8	D7KI83;A0A178W9M8			936
46	16.7761	16.5482	14.1853	23.0492	22.5383	21.5915				+	MTA-GFP_WT	32	32	3	45.7	45.7	2.8	91.794	0	323.31	74278000	324	2.66748	0	6.55645	3.39388	A0A178W9Z4	A0A178W9Z4			941
47	16.8405	14.6602	14.2576	23.2449	22.9162	22.3493				+	MTA-GFP_WT	32	32	21	41.6	41.6	25.6	93.89	0	270.8	93250000	471	3.0713	0	7.58405	4.11303	A0A178WBS0;D7KNV2;A0A178V8Q5;A0A178VD37;D7MVD2	A0A178WBS0;D7KNV2			963
48	16.5428	15.4068	14.4512	21.7329	21.0566	20.6415				+	MTA-GFP_WT	5	5	4	52.2	52.2	40.3	17.14	0	39.791	23736000	38	2.94106	0	5.6767	3.37273	A0A178WC68;Q42021;A0A178WD70;Q42002;D7KBF3;A0A178WBN7	A0A178WC68;Q42021;A0A178WD70	Eukaryotic translation initiation factor 5A		966
49	16.7772	14.4842	12.5491	20.5558	19.5927	19.3713				+	MTA-GFP_WT	15	15	15	31.1	31.1	31.1	44.593	0	97.168	11447000	48	1.83073	0.038087	5.23645	2.30179	Q8H154;A0A178WDT7;Q0WLE7;A8MQQ1;D7KMW4;A0A178UNJ2;D7MSR6;D7KVJ1;A0A178WD22;B9DHK8	Q8H154;A0A178WDT7;Q0WLE7;A8MQQ1;D7KMW4;A0A178UNJ2		At1g43170;RP1	980
50	16.7654	14.5094	13.6851	19.5736	20.3226	19.6622				+	MTA-GFP_WT	19	19	5	23.2	23.2	8.5	124.33	0	156.43	11100000	68	2.16194	0.024625	4.86614	2.49485	A0A178WLB2;D7KDI9	A0A178WLB2;D7KDI9			1057
51	15.7718	14.9436	14.0302	20.505	20.7525	19.8942				+	MTA-GFP_WT	14	14	10	15.7	15.7	11.1	132.1	0	241.16	22858000	126	3.19861	0	5.46866	3.49672	A0A1P8BD90;Q9LV05;A0A178UDP8	A0A1P8BD90;Q9LV05;A0A178UDP8		At5g53440	1108
52	16.9381	15.3686	14.8685	25.0299	24.6849	23.0853				+	MTA-GFP_WT	55	4	4	67.9	5.2	5.2	77.018	0	118.16	210160000	358	3.22985	0	8.54163	4.58095	D7LYS5	D7LYS5			1229
53	16.351	20.2551	14.6542	25.6068	24.6943	24.7529				+	MTA-GFP_WT	31	31	0	37.9	37.9	0	80.096	0	323.31	254140000	548	2.0341	0.006	7.93122	2.95481	D7ML64	D7ML64			1248
54	17.4572	15.2522	14.1367	22.9992	23.4548	22.9798				+	MTA-GFP_WT	60	60	60	31.9	31.9	31.9	234.22	0	323.31	272760000	707	2.79831	0	7.52919	3.78757	F4J8G7;A0A178VCQ7;Q9M9X3;D7L4M0	F4J8G7;A0A178VCQ7;Q9M9X3;D7L4M0		EMB2016;F18C1.5	1271
55	17.1932	15.1499	14.3943	19.877	20.1423	19.6693				+	MTA-GFP_WT	6	6	2	27.4	27.4	9.8	30.902	0	43.981	11098000	44	2.15479	0.0377273	4.31708	2.33717	Q8LDY5;A0A178VX88;D7LHY8	Q8LDY5;A0A178VX88;D7LHY8			1292
56	17.4262	14.5518	14.4935	21.5908	20.9868	20.3769				+	MTA-GFP_WT	18	18	18	20	20	20	123.82	0	160.86	17956000	119	2.22641	0.0194783	5.49434	2.70726	Q93VS8;A0A178UQ41;D7LZC0;D7KNY5	Q93VS8;A0A178UQ41;D7LZC0		emb2734	1293
57	17.1586	15.2347	14.9416	20.1179	19.6914	19.7704				+	MTA-GFP_WT	14	14	14	22.7	22.7	22.7	80.718	0	96.022	7361300	49	2.34854	0.0384	4.08161	2.39035	Q9FJZ7;A0A178UIK5;Q94JM0;Q0WMC3;A0A1P8BA73;D7MMY0	Q9FJZ7;A0A178UIK5;Q94JM0;Q0WMC3;A0A1P8BA73;D7MMY0		At5g66420	1296
Pulled-down proteins from hakai-2 MTApro:MTA-GFP/mta (Two-sided student t-test significant, FDR<0.05, S0=1)
No.	WT 1	WT 2	WT 3	hakai MTA-GFP 1	hakai MTA-GFP 2	hakai MTA-GFP 3	C: Only identified by site	C: Reverse	C: Potential contaminant	C: Student's T-test Significant hakai MTA-GFP_WT	C: Student's T-test significant	N: Peptides	N: Razor + unique peptides	N: Unique peptides	N: Sequence coverage [%]	N: Unique + razor sequence coverage [%]	N: Unique sequence coverage [%]	N: Mol. weight [kDa]	N: Q-value	N: Score	N: Intensity	N: MS/MS count	N: -Log Student's T-test p-value hakai MTA-GFP_WT	N: Student's T-test q-value hakai MTA-GFP_WT	N: Student's T-test Difference hakai MTA-GFP_WT	N: Student's T-test Test statistic hakai MTA-GFP_WT	T: Protein IDs	T: Majority protein IDs	T: Protein names	T: Gene names	T: id
1	17.1229	14.4302	14.6173	21.1478	20.7703	20.2482				+	hakai MTA-GFP_WT	15	15	15	44	44	44	48.323	0	131.55	26877000	93	2.37945	0.0135652	5.33195	2.79685	D7M3N0;A0A178UKF1;F4JWF7;F4JWF6;F4JWF3;D7M3M9;A0A178UHG5;A0A178UI50;C0Z397	D7M3N0;A0A178UKF1;F4JWF7;F4JWF6;F4JWF3;D7M3M9;A0A178UHG5		At5g11200;At5g11170	177
2	15.562	16.3846	18.5373	22.5532	22.7353	22.0109				+	hakai MTA-GFP_WT	23	23	5	56.3	56.3	17.8	50.618	0	323.31	123520000	482	2.44691	0.0195	5.60519	2.92954	D7LN67;D7MMV3;A0A178UP81;A0A178ULE0	D7LN67;D7MMV3;A0A178UP81;A0A178ULE0			227
3	17.7924	14.9884	14.1438	20.0811	21.0182	20.6404				+	hakai MTA-GFP_WT	6	6	6	25.3	25.3	25.3	23.008	0	34.574	15674000	29	1.91444	0.0494359	4.9384	2.31218	D7M7A3;A0A178UUQ0;B3H7J6;D7MJG9;A0A178US64;Q9SZ81	D7M7A3;A0A178UUQ0;B3H7J6;D7MJG9;A0A178US64		At5g15200	290
4	15.5673	14.7539	13.4442	18.5575	18.8114	18.3324				+	hakai MTA-GFP_WT	4	4	1	15.6	15.6	3.1	29.803	0	46.175	4861100	36	2.48327	0.0293714	3.9786	2.43529	A0A178UZT1;D7MDJ7;D7L2Z2;C0Z2V4;Q42008;Q42297;Q42108;Q56ZZ2	A0A178UZT1;D7MDJ7;D7L2Z2;C0Z2V4		At4g34670	356
5	15.6854	15.2956	14.1628	22.9142	21.0675	22.0834				+	hakai MTA-GFP_WT	24	24	24	28.2	28.2	28.2	106.36	0	323.31	38532000	220	3.23764	0	6.97378	4.09588	F4JKV6;A0A178V0G2	F4JKV6;A0A178V0G2		EMB1691	365
6	16.2616	14.5061	14.176	29.7938	28.7028	29.135				+	hakai MTA-GFP_WT	64	64	13	76.4	76.4	18.2	76.732	0	323.31	8895600000	5972	4.41078	0	14.2293	8.26911	A0A178V1S7;REV__D7LCT5	A0A178V1S7			384
7	17.1409	15.3048	14.3535	20.6798	20.5578	19.7279				+	hakai MTA-GFP_WT	14	14	2	47.1	47.1	9.2	38.716	0	148.21	13977000	70	2.25091	0.028	4.72206	2.52382	F4JKM2;A0A178V3B0;A0A0B4ULR9;F8WPB5	F4JKM2;A0A178V3B0		CAD5	406
8	16.3784	15.854	13.699	20.8272	20.7185	20.4978				+	hakai MTA-GFP_WT	11	11	8	34	34	26.1	47.215	0	111.13	14088000	66	2.54054	0.0146667	5.37069	2.942	A0A178V5S3;A0A178V775;D7L9N8;A0A1P8BDE7;A0A1P8BDA9;A0A178UJF6;A0A178UJ57;A0A1P8BDA2;A0A178UKP6;A0A1P8BDA3;F4K6V1;D7M6L2	A0A178V5S3;A0A178V775;D7L9N8			439
9	16.6667	14.9782	14.2265	21.3533	20.1274	20.1393				+	hakai MTA-GFP_WT	15	15	2	57.3	57.3	7.3	38.539	0	160.38	272020000	114	2.49861	0.0164211	5.24955	2.87142	A0A178V8L4;A0A178V694;D7LJ40;Q56Z19;D7LDD8	A0A178V8L4;A0A178V694			478
10	18.1602	14.3175	14.1859	24.9288	23.4405	23.7671				+	hakai MTA-GFP_WT	30	30	30	77.3	77.3	77.3	37.214	0	323.31	329400000	795	2.45168	0	8.49095	3.56849	A0A178V9T4;D7LUR2	A0A178V9T4;D7LUR2			496
11	15.73	15.0392	14.0129	18.797	20.236	19.959				+	hakai MTA-GFP_WT	3	3	3	24.2	24.2	24.2	13.878	0	20.177	11920000	61	2.68578	0.0141818	4.73664	2.84366	A0A178V9U8;Q8H189;D7LNC4;A0A178VBU3;D7MLC5;D7MLC6;Q7X927;Q7X928	A0A178V9U8;Q8H189;D7LNC4;A0A178VBU3;D7MLC5;D7MLC6		At5g62300	497
12	17.8082	14.8459	14.2772	22.4029	21.287	21.2082				+	hakai MTA-GFP_WT	5	5	5	32.5	32.5	32.5	17.798	0	323.31	40330000	70	2.17414	0.01248	5.98899	2.77193	D7LSV4;D7LFZ1;A0A178VYW3;A0A178V9X1;D7KNF5;A0A178WHK4;A0A178VD86;A0A178W3S3;O64955;D7LII8;F4JGM3;Q8LDD7;A0A178VL95;D7KL21;A0A178W1F2;A6XI99;A6XIA0;A6XIA1;Q94B30;Q8LBW0;Q8H0Y0;D7M2I1;Q6KFS0;Q6KFR9;Q6KFR8;Q6KFR7;Q84VL6;A0A178W2G5;O49976;J7FN14;D7M1X7;A0A178V886;D7LWL8;A0A1P8BGQ7;A0A178W444;D7M3C0;F4I9X6;A0A178UDC6;Q7GAQ5;Q6KFS4;Q6KFS3;Q6KFS2;Q6KFS1;Q0WRN6;O49977;Q93ZJ0;Q3EAA5;A0A178V185;D7M031;D7LF…	D7LSV4;D7LFZ1;A0A178VYW3;A0A178V9X1;D7KNF5;A0A178WHK4;A0A178VD86;A0A178W3S3;O64955;D7LII8;F4JGM3;Q8LDD7;A0A178VL95;D7KL21;A0A178W1F2;A6XI99;A6XIA0;A6XIA1;Q94B30;Q8LBW0;Q8H0Y0;D7M2I1;Q6KFS0;Q6KFR9;Q6KFR8;Q6KFR7;Q84VL6;A0A178W2G5;O49976;J7FN14;D7M1X7;A0A178V886;D7LWL8;A0A1P8BGQ7;A0A178W444;D7M3C0;F4I9X6;A0A178UDC6;Q7GAQ5;Q6KFS4;Q6KFS3;Q6KFS2;Q6KFS1;Q0WRN6;O49977;Q93ZJ0;Q3EAA5;A0A178V185;D7M031;D7LF…		SEN3;UBQ11;UBQ10;UBQ3;UBQ13;T8F5.13;At5g20620	499
13	16.9857	15.27	14.991	20.5416	19.5716	19.7151				+	hakai MTA-GFP_WT	26	8	8	41.5	14.9	14.9	71.101	0	190.61	9822200	64	2.42456	0.0270968	4.19386	2.47718	A0A178VCC0;D7L0I2;Q42445	A0A178VCC0;D7L0I2			537
14	16.9931	14.5839	13.7002	22.62	22.3767	21.4691				+	hakai MTA-GFP_WT	17	17	9	44	44	27.6	46.444	0	228.43	68260000	154	2.60301	0	7.06284	3.45463	Q0WW92;A0A178VCC5;D7LMH1;F4J1V2;Q56ZJ7;Q9SAS0	Q0WW92;A0A178VCC5;D7LMH1;F4J1V2		At3g44110;ATJ3	538
15	16.0561	14.8356	13.6806	19.9449	20.4394	19.5662				+	hakai MTA-GFP_WT	5	5	3	31.4	31.4	23.5	23.539	0	99.898	10452000	64	2.66217	0.0157143	5.1261	2.96146	A8MQA1;D7LS33;B9DGA4;A0A178VD16;F4IWP7;B9DFM3;D7LX62;Q6LAB9;A0A178V6A2	A8MQA1;D7LS33;B9DGA4;A0A178VD16;F4IWP7	60S ribosomal protein L13	BBC1;At3g49010	552
16	17.9775	18.4632	15.0101	23.3188	23.9236	23.001				+	hakai MTA-GFP_WT	21	21	11	74.3	74.3	41.5	42.795	0	323.31	150500000	317	2.31012	0.0183333	6.2642	2.9651	D7L6S2;A0A178VIP8;Q42169;Q41961;Q42242	D7L6S2;A0A178VIP8			629
17	16.9138	14.6257	14.307	20.4003	20.306	19.957				+	hakai MTA-GFP_WT	16	7	6	49.3	30	27.9	41.876	0	114.07	41074000	92	2.39394	0.012	4.93891	2.69596	Q0WL95;D7KE20;A0A178VJY0;F4J8V9;B9DHA3;A0A178WDV5;Q3ZDM5;Q8LB94;Q93ZL9;C0Z223;A0A178VQF8;D7LI19	Q0WL95;D7KE20;A0A178VJY0;F4J8V9;B9DHA3;A0A178WDV5;Q3ZDM5;Q8LB94;Q93ZL9		At3g18780;ACT2	647
18	16.4742	15.2547	14.8897	19.6126	20.0234	21.0063				+	hakai MTA-GFP_WT	4	4	3	16.1	16.1	12.4	28.615	0	31.162	10826000	48	2.747	0.0156	4.67458	2.8629	A0A178VTB8;F4INW2;C0Z3A1;D7LC70;D7KG63	A0A178VTB8;F4INW2;C0Z3A1		At2g30620	749
19	16.4749	15.3364	14.6063	21.5159	20.4207	20.7604				+	hakai MTA-GFP_WT	27	27	0	27.4	27.4	0	136.5	0	189.6	17451000	147	2.99339	0.0124	5.42645	3.32353	A0A178VW28;Q56YZ8	A0A178VW28			778
20	16.8512	15.6579	15.4999	21.5382	21.3944	21.7397				+	hakai MTA-GFP_WT	18	11	10	60.3	33.6	29	42.497	0	114.03	31523000	98	3.6517	0	5.55444	3.86219	A0A178VXF8;D7LJ85	A0A178VXF8;D7LJ85			792
21	16.6369	14.916	12.9923	21.6294	21.0528	20.3606				+	hakai MTA-GFP_WT	14	14	9	22.7	22.7	15.5	77.436	0	94.113	17677000	82	2.28233	0.0183529	6.16584	2.91568	F4IFZ9;Q8RXP0;A0A178VY37;B9DFG0;B9DHM7;D7LDS7;D7MY37	F4IFZ9;Q8RXP0;A0A178VY37;B9DFG0;B9DHM7;D7LDS7		P5CS1;At2g39800	796
22	16.9356	14.3463	14.141	19.8092	19.2153	19.7588				+	hakai MTA-GFP_WT	9	9	9	26	26	26	50.049	0	82.931	6348600	46	2.07738	0.0442105	4.45348	2.32056	F4IGU7;O22957;A0A178VYT1;Q9SHR1;Q9LP33;A0A1P8AUI7;D7KCZ5;Q8GXH2;A0A178WAB7	F4IGU7;O22957;A0A178VYT1		At2g34040	806
23	15.9462	15.272	14.1036	20.0887	19.7068	19.281				+	hakai MTA-GFP_WT	4	4	2	25.2	25.2	13.2	17.487	0	132.99	9427700	83	2.8397	0.0173333	4.58492	2.88973	D7LQH5;D7LLS2;A0A178VYY4;D7MH78	D7LQH5;D7LLS2;A0A178VYY4;D7MH78			810
24	17.1601	15.2789	14.0277	21.21	20.0077	20.3671				+	hakai MTA-GFP_WT	17	17	17	20.2	20.2	20.2	99.099	0	114.34	14368000	100	2.17256	0.0289655	5.03937	2.54827	A0A178VZY9;D7L890	A0A178VZY9;D7L890			822
25	16.9904	15.1133	14.6235	19.7764	19.7647	19.8432				+	hakai MTA-GFP_WT	7	7	7	47.4	47.4	47.4	21.93	0	47.462	10914000	73	2.36948	0.0274118	4.219	2.45043	Q8LCC2;D7KIG0;A0A178W8D1;A0A178WEG1;Q56W98;Q9C885;D7LY55;A0A178V0L6;A0A1P8B5B3	Q8LCC2;D7KIG0;A0A178W8D1;A0A178WEG1;Q56W98		At1g33140	917
26	16.9277	14.7796	13.6372	20.9357	20.4835	19.2912				+	hakai MTA-GFP_WT	22	12	8	51.4	31.8	20.9	50.4	0	222.33	32694000	96	2.04183	0.029125	5.12195	2.45999	D7KI83;A0A178W9M8	D7KI83;A0A178W9M8			936
27	16.7761	16.5482	14.1853	22.4434	21.555	21.9304				+	hakai MTA-GFP_WT	32	32	3	45.7	45.7	2.8	91.794	0	323.31	74278000	324	2.67736	0.0112727	6.13974	3.28795	A0A178W9Z4	A0A178W9Z4			941
28	15.3394	14.3978	13.5799	19.342	19.1059	18.6411				+	hakai MTA-GFP_WT	11	7	3	25.4	18.5	8.8	59.663	0	45.158	3435300	27	2.95303	0.0169231	4.59064	2.96466	A0A178WA93	A0A178WA93			947
29	16.8405	14.6602	14.2576	22.6659	22.8952	22.9251				+	hakai MTA-GFP_WT	32	32	21	41.6	41.6	25.6	93.89	0	270.8	93250000	471	3.14528	0	7.57597	4.1937	A0A178WBS0;D7KNV2;A0A178V8Q5;A0A178VD37;D7MVD2	A0A178WBS0;D7KNV2			963
30	16.7772	14.4842	12.5491	20.62	20.0385	20.3497				+	hakai MTA-GFP_WT	15	15	15	31.1	31.1	31.1	44.593	0	97.168	11447000	48	2.01411	0.03	5.73256	2.56663	Q8H154;A0A178WDT7;Q0WLE7;A8MQQ1;D7KMW4;A0A178UNJ2;D7MSR6;D7KVJ1;A0A178WD22;B9DHK8	Q8H154;A0A178WDT7;Q0WLE7;A8MQQ1;D7KMW4;A0A178UNJ2		At1g43170;RP1	980
31	16.7654	14.5094	13.6851	20.8332	19.6018	19.969				+	hakai MTA-GFP_WT	19	19	5	23.2	23.2	8.5	124.33	0	156.43	11100000	68	2.18546	0.0265185	5.14802	2.58648	A0A178WLB2;D7KDI9	A0A178WLB2;D7KDI9			1057
32	17.5294	16.8049	14.2847	22.0858	21.8446	21.4102				+	hakai MTA-GFP_WT	10	9	5	25.4	23.7	14.6	60.5	0	155.7	19472000	63	2.28966	0.013	5.57385	2.78276	A0A178WMG8;B0LYM3;B0LYG2;B0LYI5;B0LYK9;B0LYH7;B0LYF6;B0LYE4;B0LYF3;B0LYE9;B0LYI4;B0LYJ6;B0LYK6;B0LYL5;B0LYL9;B0LYK5;B0LYM2;B0LYF7;B0LYE5;B0LYF0;B0LYG0;B0LYJ5;B0LYH3;B0LYG5;B0LYF8;B0LYH1;B0LYN3;B0LYM0;B0LYH4;B0LYH6;B0LYH9;B0LYM6;B0LYF4;B0LYM1;B0LYI0;B0LYH2;B0LYH0;B0LYG8;B0LYE7;B0LYL3;B0LYH8;B0LYF5;B0LYL4;B0LYJ8;B0LYG7;B0LYF2;B0LYE6;B0LYJ7	A0A178WMG8			1074
33	15.7718	14.9436	14.0302	22.0787	20.6158	21.3252				+	hakai MTA-GFP_WT	14	14	10	15.7	15.7	11.1	132.1	0	241.16	22858000	126	3.21321	0	6.42465	3.87777	A0A1P8BD90;Q9LV05;A0A178UDP8	A0A1P8BD90;Q9LV05;A0A178UDP8		At5g53440	1108
34	16.9381	15.3686	14.8685	24.6268	23.5452	23.8875				+	hakai MTA-GFP_WT	55	4	4	67.9	5.2	5.2	77.018	0	118.16	210160000	358	3.53604	0	8.29481	4.87814	D7LYS5	D7LYS5			1229
35	16.351	20.2551	14.6542	25.4667	24.7674	24.1687				+	hakai MTA-GFP_WT	31	31	0	37.9	37.9	0	80.096	0	323.31	254140000	548	1.97813	0.0148571	7.71415	2.85703	D7ML64	D7ML64			1248
36	17.4572	15.2522	14.1367	25.0488	23.8472	23.3659				+	hakai MTA-GFP_WT	60	60	60	31.9	31.9	31.9	234.22	0	323.31	272760000	707	2.8208	0	8.47188	4.04104	F4J8G7;A0A178VCQ7;Q9M9X3;D7L4M0	F4J8G7;A0A178VCQ7;Q9M9X3;D7L4M0		EMB2016;F18C1.5	1271
37	17.1932	15.1499	14.3943	20.5449	20.1207	19.678				+	hakai MTA-GFP_WT	6	6	2	27.4	27.4	9.8	30.902	0	43.981	11098000	44	2.18517	0.0311111	4.53541	2.4219	Q8LDY5;A0A178VX88;D7LHY8	Q8LDY5;A0A178VX88;D7LHY8			1292
38	17.4262	14.5518	14.4935	20.7525	19.9741	20.4371				+	hakai MTA-GFP_WT	18	18	18	20	20	20	123.82	0	160.86	17956000	119	2.10285	0.0282424	4.89739	2.456	Q93VS8;A0A178UQ41;D7LZC0;D7KNY5	Q93VS8;A0A178UQ41;D7LZC0		emb2734	1293
39	17.1586	15.2347	14.9416	20.3902	19.7684	19.4762				+	hakai MTA-GFP_WT	14	14	14	22.7	22.7	22.7	80.718	0	96.022	7361300	49	2.27289	0.0362162	4.09995	2.3486	Q9FJZ7;A0A178UIK5;Q94JM0;Q0WMC3;A0A1P8BA73;D7MMY0	Q9FJZ7;A0A178UIK5;Q94JM0;Q0WMC3;A0A1P8BA73;D7MMY0		At5g66420	1296
