# Supplementary material for: Two zinc finger proteins with functions in m6A writing interact with HAKAI
Source: Nat Commun. 2022 Mar 2;13:1127. doi: 10.1038/s41467-022-28753-3 (PMC8891334; doi:10.1038/s41467-022-28753-3)
Supplement: Supplementary file 5 — Supplementary Data 2 [file 41467_2022_28753_MOESM5_ESM.xlsx]

## Sheet: WT_peaks_not_in_hakai-2
	List of peaks that disappear or decrease in the writer complex member mutant hakai-2
gene_id	transcript_id	gene_name	gene_type	Promoter	UTR5	CDS	UTR3	Stop Codon	Intron	Transcript	peakDetail	Sample
AT5G03590	AT5G03590.2	NA	protein_coding	0	0	0	0	0	2	2	chr5:909391-909391|G1_R3__22333,chr5:909393-909393|G1_R2__19950	group1
AT5G25540	AT5G25540.1	CID6	protein_coding	0	0	0	2	2	0	2	chr5:8891627-8891627|G1_R2__19789,chr5:8891713-8891713|G1_R1__16460	group1
AT5G25520	AT5G25520.1	NA	protein_coding	0	0	0	2	0	0	2	chr5:8889527-8889527|G1_R3__23385,chr5:8889529-8889529|G1_R2__19410	group1
AT5G25500	AT5G25500.1	NA	protein_coding	0	0	0	2	2	0	2	chr5:8882443-8882443|G1_R3__23779,chr5:8882428-8882428|G1_R2__21332	group1
AT5G24830	AT5G24830.1	NA	protein_coding	0	0	1	1	1	0	2	chr5:8532204-8532204|G1_R2__20350,chr5:8533449-8533449|G1_R2__20365	group1
AT5G24340	AT5G24340.1	NA	protein_coding	0	0	2	0	1	0	2	chr5:8299737-8299737|G1_R3__24077,chr5:8300117-8300117|G1_R3__23581	group1
AT5G03200	AT5G03200.1	LUL1	protein_coding	0	0	2	0	2	0	2	chr5:760662-760662|G1_R3__24057,chr5:761515-761515|G1_R3__21678	group1
AT5G03140	AT5G03140.1	LECRK82	protein_coding	0	0	2	0	1	0	2	chr5:737750-737750|G1_R3__23367,chr5:739012-739012|G1_R3__23476	group1
AT5G19430	AT5G19430.2	NA	protein_coding	0	0	0	2	2	0	2	chr5:6555679-6555679|G1_R3__22701,chr5:6555702-6555702|G1_R2__19045	group1
AT5G19180	AT5G19180.1	ECR1	protein_coding	0	0	0	2	2	0	2	chr5:6455836-6455836|G1_R3__22455,chr5:6455869-6455869|G1_R2__20408	group1
AT5G18770	AT5G18770.1	NA	protein_coding	0	0	0	2	0	0	2	chr5:6263374-6263374|G1_R3__23800,chr5:6263393-6263393|G1_R2__18735	group1
AT5G18310	AT5G18310.1	NA	protein_coding	0	0	0	2	2	0	2	chr5:6062989-6062989|G1_R3__23234,chr5:6063007-6063007|G1_R2__20412	group1
AT5G18065	AT5G18065.1	HTT3	protein_coding	0	0	0	2	0	0	2	chr5:5980459-5980459|G1_R3__22179,chr5:5980460-5980460|G1_R2__20926	group1
AT5G02620	AT5G02620.2	ANK1	protein_coding	0	0	0	2	2	0	2	chr5:591547-591547|G1_R3__22294,chr5:591559-591559|G1_R2__20126	group1
AT5G17800	AT5G17800.1	MYB56	protein_coding	0	0	1	1	1	0	2	chr5:5877400-5877400|G1_R3__22157,chr5:5879166-5879166|G1_R3__23607	group1
AT5G17600	AT5G17600.1	ATL52	protein_coding	0	1	0	1	1	0	2	chr5:5799954-5799954|G1_R3__23854,chr5:5801169-5801169|G1_R3__23655	group1
AT5G17170	AT5G17170.1	ENH1	protein_coding	0	0	0	2	2	0	2	chr5:5650994-5650994|G1_R2__18962,chr5:5650982-5650982|G1_R1__16062	group1
AT5G16770	AT5G16770.3	AtMYB9	protein_coding	0	0	0	2	0	0	2	chr5:5516649-5516649|G1_R3__21383,chr5:5516632-5516632|G1_R2__21285	group1
AT5G15850	AT5G15850.1	COL1	protein_coding	0	2	0	0	0	0	2	chr5:5177842-5177842|G1_R3__23802,chr5:5177844-5177844|G1_R2__21474	group1
AT5G11870	AT5G11870.2	NA	protein_coding	0	0	0	2	2	0	2	chr5:3827423-3827423|G1_R3__22832,chr5:3827399-3827399|G1_R2__19496	group1
AT5G11150	AT5G11150.2	ATVAMP713	protein_coding	0	0	2	0	0	0	2	chr5:3546485-3546485|G1_R3__23103,chr5:3546483-3546483|G1_R2__20788	group1
AT5G10200	AT5G10200.2	NA	protein_coding	0	0	0	2	0	0	2	chr5:3204612-3204612|G1_R3__22527,chr5:3204618-3204618|G1_R2__20795	group1
AT5G09600	AT5G09600.3	SDH3-1	protein_coding	0	0	1	1	1	0	2	chr5:2980620-2980620|G1_R2__21085,chr5:2979813-2979813|G1_R1__15831	group1
AT5G66210	AT5G66210.1	CPK28	protein_coding	0	0	0	2	2	0	2	chr5:26456534-26456534|G1_R3__21798,chr5:26456582-26456582|G1_R2__19577	group1
AT5G65580	AT5G65580.1	NA	protein_coding	2	0	0	0	0	0	0	chr5:26206915-26206915|G1_R3__23193,chr5:26206934-26206934|G1_R2__18507	group1
AT5G65400	AT5G65400.2	NA	protein_coding	0	0	0	2	2	0	2	chr5:26133213-26133213|G1_R3__21792,chr5:26133211-26133211|G1_R2__18508	group1
AT5G65240	AT5G65240.2	NA	protein_coding	0	0	2	0	0	0	2	chr5:26074992-26074992|G1_R3__22002,chr5:26075006-26075006|G1_R2__18502	group1
AT5G65210	AT5G65210.1	TGA1	protein_coding	0	0	0	2	2	0	2	chr5:26060901-26060901|G1_R3__21142,chr5:26060917-26060917|G1_R2__20645	group1
AT5G65010	AT5G65010.1	ASN2	protein_coding	0	0	0	2	2	0	2	chr5:25972478-25972478|G1_R3__21161,chr5:25972477-25972477|G1_R2__18546	group1
AT5G64816	AT5G64816.1	NA	protein_coding	0	0	0	2	0	0	2	chr5:25913909-25913909|G1_R3__22579,chr5:25913912-25913912|G1_R2__18529	group1
AT5G64620	AT5G64620.1	C/VIF2	protein_coding	0	0	2	0	0	0	2	chr5:25831925-25831925|G1_R1__16312,chr5:25832114-25832114|G1_R1__16313	group1
AT5G64000	AT5G64000.1	SAL2	protein_coding	0	0	0	2	0	0	2	chr5:25618579-25618579|G1_R3__23839,chr5:25618569-25618569|G1_R2__19567	group1
AT5G63930	AT5G63930.1	NA	protein_coding	0	0	0	2	2	0	2	chr5:25586404-25586404|G1_R3__21150,chr5:25586411-25586411|G1_R2__20647	group1
AT5G63370	AT5G63370.1	CDKG1	protein_coding	0	0	0	2	0	0	2	chr5:25384013-25384013|G1_R3__22030,chr5:25383961-25383961|G1_R2__19581	group1
AT5G62980	AT5G62980.2	FOLB2	protein_coding	0	0	0	2	2	0	2	chr5:25277149-25277149|G1_R3__21167,chr5:25277163-25277163|G1_R2__19580	group1
AT5G59980	AT5G59980.1	NA	protein_coding	0	0	0	2	1	0	2	chr5:24149819-24149819|G1_R3__23823,chr5:24149813-24149813|G1_R2__18792	group1
AT5G59650	AT5G59650.1	NA	protein_coding	0	0	0	2	0	0	2	chr5:24035318-24035318|G1_R3__23965,chr5:24035295-24035295|G1_R2__19746	group1
AT5G59220	AT5G59220.2	SAG113	protein_coding	0	0	0	2	0	0	2	chr5:23894543-23894543|G1_R3__23583,chr5:23894538-23894538|G1_R2__21547	group1
AT5G58370	AT5G58370.2	NA	protein_coding	0	0	0	2	0	0	2	chr5:23595863-23595863|G1_R3__22742,chr5:23595877-23595877|G1_R2__19419	group1
AT5G58250	AT5G58250.1	NA	protein_coding	0	0	1	1	2	0	2	chr5:23560431-23560431|G1_R2__21775,chr5:23560282-23560282|G1_R1__16631	group1
AT5G01620	AT5G01620.1	TBL35	protein_coding	0	0	2	0	2	0	2	chr5:234791-234791|G1_R3__23096,chr5:234794-234794|G1_R2__19138	group1
AT5G57240	AT5G57240.3	ORP4C	protein_coding	0	0	2	0	0	0	2	chr5:23194893-23194893|G1_R2__20068,chr5:23193571-23193571|G1_R1__16951	group1
AT5G56650	AT5G56650.1	ILL1	protein_coding	0	0	0	2	2	0	2	chr5:22932684-22932684|G1_R3__22281,chr5:22932685-22932685|G1_R2__20767	group1
AT5G56500	AT5G56500.2	CPN60B3	protein_coding	0	0	0	2	0	0	2	chr5:22877202-22877202|G1_R3__22251,chr5:22877195-22877195|G1_R2__20355	group1
AT5G55550	AT5G55550.1	NA	protein_coding	0	0	0	2	0	0	2	chr5:22501651-22501651|G1_R3__22491,chr5:22501663-22501663|G1_R2__21365	group1
AT5G55540	AT5G55540.2	TRN1	protein_coding	0	0	0	2	2	0	2	chr5:22496312-22496312|G1_R3__24125,chr5:22496300-22496300|G1_R2__21778	group1
AT5G07100	AT5G07100.2	WRKY26	protein_coding	0	0	0	2	2	0	2	chr5:2205728-2205728|G1_R3__24180,chr5:2205727-2205727|G1_R2__21678	group1
AT5G54270	AT5G54270.1	LHCB3	protein_coding	0	0	0	2	2	0	2	chr5:22039550-22039550|G1_R3__22241,chr5:22039551-22039551|G1_R2__18861	group1
AT5G53450	AT5G53450.2	PAP14	protein_coding	0	0	0	2	2	0	2	chr5:21692332-21692332|G1_R3__23685,chr5:21692275-21692275|G1_R2__18794	group1
AT5G53020	AT5G53020.2	NA	protein_coding	0	0	1	1	1	0	2	chr5:21501131-21501131|G1_R3__23491,chr5:21502295-21502295|G1_R2__21669	group1
AT5G52420	AT5G52420.1	NA	protein_coding	0	1	1	0	0	0	2	chr5:21281800-21281800|G1_R3__23621,chr5:21281970-21281970|G1_R3__22722	group1
AT5G50370	AT5G50370.1	ADK2	protein_coding	0	0	0	2	2	0	2	chr5:20509226-20509226|G1_R3__24074,chr5:20509220-20509220|G1_R2__19379	group1
AT5G49940	AT5G49940.1	NIFU2	protein_coding	0	0	0	2	2	0	2	chr5:20317308-20317308|G1_R3__22476,chr5:20317312-20317312|G1_R2__21065	group1
AT5G49710	AT5G49710.3	NA	protein_coding	0	0	0	2	2	0	2	chr5:20197280-20197280|G1_R3__22195,chr5:20197281-20197281|G1_R2__18711	group1
AT5G49010	AT5G49010.1	SLD5	protein_coding	0	0	0	2	2	0	2	chr5:19868093-19868093|G1_R3__24134,chr5:19868095-19868095|G1_R2__21142	group1
AT5G48340	AT5G48340.1	NA	protein_coding	0	0	0	2	1	0	2	chr5:19592684-19592684|G1_R2__19617,chr5:19592789-19592789|G1_R2__21239	group1
AT5G47900	AT5G47900.8	NA	protein_coding	0	0	0	2	0	0	2	chr5:19395114-19395114|G1_R3__23625,chr5:19395098-19395098|G1_R2__21120	group1
AT5G46490	AT5G46490.2	NA	protein_coding	0	0	2	0	2	0	2	chr5:18853743-18853743|G1_R3__23136,chr5:18853790-18853790|G1_R2__19343	group1
AT5G06180	AT5G06180.1	NA	protein_coding	0	0	0	2	2	0	2	chr5:1875493-1875493|G1_R3__24087,chr5:1875391-1875391|G1_R2__21783	group1
AT5G46110	AT5G46110.2	APE2	protein_coding	0	0	1	1	0	0	2	chr5:18700499-18700499|G1_R3__22425,chr5:18698897-18698897|G1_R1__15679	group1
AT5G45920	AT5G45920.1	NA	protein_coding	0	0	0	2	2	0	2	chr5:18624784-18624784|G1_R3__23484,chr5:18624793-18624793|G1_R2__19610	group1
AT5G45000	AT5G45000.1	NA	protein_coding	0	0	0	2	0	0	2	chr5:18167321-18167321|G1_R3__24183,chr5:18167302-18167302|G1_R2__21244	group1
AT5G44520	AT5G44520.1	NA	protein_coding	0	0	0	2	2	0	2	chr5:17934448-17934448|G1_R3__24196,chr5:17934449-17934449|G1_R2__21419	group1
AT5G43060	AT5G43060.1	RD21B	protein_coding	0	0	0	2	2	0	2	chr5:17269652-17269652|G1_R3__22416,chr5:17269649-17269649|G1_R2__20057	group1
AT5G42130	AT5G42130.1	MFL1	protein_coding	0	0	0	2	2	0	2	chr5:16835392-16835392|G1_R3__22033,chr5:16835393-16835393|G1_R2__21711	group1
AT5G41680	AT5G41680.2	NA	protein_coding	0	0	0	2	2	0	2	chr5:16669237-16669237|G1_R3__21291,chr5:16669239-16669239|G1_R2__18674	group1
AT5G40810	AT5G40810.1	CYC12	protein_coding	0	0	0	2	2	0	2	chr5:16342464-16342464|G1_R3__23535,chr5:16342459-16342459|G1_R2__20257	group1
AT5G40530	AT5G40530.1	NA	protein_coding	0	0	0	2	2	0	2	chr5:16236183-16236183|G1_R3__22414,chr5:16236182-16236182|G1_R2__19634	group1
AT5G39785	AT5G39785.1	NA	protein_coding	0	0	2	0	0	0	2	chr5:15931480-15931480|G1_R3__23751,chr5:15931667-15931667|G1_R3__23300	group1
AT5G38590	AT5G38590.1	NA	protein_coding	0	0	0	2	0	0	2	chr5:15452005-15452005|G1_R3__22089,chr5:15452007-15452007|G1_R2__19652	group1
AT5G37710	AT5G37710.1	NA	protein_coding	0	0	0	2	2	0	2	chr5:14981465-14981465|G1_R3__22373,chr5:14981446-14981446|G1_R2__19519	group1
AT5G37190	AT5G37190.3	CIP4	protein_coding	0	0	0	2	0	0	2	chr5:14723279-14723279|G1_R3__23379,chr5:14723274-14723274|G1_R2__21207	group1
AT5G36180	AT5G36180.4	SCPL1	protein_coding	0	0	2	0	0	0	2	chr5:14241871-14241871|G1_R3__21981,chr5:14241879-14241879|G1_R2__20164	group1
AT5G04050	AT5G04050.2	NA	protein_coding	0	0	0	2	0	0	2	chr5:1098829-1098829|G1_R3__22510,chr5:1098835-1098835|G1_R2__21247	group1
AT4G17730	AT4G17730.1	SYP23	protein_coding	0	0	0	2	0	0	2	chr4:9866885-9866885|G1_R3__19820,chr4:9866887-9866887|G1_R2__17325	group1
AT4G16190	AT4G16190.1	RD19C	protein_coding	0	0	0	2	2	0	2	chr4:9172975-9172975|G1_R3__19331,chr4:9172978-9172978|G1_R1__14793	group1
AT4G15340	AT4G15340.1	PEN1	protein_coding	0	0	0	2	2	0	2	chr4:8754550-8754550|G1_R3__20831,chr4:8754522-8754522|G1_R2__18055	group1
AT4G14365	AT4G14365.1	XBAT34	protein_coding	0	0	0	2	2	0	2	chr4:8271601-8271601|G1_R3__19863,chr4:8271576-8271576|G1_R2__17094	group1
AT4G11970	AT4G11970.5	NA	protein_coding	0	0	2	0	3	0	2	chr4:7183259-7183259|G1_R2__18135,chr4:7183380-7183380|G1_R2__18227	group1
AT4G10890	AT4G10890.2	NA	protein_coding	0	0	0	2	0	0	2	chr4:6693055-6693055|G1_R3__20986,chr4:6693069-6693069|G1_R2__18109	group1
AT4G10890	AT4G10890.1	NA	protein_coding	0	0	1	1	2	0	2	chr4:6692099-6692099|G1_R2__18347,chr4:6693671-6693671|G1_R2__18414	group1
AT4G10470	AT4G10470.1	NA	protein_coding	0	0	0	2	0	0	2	chr4:6477688-6477688|G1_R3__19829,chr4:6477686-6477686|G1_R2__16847	group1
AT4G08500	AT4G08500.1	MEKK1	protein_coding	0	0	0	2	0	0	2	chr4:5403841-5403841|G1_R2__16428,chr4:5403851-5403851|G1_R1__15155	group1
AT4G08240	AT4G08240.1	NA	protein_coding	0	0	0	2	0	0	2	chr4:5195858-5195858|G1_R3__19699,chr4:5195870-5195870|G1_R2__16478	group1
AT4G01190	AT4G01190.2	ATPIPK10	protein_coding	0	0	2	0	0	0	2	chr4:504431-504431|G1_R3__19804,chr4:504417-504417|G1_R2__18089	group1
AT4G40010	AT4G40010.1	SRK2F	protein_coding	0	0	1	1	2	0	2	chr4:18548628-18548628|G1_R2__18165,chr4:18548767-18548767|G1_R2__18390	group1
AT4G37310	AT4G37310.1	CYP81H1	protein_coding	0	0	1	1	2	0	2	chr4:17556153-17556153|G1_R3__19890,chr4:17556102-17556102|G1_R2__17517	group1
AT4G36680	AT4G36680.1	NA	protein_coding	0	0	2	0	1	0	2	chr4:17292487-17292487|G1_R3__20917,chr4:17293332-17293332|G1_R3__21046	group1
AT4G36050	AT4G36050.1	APE2	protein_coding	0	0	0	2	0	0	2	chr4:17052124-17052124|G1_R3__20363,chr4:17052098-17052098|G1_R2__16898	group1
AT4G35380	AT4G35380.1	BIG4	protein_coding	0	0	0	2	2	0	2	chr4:16826015-16826015|G1_R3__20881,chr4:16826036-16826036|G1_R2__16639	group1
AT4G33670	AT4G33670.1	LGALDH	protein_coding	0	0	0	2	0	0	2	chr4:16169599-16169599|G1_R2__16909,chr4:16169605-16169605|G1_R1__15211	group1
AT4G31420	AT4G31420.1	NA	protein_coding	0	0	0	2	2	0	2	chr4:15245943-15245943|G1_R3__20946,chr4:15245939-15245939|G1_R2__16487	group1
AT4G31330	AT4G31330.1	NA	protein_coding	2	0	0	0	0	0	0	chr4:15201293-15201293|G1_R3__20719,chr4:15201295-15201295|G1_R2__18306	group1
AT4G30630	AT4G30630.1	NA	protein_coding	0	1	0	1	1	0	2	chr4:14950556-14950556|G1_R3__21024,chr4:14952341-14952341|G1_R2__18030	group1
AT4G29560	AT4G29560.1	NA	protein_coding	0	0	0	2	0	0	2	chr4:14503889-14503889|G1_R3__19639,chr4:14503896-14503896|G1_R1__15445	group1
AT4G28440	AT4G28440.1	NA	protein_coding	0	0	0	2	2	0	2	chr4:14061153-14061153|G1_R3__20329,chr4:14061167-14061167|G1_R2__17415	group1
AT4G03090	AT4G03090.3	NDX	protein_coding	0	0	0	2	0	0	2	chr4:1366384-1366384|G1_R3__20842,chr4:1366458-1366458|G1_R2__17013	group1
AT4G26160	AT4G26160.1	ACHT1	protein_coding	0	0	0	2	2	0	2	chr4:13256726-13256726|G1_R3__20797,chr4:13256722-13256722|G1_R2__17292	group1
AT4G25707	AT4G25707.1	NA	protein_coding	0	0	0	2	0	0	2	chr4:13097227-13097227|G1_R3__21030,chr4:13097245-13097245|G1_R2__18265	group1
AT4G22160	AT4G22160.1	NA	protein_coding	2	0	0	0	0	0	0	chr4:11732837-11732837|G1_R3__20894,chr4:11732840-11732840|G1_R2__16778	group1
AT4G02630	AT4G02630.1	NA	protein_coding	0	0	0	2	2	0	2	chr4:1153272-1153272|G1_R3__19783,chr4:1153284-1153284|G1_R2__16317	group1
AT4G21170	AT4G21170.1	NA	protein_coding	0	0	2	0	0	0	2	chr4:11287026-11287026|G1_R3__19742,chr4:11288385-11288385|G1_R3__20960	group1
AT4G20820	AT4G20820.1	NA	protein_coding	0	0	2	0	1	0	2	chr4:11150296-11150296|G1_R3__20134,chr4:11151758-11151758|G1_R3__21029	group1
AT4G19860	AT4G19860.1	LCAT4	protein_coding	0	0	0	2	0	0	2	chr4:10777642-10777642|G1_R2__16727,chr4:10777644-10777644|G1_R1__14630	group1
AT3G26580	AT3G26580.1	NA	protein_coding	0	0	0	2	2	0	2	chr3:9760466-9760466|G1_R3__11951,chr3:9760440-9760440|G1_R2__10118	group1
AT3G26230	AT3G26230.1	CYP71B24	protein_coding	0	0	2	0	2	0	2	chr3:9598218-9598218|G1_R3__13974,chr3:9598213-9598213|G1_R1__09428	group1
AT3G26200	AT3G26200.1	CYP71B22	protein_coding	0	0	2	0	0	0	2	chr3:9589475-9589475|G1_R1__10502,chr3:9590446-9590446|G1_R1__09312	group1
AT3G26180	AT3G26180.2	CYP71B20	protein_coding	2	0	0	0	0	0	0	chr3:9580882-9580882|G1_R3__17262,chr3:9580884-9580884|G1_R2__14043	group1
AT3G26160	AT3G26160.1	CYP71B17	protein_coding	0	0	2	0	0	0	2	chr3:9569834-9569834|G1_R3__18666,chr3:9569077-9569077|G1_R2__13279	group1
AT3G26115	AT3G26115.4	NA	protein_coding	0	0	0	2	0	0	2	chr3:9544447-9544447|G1_R3__15896,chr3:9544407-9544407|G1_R2__14057	group1
AT3G25760	AT3G25760.1	AOC1	protein_coding	0	0	2	0	0	0	2	chr3:9404093-9404093|G1_R3__11364,chr3:9404092-9404092|G1_R1__07902	group1
AT3G25580	AT3G25580.2	NA	protein_coding	0	0	0	2	0	0	2	chr3:9294289-9294289|G1_R3__11154,chr3:9294287-9294287|G1_R2__11729	group1
AT3G25240	AT3G25240.1	NA	protein_coding	0	0	2	0	0	0	2	chr3:9192601-9192601|G1_R3__15649,chr3:9192576-9192576|G1_R1__11899	group1
AT3G25030	AT3G25030.3	NA	protein_coding	0	1	0	1	1	0	2	chr3:9121197-9121197|G1_R2__15499,chr3:9123413-9123413|G1_R2__15772	group1
AT3G23240	AT3G23240.1	ERF1B	protein_coding	0	0	2	0	1	0	2	chr3:8295791-8295791|G1_R3__18365,chr3:8296285-8296285|G1_R3__16948	group1
AT3G22460	AT3G22460.2	OASA2	protein_coding	0	0	2	0	0	0	2	chr3:7964080-7964080|G1_R3__15639,chr3:7964432-7964432|G1_R1__11312	group1
AT3G22160	AT3G22160.1	VQ22	protein_coding	0	0	2	0	0	0	2	chr3:7818618-7818618|G1_R3__15051,chr3:7818580-7818580|G1_R1__11394	group1
AT3G21670	AT3G21670.1	NPF6.4	protein_coding	0	1	1	0	0	0	2	chr3:7628972-7628972|G1_R3__17273,chr3:7627545-7627545|G1_R1__11897	group1
AT3G03180	AT3G03180.3	NA	protein_coding	0	0	2	0	0	0	2	chr3:734440-734440|G1_R3__17344,chr3:734436-734436|G1_R2__13126	group1
AT3G19680	AT3G19680.1	NA	protein_coding	0	2	0	0	0	0	2	chr3:6840406-6840406|G1_R3__17452,chr3:6840386-6840386|G1_R1__09770	group1
AT3G19660	AT3G19660.1	NA	protein_coding	0	1	0	1	1	0	2	chr3:6825899-6825899|G1_R3__13957,chr3:6825610-6825610|G1_R1__13211	group1
AT3G03000	AT3G03000.1	CML18	protein_coding	0	0	0	2	2	0	2	chr3:677897-677897|G1_R3__17291,chr3:678027-678027|G1_R3__14420	group1
AT3G19440	AT3G19440.1	NA	protein_coding	0	0	2	0	1	0	2	chr3:6742901-6742901|G1_R3__18640,chr3:6743096-6743096|G1_R3__16884	group1
AT3G19090	AT3G19090.1	NA	protein_coding	0	0	0	1	1	1	2	chr3:6601947-6601947|G1_R3__15899,chr3:6603751-6603751|G1_R2__15552	group1
AT3G18780	AT3G18780.2	ACT2	protein_coding	0	1	1	0	0	0	2	chr3:6475063-6475063|G1_R1__08631,chr3:6476171-6476171|G1_R1__07576	group1
AT3G02875	AT3G02875.2	ILR1	protein_coding	0	0	0	2	0	0	2	chr3:633925-633925|G1_R2__11356,chr3:633920-633920|G1_R1__13001	group1
AT3G17580	AT3G17580.1	NA	protein_coding	0	0	1	1	1	0	2	chr3:6015286-6015286|G1_R1__12384,chr3:6015550-6015550|G1_R1__10909	group1
AT3G16990	AT3G16990.1	TENA_E	protein_coding	0	0	1	1	1	0	2	chr3:5795915-5795915|G1_R2__13068,chr3:5796672-5796672|G1_R1__13918	group1
AT3G16890	AT3G16890.1	PPR40	protein_coding	0	0	0	2	0	0	2	chr3:5768083-5768083|G1_R2__14415,chr3:5768189-5768189|G1_R1__13515	group1
AT3G16080	AT3G16080.2	RPL37C	protein_coding	0	0	0	2	0	0	2	chr3:5455719-5455719|G1_R3__13984,chr3:5455720-5455720|G1_R2__11804	group1
AT3G02460	AT3G02460.2	NA	protein_coding	0	0	2	0	2	0	2	chr3:507745-507745|G1_R3__17299,chr3:508041-508041|G1_R3__15305	group1
AT3G14990	AT3G14990.1	DJ1A	protein_coding	0	0	1	1	1	0	2	chr3:5047817-5047817|G1_R1__09879,chr3:5049757-5049757|G1_R1__08262	group1
AT3G14520	AT3G14520.1	TPS18	protein_coding	0	0	2	0	0	0	2	chr3:4877273-4877273|G1_R3__15905,chr3:4877235-4877235|G1_R2__15975	group1
AT3G13880	AT3G13880.1	PCMP-E89	protein_coding	0	0	2	0	1	0	2	chr3:4574172-4574172|G1_R3__17882,chr3:4574391-4574391|G1_R2__13965	group1
AT3G13170	AT3G13170.1	SPO11-1	protein_coding	0	0	1	0	1	1	2	chr3:4231671-4231671|G1_R3__16763,chr3:4234051-4234051|G1_R3__16893	group1
AT3G02170	AT3G02170.2	LNG2	protein_coding	0	0	1	1	0	0	2	chr3:396073-396073|G1_R2__16031,chr3:397876-397876|G1_R1__08576	group1
AT3G12090	AT3G12090.1	TET6	protein_coding	0	0	2	0	0	0	2	chr3:3853679-3853679|G1_R3__18024,chr3:3852548-3852548|G1_R1__11715	group1
AT3G11680	AT3G11680.2	NA	protein_coding	2	0	0	0	0	0	0	chr3:3690348-3690348|G1_R3__17678,chr3:3690352-3690352|G1_R2__13002	group1
AT3G11470	AT3G11470.3	NA	protein_coding	0	0	2	0	1	0	2	chr3:3610449-3610449|G1_R2__15494,chr3:3611753-3611753|G1_R2__16118	group1
AT3G11440	AT3G11440.1	ATMYB65	protein_coding	0	0	2	0	3	0	2	chr3:3604250-3604250|G1_R2__16010,chr3:3604669-3604669|G1_R2__14778	group1
AT3G11385	AT3G11385.1	NA	protein_coding	0	0	2	0	0	0	2	chr3:3566801-3566801|G1_R3__16399,chr3:3566970-3566970|G1_R3__16400	group1
AT3G11000	AT3G11000.1	NA	protein_coding	0	0	0	2	0	0	2	chr3:3450562-3450562|G1_R3__13070,chr3:3450563-3450563|G1_R2__10406	group1
AT3G10845	AT3G10845.1	NA	protein_coding	0	0	1	0	2	1	2	chr3:3395300-3395300|G1_R3__16519,chr3:3396931-3396931|G1_R3__16621	group1
AT3G10570	AT3G10570.1	CYP77A6	protein_coding	0	0	2	0	0	0	2	chr3:3302233-3302233|G1_R3__17996,chr3:3302236-3302236|G1_R2__15157	group1
AT3G10510	AT3G10510.1	NA	protein_coding	0	0	2	0	0	0	2	chr3:3274476-3274476|G1_R2__15328,chr3:3275422-3275422|G1_R2__15415	group1
AT3G10470	AT3G10470.1	NA	protein_coding	1	0	1	0	0	0	1	chr3:3259662-3259662|G1_R2__15631,chr3:3260751-3260751|G1_R2__16018	group1
AT3G09630	AT3G09630.1	RPL4A	protein_coding	0	0	2	0	4	0	2	chr3:2953906-2953906|G1_R1__08672,chr3:2954236-2954236|G1_R1__14047	group1
AT3G09480	AT3G09480.1	NA	protein_coding	0	0	2	0	0	0	2	chr3:2915219-2915219|G1_R3__16326,chr3:2915173-2915173|G1_R2__15215	group1
AT3G09400	AT3G09400.2	PLL3	protein_coding	0	0	2	0	0	0	2	chr3:2892262-2892262|G1_R3__15623,chr3:2892607-2892607|G1_R3__15410	group1
AT3G08947	AT3G08947.2	NA	protein_coding	0	0	0	2	0	0	2	chr3:2726790-2726790|G1_R3__14571,chr3:2726815-2726815|G1_R1__12103	group1
AT3G08920	AT3G08920.1	STR10	protein_coding	0	0	2	0	2	0	2	chr3:2713085-2713085|G1_R3__12708,chr3:2713075-2713075|G1_R1__14389	group1
AT3G08770	AT3G08770.1	LTP6	protein_coding	0	0	2	0	0	0	2	chr3:2664473-2664473|G1_R1__10163,chr3:2664685-2664685|G1_R1__12913	group1
AT3G07930	AT3G07930.1	MBD4L	protein_coding	0	0	1	1	0	0	2	chr3:2527200-2527200|G1_R3__18504,chr3:2528523-2528523|G1_R2__12896	group1
AT3G07800	AT3G07800.1	TK1A	protein_coding	0	0	2	0	1	0	2	chr3:2489951-2489951|G1_R2__13556,chr3:2490551-2490551|G1_R1__14188	group1
AT3G07750	AT3G07750.2	NA	protein_coding	0	0	2	0	2	0	2	chr3:2474870-2474870|G1_R3__15131,chr3:2474999-2474999|G1_R3__15220	group1
AT3G63300	AT3G63300.2	VAB	protein_coding	0	2	0	0	0	0	2	chr3:23385020-23385020|G1_R2__15372,chr3:23386300-23386300|G1_R2__15900	group1
AT3G62100	AT3G62100.1	IAA30	protein_coding	1	0	1	0	0	0	1	chr3:22995529-22995529|G1_R2__13996,chr3:22996368-22996368|G1_R1__11157	group1
AT3G62070	AT3G62070.1	NA	protein_coding	0	0	0	2	2	0	2	chr3:22983551-22983551|G1_R3__17019,chr3:22983553-22983553|G1_R2__14203	group1
AT3G61930	AT3G61930.1	NA	protein_coding	0	1	1	0	0	0	2	chr3:22935538-22935538|G1_R3__17818,chr3:22935717-22935717|G1_R3__18019	group1
AT3G61160	AT3G61160.4	NA	protein_coding	0	0	2	0	1	0	2	chr3:22638430-22638430|G1_R2__12753,chr3:22638374-22638374|G1_R1__13572	group1
AT3G61010	AT3G61010.1	NA	protein_coding	0	2	0	0	0	0	2	chr3:22575159-22575159|G1_R3__17144,chr3:22575172-22575172|G1_R1__12435	group1
AT3G60120	AT3G60120.1	BGLU27	protein_coding	0	0	0	0	0	2	2	chr3:22206589-22206589|G1_R3__11883,chr3:22206586-22206586|G1_R2__13521	group1
AT3G59690	AT3G59690.1	IQD13	protein_coding	0	0	0	2	0	0	2	chr3:22051560-22051560|G1_R3__15344,chr3:22051594-22051594|G1_R2__13437	group1
AT3G59430	AT3G59430.4	NA	protein_coding	0	0	0	2	0	0	2	chr3:21964359-21964359|G1_R3__15310,chr3:21964349-21964349|G1_R2__11055	group1
AT3G58030	AT3G58030.4	NA	protein_coding	0	0	2	0	0	0	2	chr3:21486130-21486130|G1_R1__08712,chr3:21486546-21486546|G1_R1__14186	group1
AT3G57330	AT3G57330.1	ACA11	protein_coding	0	1	0	0	0	1	2	chr3:21215468-21215468|G1_R3__18154,chr3:21216674-21216674|G1_R3__19157	group1
AT3G57170	AT3G57170.2	NA	protein_coding	2	0	0	0	0	0	0	chr3:21164124-21164124|G1_R3__16360,chr3:21163644-21163644|G1_R2__15683	group1
AT3G57040	AT3G57040.1	ARR9	protein_coding	0	2	0	0	0	0	2	chr3:21109907-21109907|G1_R3__17315,chr3:21110038-21110038|G1_R3__18475	group1
AT3G57020	AT3G57020.2	SSL9	protein_coding	0	0	1	1	1	0	2	chr3:21098472-21098472|G1_R1__08679,chr3:21100206-21100206|G1_R1__12864	group1
AT3G56620	AT3G56620.1	NA	protein_coding	0	1	1	0	0	0	2	chr3:20974595-20974595|G1_R2__14540,chr3:20973619-20973619|G1_R1__13581	group1
AT3G56600	AT3G56600.1	NA	protein_coding	0	0	2	0	1	0	2	chr3:20970480-20970480|G1_R3__17511,chr3:20970673-20970673|G1_R2__15279	group1
AT3G56570	AT3G56570.2	NA	protein_coding	0	0	0	2	0	0	2	chr3:20961138-20961138|G1_R3__15004,chr3:20961156-20961156|G1_R2__12724	group1
AT3G56410	AT3G56410.3	NA	protein_coding	2	0	0	0	0	0	0	chr3:20921409-20921409|G1_R3__17513,chr3:20921437-20921437|G1_R2__11466	group1
AT3G66654	AT3G66654.5	CYP21-4	protein_coding	0	2	0	0	0	0	2	chr3:2088671-2088671|G1_R3__12029,chr3:2088679-2088679|G1_R2__11310	group1
AT3G55770	AT3G55770.1	NA	protein_coding	0	1	1	0	4	0	2	chr3:20703387-20703387|G1_R1__13343,chr3:20704991-20704991|G1_R1__07721	group1
AT3G55520	AT3G55520.3	FKBP20-1	protein_coding	0	2	0	0	0	0	2	chr3:20593814-20593814|G1_R3__15000,chr3:20593846-20593846|G1_R1__11885	group1
AT3G55450	AT3G55450.2	PBL1	protein_coding	0	0	2	0	0	0	2	chr3:20558193-20558193|G1_R3__17348,chr3:20558346-20558346|G1_R3__16459	group1
AT3G55370	AT3G55370.1	OBP3	protein_coding	0	0	0	2	0	0	2	chr3:20529099-20529099|G1_R3__11858,chr3:20529122-20529122|G1_R2__13614	group1
AT3G54790	AT3G54790.1	PUB3	protein_coding	0	2	0	0	0	0	2	chr3:20285036-20285036|G1_R3__17812,chr3:20285034-20285034|G1_R1__10354	group1
AT3G53470	AT3G53470.1	NA	protein_coding	0	0	0	2	0	0	2	chr3:19823309-19823309|G1_R3__10825,chr3:19823307-19823307|G1_R1__07157	group1
AT3G53420	AT3G53420.1	PIP2-1	protein_coding	0	0	0	2	2	0	2	chr3:19803786-19803786|G1_R3__15995,chr3:19803783-19803783|G1_R1__08777	group1
AT3G53270	AT3G53270.8	NA	protein_coding	0	2	0	0	0	0	2	chr3:19753056-19753056|G1_R3__14850,chr3:19753023-19753023|G1_R1__10557	group1
AT3G52780	AT3G52780.1	PAP20	protein_coding	0	1	1	0	0	0	2	chr3:19564208-19564208|G1_R3__13844,chr3:19562136-19562136|G1_R2__10903	group1
AT3G52730	AT3G52730.2	NA	protein_coding	0	0	2	0	1	0	2	chr3:19543719-19543719|G1_R2__12347,chr3:19544068-19544068|G1_R2__11994	group1
AT3G52510	AT3G52510.1	NA	protein_coding	2	0	0	0	0	0	0	chr3:19470895-19470895|G1_R3__12199,chr3:19470897-19470897|G1_R2__12960	group1
AT3G51990	AT3G51990.1	NA	protein_coding	0	0	2	0	0	0	2	chr3:19287990-19287990|G1_R3__16507,chr3:19288495-19288495|G1_R3__17424	group1
AT3G51860	AT3G51860.1	CAX3	protein_coding	0	0	2	0	0	0	2	chr3:19242266-19242266|G1_R2__13481,chr3:19242387-19242387|G1_R2__16247	group1
AT3G51480	AT3G51480.1	GLR3.6	protein_coding	0	0	0	2	0	0	2	chr3:19104797-19104797|G1_R3__15308,chr3:19104763-19104763|G1_R2__12829	group1
AT3G50950	AT3G50950.1	RPP13L4	protein_coding	0	0	2	0	0	0	2	chr3:18937415-18937415|G1_R1__10511,chr3:18937918-18937918|G1_R1__10398	group1
AT3G50808	AT3G50808.1	NA	protein_coding	2	0	0	0	0	0	0	chr3:18888599-18888599|G1_R3__15920,chr3:18888604-18888604|G1_R2__13634	group1
AT3G06180	AT3G06180.1	NA	protein_coding	0	0	2	0	0	0	2	chr3:1873534-1873534|G1_R3__12632,chr3:1873537-1873537|G1_R1__10773	group1
AT3G50150	AT3G50150.1	NA	protein_coding	0	0	2	0	0	0	2	chr3:18597418-18597418|G1_R3__17687,chr3:18597524-18597524|G1_R3__17185	group1
AT3G49920	AT3G49920.2	VDAC5	protein_coding	0	0	2	0	3	0	2	chr3:18506415-18506415|G1_R3__18744,chr3:18506562-18506562|G1_R3__18002	group1
AT3G49780	AT3G49780.1	PSK3	protein_coding	1	0	1	0	0	0	1	chr3:18464672-18464672|G1_R3__18608,chr3:18465796-18465796|G1_R1__07172	group1
AT3G48330	AT3G48330.4	PIMT1	protein_coding	0	0	2	0	0	0	2	chr3:17894022-17894022|G1_R2__13479,chr3:17894015-17894015|G1_R1__12227	group1
AT3G47740	AT3G47740.1	ABCA3	protein_coding	0	0	0	1	1	1	2	chr3:17604167-17604167|G1_R3__15872,chr3:17605053-17605053|G1_R2__13456	group1
AT3G47430	AT3G47430.1	PEX11B	protein_coding	0	1	0	1	1	0	2	chr3:17480685-17480685|G1_R3__16049,chr3:17481702-17481702|G1_R2__15275	group1
AT3G46930	AT3G46930.2	NA	protein_coding	0	2	0	0	0	0	2	chr3:17286128-17286128|G1_R2__14301,chr3:17286145-17286145|G1_R1__13553	group1
AT3G05790	AT3G05790.2	LON4	protein_coding	0	1	1	0	0	0	2	chr3:1722225-1722225|G1_R3__14328,chr3:1725221-1725221|G1_R3__12616	group1
AT3G46490	AT3G46490.2	NA	protein_coding	0	0	0	2	1	0	2	chr3:17119531-17119531|G1_R3__13834,chr3:17119530-17119530|G1_R1__09906	group1
AT3G46110	AT3G46110.3	NA	protein_coding	0	2	0	0	1	0	2	chr3:16932196-16932196|G1_R2__14862,chr3:16932230-16932230|G1_R1__12480	group1
AT3G44960	AT3G44960.2	NA	protein_coding	0	0	2	0	1	0	2	chr3:16428988-16428988|G1_R3__18375,chr3:16428796-16428796|G1_R2__16230	group1
AT3G44930	AT3G44930.1	CHX10	protein_coding	0	0	2	0	1	0	2	chr3:16402195-16402195|G1_R3__15708,chr3:16402488-16402488|G1_R2__13301	group1
AT3G44920	AT3G44920.1	CHX11	protein_coding	0	0	2	0	1	0	2	chr3:16397183-16397183|G1_R3__15133,chr3:16397468-16397468|G1_R2__13493	group1
AT3G44630	AT3G44630.4	NA	protein_coding	0	0	0	2	0	0	2	chr3:16201049-16201049|G1_R3__10814,chr3:16201060-16201060|G1_R1__08183	group1
AT3G44510	AT3G44510.3	NA	protein_coding	0	0	2	0	2	0	2	chr3:16109041-16109041|G1_R3__18469,chr3:16109040-16109040|G1_R2__15702	group1
AT3G43800	AT3G43800.1	GSTU27	protein_coding	0	0	1	1	1	0	2	chr3:15661089-15661089|G1_R3__18317,chr3:15661827-15661827|G1_R3__16586	group1
AT3G43700	AT3G43700.1	BPM6	protein_coding	0	0	2	0	1	0	2	chr3:15601951-15601951|G1_R1__14397,chr3:15603170-15603170|G1_R1__13868	group1
AT3G43505	AT3G43505.1	LCR30	protein_coding	2	0	0	0	0	0	0	chr3:15403813-15403813|G1_R3__17925,chr3:15403779-15403779|G1_R2__14653	group1
AT3G05200	AT3G05200.1	ATL6	protein_coding	0	0	1	1	1	0	2	chr3:1478688-1478688|G1_R2__14922,chr3:1477423-1477423|G1_R1__09822	group1
AT3G04920	AT3G04920.1	RPS24A	protein_coding	0	0	2	0	1	0	2	chr3:1361647-1361647|G1_R3__13469,chr3:1361883-1361883|G1_R3__13019	group1
AT3G30305	AT3G30305.1	NA	protein_coding	0	0	2	0	0	0	2	chr3:11925844-11925844|G1_R3__15411,chr3:11925820-11925820|G1_R2__15111	group1
AT3G29770	AT3G29770.2	MES11	protein_coding	0	0	0	2	0	0	2	chr3:11650710-11650710|G1_R3__16411,chr3:11650737-11650737|G1_R2__13880	group1
AT3G04300	AT3G04300.1	NA	protein_coding	2	0	0	0	0	0	0	chr3:1139194-1139194|G1_R3__15685,chr3:1139191-1139191|G1_R2__13382	group1
AT3G29375	AT3G29375.3	NA	protein_coding	0	0	0	2	0	0	2	chr3:11281947-11281947|G1_R3__18481,chr3:11281948-11281948|G1_R2__11407	group1
AT3G29330	AT3G29330.2	NA	protein_coding	0	0	0	2	0	0	2	chr3:11257900-11257900|G1_R3__15128,chr3:11257926-11257926|G1_R2__13206	group1
AT3G29280	AT3G29280.1	NA	protein_coding	0	2	0	0	0	0	2	chr3:11237963-11237963|G1_R3__18568,chr3:11237964-11237964|G1_R2__15078	group1
AT3G28956	AT3G28956.3	NA	protein_coding	0	0	2	0	4	0	2	chr3:10980843-10980843|G1_R3__14737,chr3:10980833-10980833|G1_R1__12677	group1
AT3G28956	AT3G28956.2	NA	protein_coding	0	0	0	2	0	0	2	chr3:10980637-10980637|G1_R3__15705,chr3:10980657-10980657|G1_R2__14056	group1
AT3G04110	AT3G04110.3	GLR1.1	protein_coding	0	0	0	2	3	0	2	chr3:1080238-1080238|G1_R3__12780,chr3:1080251-1080251|G1_R2__10499	group1
AT3G27906	AT3G27906.1	NA	protein_coding	0	0	0	2	0	0	2	chr3:10354212-10354212|G1_R3__18995,chr3:10354930-10354930|G1_R3__18643	group1
AT2G22990	AT2G22990.4	SNG1	protein_coding	0	0	0	2	3	0	2	chr2:9790071-9790071|G1_R3__10754,chr2:9790052-9790052|G1_R2__05950	group1
AT2G22990	AT2G22990.3	SNG1	protein_coding	0	0	2	0	0	0	2	chr2:9789955-9789955|G1_R2__08398,chr2:9789954-9789954|G1_R1__02164	group1
AT2G22720	AT2G22720.2	NA	protein_coding	0	0	2	0	0	0	2	chr2:9657565-9657565|G1_R3__07140,chr2:9657504-9657504|G1_R1__06530	group1
AT2G22420	AT2G22420.1	PER17	protein_coding	0	0	2	0	0	0	2	chr2:9513393-9513393|G1_R3__03583,chr2:9513389-9513389|G1_R1__03653	group1
AT2G22088	AT2G22088.1	NA	protein_coding	0	0	2	0	0	0	2	chr2:9388396-9388396|G1_R3__06567,chr2:9388386-9388386|G1_R2__04686	group1
AT2G22060	AT2G22060.1	NA	protein_coding	0	0	2	0	0	0	2	chr2:9381730-9381730|G1_R3__10091,chr2:9381726-9381726|G1_R2__06791	group1
AT2G20960	AT2G20960.2	pEARLI4	protein_coding	0	0	1	1	0	0	2	chr2:9009635-9009635|G1_R2__09259,chr2:9007861-9007861|G1_R1__01945	group1
AT2G18550	AT2G18550.1	ATHB-21	protein_coding	0	0	2	0	0	0	2	chr2:8050791-8050791|G1_R3__09766,chr2:8050808-8050808|G1_R2__09040	group1
AT2G02800	AT2G02800.2	PBL3	protein_coding	0	0	2	0	4	0	2	chr2:796915-796915|G1_R2__07129,chr2:796917-796917|G1_R1__03440	group1
AT2G17970	AT2G17970.3	ALKBH9B	protein_coding	0	0	2	0	3	0	2	chr2:7819222-7819222|G1_R3__06594,chr2:7819240-7819240|G1_R1__06566	group1
AT2G17550	AT2G17550.2	NA	protein_coding	0	2	0	0	0	0	2	chr2:7637261-7637261|G1_R3__10178,chr2:7637531-7637531|G1_R3__07957	group1
AT2G16900	AT2G16900.6	NA	protein_coding	0	2	0	0	0	0	2	chr2:7326064-7326064|G1_R3__09340,chr2:7326065-7326065|G1_R2__09144	group1
AT2G16700	AT2G16700.3	ADF5	protein_coding	0	0	0	2	0	0	2	chr2:7245680-7245680|G1_R3__05133,chr2:7245682-7245682|G1_R2__05925	group1
AT2G16300	AT2G16300.1	NA	protein_coding	0	0	2	0	0	0	2	chr2:7063274-7063274|G1_R3__09496,chr2:7063282-7063282|G1_R2__07589	group1
AT2G16230	AT2G16230.1	NA	protein_coding	0	0	2	0	0	0	2	chr2:7038295-7038295|G1_R3__10486,chr2:7036270-7036270|G1_R2__08736	group1
AT2G16018	AT2G16018.1	NA	protein_coding	0	1	0	0	0	1	2	chr2:6973105-6973105|G1_R3__03571,chr2:6973672-6973672|G1_R2__09453	group1
AT2G15560	AT2G15560.1	NA	protein_coding	0	0	1	1	1	0	2	chr2:6789765-6789765|G1_R3__08140,chr2:6788180-6788180|G1_R1__04411	group1
AT2G15000	AT2G15000.7	NA	protein_coding	0	0	0	2	0	0	2	chr2:6481596-6481596|G1_R3__09783,chr2:6481595-6481595|G1_R2__08171	group1
AT2G14045	AT2G14045.4	NA	protein_coding	0	2	0	0	0	0	2	chr2:5907108-5907108|G1_R3__05401,chr2:5907102-5907102|G1_R1__02165	group1
AT2G02060	AT2G02060.1	NA	protein_coding	0	0	0	2	0	0	2	chr2:497663-497663|G1_R3__07195,chr2:497664-497664|G1_R2__06811	group1
AT2G01990	AT2G01990.1	NA	protein_coding	2	0	0	0	0	0	0	chr2:467353-467353|G1_R3__07290,chr2:467354-467354|G1_R2__05346	group1
AT2G07659	AT2G07659.1	NA	protein_coding	0	0	0	0	0	2	2	chr2:3481387-3481387|G1_R1__06526,chr2:3481558-3481558|G1_R1__06226	group1
AT2G07702	AT2G07702.1	NA	protein_coding	1	0	1	0	0	0	1	chr2:3372362-3372362|G1_R3__08373,chr2:3372805-3372805|G1_R3__10197	group1
AT2G48030	AT2G48030.2	NA	protein_coding	0	0	0	2	2	0	2	chr2:19647718-19647718|G1_R3__04534,chr2:19647769-19647769|G1_R2__04489	group1
AT2G47710	AT2G47710.1	NA	protein_coding	0	0	1	1	1	0	2	chr2:19554988-19554988|G1_R2__08218,chr2:19555793-19555793|G1_R1__02398	group1
AT2G01440	AT2G01440.1	RECG	protein_coding	0	0	0	2	0	0	2	chr2:193327-193327|G1_R2__06392,chr2:193725-193725|G1_R2__06371	group1
AT2G46700	AT2G46700.3	CRK3	protein_coding	0	2	0	0	0	0	2	chr2:19185767-19185767|G1_R3__09696,chr2:19186453-19186453|G1_R2__09130	group1
AT2G46310	AT2G46310.1	CRF5	protein_coding	0	0	1	1	2	0	2	chr2:19012383-19012383|G1_R3__07325,chr2:19012505-19012505|G1_R1__06554	group1
AT2G45870	AT2G45870.3	NA	protein_coding	0	0	0	2	0	0	2	chr2:18877561-18877561|G1_R3__08102,chr2:18877524-18877524|G1_R2__07214	group1
AT2G45720	AT2G45720.2	NA	protein_coding	0	0	0	2	0	0	2	chr2:18836237-18836237|G1_R3__10475,chr2:18836236-18836236|G1_R2__08825	group1
AT2G45220	AT2G45220.1	PME17	protein_coding	0	0	1	0	0	1	2	chr2:18645408-18645408|G1_R2__08745,chr2:18646313-18646313|G1_R1__05079	group1
AT2G05120	AT2G05120.2	NA	protein_coding	0	0	2	0	0	0	2	chr2:1846819-1846819|G1_R3__09699,chr2:1846005-1846005|G1_R2__09027	group1
AT2G44730	AT2G44730.1	NA	protein_coding	0	0	2	0	1	0	2	chr2:18437645-18437645|G1_R3__06046,chr2:18438466-18438466|G1_R1__03101	group1
AT2G44190	AT2G44190.1	EDE1	protein_coding	0	0	1	1	1	0	2	chr2:18272897-18272897|G1_R3__08470,chr2:18274444-18274444|G1_R3__06901	group1
AT2G43550	AT2G43550.1	ATTI6	protein_coding	2	0	0	0	2	0	0	chr2:18073184-18073184|G1_R3__08387,chr2:18073301-18073301|G1_R1__05966	group1
AT2G42870	AT2G42870.1	PAR1	protein_coding	0	0	1	1	2	0	2	chr2:17836750-17836750|G1_R1__02896,chr2:17836886-17836886|G1_R1__03484	group1
AT2G41905	AT2G41905.1	NA	protein_coding	0	1	0	1	1	0	2	chr2:17495745-17495745|G1_R3__06754,chr2:17495964-17495964|G1_R3__07147	group1
AT2G04860	AT2G04860.1	PCMP-E74	protein_coding	0	0	2	0	1	0	2	chr2:1708712-1708712|G1_R3__08891,chr2:1706900-1706900|G1_R2__09675	group1
AT2G40920	AT2G40920.2	NA	protein_coding	0	2	0	0	0	0	2	chr2:17074028-17074028|G1_R3__10029,chr2:17074042-17074042|G1_R1__06017	group1
AT2G40110	AT2G40110.3	NA	protein_coding	0	0	0	2	1	0	2	chr2:16749402-16749402|G1_R3__10728,chr2:16749401-16749401|G1_R2__07446	group1
AT2G39920	AT2G39920.1	NA	protein_coding	0	0	1	1	1	0	2	chr2:16663155-16663155|G1_R3__08444,chr2:16663469-16663469|G1_R2__08015	group1
AT2G39518	AT2G39518.1	NA	protein_coding	0	0	2	0	2	0	2	chr2:16496061-16496061|G1_R3__09944,chr2:16496075-16496075|G1_R2__08475	group1
AT2G38450	AT2G38450.2	NA	protein_coding	0	0	0	2	0	0	2	chr2:16102812-16102812|G1_R3__06004,chr2:16102823-16102823|G1_R2__05215	group1
AT2G38240	AT2G38240.1	ANS	protein_coding	0	0	2	0	1	0	2	chr2:16013500-16013500|G1_R3__08568,chr2:16012771-16012771|G1_R2__09036	group1
AT2G38185	AT2G38185.2	NA	protein_coding	0	0	0	2	0	0	2	chr2:16003056-16003056|G1_R3__07336,chr2:16003057-16003057|G1_R2__07261	group1
AT2G37930	AT2G37930.3	NA	protein_coding	0	0	2	0	3	0	2	chr2:15874637-15874637|G1_R3__06720,chr2:15874639-15874639|G1_R1__05715	group1
AT2G37840	AT2G37840.2	ATG1C	protein_coding	0	1	1	0	0	0	2	chr2:15853117-15853117|G1_R2__08697,chr2:15852851-15852851|G1_R1__06606	group1
AT2G37610	AT2G37610.1	SMR12	protein_coding	0	0	1	0	0	1	2	chr2:15777184-15777184|G1_R3__08376,chr2:15777415-15777415|G1_R3__08700	group1
AT2G37150	AT2G37150.4	NA	protein_coding	0	2	0	0	0	0	2	chr2:15606743-15606743|G1_R3__07373,chr2:15606728-15606728|G1_R2__05165	group1
AT2G01320	AT2G01320.1	NA	protein_coding	0	0	0	2	0	0	2	chr2:154630-154630|G1_R3__05360,chr2:154631-154631|G1_R2__04625	group1
AT2G35035	AT2G35035.1	URED	protein_coding	0	0	0	2	0	0	2	chr2:14763330-14763330|G1_R3__07216,chr2:14763367-14763367|G1_R2__06943	group1
AT2G35000	AT2G35000.1	ATL9	protein_coding	0	0	2	0	0	0	2	chr2:14752857-14752857|G1_R3__07214,chr2:14752037-14752037|G1_R1__06330	group1
AT2G34520	AT2G34520.1	RPS14	protein_coding	0	0	0	2	0	0	2	chr2:14547916-14547916|G1_R3__08344,chr2:14547920-14547920|G1_R2__08104	group1
AT2G34200	AT2G34200.2	NA	protein_coding	0	0	0	2	0	0	2	chr2:14441889-14441889|G1_R3__08697,chr2:14441915-14441915|G1_R2__06847	group1
AT2G34150	AT2G34150.1	SCAR1	protein_coding	0	2	0	0	0	0	2	chr2:14423343-14423343|G1_R3__09802,chr2:14423377-14423377|G1_R2__09075	group1
AT2G33860	AT2G33860.1	ARF3	protein_coding	0	2	0	0	0	0	2	chr2:14328939-14328939|G1_R3__10166,chr2:14328940-14328940|G1_R2__08820	group1
AT2G33835	AT2G33835.1	FES1	protein_coding	0	0	1	1	1	0	2	chr2:14314084-14314084|G1_R3__10585,chr2:14311990-14311990|G1_R2__08558	group1
AT2G33400	AT2G33400.1	NA	protein_coding	0	0	2	0	0	0	2	chr2:14153699-14153699|G1_R3__06978,chr2:14153864-14153864|G1_R2__08983	group1
AT2G33205	AT2G33205.3	NA	protein_coding	0	0	1	1	1	0	2	chr2:14073139-14073139|G1_R3__09316,chr2:14070933-14070933|G1_R2__08043	group1
AT2G32710	AT2G32710.1	KRP4	protein_coding	0	0	0	2	0	0	2	chr2:13875667-13875667|G1_R3__07088,chr2:13875622-13875622|G1_R2__07296	group1
AT2G31460	AT2G31460.1	NA	protein_coding	2	0	0	0	0	0	0	chr2:13404290-13404290|G1_R3__10169,chr2:13404288-13404288|G1_R2__07403	group1
AT2G31220	AT2G31220.2	BHLH10	protein_coding	0	0	2	0	0	0	2	chr2:13303641-13303641|G1_R3__10457,chr2:13304146-13304146|G1_R3__10608	group1
AT2G30933	AT2G30933.1	NA	protein_coding	0	1	1	0	1	0	2	chr2:13166601-13166601|G1_R3__07049,chr2:13164179-13164179|G1_R2__05010	group1
AT2G30910	AT2G30910.1	ARPC1A	protein_coding	0	1	0	1	0	0	2	chr2:13153243-13153243|G1_R2__05069,chr2:13156950-13156950|G1_R2__04241	group1
AT2G29870	AT2G29870.1	NA	protein_coding	1	0	1	0	0	0	1	chr2:12741248-12741248|G1_R3__09922,chr2:12740700-12740700|G1_R2__09043	group1
AT2G29600	AT2G29600.1	NA	protein_coding	2	0	0	0	0	0	0	chr2:12654447-12654447|G1_R3__04362,chr2:12654410-12654410|G1_R1__03127	group1
AT2G03980	AT2G03980.1	NA	protein_coding	0	0	0	2	0	0	2	chr2:1262498-1262498|G1_R3__07625,chr2:1262500-1262500|G1_R2__05517	group1
AT2G29060	AT2G29060.1	SCL33	protein_coding	0	0	2	0	0	0	2	chr2:12483542-12483542|G1_R3__08254,chr2:12483800-12483800|G1_R2__09248	group1
AT2G28470	AT2G28470.3	BGAL8	protein_coding	0	2	0	0	0	0	2	chr2:12173723-12173723|G1_R3__07521,chr2:12173423-12173423|G1_R1__05306	group1
AT2G27280	AT2G27280.1	NA	protein_coding	0	0	2	0	0	0	2	chr2:11674657-11674657|G1_R3__07228,chr2:11674655-11674655|G1_R2__08197	group1
AT2G27090	AT2G27090.1	NA	protein_coding	0	2	0	0	0	0	2	chr2:11571802-11571802|G1_R3__06688,chr2:11571809-11571809|G1_R2__08423	group1
AT2G27010	AT2G27010.1	CYP705A9	protein_coding	0	0	2	0	0	0	2	chr2:11527651-11527651|G1_R2__09034,chr2:11527031-11527031|G1_R1__06232	group1
AT2G26975	AT2G26975.1	COPT6	protein_coding	0	0	1	1	1	0	2	chr2:11513070-11513070|G1_R2__09013,chr2:11513432-11513432|G1_R1__04319	group1
AT2G03730	AT2G03730.2	ACR5	protein_coding	0	2	0	0	0	0	2	chr2:1139906-1139906|G1_R1__03836,chr2:1140102-1140102|G1_R1__06659	group1
AT2G26290	AT2G26290.1	PBL12	protein_coding	0	0	2	0	1	0	2	chr2:11192387-11192387|G1_R3__08027,chr2:11193511-11193511|G1_R3__08258	group1
AT2G25690	AT2G25690.1	FLZ11	protein_coding	1	1	0	0	0	0	1	chr2:10942219-10942219|G1_R3__08850,chr2:10943187-10943187|G1_R3__09019	group1
AT2G25690	AT2G25690.3	FLZ11	protein_coding	0	0	0	2	0	0	2	chr2:10940303-10940303|G1_R3__05503,chr2:10940290-10940290|G1_R2__05643	group1
AT2G25420	AT2G25420.3	NA	protein_coding	0	0	0	2	0	0	2	chr2:10821101-10821101|G1_R3__09255,chr2:10821103-10821103|G1_R2__09185	group1
AT2G03505	AT2G03505.3	NA	protein_coding	0	0	0	2	1	0	2	chr2:1065307-1065307|G1_R3__09862,chr2:1065313-1065313|G1_R2__08290	group1
AT2G24681	AT2G24681.1	REM11	protein_coding	0	0	2	0	0	0	2	chr2:10497751-10497751|G1_R3__09999,chr2:10498061-10498061|G1_R3__09412	group1
AT2G23945	AT2G23945.1	NA	protein_coding	0	0	2	0	0	0	2	chr2:10185236-10185236|G1_R3__05782,chr2:10185233-10185233|G1_R2__04152	group1
AT2G23760	AT2G23760.2	BLH4	protein_coding	0	2	0	0	0	0	2	chr2:10113099-10113099|G1_R3__10705,chr2:10113116-10113116|G1_R2__09559	group1
AT1G28420	AT1G28420.1	RLT1	protein_coding	0	0	0	2	2	0	2	chr1:9987491-9987491|G1_R3__00761,chr1:9987492-9987492|G1_R1__01587	group1
AT1G27850	AT1G27850.1	NA	protein_coding	0	0	0	2	2	0	2	chr1:9703829-9703829|G1_R3__03377,chr1:9703812-9703812|G1_R2__01748	group1
AT1G27380	AT1G27380.4	RIC2	protein_coding	0	0	2	0	0	0	2	chr1:9509859-9509859|G1_R2__03411,chr1:9509992-9509992|G1_R2__03591	group1
AT1G03760	AT1G03760.1	NA	protein_coding	0	0	2	0	0	0	2	chr1:941211-941211|G1_R3__02638,chr1:941225-941225|G1_R2__01654	group1
AT1G26470	AT1G26470.1	NA	protein_coding	0	0	0	2	2	0	2	chr1:9156149-9156149|G1_R3__03431,chr1:9156141-9156141|G1_R2__03562	group1
AT1G03620	AT1G03620.1	NA	protein_coding	0	0	0	2	2	0	2	chr1:904277-904277|G1_R3__03171,chr1:904264-904264|G1_R2__03258	group1
AT1G25350	AT1G25350.1	OVA9	protein_coding	0	0	0	2	1	0	2	chr1:8889063-8889063|G1_R3__02618,chr1:8889233-8889233|G1_R2__02928	group1
AT1G23890	AT1G23890.1	NA	protein_coding	0	0	0	2	1	0	2	chr1:8438888-8438888|G1_R3__01513,chr1:8438868-8438868|G1_R2__03120	group1
AT1G23340	AT1G23340.2	NA	protein_coding	0	0	2	0	2	0	2	chr1:8284207-8284207|G1_R3__03275,chr1:8286396-8286396|G1_R3__02686	group1
AT1G03350	AT1G03350.1	NA	protein_coding	0	0	0	2	2	0	2	chr1:822712-822712|G1_R3__02116,chr1:822699-822699|G1_R2__01612	group1
AT1G20230	AT1G20230.1	PCMP-H21	protein_coding	0	0	2	0	2	0	2	chr1:7011756-7011756|G1_R3__02718,chr1:7011768-7011768|G1_R2__03206	group1
AT1G19715	AT1G19715.1	JAL3	protein_coding	0	0	1	1	1	0	2	chr1:6816903-6816903|G1_R3__03429,chr1:6816935-6816935|G1_R2__03251	group1
AT1G19520	AT1G19520.1	NFD5	protein_coding	0	0	0	2	2	0	2	chr1:6762680-6762680|G1_R3__00800,chr1:6762710-6762710|G1_R2__02381	group1
AT1G19490	AT1G19490.1	NA	protein_coding	0	0	1	1	1	0	2	chr1:6751864-6751864|G1_R2__03079,chr1:6753338-6753338|G1_R2__03870	group1
AT1G19010	AT1G19010.1	NA	protein_coding	0	0	0	2	2	0	2	chr1:6567432-6567432|G1_R3__02140,chr1:6567454-6567454|G1_R2__00920	group1
AT1G18871	AT1G18871.1	NA	protein_coding	0	0	2	0	0	0	2	chr1:6519311-6519311|G1_R3__02860,chr1:6519318-6519318|G1_R2__03493	group1
AT1G18160	AT1G18160.2	NA	protein_coding	0	0	0	2	0	0	2	chr1:6253949-6253949|G1_R3__00790,chr1:6253941-6253941|G1_R2__02884	group1
AT1G17700	AT1G17700.1	PRA1F1	protein_coding	0	0	2	0	0	0	2	chr1:6089591-6089591|G1_R2__03718,chr1:6089656-6089656|G1_R1__01630	group1
AT1G17080	AT1G17080.1	NA	protein_coding	0	0	0	2	0	0	2	chr1:5840349-5840349|G1_R3__01454,chr1:5840368-5840368|G1_R1__01758	group1
AT1G16760	AT1G16760.2	NA	protein_coding	1	1	0	0	0	0	1	chr1:5734188-5734188|G1_R3__01506,chr1:5734190-5734190|G1_R2__01825	group1
AT1G16720	AT1G16720.2	HCF173	protein_coding	0	2	0	0	2	0	2	chr1:5722956-5722956|G1_R3__02328,chr1:5722955-5722955|G1_R1__01418	group1
AT1G14840	AT1G14840.2	MAP70.4	protein_coding	0	0	0	2	1	0	2	chr1:5112279-5112279|G1_R2__02391,chr1:5112172-5112172|G1_R1__01737	group1
AT1G14380	AT1G14380.3	IQD28	protein_coding	0	0	0	2	2	0	2	chr1:4918206-4918206|G1_R3__00953,chr1:4918176-4918176|G1_R2__02244	group1
AT1G14350	AT1G14350.1	MYB124	protein_coding	0	0	0	2	0	0	2	chr1:4911114-4911114|G1_R3__01957,chr1:4911103-4911103|G1_R2__02675	group1
AT1G13910	AT1G13910.2	NA	protein_coding	0	0	0	2	2	0	2	chr1:4757825-4757825|G1_R3__02287,chr1:4757822-4757822|G1_R2__03145	group1
AT1G13630	AT1G13630.3	NA	protein_coding	0	0	0	2	0	0	2	chr1:4669534-4669534|G1_R3__01642,chr1:4669516-4669516|G1_R2__01923	group1
AT1G13090	AT1G13090.1	CYP71B28	protein_coding	0	0	0	2	0	0	2	chr1:4463443-4463443|G1_R3__03451,chr1:4463421-4463421|G1_R2__02469	group1
AT1G12990	AT1G12990.1	NA	protein_coding	0	0	0	2	0	0	2	chr1:4435871-4435871|G1_R2__03887,chr1:4436001-4436001|G1_R2__03492	group1
AT1G12700	AT1G12700.2	NA	protein_coding	0	1	0	1	0	0	2	chr1:4323761-4323761|G1_R2__00761,chr1:4326282-4326282|G1_R2__03404	group1
AT1G11750	AT1G11750.1	CLPP6	protein_coding	0	0	0	2	2	0	2	chr1:3969691-3969691|G1_R3__03442,chr1:3969655-3969655|G1_R2__03021	group1
AT1G11440	AT1G11440.1	NA	protein_coding	0	0	1	1	1	0	2	chr1:3849496-3849496|G1_R2__03656,chr1:3850585-3850585|G1_R2__01128	group1
AT1G11160	AT1G11160.2	NA	protein_coding	0	0	1	1	2	0	2	chr1:3739516-3739516|G1_R3__03147,chr1:3739323-3739323|G1_R2__03539	group1
AT1G10650	AT1G10650.1	NA	protein_coding	0	1	1	0	1	0	2	chr1:3526220-3526220|G1_R3__02728,chr1:3524183-3524183|G1_R2__03888	group1
AT1G09490	AT1G09490.1	NA	protein_coding	0	0	1	1	2	0	2	chr1:3065809-3065809|G1_R3__01645,chr1:3065851-3065851|G1_R2__00603	group1
AT1G80260	AT1G80260.2	emb1427	protein_coding	0	0	1	1	0	0	2	chr1:30178984-30178984|G1_R2__03387,chr1:30180630-30180630|G1_R2__00002	group1
AT1G80030	AT1G80030.3	NA	protein_coding	0	0	0	2	0	0	2	chr1:30105319-30105319|G1_R3__01048,chr1:30105335-30105335|G1_R1__01811	group1
AT1G79420	AT1G79420.1	NA	protein_coding	0	0	2	0	1	0	2	chr1:29871598-29871598|G1_R3__02920,chr1:29874122-29874122|G1_R3__02985	group1
AT1G77320	AT1G77320.1	MEI1	protein_coding	0	0	0	2	0	0	2	chr1:29062911-29062911|G1_R3__03349,chr1:29062913-29062913|G1_R2__03681	group1
AT1G77170	AT1G77170.1	PCMP-E21	protein_coding	0	0	0	2	2	0	2	chr1:28998111-28998111|G1_R3__03456,chr1:28998109-28998109|G1_R2__03436	group1
AT1G08900	AT1G08900.2	SUGTL3	protein_coding	0	0	0	2	1	0	2	chr1:2855648-2855648|G1_R2__03808,chr1:2855844-2855844|G1_R2__03152	group1
AT1G75900	AT1G75900.1	EXL3	protein_coding	2	0	0	0	0	0	0	chr1:28498691-28498691|G1_R3__02777,chr1:28498039-28498039|G1_R2__01524	group1
AT1G75340	AT1G75340.1	CG1	protein_coding	0	0	2	0	0	0	2	chr1:28270017-28270017|G1_R3__03063,chr1:28270000-28270000|G1_R2__03432	group1
AT1G73740	AT1G73740.1	NA	protein_coding	0	1	1	0	0	0	2	chr1:27734331-27734331|G1_R3__00944,chr1:27734542-27734542|G1_R3__01314	group1
AT1G73370	AT1G73370.1	SUS6	protein_coding	0	0	0	2	2	0	2	chr1:27584480-27584480|G1_R3__02597,chr1:27584482-27584482|G1_R2__03634	group1
AT1G73320	AT1G73320.2	NA	protein_coding	0	0	0	2	0	0	2	chr1:27565513-27565513|G1_R3__03257,chr1:27565514-27565514|G1_R2__03552	group1
AT1G71750	AT1G71750.2	HGPT	protein_coding	0	0	0	2	0	0	2	chr1:26987818-26987818|G1_R3__00377,chr1:26987828-26987828|G1_R2__02606	group1
AT1G70620	AT1G70620.4	NA	protein_coding	0	0	1	1	0	0	2	chr1:26630928-26630928|G1_R2__03157,chr1:26628153-26628153|G1_R1__01757	group1
AT1G68937	AT1G68937.1	NA	protein_coding	0	0	0	0	2	2	2	chr1:25926076-25926076|G1_R3__02617,chr1:25926109-25926109|G1_R2__03458	group1
AT1G68330	AT1G68330.1	NA	protein_coding	0	0	1	1	1	0	2	chr1:25611837-25611837|G1_R3__01266,chr1:25612132-25612132|G1_R3__02755	group1
AT1G65610	AT1G65610.1	KOR2	protein_coding	0	0	2	0	0	0	2	chr1:24394980-24394980|G1_R3__01175,chr1:24394988-24394988|G1_R2__02107	group1
AT1G64710	AT1G64710.2	NA	protein_coding	0	0	0	2	0	0	2	chr1:24046421-24046421|G1_R3__02457,chr1:24046433-24046433|G1_R2__03013	group1
AT1G63690	AT1G63690.1	SPPL2	protein_coding	0	0	0	2	2	0	2	chr1:23622219-23622219|G1_R2__02432,chr1:23622220-23622220|G1_R1__01140	group1
AT1G63210	AT1G63210.1	NA	protein_coding	1	0	1	0	0	0	1	chr1:23442738-23442738|G1_R3__02923,chr1:23444392-23444392|G1_R3__00219	group1
AT1G62310	AT1G62310.1	NA	protein_coding	0	0	1	1	0	0	2	chr1:23034544-23034544|G1_R2__01400,chr1:23036756-23036756|G1_R1__01588	group1
AT1G61560	AT1G61560.2	MLO6	protein_coding	0	2	0	0	0	0	2	chr1:22711745-22711745|G1_R3__02210,chr1:22711743-22711743|G1_R2__03659	group1
AT1G60430	AT1G60430.1	ARPC3	protein_coding	0	0	0	2	0	0	2	chr1:22264454-22264454|G1_R3__00216,chr1:22264444-22264444|G1_R2__00240	group1
AT1G57770	AT1G57770.1	NA	protein_coding	0	0	1	1	2	0	2	chr1:21398162-21398162|G1_R3__03124,chr1:21398129-21398129|G1_R2__03855	group1
AT1G56520	AT1G56520.1	NA	protein_coding	0	0	0	2	0	0	2	chr1:21174823-21174823|G1_R3__02980,chr1:21174835-21174835|G1_R2__03601	group1
AT1G06890	AT1G06890.1	UXT3	protein_coding	0	0	1	1	0	0	2	chr1:2111691-2111691|G1_R2__01719,chr1:2111758-2111758|G1_R1__00685	group1
AT1G06850	AT1G06850.1	AtbZIP52	protein_coding	0	1	1	0	0	0	2	chr1:2105169-2105169|G1_R1__01586,chr1:2105902-2105902|G1_R1__01523	group1
AT1G56100	AT1G56100.3	NA	protein_coding	0	2	0	0	0	0	2	chr1:20984042-20984042|G1_R3__03013,chr1:20984030-20984030|G1_R2__00220	group1
AT1G56030	AT1G56030.1	PUB57	protein_coding	2	0	0	0	0	0	0	chr1:20958925-20958925|G1_R3__02703,chr1:20958926-20958926|G1_R2__00298	group1
AT1G55840	AT1G55840.1	NA	protein_coding	0	0	0	2	2	0	2	chr1:20876146-20876146|G1_R3__00254,chr1:20876147-20876147|G1_R2__00289	group1
AT1G55325	AT1G55325.4	GCT	protein_coding	0	0	0	2	0	0	2	chr1:20647876-20647876|G1_R3__01204,chr1:20647879-20647879|G1_R2__01426	group1
AT1G54440	AT1G54440.4	NA	protein_coding	0	0	0	2	0	0	2	chr1:20328165-20328165|G1_R3__03062,chr1:20328185-20328185|G1_R2__03544	group1
AT1G54130	AT1G54130.1	RSH3	protein_coding	0	0	0	2	2	0	2	chr1:20213807-20213807|G1_R2__00218,chr1:20213805-20213805|G1_R1__00456	group1
AT1G50920	AT1G50920.1	NA	protein_coding	0	0	0	2	0	0	2	chr1:18872806-18872806|G1_R3__03090,chr1:18872809-18872809|G1_R2__02796	group1
AT1G01500	AT1G01500.1	NA	protein_coding	0	0	0	2	1	0	2	chr1:186845-186845|G1_R3__00574,chr1:186744-186744|G1_R2__03839	group1
AT1G49975	AT1G49975.1	NA	protein_coding	0	0	0	2	2	0	2	chr1:18505439-18505439|G1_R3__01544,chr1:18505438-18505438|G1_R2__02529	group1
AT1G49860	AT1G49860.1	GSTF14	protein_coding	0	0	2	0	0	0	2	chr1:18458992-18458992|G1_R3__03073,chr1:18459197-18459197|G1_R3__03054	group1
AT1G48310	AT1G48310.1	CHR18	protein_coding	0	0	1	1	1	0	2	chr1:17848522-17848522|G1_R2__03715,chr1:17848663-17848663|G1_R2__01311	group1
AT1G45248	AT1G45248.2	NA	protein_coding	0	0	0	2	2	0	2	chr1:17163078-17163078|G1_R3__01712,chr1:17163073-17163073|G1_R2__01272	group1
AT1G44910	AT1G44910.1	PRP40A	protein_coding	0	0	2	0	0	0	2	chr1:16982738-16982738|G1_R3__00027,chr1:16982745-16982745|G1_R2__02019	group1
AT1G44760	AT1G44760.1	NA	protein_coding	0	0	0	2	2	0	2	chr1:16896810-16896810|G1_R3__03448,chr1:16896826-16896826|G1_R2__03930	group1
AT1G34110	AT1G34110.2	NA	protein_coding	0	2	0	0	0	0	2	chr1:12421660-12421660|G1_R3__03244,chr1:12421691-12421691|G1_R2__03366	group1
AT1G33330	AT1G33330.3	NA	protein_coding	0	0	0	2	0	0	2	chr1:12086460-12086460|G1_R3__02064,chr1:12086456-12086456|G1_R2__02548	group1
AT1G33330	AT1G33330.1	NA	protein_coding	0	0	2	0	0	0	2	chr1:12085599-12085599|G1_R2__03794,chr1:12085935-12085935|G1_R1__01601	group1
AT1G30230	AT1G30230.2	NA	protein_coding	0	0	2	0	0	0	2	chr1:10640581-10640581|G1_R2__00142,chr1:10640577-10640577|G1_R1__00992	group1
AT1G29380	AT1G29380.2	NA	protein_coding	0	2	0	0	0	0	2	chr1:10283627-10283627|G1_R3__02747,chr1:10283636-10283636|G1_R2__00174	group1
AT5G27830	AT5G27830.1	NA	protein_coding	0	0	0	1	0	0	1	chr5:9862874-9862874|G1_R2__18994_G1_R3__23678	group1
AT5G23870	AT5G23870.3	PAE9	protein_coding	0	0	1	0	0	0	1	chr5:8046096-8046096|G1_R2__20420_G1_R3__21439	group1
AT5G15260	AT5G15260.1	NA	protein_coding	0	0	0	1	0	0	1	chr5:4953481-4953481|G1_R2__19928_G1_R3__23548	group1
AT5G13890	AT5G13890.2	NA	protein_coding	0	0	0	1	0	0	1	chr5:4479835-4479835|G1_R2__19941_G1_R3__22322	group1
AT5G13660	AT5G13660.3	NA	protein_coding	0	0	0	1	0	0	1	chr5:4407150-4407150|G1_R2__20018_G1_R3__22548	group1
AT5G11160	AT5G11160.1	APT5	protein_coding	0	0	0	1	1	0	1	chr5:3552118-3552118|G1_R2__19997_G1_R3__22541	group1
AT5G63440	AT5G63440.2	NA	protein_coding	0	0	0	1	1	0	1	chr5:25408255-25408255|G1_R2__20198_G1_R3__23524	group1
AT5G47590	AT5G47590.1	NA	protein_coding	0	0	0	1	1	0	1	chr5:19297907-19297907|G1_R2__21300_G1_R3__22409	group1
AT4G38240	AT4G38240.1	GNTI	protein_coding	0	0	0	1	0	0	1	chr4:17931771-17931771|G1_R2__17666_G1_R3__20589	group1
AT4G36090	AT4G36090.3	NA	protein_coding	0	0	1	0	2	0	1	chr4:17078392-17078392|G1_R1__15585_G1_R3__20275	group1
AT4G35130	AT4G35130.1	PCMP-H27	protein_coding	0	0	0	1	1	0	1	chr4:16721043-16721043|G1_R2__18084_G1_R3__19385	group1
AT4G32070	AT4G32070.1	Phox4	protein_coding	0	0	0	1	0	0	1	chr4:15504018-15504018|G1_R2__17173_G1_R3__20474	group1
AT4G03205	AT4G03205.1	hemf2	protein_coding	0	0	0	1	0	0	1	chr4:1414844-1414844|G1_R2__17322_G1_R3__19210	group1
AT4G28010	AT4G28010.1	NA	protein_coding	0	0	0	1	0	0	1	chr4:13933253-13933253|G1_R2__18035_G1_R3__19729	group1
AT4G26680	AT4G26680.2	NA	protein_coding	0	0	0	1	1	0	1	chr4:13456610-13456610|G1_R1__15552_G1_R2__16817	group1
AT3G25770	AT3G25770.1	AOC2	protein_coding	0	0	1	0	0	0	1	chr3:9407092-9407092|G1_R1__08426_G1_R3__14321	group1
AT3G25493	AT3G25493.1	NA	protein_coding	0	0	1	0	1	0	1	chr3:9243186-9243186|G1_R2__14557_G1_R3__16234	group1
AT3G24300	AT3G24300.1	AMT1-3	protein_coding	0	0	1	0	0	0	1	chr3:8807288-8807288|G1_R1__13615_G1_R3__17171	group1
AT3G24130	AT3G24130.1	PME29	protein_coding	0	0	0	0	0	1	1	chr3:8712774-8712774|G1_R1__12445_G1_R2__15148	group1
AT3G23560	AT3G23560.2	DTX19	protein_coding	0	0	0	1	0	0	1	chr3:8454335-8454335|G1_R2__11810_G1_R3__11968	group1
AT3G02870	AT3G02870.1	VTC4	protein_coding	0	1	0	0	0	0	1	chr3:629690-629690|G1_R1__09065_G1_R3__14345	group1
AT3G17230	AT3G17230.1	NA	protein_coding	1	0	0	0	0	0	0	chr3:5889257-5889257|G1_R2__10062_G1_R3__11222	group1
AT3G10280	AT3G10280.1	KCS14	protein_coding	0	0	1	0	0	0	1	chr3:3180255-3180255|G1_R1__09885_G1_R3__16905	group1
AT3G09010	AT3G09010.2	NA	protein_coding	0	0	0	1	0	0	1	chr3:2752166-2752166|G1_R2__12324_G1_R3__16380	group1
AT3G08780	AT3G08780.2	NA	protein_coding	0	0	0	1	0	0	1	chr3:2666237-2666237|G1_R1__09644_G1_R3__13578	group1
AT3G08510	AT3G08510.1	PLC2	protein_coding	0	1	0	0	0	0	1	chr3:2585600-2585600|G1_R1__08531_G1_R3__12754	group1
AT3G55880	AT3G55880.4	SUE4	protein_coding	0	0	0	1	0	0	1	chr3:20738427-20738427|G1_R2__13340_G1_R3__14639	group1
AT3G47490	AT3G47490.5	NA	protein_coding	0	0	1	0	1	0	1	chr3:17498453-17498453|G1_R1__13551_G1_R3__13655	group1
AT3G46590	AT3G46590.4	TRP2	protein_coding	0	0	0	1	0	0	1	chr3:17156005-17156005|G1_R2__09765_G1_R3__15989	group1
AT2G46590	AT2G46590.2	DOF2.5	protein_coding	0	0	1	0	0	0	1	chr2:19133171-19133171|G1_R1__04893_G1_R3__07795	group1
AT2G43280	AT2G43280.2	NA	protein_coding	0	1	0	0	0	0	1	chr2:17989721-17989721|G1_R2__06942_G1_R3__06463	group1
AT2G38510	AT2G38510.1	DTX53	protein_coding	0	0	1	0	0	0	1	chr2:16125051-16125051|G1_R2__05283_G1_R3__06983	group1
AT2G35736	AT2G35736.2	NA	protein_coding	0	0	0	1	0	0	1	chr2:15022586-15022586|G1_R1__05177_G1_R3__06723	group1
AT2G04039	AT2G04039.3	NA	protein_coding	0	0	1	0	0	0	1	chr2:1334442-1334442|G1_R2__05532_G1_R3__05107	group1
AT2G03640	AT2G03640.5	NA	protein_coding	0	1	0	0	0	0	1	chr2:1106750-1106750|G1_R1__06202_G1_R3__07315	group1
AT2G23550	AT2G23550.3	ATMES6	protein_coding	0	1	0	0	0	0	1	chr2:10028794-10028794|G1_R2__08785_G1_R3__09588	group1
AT1G22430	AT1G22430.3	NA	protein_coding	0	0	0	1	0	0	1	chr1:7921693-7921693|G1_R2__02876_G1_R3__01680	group1
AT1G14410	AT1G14410.1	WHY1	protein_coding	0	0	0	1	1	0	1	chr1:4929272-4929272|G1_R2__02309_G1_R3__01960	group1
AT1G13930	AT1G13930.2	NA	protein_coding	0	0	0	1	0	0	1	chr1:4762634-4762634|G1_R2__02864_G1_R3__00635	group1
AT1G12140	AT1G12140.1	FMOGS-OX5	protein_coding	0	0	0	1	1	0	1	chr1:4123427-4123427|G1_R1__01503_G1_R3__02494	group1
AT1G79000	AT1G79000.2	HAC1	protein_coding	0	0	1	0	3	0	1	chr1:29716641-29716641|G1_R2__02639_G1_R3__00464	group1
AT1G09160	AT1G09160.1	NA	protein_coding	0	0	0	1	1	0	1	chr1:2953046-2953046|G1_R2__01933_G1_R3__00550	group1
AT1G78240	AT1G78240.2	QUA2	protein_coding	0	0	0	1	0	0	1	chr1:29432932-29432932|G1_R2__02200_G1_R3__00412	group1
AT1G07980	AT1G07980.2	NF-YC10	protein_coding	0	0	0	1	0	0	1	chr1:2473426-2473426|G1_R2__02325_G1_R3__01424	group1
AT1G53440	AT1G53440.1	NA	protein_coding	0	0	1	0	2	0	1	chr1:19951481-19951481|G1_R1__01292_G1_R3__01722	group1
AT1G31170	AT1G31170.4	ATSRX	protein_coding	0	0	1	0	0	0	1	chr1:11134107-11134107|G1_R1__01801_G1_R2__02069	group1
AT5G27760	AT5G27760.1	NA	protein_coding	0	0	0	3	3	0	3	chr5:9831717-9831717|G1_R3__23236,chr5:9831708-9831708|G1_R2__19459,chr5:9831701-9831701|G1_R1__16895	group1
AT5G27730	AT5G27730.1	NA	protein_coding	0	0	1	2	3	0	3	chr5:9822923-9822923|G1_R3__22440,chr5:9822784-9822784|G1_R2__21108,chr5:9822928-9822928|G1_R2__20714	group1
AT5G25630	AT5G25630.1	NA	protein_coding	0	0	0	3	0	0	3	chr5:8949562-8949562|G1_R3__21317,chr5:8949561-8949561|G1_R2__18716,chr5:8949552-8949552|G1_R1__16652	group1
AT5G23050	AT5G23050.1	AAE17	protein_coding	0	0	0	3	3	0	3	chr5:7731438-7731438|G1_R3__22170,chr5:7731436-7731436|G1_R2__18955,chr5:7731416-7731416|G1_R1__16059	group1
AT5G22760	AT5G22760.1	NA	protein_coding	0	0	0	3	3	0	3	chr5:7577769-7577769|G1_R3__21351,chr5:7577771-7577771|G1_R2__18822,chr5:7577766-7577766|G1_R1__16350	group1
AT5G22360	AT5G22360.1	VAMP714	protein_coding	0	0	2	1	1	0	3	chr5:7404171-7404171|G1_R2__20746,chr5:7404430-7404430|G1_R1__16889,chr5:7404825-7404825|G1_R1__17278	group1
AT5G22070	AT5G22070.1	NA	protein_coding	0	0	1	2	0	0	3	chr5:7310279-7310279|G1_R3__23019,chr5:7310280-7310280|G1_R2__19371,chr5:7308447-7308447|G1_R1__16884	group1
AT5G19330	AT5G19330.1	ARIA	protein_coding	0	0	0	3	3	0	3	chr5:6507929-6507929|G1_R3__22640,chr5:6507955-6507955|G1_R2__19375,chr5:6507931-6507931|G1_R1__17251	group1
AT5G18920	AT5G18920.1	NA	protein_coding	0	0	0	3	4	0	3	chr5:6310697-6310697|G1_R3__21446,chr5:6310729-6310729|G1_R2__18692,chr5:6310874-6310874|G1_R2__21138	group1
AT5G18780	AT5G18780.2	NA	protein_coding	0	0	0	3	0	0	3	chr5:6266098-6266098|G1_R3__23025,chr5:6266114-6266114|G1_R2__18805,chr5:6266116-6266116|G1_R1__16034	group1
AT5G18660	AT5G18660.1	DVR	protein_coding	0	0	0	3	3	0	3	chr5:6220843-6220843|G1_R3__21376,chr5:6220842-6220842|G1_R2__21005,chr5:6220865-6220865|G1_R1__17098	group1
AT5G02710	AT5G02710.1	NA	protein_coding	0	0	0	3	2	0	3	chr5:614368-614368|G1_R3__21684,chr5:614373-614373|G1_R2__19184,chr5:614364-614364|G1_R1__16426	group1
AT5G16910	AT5G16910.1	CSLD2	protein_coding	0	1	0	2	2	0	3	chr5:5560750-5560750|G1_R3__24042,chr5:5565410-5565410|G1_R3__23543,chr5:5565385-5565385|G1_R2__19786	group1
AT5G02440	AT5G02440.1	NA	protein_coding	0	0	0	3	3	0	3	chr5:532778-532778|G1_R3__21937,chr5:532782-532782|G1_R2__19492,chr5:532741-532741|G1_R1__16838	group1
AT5G16120	AT5G16120.3	NA	protein_coding	0	0	1	2	3	0	3	chr5:5267756-5267756|G1_R3__23028,chr5:5267876-5267876|G1_R3__22906,chr5:5267886-5267886|G1_R2__20095	group1
AT5G02200	AT5G02200.1	FHL	protein_coding	0	0	2	1	3	0	3	chr5:438674-438674|G1_R3__22354,chr5:438799-438799|G1_R3__22847,chr5:438890-438890|G1_R2__19256	group1
AT5G13490	AT5G13490.1	AAC2	protein_coding	0	0	0	3	3	0	3	chr5:4337548-4337548|G1_R3__22351,chr5:4337549-4337549|G1_R2__19986,chr5:4337536-4337536|G1_R1__17066	group1
AT5G02100	AT5G02100.1	ORP3A	protein_coding	0	0	0	3	3	0	3	chr5:416040-416040|G1_R3__23174,chr5:416041-416041|G1_R2__20615,chr5:416028-416028|G1_R1__16928	group1
AT5G63820	AT5G63820.1	NA	protein_coding	2	0	1	0	3	0	1	chr5:25541543-25541543|G1_R3__21994,chr5:25542877-25542877|G1_R3__23640,chr5:25541538-25541538|G1_R2__18490	group1
AT5G62960	AT5G62960.1	NA	protein_coding	0	0	1	2	2	0	3	chr5:25270581-25270581|G1_R3__23428,chr5:25271586-25271586|G1_R3__21997,chr5:25271599-25271599|G1_R2__18495	group1
AT5G62520	AT5G62520.1	SRO5	protein_coding	0	0	0	3	0	0	3	chr5:25099679-25099679|G1_R3__21111,chr5:25099628-25099628|G1_R2__18496,chr5:25099681-25099681|G1_R1__15839	group1
AT5G61340	AT5G61340.2	NA	protein_coding	0	0	1	2	1	0	3	chr5:24661853-24661853|G1_R3__23461,chr5:24662737-24662737|G1_R3__22249,chr5:24661871-24661871|G1_R2__21373	group1
AT5G59750	AT5G59750.1	NA	protein_coding	0	0	2	1	3	0	3	chr5:24075403-24075403|G1_R3__21906,chr5:24075427-24075427|G1_R2__18968,chr5:24075406-24075406|G1_R1__15764	group1
AT5G58575	AT5G58575.1	NA	protein_coding	0	0	0	3	1	0	3	chr5:23675318-23675318|G1_R3__23249,chr5:23675449-23675449|G1_R3__23632,chr5:23675450-23675450|G1_R2__21284	group1
AT5G56860	AT5G56860.1	GATA21	protein_coding	0	0	2	1	0	0	3	chr5:22989329-22989329|G1_R3__23509,chr5:22991347-22991347|G1_R3__23349,chr5:22990605-22990605|G1_R1__17208	group1
AT5G55230	AT5G55230.1	ATMAP65-1	protein_coding	0	0	1	2	3	0	3	chr5:22405195-22405195|G1_R3__23259,chr5:22405263-22405263|G1_R2__20394,chr5:22405182-22405182|G1_R1__16134	group1
AT5G53130	AT5G53130.1	CNGC1	protein_coding	0	0	1	2	1	0	3	chr5:21537827-21537827|G1_R3__22275,chr5:21537826-21537826|G1_R2__19842,chr5:21537868-21537868|G1_R1__16259	group1
AT5G52040	AT5G52040.2	ATRSP41	protein_coding	0	0	0	3	3	0	3	chr5:21133418-21133418|G1_R3__23983,chr5:21133424-21133424|G1_R2__20286,chr5:21133413-21133413|G1_R1__17320	group1
AT5G49540	AT5G49540.1	NA	protein_coding	0	0	0	3	3	0	3	chr5:20104694-20104694|G1_R3__21489,chr5:20104679-20104679|G1_R2__19406,chr5:20104711-20104711|G1_R1__17301	group1
AT5G06100	AT5G06100.3	MYB33	protein_coding	0	0	0	3	3	0	3	chr5:1840553-1840553|G1_R3__22805,chr5:1840571-1840571|G1_R2__20137,chr5:1840563-1840563|G1_R1__17039	group1
AT5G43430	AT5G43430.1	ETFBETA	protein_coding	0	0	0	3	0	0	3	chr5:17455269-17455269|G1_R3__21287,chr5:17455268-17455268|G1_R2__20994,chr5:17455273-17455273|G1_R1__16337	group1
AT5G43140	AT5G43140.1	NA	protein_coding	0	0	0	3	3	0	3	chr5:17323349-17323349|G1_R3__22424,chr5:17323275-17323275|G1_R2__19669,chr5:17323350-17323350|G1_R2__20064	group1
AT5G40170	AT5G40170.1	AtRLP54	protein_coding	0	0	2	1	1	0	3	chr5:16065120-16065120|G1_R2__21190,chr5:16066843-16066843|G1_R1__17108,chr5:16066933-16066933|G1_R1__16686	group1
AT5G38860	AT5G38860.1	BIM3	protein_coding	0	0	0	2	2	1	3	chr5:15560330-15560330|G1_R3__24022,chr5:15560952-15560952|G1_R3__22054,chr5:15560953-15560953|G1_R2__19609	group1
AT5G04460	AT5G04460.1	NA	protein_coding	0	0	0	3	3	0	3	chr5:1263806-1263806|G1_R3__21614,chr5:1263802-1263802|G1_R2__19093,chr5:1263794-1263794|G1_R1__16410	group1
AT5G04040	AT5G04040.1	SDP1	protein_coding	0	0	1	2	3	0	3	chr5:1093009-1093009|G1_R3__22348,chr5:1093005-1093005|G1_R2__19235,chr5:1093003-1093003|G1_R1__15819	group1
AT4G14720	AT4G14720.1	PPD2	protein_coding	0	1	0	2	0	0	3	chr4:8432223-8432223|G1_R3__19690,chr4:8435010-8435010|G1_R3__20840,chr4:8432100-8432100|G1_R2__17846	group1
AT4G14650	AT4G14650.1	NA	protein_coding	0	0	3	0	0	0	3	chr4:8401868-8401868|G1_R3__20698,chr4:8401999-8401999|G1_R3__20690,chr4:8402161-8402161|G1_R3__20438	group1
AT4G04770	AT4G04770.1	ABCI8	protein_coding	0	0	1	2	0	0	3	chr4:2427880-2427880|G1_R3__21061,chr4:2427885-2427885|G1_R2__18226,chr4:2429682-2429682|G1_R1__15187	group1
AT4G04220	AT4G04220.1	AtRLP46	protein_coding	0	2	1	0	1	0	3	chr4:2033303-2033303|G1_R3__20962,chr4:2033276-2033276|G1_R2__16827,chr4:2035917-2035917|G1_R2__18389	group1
AT4G36770	AT4G36770.1	UGT72C1	protein_coding	1	1	1	0	0	0	2	chr4:17330394-17330394|G1_R3__20859,chr4:17331614-17331614|G1_R3__20759,chr4:17331737-17331737|G1_R2__18126	group1
AT4G03635	AT4G03635.1	NA	protein_coding	0	0	0	3	2	0	3	chr4:1612787-1612787|G1_R3__19216,chr4:1612627-1612627|G1_R2__18335,chr4:1612830-1612830|G1_R2__17701	group1
AT4G28030	AT4G28030.1	NA	protein_coding	0	0	1	2	3	0	3	chr4:13937738-13937738|G1_R3__19565,chr4:13937724-13937724|G1_R2__17400,chr4:13937749-13937749|G1_R1__15140	group1
AT4G25770	AT4G25770.2	NA	protein_coding	0	0	0	3	3	0	3	chr4:13117708-13117708|G1_R3__19982,chr4:13117782-13117782|G1_R3__19983,chr4:13117700-13117700|G1_R2__17767	group1
AT4G23620	AT4G23620.1	NA	protein_coding	0	0	0	3	0	0	3	chr4:12314900-12314900|G1_R3__20491,chr4:12314897-12314897|G1_R2__17242,chr4:12314898-12314898|G1_R1__15062	group1
AT4G18140	AT4G18140.4	SSP4b	protein_coding	0	0	0	3	1	0	3	chr4:10046611-10046611|G1_R2__18177,chr4:10046781-10046781|G1_R1__15287,chr4:10047118-10047118|G1_R1__15532	group1
AT3G25910	AT3G25910.1	NA	protein_coding	0	0	1	1	1	1	3	chr3:9489610-9489610|G1_R3__18457,chr3:9490985-9490985|G1_R3__14876,chr3:9490103-9490103|G1_R1__09363	group1
AT3G25060	AT3G25060.1	PCMP-E96	protein_coding	0	0	3	0	1	0	3	chr3:9130152-9130152|G1_R3__18831,chr3:9129066-9129066|G1_R2__16075,chr3:9129930-9129930|G1_R2__16076	group1
AT3G23390	AT3G23390.1	RPL36AB	protein_coding	0	0	3	0	2	0	3	chr3:8375808-8375808|G1_R1__09883,chr3:8376061-8376061|G1_R1__08602,chr3:8376185-8376185|G1_R1__08265	group1
AT3G19970	AT3G19970.2	NA	protein_coding	0	0	0	3	0	0	3	chr3:6961448-6961448|G1_R3__11338,chr3:6961456-6961456|G1_R2__12886,chr3:6961451-6961451|G1_R1__11898	group1
AT3G02980	AT3G02980.1	MCC1	protein_coding	0	0	2	1	2	0	3	chr3:670964-670964|G1_R3__16697,chr3:671500-671500|G1_R3__15459,chr3:670748-670748|G1_R2__14222	group1
AT3G18680	AT3G18680.1	NA	protein_coding	0	0	0	3	0	0	3	chr3:6429529-6429529|G1_R2__10054,chr3:6429601-6429601|G1_R2__12369,chr3:6429649-6429649|G1_R1__13382	group1
AT3G18035	AT3G18035.2	HON4	protein_coding	0	0	0	3	0	0	3	chr3:6169251-6169251|G1_R3__11933,chr3:6169249-6169249|G1_R1__09135,chr3:6169323-6169323|G1_R1__11784	group1
AT3G17100	AT3G17100.1	BHLH147	protein_coding	0	0	0	3	3	0	3	chr3:5832413-5832413|G1_R3__16322,chr3:5832416-5832416|G1_R2__13219,chr3:5832401-5832401|G1_R1__11680	group1
AT3G15990	AT3G15990.1	SULTR3;4	protein_coding	0	1	1	1	1	0	3	chr3:5427063-5427063|G1_R3__15427,chr3:5429010-5429010|G1_R3__16286,chr3:5430791-5430791|G1_R2__13063	group1
AT3G15680	AT3G15680.1	NA	protein_coding	0	1	1	1	1	0	3	chr3:5316228-5316228|G1_R3__17060,chr3:5315421-5315421|G1_R2__14696,chr3:5315759-5315759|G1_R1__14214	group1
AT3G15270	AT3G15270.1	SPL5	protein_coding	0	3	0	0	3	0	3	chr3:5141276-5141276|G1_R3__16793,chr3:5141486-5141486|G1_R3__18284,chr3:5141579-5141579|G1_R2__15247	group1
AT3G13770	AT3G13770.2	PCMP-H85	protein_coding	0	0	3	0	3	0	3	chr3:4520609-4520609|G1_R3__17864,chr3:4520625-4520625|G1_R2__14390,chr3:4520768-4520768|G1_R2__14157	group1
AT3G13760	AT3G13760.1	NA	protein_coding	0	0	3	0	0	0	3	chr3:4517679-4517679|G1_R3__18603,chr3:4517858-4517858|G1_R3__17605,chr3:4517856-4517856|G1_R2__14197	group1
AT3G13430	AT3G13430.1	NA	protein_coding	0	0	0	3	0	0	3	chr3:4368753-4368753|G1_R3__15178,chr3:4368743-4368743|G1_R2__12981,chr3:4368929-4368929|G1_R2__15235	group1
AT3G13210	AT3G13210.1	NA	protein_coding	0	0	3	0	0	0	3	chr3:4247167-4247167|G1_R3__17413,chr3:4247315-4247315|G1_R3__17013,chr3:4246363-4246363|G1_R2__13201	group1
AT3G12770	AT3G12770.1	PCMP-H43	protein_coding	0	0	3	0	2	0	3	chr3:4057053-4057053|G1_R3__11612,chr3:4057386-4057386|G1_R3__14048,chr3:4057050-4057050|G1_R2__12767	group1
AT3G01960	AT3G01960.1	NA	protein_coding	0	0	2	1	1	0	3	chr3:324968-324968|G1_R3__17107,chr3:324484-324484|G1_R2__12995,chr3:324963-324963|G1_R2__14098	group1
AT3G09970	AT3G09970.2	NA	protein_coding	0	0	0	3	0	0	3	chr3:3065369-3065369|G1_R3__11443,chr3:3065372-3065372|G1_R2__11841,chr3:3065368-3065368|G1_R1__08354	group1
AT3G09030	AT3G09030.1	NA	protein_coding	0	1	1	1	1	0	3	chr3:2754753-2754753|G1_R3__17372,chr3:2756373-2756373|G1_R3__15456,chr3:2755052-2755052|G1_R1__13235	group1
AT3G07960	AT3G07960.2	PIP5K6	protein_coding	0	0	0	3	0	0	3	chr3:2538151-2538151|G1_R3__17311,chr3:2538186-2538186|G1_R2__13230,chr3:2538283-2538283|G1_R2__13660	group1
AT3G07570	AT3G07570.1	NA	protein_coding	0	0	1	2	2	0	3	chr3:2418133-2418133|G1_R3__16771,chr3:2420079-2420079|G1_R3__11633,chr3:2418137-2418137|G1_R2__13303	group1
AT3G63220	AT3G63220.2	SKIP30	protein_coding	0	1	2	0	0	0	3	chr3:23358569-23358569|G1_R2__14367,chr3:23359078-23359078|G1_R2__13627,chr3:23358327-23358327|G1_R1__12788	group1
AT3G61700	AT3G61700.3	NA	protein_coding	0	3	0	0	0	0	3	chr3:22835539-22835539|G1_R3__16899,chr3:22835502-22835502|G1_R2__14635,chr3:22835328-22835328|G1_R1__10370	group1
AT3G61028	AT3G61028.2	NA	protein_coding	0	0	0	0	0	3	3	chr3:22584315-22584315|G1_R3__15229,chr3:22584594-22584594|G1_R3__15788,chr3:22584704-22584704|G1_R3__15895	group1
AT3G60590	AT3G60590.2	NA	protein_coding	0	0	0	3	0	0	3	chr3:22399768-22399768|G1_R3__11016,chr3:22399779-22399779|G1_R2__11071,chr3:22399759-22399759|G1_R1__08919	group1
AT3G60450	AT3G60450.2	NA	protein_coding	0	0	3	0	0	0	3	chr3:22341021-22341021|G1_R3__15482,chr3:22341236-22341236|G1_R3__16142,chr3:22341293-22341293|G1_R1__11463	group1
AT3G59330	AT3G59330.1	NA	protein_coding	0	0	3	0	2	0	3	chr3:21927018-21927018|G1_R3__15671,chr3:21927015-21927015|G1_R2__10990,chr3:21928118-21928118|G1_R2__16183	group1
AT3G58900	AT3G58900.4	NA	protein_coding	0	0	3	0	3	0	3	chr3:21774416-21774416|G1_R3__13885,chr3:21774605-21774605|G1_R2__12169,chr3:21774588-21774588|G1_R1__09447	group1
AT3G58520	AT3G58520.2	NA	protein_coding	0	0	2	1	2	0	3	chr3:21644299-21644299|G1_R3__19041,chr3:21643852-21643852|G1_R2__13653,chr3:21644501-21644501|G1_R2__15639	group1
AT3G58120	AT3G58120.1	BZIP61	protein_coding	0	3	0	0	1	0	3	chr3:21523238-21523238|G1_R3__16986,chr3:21523501-21523501|G1_R3__17723,chr3:21523251-21523251|G1_R1__12245	group1
AT3G57540	AT3G57540.1	REM4.1	protein_coding	0	0	2	1	2	0	3	chr3:21301601-21301601|G1_R3__18305,chr3:21302923-21302923|G1_R3__19010,chr3:21301768-21301768|G1_R2__13919	group1
AT3G57490	AT3G57490.1	RPS2D	protein_coding	0	0	2	1	2	0	3	chr3:21279716-21279716|G1_R2__13691,chr3:21279930-21279930|G1_R1__09766,chr3:21280236-21280236|G1_R1__11014	group1
AT3G55770	AT3G55770.7	NA	protein_coding	0	0	3	0	0	0	3	chr3:20704722-20704722|G1_R3__13212,chr3:20704724-20704724|G1_R2__10960,chr3:20704723-20704723|G1_R1__11532	group1
AT3G54740	AT3G54740.1	NA	protein_coding	0	0	2	1	2	0	3	chr3:20264543-20264543|G1_R3__18650,chr3:20264246-20264246|G1_R1__12812,chr3:20264384-20264384|G1_R1__12339	group1
AT3G53900	AT3G53900.2	UPP	protein_coding	0	0	3	0	0	0	3	chr3:19958738-19958738|G1_R3__15669,chr3:19958902-19958902|G1_R3__15218,chr3:19958712-19958712|G1_R1__12228	group1
AT3G53340	AT3G53340.5	NFYB10	protein_coding	0	0	3	0	2	0	3	chr3:19775019-19775019|G1_R2__11434,chr3:19775020-19775020|G1_R1__10232,chr3:19775172-19775172|G1_R1__13375	group1
AT3G52860	AT3G52860.1	MED28	protein_coding	0	0	3	0	1	0	3	chr3:19592062-19592062|G1_R3__13149,chr3:19592592-19592592|G1_R2__14008,chr3:19592706-19592706|G1_R2__13443	group1
AT3G52530	AT3G52530.1	NA	protein_coding	0	1	2	0	0	0	3	chr3:19485100-19485100|G1_R3__17016,chr3:19486009-19486009|G1_R3__16408,chr3:19485191-19485191|G1_R2__15120	group1
AT3G52105	AT3G52105.1	NA	protein_coding	0	0	0	3	0	0	3	chr3:19323668-19323668|G1_R3__12203,chr3:19323678-19323678|G1_R2__09811,chr3:19323649-19323649|G1_R1__09052	group1
AT3G51330	AT3G51330.2	NA	protein_coding	0	0	0	3	0	0	3	chr3:19053477-19053477|G1_R3__14790,chr3:19053461-19053461|G1_R2__12108,chr3:19053445-19053445|G1_R1__10850	group1
AT3G50230	AT3G50230.2	NA	protein_coding	0	0	3	0	2	0	3	chr3:18620659-18620659|G1_R3__16991,chr3:18623187-18623187|G1_R3__17184,chr3:18620674-18620674|G1_R2__15745	group1
AT3G06130	AT3G06130.1	HIPP32	protein_coding	0	0	3	0	1	0	3	chr3:1853798-1853798|G1_R3__14157,chr3:1853158-1853158|G1_R1__12189,chr3:1853791-1853791|G1_R1__12458	group1
AT3G49940	AT3G49940.1	LBD38	protein_coding	0	0	3	0	0	0	3	chr3:18514546-18514546|G1_R1__13858,chr3:18514630-18514630|G1_R1__14490,chr3:18514979-18514979|G1_R1__13010	group1
AT3G48330	AT3G48330.2	PIMT1	protein_coding	0	0	3	0	0	0	3	chr3:17892970-17892970|G1_R2__12424,chr3:17893793-17893793|G1_R2__15378,chr3:17893728-17893728|G1_R1__13138	group1
AT3G48030	AT3G48030.1	ATL48	protein_coding	0	0	3	0	0	0	3	chr3:17725987-17725987|G1_R2__15963,chr3:17726195-17726195|G1_R2__16039,chr3:17726001-17726001|G1_R1__12044	group1
AT3G45443	AT3G45443.1	NA	protein_coding	0	0	0	3	0	0	3	chr3:16668056-16668056|G1_R3__16009,chr3:16668228-16668228|G1_R3__13857,chr3:16668060-16668060|G1_R2__10604	group1
AT3G45210	AT3G45210.1	NA	protein_coding	0	2	1	0	0	0	3	chr3:16557934-16557934|G1_R3__13133,chr3:16557941-16557941|G1_R2__14688,chr3:16557907-16557907|G1_R1__13756	group1
AT3G45140	AT3G45140.1	LOX2	protein_coding	0	0	3	0	0	0	3	chr3:16525559-16525559|G1_R1__07509,chr3:16527102-16527102|G1_R1__10458,chr3:16527928-16527928|G1_R1__10285	group1
AT3G45040	AT3G45040.2	EVN	protein_coding	0	0	0	3	0	0	3	chr3:16472791-16472791|G1_R3__14218,chr3:16472790-16472790|G1_R2__11635,chr3:16472792-16472792|G1_R1__07711	group1
AT3G44710	AT3G44710.1	NA	protein_coding	0	0	2	1	1	0	3	chr3:16251843-16251843|G1_R3__18452,chr3:16252201-16252201|G1_R3__18715,chr3:16253193-16253193|G1_R3__18771	group1
AT3G43790	AT3G43790.4	ZIFL2	protein_coding	0	0	0	2	0	1	3	chr3:15659852-15659852|G1_R3__17494,chr3:15659554-15659554|G1_R2__14067,chr3:15659960-15659960|G1_R2__13364	group1
AT3G42860	AT3G42860.1	NA	protein_coding	0	0	1	2	2	0	3	chr3:14946338-14946338|G1_R3__18042,chr3:14946872-14946872|G1_R3__19119,chr3:14946313-14946313|G1_R2__14048	group1
AT3G04930	AT3G04930.1	NA	protein_coding	0	0	2	1	1	0	3	chr3:1364587-1364587|G1_R3__17403,chr3:1363347-1363347|G1_R1__11736,chr3:1363919-1363919|G1_R1__12192	group1
AT3G28080	AT3G28080.4	NA	protein_coding	0	0	3	0	1	0	3	chr3:10452040-10452040|G1_R3__17616,chr3:10454826-10454826|G1_R3__12807,chr3:10454956-10454956|G1_R3__12087	group1
AT3G28050	AT3G28050.1	NA	protein_coding	0	1	2	0	0	0	3	chr3:10442891-10442891|G1_R1__11779,chr3:10443154-10443154|G1_R1__11344,chr3:10443294-10443294|G1_R1__11796	group1
AT2G22190	AT2G22190.1	TPPE	protein_coding	1	0	2	0	1	0	2	chr2:9434357-9434357|G1_R3__09467,chr2:9434557-9434557|G1_R3__10081,chr2:9436848-9436848|G1_R3__09312	group1
AT2G19920	AT2G19920.3	NA	protein_coding	0	0	2	0	0	1	3	chr2:8603732-8603732|G1_R3__10146,chr2:8605533-8605533|G1_R3__10136,chr2:8606203-8606203|G1_R3__09765	group1
AT2G19590	AT2G19590.2	ACO1	protein_coding	2	1	0	0	0	0	1	chr2:8477776-8477776|G1_R3__07919,chr2:8477355-8477355|G1_R2__09678,chr2:8477778-8477778|G1_R2__06646	group1
AT2G18560	AT2G18560.1	NA	protein_coding	0	2	1	0	1	0	3	chr2:8059393-8059393|G1_R3__10600,chr2:8060796-8060796|G1_R3__10745,chr2:8059518-8059518|G1_R2__09612	group1
AT2G17695	AT2G17695.1	NA	protein_coding	0	0	1	2	0	0	3	chr2:7684186-7684186|G1_R3__04696,chr2:7684191-7684191|G1_R2__04068,chr2:7684216-7684216|G1_R1__03053	group1
AT2G17420	AT2G17420.1	NTR2	protein_coding	0	0	3	0	0	0	3	chr2:7564473-7564473|G1_R3__05411,chr2:7564469-7564469|G1_R1__01937,chr2:7564617-7564617|G1_R1__04968	group1
AT2G17360	AT2G17360.1	RPS4A	protein_coding	1	0	2	0	0	0	2	chr2:7545447-7545447|G1_R3__09584,chr2:7548074-7548074|G1_R3__04659,chr2:7547014-7547014|G1_R1__05521	group1
AT2G07662	AT2G07662.1	NA	protein_coding	2	0	0	0	0	1	1	chr2:3497622-3497622|G1_R1__07115,chr2:3499131-3499131|G1_R1__04146,chr2:3499494-3499494|G1_R1__03465	group1
AT2G01760	AT2G01760.1	ARR14	protein_coding	0	0	0	3	0	0	3	chr2:334516-334516|G1_R3__07051,chr2:334606-334606|G1_R3__07609,chr2:334571-334571|G1_R2__07288	group1
AT2G06255	AT2G06255.1	EFL3	protein_coding	0	0	0	3	3	0	3	chr2:2459791-2459791|G1_R3__05353,chr2:2459789-2459789|G1_R2__05353,chr2:2459781-2459781|G1_R1__05061	group1
AT2G05620	AT2G05620.2	PGR5	protein_coding	0	0	0	3	0	0	3	chr2:2081125-2081125|G1_R3__06063,chr2:2081122-2081122|G1_R2__06123,chr2:2081133-2081133|G1_R1__02519	group1
AT2G47840	AT2G47840.1	TIC20-II	protein_coding	0	0	2	1	1	0	3	chr2:19594308-19594308|G1_R3__10613,chr2:19594916-19594916|G1_R3__04504,chr2:19594891-19594891|G1_R1__03748	group1
AT2G47470	AT2G47470.1	PDIL2-1	protein_coding	0	0	3	0	0	0	3	chr2:19481582-19481582|G1_R3__05303,chr2:19481573-19481573|G1_R1__02612,chr2:19482113-19482113|G1_R1__03100	group1
AT2G46800	AT2G46800.2	MTP1	protein_coding	0	0	3	0	1	0	3	chr2:19239265-19239265|G1_R3__06042,chr2:19238152-19238152|G1_R1__04158,chr2:19239062-19239062|G1_R1__05239	group1
AT2G05260	AT2G05260.1	NA	protein_coding	0	0	3	0	0	0	3	chr2:1919526-1919526|G1_R2__09134,chr2:1919070-1919070|G1_R1__04366,chr2:1919450-1919450|G1_R1__06203	group1
AT2G46160	AT2G46160.1	ATL67	protein_coding	0	0	3	0	1	0	3	chr2:18963286-18963286|G1_R3__08921,chr2:18963701-18963701|G1_R3__08637,chr2:18963125-18963125|G1_R2__08076	group1
AT2G45120	AT2G45120.1	ZAT4	protein_coding	0	0	2	1	2	0	3	chr2:18604342-18604342|G1_R3__08952,chr2:18604464-18604464|G1_R3__10239,chr2:18604702-18604702|G1_R2__09660	group1
AT2G43910	AT2G43910.1	ATHOL1	protein_coding	0	0	1	0	0	2	3	chr2:18186060-18186060|G1_R3__10151,chr2:18186182-18186182|G1_R3__10152,chr2:18185627-18185627|G1_R1__06973	group1
AT2G42980	AT2G42980.1	NA	protein_coding	0	3	0	0	0	0	3	chr2:17876612-17876612|G1_R3__04997,chr2:17876610-17876610|G1_R2__05262,chr2:17876685-17876685|G1_R2__04453	group1
AT2G41990	AT2G41990.1	NA	protein_coding	0	0	1	2	2	0	3	chr2:17527633-17527633|G1_R3__07146,chr2:17528554-17528554|G1_R3__07603,chr2:17528551-17528551|G1_R1__03356	group1
AT2G41600	AT2G41600.5	NA	protein_coding	0	0	3	0	0	0	3	chr2:17346312-17346312|G1_R3__08078,chr2:17346013-17346013|G1_R2__05725,chr2:17345682-17345682|G1_R1__04579	group1
AT2G41300	AT2G41300.1	SSL1	protein_coding	0	0	1	2	3	0	3	chr2:17214292-17214292|G1_R3__08809,chr2:17214295-17214295|G1_R2__07357,chr2:17214401-17214401|G1_R2__07689	group1
AT2G04865	AT2G04865.1	NA	protein_coding	0	0	0	3	0	0	3	chr2:1714692-1714692|G1_R3__07164,chr2:1714667-1714667|G1_R2__07113,chr2:1714695-1714695|G1_R1__04517	group1
AT2G01350	AT2G01350.2	QPT	protein_coding	0	0	3	0	2	0	3	chr2:165406-165406|G1_R3__05723,chr2:165410-165410|G1_R2__05521,chr2:165532-165532|G1_R2__04877	group1
AT2G39410	AT2G39410.2	NA	protein_coding	0	0	3	0	0	0	3	chr2:16457531-16457531|G1_R3__10459,chr2:16457750-16457750|G1_R2__08603,chr2:16457962-16457962|G1_R2__09443	group1
AT2G37760	AT2G37760.5	AKR4C8	protein_coding	0	0	0	3	0	0	3	chr2:15833770-15833770|G1_R3__04200,chr2:15833772-15833772|G1_R2__04865,chr2:15833767-15833767|G1_R1__03764	group1
AT2G35585	AT2G35585.1	NA	protein_coding	0	0	3	0	0	0	3	chr2:14937405-14937405|G1_R3__09087,chr2:14937378-14937378|G1_R1__05653,chr2:14937666-14937666|G1_R1__06035	group1
AT2G33500	AT2G33500.1	COL14	protein_coding	0	0	3	0	0	0	3	chr2:14188362-14188362|G1_R3__03840,chr2:14188984-14188984|G1_R2__09348,chr2:14189513-14189513|G1_R2__07857	group1
AT2G04100	AT2G04100.2	DTX6	protein_coding	0	0	0	3	0	0	3	chr2:1377001-1377001|G1_R3__08532,chr2:1376876-1376876|G1_R2__08011,chr2:1376955-1376955|G1_R2__07441	group1
AT2G32070	AT2G32070.1	CAF1-7	protein_coding	0	3	0	0	0	0	3	chr2:13641695-13641695|G1_R3__07874,chr2:13641900-13641900|G1_R3__07017,chr2:13641902-13641902|G1_R1__06743	group1
AT2G30420	AT2G30420.1	ETC2	protein_coding	0	0	3	0	2	0	3	chr2:12960939-12960939|G1_R3__05955,chr2:12961084-12961084|G1_R3__06482,chr2:12961660-12961660|G1_R3__05545	group1
AT2G29710	AT2G29710.1	UGT71D2	protein_coding	0	0	2	1	3	0	3	chr2:12700019-12700019|G1_R3__10683,chr2:12700250-12700250|G1_R3__10309,chr2:12700024-12700024|G1_R2__08166	group1
AT2G27710	AT2G27710.1	RPP2B	protein_coding	0	0	0	3	0	0	3	chr2:11817744-11817744|G1_R3__05568,chr2:11817756-11817756|G1_R2__05698,chr2:11817743-11817743|G1_R1__04633	group1
AT2G27690	AT2G27690.1	CYP94C1	protein_coding	0	0	3	0	0	0	3	chr2:11809399-11809399|G1_R3__06942,chr2:11809635-11809635|G1_R3__10648,chr2:11809400-11809400|G1_R2__07843	group1
AT2G27660	AT2G27660.1	NA	protein_coding	0	0	3	0	0	0	3	chr2:11798974-11798974|G1_R3__08706,chr2:11799700-11799700|G1_R3__08389,chr2:11799951-11799951|G1_R3__07496	group1
AT2G26620	AT2G26620.1	NA	protein_coding	2	0	1	0	0	0	1	chr2:11325363-11325363|G1_R3__08612,chr2:11327270-11327270|G1_R3__08611,chr2:11327701-11327701|G1_R3__09498	group1
AT2G26610	AT2G26610.1	NA	protein_coding	0	0	3	0	0	0	3	chr2:11319051-11319051|G1_R3__09246,chr2:11319499-11319499|G1_R3__09247,chr2:11322694-11322694|G1_R3__09248	group1
AT2G26500	AT2G26500.1	NA	protein_coding	0	1	0	2	2	0	3	chr2:11270819-11270819|G1_R2__08151,chr2:11270249-11270249|G1_R1__02007,chr2:11270783-11270783|G1_R1__03046	group1
AT2G26040	AT2G26040.1	PYL2	protein_coding	0	0	1	2	2	0	3	chr2:11094775-11094775|G1_R3__04845,chr2:11095392-11095392|G1_R2__09029,chr2:11094820-11094820|G1_R1__06358	group1
AT2G25660	AT2G25660.2	emb2410	protein_coding	0	0	0	3	0	0	3	chr2:10916354-10916354|G1_R3__08359,chr2:10916275-10916275|G1_R2__08107,chr2:10916418-10916418|G1_R1__05175	group1
AT2G03480	AT2G03480.3	QUL2	protein_coding	0	0	0	3	0	0	3	chr2:1054120-1054120|G1_R3__10647,chr2:1054323-1054323|G1_R3__08049,chr2:1054491-1054491|G1_R2__09020	group1
AT2G03440	AT2G03440.1	NRP1	protein_coding	0	0	1	2	2	0	3	chr2:1039298-1039298|G1_R3__06690,chr2:1039299-1039299|G1_R2__06933,chr2:1039779-1039779|G1_R1__02823	group1
AT1G22960	AT1G22960.1	NA	protein_coding	0	0	0	3	0	0	3	chr1:8127665-8127665|G1_R3__03094,chr1:8127550-8127550|G1_R2__03359,chr1:8127685-8127685|G1_R2__03621	group1
AT1G19290	AT1G19290.1	NA	protein_coding	0	0	0	3	0	0	3	chr1:6669506-6669506|G1_R3__01037,chr1:6669510-6669510|G1_R2__00956,chr1:6669505-6669505|G1_R1__00619	group1
AT1G01010	AT1G01010.1	NAC001	protein_coding	0	0	1	2	3	0	3	chr1:5741-5741|G1_R3__00570,chr1:5615-5615|G1_R2__00642,chr1:5739-5739|G1_R2__01154	group1
AT1G11905	AT1G11905.1	NA	protein_coding	0	0	0	3	1	0	3	chr1:4016319-4016319|G1_R3__00527,chr1:4016500-4016500|G1_R3__02395,chr1:4016498-4016498|G1_R2__02241	group1
AT1G11591	AT1G11591.1	NA	protein_coding	0	0	3	0	1	0	3	chr1:3895385-3895385|G1_R3__01397,chr1:3895395-3895395|G1_R2__00732,chr1:3895414-3895414|G1_R1__00939	group1
AT1G80050	AT1G80050.1	APT2	protein_coding	0	0	0	2	2	1	3	chr1:30111607-30111607|G1_R3__02641,chr1:30111609-30111609|G1_R2__03300,chr1:30112957-30112957|G1_R2__03916	group1
AT1G75840	AT1G75840.1	ARAC5	protein_coding	0	0	0	3	0	0	3	chr1:28477598-28477598|G1_R3__00363,chr1:28477603-28477603|G1_R2__00435,chr1:28477621-28477621|G1_R1__00856	group1
AT1G74960	AT1G74960.1	KAS2	protein_coding	0	0	0	3	0	0	3	chr1:28152468-28152468|G1_R3__02962,chr1:28152479-28152479|G1_R2__01096,chr1:28152471-28152471|G1_R1__01684	group1
AT1G74590	AT1G74590.1	GSTU10	protein_coding	0	3	0	0	0	0	3	chr1:28024715-28024715|G1_R3__00419,chr1:28024729-28024729|G1_R2__03188,chr1:28024720-28024720|G1_R1__00536	group1
AT1G73270	AT1G73270.1	SCPL6	protein_coding	0	0	3	0	0	0	3	chr1:27549604-27549604|G1_R3__00418,chr1:27549751-27549751|G1_R3__02571,chr1:27549738-27549738|G1_R2__03391	group1
AT1G73030	AT1G73030.1	CHMP1B	protein_coding	0	0	0	3	1	0	3	chr1:27475102-27475102|G1_R3__03151,chr1:27474974-27474974|G1_R2__03284,chr1:27475104-27475104|G1_R2__03467	group1
AT1G70770	AT1G70770.1	NA	protein_coding	0	0	0	3	0	0	3	chr1:26688496-26688496|G1_R3__02234,chr1:26688501-26688501|G1_R2__00385,chr1:26688541-26688541|G1_R1__01867	group1
AT1G70300	AT1G70300.1	POT6	protein_coding	0	2	0	1	1	0	3	chr1:26481350-26481350|G1_R3__03370,chr1:26481501-26481501|G1_R3__03263,chr1:26477980-26477980|G1_R1__01375	group1
AT1G68862	AT1G68862.1	NA	protein_coding	0	1	2	0	2	0	3	chr1:25886883-25886883|G1_R3__03093,chr1:25888800-25888800|G1_R3__02652,chr1:25886892-25886892|G1_R2__03813	group1
AT1G63650	AT1G63650.3	BHLH2	protein_coding	0	0	2	1	1	0	3	chr1:23602265-23602265|G1_R3__03400,chr1:23602351-23602351|G1_R2__03481,chr1:23602851-23602851|G1_R2__03199	group1
AT1G58848	AT1G58848.2	RF9	protein_coding	0	0	0	3	0	0	3	chr1:21796332-21796332|G1_R3__01209,chr1:21796328-21796328|G1_R2__00312,chr1:21796345-21796345|G1_R1__00836	group1
AT1G07020	AT1G07020.1	NA	protein_coding	0	1	0	2	2	0	3	chr1:2155284-2155284|G1_R2__01672,chr1:2155286-2155286|G1_R1__01264,chr1:2155908-2155908|G1_R1__01626	group1
AT1G55325	AT1G55325.3	GCT	protein_coding	0	0	0	3	0	0	3	chr1:20647153-20647153|G1_R3__00897,chr1:20647179-20647179|G1_R2__01418,chr1:20647152-20647152|G1_R1__01507	group1
AT1G54390	AT1G54390.3	ING2	protein_coding	0	0	0	3	0	0	3	chr1:20304821-20304821|G1_R3__00900,chr1:20304810-20304810|G1_R2__02126,chr1:20304823-20304823|G1_R1__00483	group1
AT1G06110	AT1G06110.2	SKIP16	protein_coding	0	0	0	3	0	0	3	chr1:1853153-1853153|G1_R3__00516,chr1:1853151-1853151|G1_R2__00595,chr1:1853158-1853158|G1_R1__00924	group1
AT1G47670	AT1G47670.1	AATL1	protein_coding	0	0	1	2	2	0	3	chr1:17536775-17536775|G1_R3__02166,chr1:17539457-17539457|G1_R3__02056,chr1:17536758-17536758|G1_R2__02041	group1
AT1G05670	AT1G05670.1	NA	protein_coding	0	0	0	3	0	0	3	chr1:1697772-1697772|G1_R3__02873,chr1:1697714-1697714|G1_R2__01178,chr1:1698193-1698193|G1_R2__03259	group1
AT1G04280	AT1G04280.1	NA	protein_coding	0	0	3	0	2	0	3	chr1:1143723-1143723|G1_R3__01404,chr1:1144372-1144372|G1_R3__02315,chr1:1143700-1143700|G1_R2__02302	group1
AT1G31814	AT1G31814.1	FRL2	protein_coding	0	0	2	1	1	0	3	chr1:11412705-11412705|G1_R2__03422,chr1:11412987-11412987|G1_R2__03865,chr1:11413308-11413308|G1_R2__03893	group1
AT5G25520	AT5G25520.7	NA	protein_coding	0	0	0	2	2	0	2	chr5:8888286-8888286|G1_R2__19762,chr5:8888319-8888319|G1_R1__16840_G1_R3__21350	group1
AT5G02850	AT5G02850.1	MED4	protein_coding	0	0	1	1	1	0	2	chr5:653572-653572|G1_R2__19509,chr5:652532-652532|G1_R1__17119_G1_R3__21952	group1
AT5G18960	AT5G18960.2	FRS12	protein_coding	0	0	0	2	0	0	2	chr5:6333451-6333451|G1_R2__20320_G1_R3__22143,chr5:6333449-6333449|G1_R1__15864	group1
AT5G11010	AT5G11010.2	NA	protein_coding	0	0	0	2	0	0	2	chr5:3486096-3486096|G1_R3__21740,chr5:3486144-3486144|G1_R1__16435_G1_R2__20147	group1
AT5G66530	AT5G66530.1	NA	protein_coding	0	0	1	1	0	0	2	chr5:26553815-26553815|G1_R2__20036_G1_R3__23197,chr5:26553822-26553822|G1_R1__16491	group1
AT5G62910	AT5G62910.1	NA	protein_coding	0	1	0	1	1	0	2	chr5:25250789-25250789|G1_R3__23821,chr5:25252132-25252132|G1_R2__20196_G1_R3__22027	group1
AT5G62460	AT5G62460.1	NA	protein_coding	0	0	0	2	2	0	2	chr5:25077214-25077214|G1_R2__20642_G1_R3__22388,chr5:25077213-25077213|G1_R1__15841	group1
AT5G62000	AT5G62000.2	ARF2	protein_coding	0	0	0	2	0	0	2	chr5:24914999-24914999|G1_R2__19056,chr5:24914980-24914980|G1_R1__16526_G1_R3__21592	group1
AT5G58140	AT5G58140.2	PHOT2	protein_coding	0	0	0	2	2	0	2	chr5:23530033-23530033|G1_R2__18854_G1_R3__21499,chr5:23530040-23530040|G1_R1__16580	group1
AT5G55740	AT5G55740.1	CRR21	protein_coding	0	0	2	0	2	0	2	chr5:22562022-22562022|G1_R2__20094,chr5:22562039-22562039|G1_R1__17291_G1_R3__22232	group1
AT5G06980	AT5G06980.1	NA	protein_coding	0	0	0	2	2	0	2	chr5:2169253-2169253|G1_R2__20616,chr5:2169256-2169256|G1_R1__15902_G1_R3__21934	group1
AT5G53150	AT5G53150.2	NA	protein_coding	0	0	0	2	0	0	2	chr5:21557507-21557507|G1_R2__21307,chr5:21557405-21557405|G1_R2__21059_G1_R3__22197	group1
AT5G51620	AT5G51620.1	NA	protein_coding	0	0	0	2	3	0	2	chr5:20968177-20968177|G1_R3__22201,chr5:20968175-20968175|G1_R1__16717_G1_R2__20692	group1
AT5G51120	AT5G51120.3	PABN1	protein_coding	0	0	0	2	2	0	2	chr5:20781369-20781369|G1_R2__20374_G1_R3__22755,chr5:20781386-20781386|G1_R1__16128	group1
AT5G48790	AT5G48790.1	NA	protein_coding	0	0	2	0	2	0	2	chr5:19780021-19780021|G1_R3__23458,chr5:19780018-19780018|G1_R1__17298_G1_R2__19666	group1
AT5G47760	AT5G47760.1	PGLP2	protein_coding	0	0	0	2	2	0	2	chr5:19342977-19342977|G1_R3__22994,chr5:19342976-19342976|G1_R1__16817_G1_R2__19594	group1
AT5G01470	AT5G01470.4	NA	protein_coding	0	0	0	2	0	0	2	chr5:192614-192614|G1_R2__20507_G1_R3__23177,chr5:192613-192613|G1_R1__16434	group1
AT5G45510	AT5G45510.1	NA	protein_coding	0	0	0	2	0	0	2	chr5:18449333-18449333|G1_R2__19356_G1_R3__22888,chr5:18449320-18449320|G1_R1__16943	group1
AT5G44780	AT5G44780.1	MORF4	protein_coding	0	0	0	2	0	0	2	chr5:18070810-18070810|G1_R2__18623,chr5:18070826-18070826|G1_R1__15979_G1_R3__22412	group1
AT4G39710	AT4G39710.1	PNSL4	protein_coding	0	0	0	2	0	0	2	chr4:18427122-18427122|G1_R2__17656,chr4:18427185-18427185|G1_R1__14824_G1_R3__20099	group1
AT4G33440	AT4G33440.1	NA	protein_coding	0	0	2	0	0	0	2	chr4:16093938-16093938|G1_R3__19949,chr4:16093809-16093809|G1_R2__17172_G1_R3__20683	group1
AT4G30690	AT4G30690.1	IF3-4	protein_coding	0	0	0	2	2	0	2	chr4:14962397-14962397|G1_R2__17298,chr4:14962396-14962396|G1_R1__15148_G1_R3__19637	group1
AT4G26230	AT4G26230.1	RPL31B	protein_coding	0	0	1	1	2	0	2	chr4:13286565-13286565|G1_R2__16956,chr4:13286543-13286543|G1_R1__15144_G1_R3__19608	group1
AT4G21105	AT4G21105.2	NA	protein_coding	0	0	2	0	0	0	2	chr4:11266857-11266857|G1_R2__16699_G1_R3__19563,chr4:11266864-11266864|G1_R1__15065	group1
AT4G02405	AT4G02405.1	NA	protein_coding	0	0	2	0	1	0	2	chr4:1058162-1058162|G1_R2__17801,chr4:1058052-1058052|G1_R1__15364_G1_R2__16983	group1
AT3G07650	AT3G07650.1	COL9	protein_coding	0	0	0	2	0	0	2	chr3:2444309-2444309|G1_R2__10776,chr3:2444260-2444260|G1_R1__09832_G1_R3__12587	group1
AT3G55890	AT3G55890.2	NA	protein_coding	0	0	0	2	1	0	2	chr3:20741917-20741917|G1_R2__11033,chr3:20741918-20741918|G1_R1__09486_G1_R3__12249	group1
AT2G02730	AT2G02730.2	NA	protein_coding	0	0	1	1	5	0	2	chr2:765273-765273|G1_R2__04881_G1_R3__05853,chr2:765465-765465|G1_R1__06663	group1
AT2G45380	AT2G45380.1	NA	protein_coding	0	0	2	0	0	0	2	chr2:18701653-18701653|G1_R1__03865,chr2:18701795-18701795|G1_R1__03669_G1_R3__05843	group1
AT2G43535	AT2G43535.1	ATTI4	protein_coding	1	0	1	0	0	0	1	chr2:18071175-18071175|G1_R1__02223,chr2:18070578-18070578|G1_R1__03529_G1_R3__06272	group1
AT2G41810	AT2G41810.1	NA	protein_coding	2	0	0	0	0	0	0	chr2:17442282-17442282|G1_R2__06849,chr2:17442281-17442281|G1_R1__05352_G1_R3__08392	group1
AT2G38025	AT2G38025.1	NA	protein_coding	0	0	2	0	0	0	2	chr2:15916537-15916537|G1_R1__06481,chr2:15916686-15916686|G1_R1__04691_G1_R3__06471	group1
AT2G37650	AT2G37650.1	SCL9	protein_coding	0	0	0	2	0	0	2	chr2:15795119-15795119|G1_R2__06500,chr2:15795124-15795124|G1_R1__06634_G1_R3__04986	group1
AT2G31920	AT2G31920.1	NA	protein_coding	0	1	0	0	0	1	2	chr2:13576375-13576375|G1_R3__09831,chr2:13575762-13575762|G1_R2__06821_G1_R3__09396	group1
AT1G79040	AT1G79040.1	PSBR	protein_coding	0	0	0	2	0	0	2	chr1:29737007-29737007|G1_R2__02155_G1_R3__02238,chr1:29737006-29737006|G1_R1__00719	group1
AT1G54260	AT1G54260.1	NA	protein_coding	0	0	2	0	2	0	2	chr1:20259171-20259171|G1_R3__00292,chr1:20259168-20259168|G1_R1__01691_G1_R2__01442	group1
AT1G49780	AT1G49780.1	PUB26	protein_coding	1	1	0	0	0	0	1	chr1:18430401-18430401|G1_R3__03436,chr1:18430751-18430751|G1_R2__03119_G1_R3__03311	group1
AT5G22830	AT5G22830.1	MRS2-11	protein_coding	0	0	0	1	0	0	1	chr5:7630905-7630905|G1_R1__16357_G1_R2__18907_G1_R3__21387	group1
AT5G17530	AT5G17530.3	NA	protein_coding	0	0	0	1	0	0	1	chr5:5781999-5781999|G1_R1__16061_G1_R2__18960_G1_R3__23345	group1
AT5G15610	AT5G15610.1	NA	protein_coding	0	0	0	1	1	0	1	chr5:5082074-5082074|G1_R1__16342_G1_R2__20264_G1_R3__22636	group1
AT5G63010	AT5G63010.1	NA	protein_coding	0	0	0	1	1	0	1	chr5:25283165-25283165|G1_R1__16635_G1_R2__20188_G1_R3__22017	group1
AT5G59950	AT5G59950.5	NA	protein_coding	0	0	0	1	1	0	1	chr5:24141669-24141669|G1_R1__16132_G1_R2__18975_G1_R3__22761	group1
AT5G52470	AT5G52470.1	MED36B	protein_coding	0	0	0	1	1	0	1	chr5:21296575-21296575|G1_R1__17313_G1_R2__20695_G1_R3__24177	group1
AT5G50000	AT5G50000.1	NA	protein_coding	0	0	0	1	1	0	1	chr5:20342706-20342706|G1_R1__16912_G1_R2__20120_G1_R3__23586	group1
AT5G49470	AT5G49470.1	NA	protein_coding	0	0	0	1	0	0	1	chr5:20068582-20068582|G1_R1__17014_G1_R2__20288_G1_R3__21470	group1
AT5G39530	AT5G39530.1	NA	protein_coding	0	0	0	1	1	0	1	chr5:15826240-15826240|G1_R1__17282_G1_R2__21486_G1_R3__22612	group1
AT4G04460	AT4G04460.1	APA3	protein_coding	0	0	0	1	0	0	1	chr4:2227850-2227850|G1_R1__15114_G1_R2__16331_G1_R3__19248	group1
AT4G22890	AT4G22890.3	PGRL1A	protein_coding	0	0	0	1	0	0	1	chr4:12009376-12009376|G1_R1__14906_G1_R2__16959_G1_R3__20500	group1
AT3G19990	AT3G19990.1	NA	protein_coding	0	0	0	1	0	0	1	chr3:6967143-6967143|G1_R1__07279_G1_R2__10676_G1_R3__12359	group1
AT3G19960	AT3G19960.3	ATM1	protein_coding	0	0	0	1	0	0	1	chr3:6956876-6956876|G1_R1__10654_G1_R2__11760_G1_R3__12953	group1
AT3G09410	AT3G09410.3	PAE5	protein_coding	0	0	0	1	1	0	1	chr3:2898154-2898154|G1_R1__08144_G1_R2__11378_G1_R3__13786	group1
AT5G03455	AT5G03455.1	CDC25	protein_coding	0	0	1	3	3	0	4	chr5:863985-863985|G1_R3__21732,chr5:863249-863249|G1_R2__19971,chr5:863986-863986|G1_R2__19241,chr5:863978-863978|G1_R1__16274	group1
AT5G23870	AT5G23870.1	PAE9	protein_coding	1	1	0	2	2	0	3	chr5:8046300-8046300|G1_R3__21441,chr5:8050135-8050135|G1_R3__24046,chr5:8051354-8051354|G1_R3__23947,chr5:8046279-8046279|G1_R2__19861	group1
AT5G16480	AT5G16480.1	DSP5	protein_coding	2	0	1	1	1	0	2	chr5:5382490-5382490|G1_R3__24130,chr5:5383192-5383192|G1_R3__23395,chr5:5383351-5383351|G1_R3__23029,chr5:5381272-5381272|G1_R2__18804	group1
AT5G12860	AT5G12860.1	DIT1	protein_coding	0	0	1	3	3	0	4	chr5:4059852-4059852|G1_R3__22540,chr5:4059849-4059849|G1_R2__20515,chr5:4059882-4059882|G1_R1__16193,chr5:4061391-4061391|G1_R1__17231	group1
AT5G10450	AT5G10450.2	GRF6	protein_coding	0	0	0	4	3	0	4	chr5:3284242-3284242|G1_R3__23102,chr5:3284424-3284424|G1_R3__21676,chr5:3284380-3284380|G1_R2__19167,chr5:3284426-3284426|G1_R1__15800	group1
AT5G64813	AT5G64813.1	LIP1	protein_coding	0	0	1	3	4	0	4	chr5:25912514-25912514|G1_R3__22575,chr5:25912713-25912713|G1_R3__23438,chr5:25912699-25912699|G1_R2__18515,chr5:25912795-25912795|G1_R2__20641	group1
AT5G58005	AT5G58005.1	NA	protein_coding	0	0	1	3	1	0	4	chr5:23482757-23482757|G1_R3__23927,chr5:23482999-23482999|G1_R3__22930,chr5:23483001-23483001|G1_R2__18914,chr5:23482983-23482983|G1_R1__16519	group1
AT5G57870	AT5G57870.2	EIF(ISO)4G1	protein_coding	0	0	0	4	1	0	4	chr5:23443660-23443660|G1_R3__22718,chr5:23443485-23443485|G1_R2__18750,chr5:23443674-23443674|G1_R2__20081,chr5:23443658-23443658|G1_R1__16621	group1
AT5G55840	AT5G55840.1	NA	protein_coding	0	0	0	4	0	0	4	chr5:22602414-22602414|G1_R3__23753,chr5:22602613-22602613|G1_R3__23653,chr5:22602450-22602450|G1_R2__20401,chr5:22602633-22602633|G1_R2__20755	group1
AT5G55580	AT5G55580.1	MTERF9	protein_coding	0	0	2	2	0	0	4	chr5:22517747-22517747|G1_R3__22754,chr5:22516985-22516985|G1_R2__21727,chr5:22517111-22517111|G1_R2__21569,chr5:22517763-22517763|G1_R2__18945	group1
AT5G47480	AT5G47480.1	MAG5	protein_coding	0	0	0	4	3	0	4	chr5:19263165-19263165|G1_R3__21196,chr5:19263337-19263337|G1_R3__22403,chr5:19263168-19263168|G1_R2__18593,chr5:19263307-19263307|G1_R2__20211	group1
AT5G43630	AT5G43630.2	TZP	protein_coding	0	0	0	4	3	0	4	chr5:17530258-17530258|G1_R3__22613,chr5:17530417-17530417|G1_R3__23488,chr5:17530252-17530252|G1_R2__20224,chr5:17530380-17530380|G1_R2__21460	group1
AT5G04250	AT5G04250.2	NA	protein_coding	0	0	2	2	2	0	4	chr5:1178682-1178682|G1_R3__22547,chr5:1177815-1177815|G1_R2__21579,chr5:1178201-1178201|G1_R2__21428,chr5:1178683-1178683|G1_R2__20529	group1
AT4G38560	AT4G38560.1	NA	protein_coding	0	0	2	2	2	0	4	chr4:18030284-18030284|G1_R3__19517,chr4:18030489-18030489|G1_R3__19958,chr4:18031285-18031285|G1_R3__20238,chr4:18031290-18031290|G1_R2__17952	group1
AT4G24100	AT4G24100.1	NA	protein_coding	0	0	0	4	0	0	4	chr4:12519546-12519546|G1_R3__20611,chr4:12519654-12519654|G1_R3__20323,chr4:12519668-12519668|G1_R2__17893,chr4:12519651-12519651|G1_R1__15322	group1
AT4G18830	AT4G18830.1	OFP5	protein_coding	0	3	1	0	1	0	4	chr4:10337350-10337350|G1_R3__20319,chr4:10337351-10337351|G1_R2__17404,chr4:10338451-10338451|G1_R2__18418,chr4:10337381-10337381|G1_R1__15417	group1
AT3G25710	AT3G25710.1	BHLH32	protein_coding	0	0	4	0	1	0	4	chr3:9369751-9369751|G1_R3__11336,chr3:9371007-9371007|G1_R3__14687,chr3:9369765-9369765|G1_R1__12746,chr3:9370605-9370605|G1_R1__11005	group1
AT3G25100	AT3G25100.1	CDC45	protein_coding	0	0	3	1	1	0	4	chr3:9144554-9144554|G1_R3__18971,chr3:9145660-9145660|G1_R3__17355,chr3:9146202-9146202|G1_R3__17117,chr3:9144452-9144452|G1_R2__15629	group1
AT3G22530	AT3G22530.1	NA	protein_coding	0	1	3	0	1	0	4	chr3:7977821-7977821|G1_R3__16531,chr3:7978228-7978228|G1_R3__14697,chr3:7978277-7978277|G1_R1__12187,chr3:7978455-7978455|G1_R1__12747	group1
AT3G22470	AT3G22470.1	NA	protein_coding	0	0	3	1	2	0	4	chr3:7965969-7965969|G1_R3__13329,chr3:7967051-7967051|G1_R3__15744,chr3:7966146-7966146|G1_R1__13310,chr3:7966573-7966573|G1_R1__13799	group1
AT3G18295	AT3G18295.1	NA	protein_coding	0	0	4	0	0	0	4	chr3:6281351-6281351|G1_R3__14875,chr3:6281784-6281784|G1_R3__14747,chr3:6281327-6281327|G1_R1__13981,chr3:6281776-6281776|G1_R1__10991	group1
AT3G13810	AT3G13810.1	AtIDD11	protein_coding	0	4	0	0	0	0	4	chr3:4544520-4544520|G1_R3__17543,chr3:4544705-4544705|G1_R3__16735,chr3:4544700-4544700|G1_R2__13166,chr3:4544678-4544678|G1_R1__12642	group1
AT3G11402	AT3G11402.1	NA	protein_coding	0	0	4	0	0	0	4	chr3:3573566-3573566|G1_R3__15283,chr3:3573718-3573718|G1_R3__15766,chr3:3574522-3574522|G1_R3__16555,chr3:3573564-3573564|G1_R2__14386	group1
AT3G11240	AT3G11240.2	ATE2	protein_coding	0	0	4	0	0	0	4	chr3:3518987-3518987|G1_R3__15452,chr3:3519501-3519501|G1_R3__17870,chr3:3519713-3519713|G1_R3__16798,chr3:3519961-3519961|G1_R3__15676	group1
AT3G10080	AT3G10080.1	NA	protein_coding	2	0	2	0	0	0	2	chr3:3108004-3108004|G1_R3__13075,chr3:3108784-3108784|G1_R3__15467,chr3:3108787-3108787|G1_R2__13947,chr3:3107994-3107994|G1_R1__08984	group1
AT3G07510	AT3G07510.2	NA	protein_coding	0	2	1	1	0	0	4	chr3:2393811-2393811|G1_R3__16796,chr3:2394514-2394514|G1_R2__15218,chr3:2394202-2394202|G1_R1__12167,chr3:2394532-2394532|G1_R1__12883	group1
AT3G60250	AT3G60250.3	CKB3	protein_coding	0	0	0	4	0	0	4	chr3:22270440-22270440|G1_R3__11874,chr3:22270526-22270526|G1_R3__14446,chr3:22270441-22270441|G1_R2__11656,chr3:22270524-22270524|G1_R2__13746	group1
AT3G60200	AT3G60200.1	NA	protein_coding	0	0	3	1	1	0	4	chr3:22249413-22249413|G1_R3__15440,chr3:22249802-22249802|G1_R3__16429,chr3:22250424-22250424|G1_R3__15453,chr3:22249417-22249417|G1_R1__12721	group1
AT3G59680	AT3G59680.1	NA	protein_coding	0	0	4	0	2	0	4	chr3:22045352-22045352|G1_R3__16661,chr3:22045790-22045790|G1_R3__16588,chr3:22045276-22045276|G1_R2__14961,chr3:22045789-22045789|G1_R2__16012	group1
AT3G54950	AT3G54950.1	PLP7	protein_coding	0	0	3	1	3	0	4	chr3:20358900-20358900|G1_R2__14073,chr3:20359155-20359155|G1_R1__12282,chr3:20359649-20359649|G1_R1__14006,chr3:20360369-20360369|G1_R1__13191	group1
AT3G53280	AT3G53280.1	CYP71B5	protein_coding	0	0	2	2	2	0	4	chr3:19757481-19757481|G1_R3__19147,chr3:19757482-19757482|G1_R2__14453,chr3:19756279-19756279|G1_R1__13757,chr3:19757096-19757096|G1_R1__09190	group1
AT3G52610	AT3G52610.1	NA	protein_coding	0	1	3	0	0	0	4	chr3:19510487-19510487|G1_R3__17190,chr3:19511814-19511814|G1_R3__14098,chr3:19510769-19510769|G1_R1__14178,chr3:19512107-19512107|G1_R1__11845	group1
AT3G51500	AT3G51500.1	NA	protein_coding	0	1	1	2	2	0	4	chr3:19108737-19108737|G1_R3__17762,chr3:19108795-19108795|G1_R2__13137,chr3:19108190-19108190|G1_R1__11184,chr3:19108453-19108453|G1_R1__09732	group1
AT3G48160	AT3G48160.1	E2FE	protein_coding	0	0	4	0	1	0	4	chr3:17785450-17785450|G1_R3__19115,chr3:17784050-17784050|G1_R2__15644,chr3:17784166-17784166|G1_R2__14906,chr3:17785448-17785448|G1_R2__15847	group1
AT3G47060	AT3G47060.1	FTSH7	protein_coding	0	0	4	0	3	0	4	chr3:17335270-17335270|G1_R3__19057,chr3:17336501-17336501|G1_R2__15654,chr3:17333272-17333272|G1_R1__14457,chr3:17336020-17336020|G1_R1__13422	group1
AT3G44540	AT3G44540.1	FAR4	protein_coding	0	0	4	0	2	0	4	chr3:16126139-16126139|G1_R3__18935,chr3:16127219-16127219|G1_R3__19021,chr3:16127766-16127766|G1_R3__18590,chr3:16127760-16127760|G1_R2__15946	group1
AT3G01040	AT3G01040.3	GAUT13	protein_coding	0	0	0	4	0	0	4	chr3:12064-12064|G1_R3__14053,chr3:12182-12182|G1_R3__18016,chr3:12057-12057|G1_R2__11557,chr3:12189-12189|G1_R2__13040	group1
AT3G29330	AT3G29330.1	NA	protein_coding	0	0	3	0	3	1	4	chr3:11258888-11258888|G1_R3__18999,chr3:11258074-11258074|G1_R2__14223,chr3:11258197-11258197|G1_R2__14668,chr3:11258835-11258835|G1_R1__11485	group1
AT3G28450	AT3G28450.1	BIR2	protein_coding	0	0	3	1	2	0	4	chr3:10667549-10667549|G1_R2__16213,chr3:10668357-10668357|G1_R1__10940,chr3:10669176-10669176|G1_R1__08589,chr3:10669334-10669334|G1_R1__13805	group1
AT2G22660	AT2G22660.3	GRDP1	protein_coding	0	1	3	0	1	0	4	chr2:9627472-9627472|G1_R3__07127,chr2:9628558-9628558|G1_R1__06980,chr2:9629526-9629526|G1_R1__06473,chr2:9630323-9630323|G1_R1__03662	group1
AT2G22470	AT2G22470.1	AGP2	protein_coding	0	0	2	2	2	0	4	chr2:9538312-9538312|G1_R3__04360,chr2:9538672-9538672|G1_R3__04308,chr2:9538307-9538307|G1_R1__03943,chr2:9538678-9538678|G1_R1__01909	group1
AT2G21240	AT2G21240.1	BPC4	protein_coding	0	2	0	2	2	0	4	chr2:9102983-9102983|G1_R3__06539,chr2:9101400-9101400|G1_R2__03994,chr2:9101415-9101415|G1_R1__05587,chr2:9102990-9102990|G1_R1__06318	group1
AT2G02980	AT2G02980.1	PCMP-H26	protein_coding	0	0	4	0	1	0	4	chr2:869415-869415|G1_R2__09056,chr2:869736-869736|G1_R2__09609,chr2:869988-869988|G1_R2__08445,chr2:870258-870258|G1_R2__08469	group1
AT2G16580	AT2G16580.1	NA	protein_coding	0	0	3	0	1	1	4	chr2:7185536-7185536|G1_R3__08777,chr2:7186917-7186917|G1_R3__09464,chr2:7186738-7186738|G1_R2__08285,chr2:7186914-7186914|G1_R2__08067	group1
AT2G15890	AT2G15890.2	MEE14	protein_coding	0	0	2	2	3	0	4	chr2:6921010-6921010|G1_R3__03545,chr2:6921028-6921028|G1_R2__04917,chr2:6921196-6921196|G1_R1__04027,chr2:6921896-6921896|G1_R1__06557	group1
AT2G45930	AT2G45930.1	NA	protein_coding	0	1	1	1	1	1	4	chr2:18901821-18901821|G1_R3__09916,chr2:18902222-18902222|G1_R3__08699,chr2:18902657-18902657|G1_R3__09100,chr2:18902827-18902827|G1_R3__08560	group1
AT2G45600	AT2G45600.1	CXE8	protein_coding	0	0	4	0	0	0	4	chr2:18789887-18789887|G1_R3__04947,chr2:18789874-18789874|G1_R1__04110,chr2:18790043-18790043|G1_R1__04247,chr2:18790539-18790539|G1_R1__07127	group1
AT2G42960	AT2G42960.2	NA	protein_coding	0	0	3	1	0	0	4	chr2:17869874-17869874|G1_R3__05984,chr2:17870199-17870199|G1_R3__05806,chr2:17868450-17868450|G1_R2__07488,chr2:17870192-17870192|G1_R1__02995	group1
AT2G41540	AT2G41540.2	GPDHC1	protein_coding	0	0	0	4	0	0	4	chr2:17328726-17328726|G1_R3__05271,chr2:17328725-17328725|G1_R2__06255,chr2:17328723-17328723|G1_R1__03991,chr2:17329005-17329005|G1_R1__04166	group1
AT2G39460	AT2G39460.2	RPL23AA	protein_coding	1	0	0	3	3	0	3	chr2:16474115-16474115|G1_R3__09708,chr2:16475979-16475979|G1_R3__06609,chr2:16475982-16475982|G1_R2__05889,chr2:16475977-16475977|G1_R1__05483	group1
AT2G39350	AT2G39350.1	ABCG1	protein_coding	0	2	2	0	0	0	4	chr2:16430708-16430708|G1_R3__09707,chr2:16431122-16431122|G1_R3__09476,chr2:16432575-16432575|G1_R3__08780,chr2:16432533-16432533|G1_R2__09385	group1
AT2G38060	AT2G38060.1	PHT4;2	protein_coding	0	0	2	2	0	0	4	chr2:15922657-15922657|G1_R3__06816,chr2:15925473-15925473|G1_R3__08597,chr2:15922654-15922654|G1_R2__06482,chr2:15925321-15925321|G1_R1__07024	group1
AT2G34390	AT2G34390.1	NIP2-1	protein_coding	0	0	3	1	2	0	4	chr2:14514562-14514562|G1_R3__10726,chr2:14514708-14514708|G1_R3__10675,chr2:14515310-14515310|G1_R3__10283,chr2:14515473-14515473|G1_R3__10691	group1
AT2G30460	AT2G30460.3	UXT2	protein_coding	0	0	0	4	1	0	4	chr2:12976180-12976180|G1_R3__05792,chr2:12976351-12976351|G1_R3__06481,chr2:12976218-12976218|G1_R2__05450,chr2:12976233-12976233|G1_R1__06136	group1
AT2G29320	AT2G29320.3	NA	protein_coding	0	0	0	4	0	0	4	chr2:12593430-12593430|G1_R3__03747,chr2:12593580-12593580|G1_R3__06526,chr2:12593458-12593458|G1_R2__05041,chr2:12593429-12593429|G1_R1__05728	group1
AT2G03760	AT2G03760.1	SOT12	protein_coding	0	0	4	0	2	0	4	chr2:1149601-1149601|G1_R3__10505,chr2:1150364-1150364|G1_R3__08397,chr2:1149600-1149600|G1_R1__07113,chr2:1150375-1150375|G1_R1__05900	group1
AT1G27400	AT1G27400.1	RPL17A	protein_coding	0	0	1	3	3	0	4	chr1:9516779-9516779|G1_R3__00811,chr1:9516781-9516781|G1_R2__02980,chr1:9516216-9516216|G1_R1__01790,chr1:9516771-9516771|G1_R1__00340	group1
AT1G21760	AT1G21760.2	SKIP32	protein_coding	0	0	4	0	2	0	4	chr1:7651446-7651446|G1_R3__02036,chr1:7651574-7651574|G1_R3__00825,chr1:7650298-7650298|G1_R1__01337,chr1:7650471-7650471|G1_R1__01338	group1
AT1G18940	AT1G18940.1	NA	protein_coding	2	0	1	1	1	0	2	chr1:6543153-6543153|G1_R3__02679,chr1:6544822-6544822|G1_R3__02892,chr1:6543161-6543161|G1_R2__03736,chr1:6545715-6545715|G1_R2__03703	group1
AT1G80000	AT1G80000.1	MLN51	protein_coding	0	1	0	3	1	0	4	chr1:30093000-30093000|G1_R3__03341,chr1:30096887-30096887|G1_R2__03852,chr1:30097011-30097011|G1_R2__00006,chr1:30097124-30097124|G1_R2__02005	group1
AT1G70740	AT1G70740.1	NA	protein_coding	0	1	2	1	3	0	4	chr1:26673869-26673869|G1_R3__00344,chr1:26675843-26675843|G1_R3__01848,chr1:26673847-26673847|G1_R2__00409,chr1:26673715-26673715|G1_R1__01651	group1
AT1G70100	AT1G70100.1	NA	protein_coding	0	0	0	4	0	0	4	chr1:26405882-26405882|G1_R3__01305,chr1:26406053-26406053|G1_R3__02263,chr1:26406049-26406049|G1_R2__02217,chr1:26405875-26405875|G1_R1__00153	group1
AT1G55205	AT1G55205.1	NA	protein_coding	0	0	2	2	0	0	4	chr1:20595894-20595894|G1_R3__03195,chr1:20594720-20594720|G1_R2__03463,chr1:20594959-20594959|G1_R2__03791,chr1:20595898-20595898|G1_R2__03293	group1
AT1G31850	AT1G31850.1	NA	protein_coding	0	1	0	3	3	0	4	chr1:11433562-11433562|G1_R3__00193,chr1:11433555-11433555|G1_R2__00204,chr1:11430427-11430427|G1_R1__00288,chr1:11433516-11433516|G1_R1__00058	group1
AT5G17060	AT5G17060.1	ATARFB1B	protein_coding	0	0	1	2	0	0	3	chr5:5612344-5612344|G1_R2__20316,chr5:5612913-5612913|G1_R2__20323_G1_R3__23224,chr5:5612920-5612920|G1_R1__16909	group1
AT5G50740	AT5G50740.2	NA	protein_coding	0	1	0	2	0	0	3	chr5:20635978-20635978|G1_R3__24138,chr5:20635942-20635942|G1_R2__21341,chr5:20637982-20637982|G1_R2__20846_G1_R3__23423	group1
AT5G42900	AT5G42900.1	COR27	protein_coding	0	0	1	2	3	0	3	chr5:17198212-17198212|G1_R3__21807,chr5:17198213-17198213|G1_R2__18588,chr5:17198382-17198382|G1_R2__20210_G1_R3__23135	group1
AT2G21650	AT2G21650.1	RL2	protein_coding	0	0	3	0	1	0	3	chr2:9260415-9260415|G1_R2__04638,chr2:9259916-9259916|G1_R2__03939_G1_R3__05857,chr2:9259816-9259816|G1_R1__05488	group1
AT2G26560	AT2G26560.1	PLP2	protein_coding	0	1	1	1	1	0	3	chr2:11295139-11295139|G1_R1__05522,chr2:11295731-11295731|G1_R1__03114,chr2:11293842-11293842|G1_R1__04616_G1_R3__06319	group1
AT3G60410	AT3G60410.2	NA	protein_coding	0	0	1	1	0	0	2	chr3:22331670-22331670|G1_R1__14133,chr3:22333519-22333519|G1_R1__10698_G1_R2__11712_G1_R3__11010	group1
AT3G58430	AT3G58430.2	NA	protein_coding	0	0	2	0	1	0	2	chr3:21613345-21613345|G1_R2__13438_G1_R3__17973,chr3:21613998-21613998|G1_R2__13289_G1_R3__16415	group1
AT2G26210	AT2G26210.4	NA	protein_coding	0	2	0	0	0	0	2	chr2:11157229-11157229|G1_R2__06706_G1_R3__04810,chr2:11157636-11157636|G1_R2__07347_G1_R3__07241	group1
AT5G22220	AT5G22220.3	E2FB	protein_coding	0	0	2	2	2	1	5	chr5:7364218-7364218|G1_R3__22139,chr5:7361620-7361620|G1_R2__21785,chr5:7362842-7362842|G1_R2__21563,chr5:7363811-7363811|G1_R2__21374,chr5:7364216-7364216|G1_R2__19401	group1
AT5G59020	AT5G59020.1	NA	protein_coding	1	0	3	1	2	0	4	chr5:23827104-23827104|G1_R3__23741,chr5:23827351-23827351|G1_R3__23732,chr5:23827962-23827962|G1_R3__23781,chr5:23828463-23828463|G1_R3__23900,chr5:23830570-23830570|G1_R3__23676	group1
AT5G46410	AT5G46410.1	SSP4	protein_coding	0	0	0	4	0	1	5	chr5:18827812-18827812|G1_R3__24150,chr5:18829098-18829098|G1_R3__21264,chr5:18828931-18828931|G1_R2__21513,chr5:18829108-18829108|G1_R2__18656,chr5:18829099-18829099|G1_R1__16808	group1
AT3G26900	AT3G26900.2	SKL1	protein_coding	0	0	1	4	0	0	5	chr3:9911974-9911974|G1_R3__18866,chr3:9912071-9912071|G1_R3__13744,chr3:9912069-9912069|G1_R2__12891,chr3:9912073-9912073|G1_R1__11836,chr3:9914305-9914305|G1_R1__09174	group1
AT3G26640	AT3G26640.1	LWD2	protein_coding	0	0	3	2	4	0	5	chr3:9793608-9793608|G1_R3__18171,chr3:9794295-9794295|G1_R3__19138,chr3:9794477-9794477|G1_R3__15897,chr3:9794278-9794278|G1_R2__14979,chr3:9794455-9794455|G1_R2__13076	group1
AT3G25597	AT3G25597.1	NA	protein_coding	0	1	4	0	0	0	5	chr3:9306110-9306110|G1_R3__11372,chr3:9306287-9306287|G1_R3__15262,chr3:9305974-9305974|G1_R2__14023,chr3:9306107-9306107|G1_R2__13472,chr3:9306256-9306256|G1_R1__12965	group1
AT3G24810	AT3G24810.1	KRP5	protein_coding	0	0	2	3	3	0	5	chr3:9061142-9061142|G1_R3__16877,chr3:9061345-9061345|G1_R3__18424,chr3:9061756-9061756|G1_R3__17327,chr3:9061850-9061850|G1_R3__17963,chr3:9061851-9061851|G1_R2__15085	group1
AT3G24630	AT3G24630.2	NA	protein_coding	0	0	5	0	0	0	5	chr3:8989465-8989465|G1_R3__16033,chr3:8989621-8989621|G1_R3__16789,chr3:8990050-8990050|G1_R3__19058,chr3:8990365-8990365|G1_R3__17758,chr3:8990286-8990286|G1_R1__12615	group1
AT3G23150	AT3G23150.1	ETR2	protein_coding	0	2	3	0	0	0	5	chr3:8254679-8254679|G1_R3__16499,chr3:8257026-8257026|G1_R3__18383,chr3:8257130-8257130|G1_R3__18384,chr3:8254834-8254834|G1_R1__13219,chr3:8256041-8256041|G1_R1__10460	group1
AT3G22410	AT3G22410.1	NA	protein_coding	0	0	3	2	3	0	5	chr3:7933195-7933195|G1_R3__15026,chr3:7933337-7933337|G1_R3__15580,chr3:7933925-7933925|G1_R3__15246,chr3:7935449-7935449|G1_R3__17458,chr3:7933199-7933199|G1_R2__14790	group1
AT3G22180	AT3G22180.1	PAT20	protein_coding	0	0	3	2	1	0	5	chr3:7830668-7830668|G1_R3__15898,chr3:7830714-7830714|G1_R2__14196,chr3:7827886-7827886|G1_R1__13622,chr3:7829175-7829175|G1_R1__12257,chr3:7829497-7829497|G1_R1__12745	group1
AT3G17440	AT3G17440.1	NPSN13	protein_coding	0	3	2	0	6	0	5	chr3:5969930-5969930|G1_R3__11191,chr3:5972401-5972401|G1_R3__14637,chr3:5972413-5972413|G1_R2__14697,chr3:5969926-5969926|G1_R1__08996,chr3:5972407-5972407|G1_R1__14114	group1
AT3G55430	AT3G55430.1	NA	protein_coding	0	0	4	0	2	1	5	chr3:20550857-20550857|G1_R3__17421,chr3:20549817-20549817|G1_R2__09850,chr3:20549824-20549824|G1_R1__08928,chr3:20550562-20550562|G1_R1__10602,chr3:20551907-20551907|G1_R1__07262	group1
AT3G52710	AT3G52710.1	NA	protein_coding	0	0	4	1	0	0	5	chr3:19534777-19534777|G1_R3__17240,chr3:19534925-19534925|G1_R3__14633,chr3:19535900-19535900|G1_R2__14345,chr3:19534783-19534783|G1_R1__13491,chr3:19534924-19534924|G1_R1__13979	group1
AT3G43670	AT3G43670.1	NA	protein_coding	0	0	4	1	2	0	5	chr3:15567193-15567193|G1_R3__12166,chr3:15569719-15569719|G1_R2__16105,chr3:15569812-15569812|G1_R2__14993,chr3:15567198-15567198|G1_R1__08458,chr3:15569066-15569066|G1_R1__10767	group1
AT2G22970	AT2G22970.1	SCPL11	protein_coding	0	0	5	0	0	0	5	chr2:9777880-9777880|G1_R2__06207,chr2:9778031-9778031|G1_R2__06208,chr2:9776676-9776676|G1_R1__03862,chr2:9776817-9776817|G1_R1__03940,chr2:9777863-9777863|G1_R1__03676	group1
AT2G18100	AT2G18100.3	NA	protein_coding	0	0	5	0	0	0	5	chr2:7868751-7868751|G1_R3__09844,chr2:7868726-7868726|G1_R2__08068,chr2:7869151-7869151|G1_R2__08784,chr2:7869690-7869690|G1_R2__08929,chr2:7869861-7869861|G1_R2__08308	group1
AT2G43410	AT2G43410.5	FPA	protein_coding	0	5	0	0	0	0	5	chr2:18030654-18030654|G1_R3__09285,chr2:18031140-18031140|G1_R3__06477,chr2:18030658-18030658|G1_R2__07796,chr2:18031153-18031153|G1_R2__06635,chr2:18031141-18031141|G1_R1__03886	group1
AT2G43310	AT2G43310.1	NA	protein_coding	0	0	3	2	3	0	5	chr2:17996134-17996134|G1_R3__06557,chr2:17996684-17996684|G1_R3__06570,chr2:17996284-17996284|G1_R1__06651,chr2:17996483-17996483|G1_R1__05623,chr2:17996676-17996676|G1_R1__05984	group1
AT2G38820	AT2G38820.2	NA	protein_coding	2	2	1	0	2	0	3	chr2:16221338-16221338|G1_R3__08227,chr2:16221888-16221888|G1_R3__10015,chr2:16221339-16221339|G1_R2__05766,chr2:16221917-16221917|G1_R2__07823,chr2:16223353-16223353|G1_R2__09534	group1
AT2G34360	AT2G34360.2	DTX15	protein_coding	1	0	4	0	0	0	4	chr2:14506877-14506877|G1_R3__08974,chr2:14507310-14507310|G1_R3__09750,chr2:14507507-14507507|G1_R3__10074,chr2:14509424-14509424|G1_R3__09890,chr2:14509801-14509801|G1_R3__10302	group1
AT2G34080	AT2G34080.1	NA	protein_coding	0	2	3	0	1	0	5	chr2:14393505-14393505|G1_R3__10349,chr2:14394000-14394000|G1_R3__07131,chr2:14394808-14394808|G1_R3__07489,chr2:14394806-14394806|G1_R2__08582,chr2:14393991-14393991|G1_R1__06007	group1
AT2G26640	AT2G26640.1	KCS11	protein_coding	1	0	2	2	2	0	4	chr2:11329489-11329489|G1_R3__09243,chr2:11330343-11330343|G1_R3__10392,chr2:11331709-11331709|G1_R3__10328,chr2:11331714-11331714|G1_R2__06733,chr2:11330324-11330324|G1_R1__06850	group1
AT1G08220	AT1G08220.1	NA	protein_coding	0	0	1	4	0	0	5	chr1:2581062-2581062|G1_R3__00595,chr1:2581233-2581233|G1_R3__01369,chr1:2583018-2583018|G1_R3__02732,chr1:2581063-2581063|G1_R2__01945,chr1:2581251-2581251|G1_R2__01669	group1
AT5G15270	AT5G15270.1	NA	protein_coding	0	0	0	4	0	0	4	chr5:4961290-4961290|G1_R2__19267,chr5:4961374-4961374|G1_R2__20152,chr5:4961977-4961977|G1_R2__20004,chr5:4961482-4961482|G1_R2__21030_G1_R3__22851	group1
AT3G26850	AT3G26850.2	NA	protein_coding	1	0	3	0	2	0	3	chr3:9896918-9896918|G1_R3__17842,chr3:9896731-9896731|G1_R2__13450,chr3:9896948-9896948|G1_R2__14757,chr3:9898363-9898363|G1_R2__12961_G1_R3__17743	group1
AT3G26700	AT3G26700.1	NA	protein_coding	0	0	4	0	1	0	4	chr3:9810957-9810957|G1_R3__18140,chr3:9811265-9811265|G1_R3__19162,chr3:9810973-9810973|G1_R2__13806,chr3:9812000-9812000|G1_R2__15475_G1_R3__18467	group1
AT3G26650	AT3G26650.1	GAPA1	protein_coding	0	0	2	2	2	0	4	chr3:9796893-9796893|G1_R2__10171_G1_R3__11357,chr3:9795235-9795235|G1_R1__07886,chr3:9795423-9795423|G1_R1__07333,chr3:9796895-9796895|G1_R1__07603	group1
AT3G26085	AT3G26085.1	NA	protein_coding	0	0	0	4	0	0	4	chr3:9532562-9532562|G1_R3__12472,chr3:9532567-9532567|G1_R2__10138,chr3:9532401-9532401|G1_R2__11778_G1_R3__13399,chr3:9532560-9532560|G1_R1__13439	group1
AT3G62500	AT3G62500.2	NA	protein_coding	0	0	0	4	1	0	4	chr3:23122987-23122987|G1_R3__15991,chr3:23123040-23123040|G1_R2__10989,chr3:23122536-23122536|G1_R1__11431,chr3:23122786-23122786|G1_R1__12241_G1_R3__16548	group1
AT3G45600	AT3G45600.1	TET3	protein_coding	0	0	3	1	0	0	4	chr3:16735362-16735362|G1_R3__10909,chr3:16735781-16735781|G1_R2__15764,chr3:16733874-16733874|G1_R2__12356_G1_R3__10893,chr3:16735791-16735791|G1_R1__12054	group1
AT3G05100	AT3G05100.1	NA	protein_coding	0	0	1	3	3	0	4	chr3:1425716-1425716|G1_R3__14001,chr3:1425234-1425234|G1_R2__15804,chr3:1425842-1425842|G1_R2__11513_G1_R3__13006,chr3:1425837-1425837|G1_R1__09235	group1
AT2G18700	AT2G18700.1	TPS11	protein_coding	0	1	1	2	3	0	4	chr2:8111959-8111959|G1_R3__05198,chr2:8108984-8108984|G1_R1__05649,chr2:8111692-8111692|G1_R1__05676,chr2:8111967-8111967|G1_R1__06245_G1_R2__04987	group1
AT2G16370	AT2G16370.2	THY-1	protein_coding	0	0	1	3	2	0	4	chr2:7081836-7081836|G1_R3__06833,chr2:7082543-7082543|G1_R3__10713,chr2:7081834-7081834|G1_R2__04895,chr2:7082029-7082029|G1_R1__04890_G1_R2__04640	group1
AT2G45980	AT2G45980.1	ATI1	protein_coding	0	0	2	2	2	0	4	chr2:18918113-18918113|G1_R3__03973,chr2:18917549-18917549|G1_R2__05711,chr2:18918122-18918122|G1_R2__06382,chr2:18917552-18917552|G1_R1__02056_G1_R3__04897	group1
AT2G39440	AT2G39440.1	NA	protein_coding	0	0	1	3	3	0	4	chr2:16468091-16468091|G1_R3__10400,chr2:16468102-16468102|G1_R2__08176,chr2:16468404-16468404|G1_R2__09356,chr2:16467940-16467940|G1_R2__08289_G1_R3__09209	group1
AT5G11710	AT5G11710.1	EPSIN1	protein_coding	0	0	0	3	1	0	3	chr5:3776615-3776615|G1_R3__22961,chr5:3776621-3776621|G1_R2__20790,chr5:3776470-3776470|G1_R1__16607_G1_R2__19183_G1_R3__21685	group1
AT3G23540	AT3G23540.3	NA	protein_coding	0	2	1	0	1	0	3	chr3:8443495-8443495|G1_R3__15415,chr3:8443481-8443481|G1_R2__14665,chr3:8448016-8448016|G1_R1__08604_G1_R2__11764_G1_R3__14294	group1
AT3G11940	AT3G11940.2	RPS5B	protein_coding	0	0	2	1	3	0	3	chr3:3778211-3778211|G1_R1__07964,chr3:3778330-3778330|G1_R1__08434,chr3:3778124-3778124|G1_R1__07395_G1_R2__12397_G1_R3__15738	group1
AT2G21320	AT2G21320.1	BBX18	protein_coding	0	0	3	0	1	0	3	chr2:9127185-9127185|G1_R3__04700,chr2:9127625-9127625|G1_R2__06770_G1_R3__04357,chr2:9127055-9127055|G1_R1__06244_G1_R3__05446	group1
AT5G27560	AT5G27560.1	NA	protein_coding	0	0	2	4	4	0	6	chr5:9733696-9733696|G1_R3__22917,chr5:9733817-9733817|G1_R3__21440,chr5:9731850-9731850|G1_R2__21490,chr5:9733035-9733035|G1_R2__21289,chr5:9733719-9733719|G1_R2__19044,chr5:9733700-9733700|G1_R1__16901	group1
AT5G51630	AT5G51630.4	NA	protein_coding	0	0	4	2	2	0	6	chr5:20972701-20972701|G1_R3__23975,chr5:20973717-20973717|G1_R3__24044,chr5:20973950-20973950|G1_R3__23468,chr5:20974804-20974804|G1_R3__23917,chr5:20973948-20973948|G1_R2__21450,chr5:20974829-20974829|G1_R2__19785	group1
AT3G23120	AT3G23120.1	AtRLP38	protein_coding	0	0	6	0	2	0	6	chr3:8227301-8227301|G1_R3__16387,chr3:8227726-8227726|G1_R3__17874,chr3:8228169-8228169|G1_R3__17070,chr3:8229501-8229501|G1_R3__15953,chr3:8227299-8227299|G1_R2__13616,chr3:8228185-8228185|G1_R2__15420	group1
AT3G13120	AT3G13120.1	RPS10	protein_coding	0	0	3	3	1	0	6	chr3:4219992-4219992|G1_R3__13538,chr3:4220321-4220321|G1_R3__13547,chr3:4221403-4221403|G1_R3__11618,chr3:4219990-4219990|G1_R2__10813,chr3:4220082-4220082|G1_R1__08678,chr3:4221370-4221370|G1_R1__08642	group1
AT3G60150	AT3G60150.1	NA	protein_coding	0	0	6	0	0	0	6	chr3:22222849-22222849|G1_R3__14877,chr3:22223107-22223107|G1_R3__12309,chr3:22222520-22222520|G1_R2__14235,chr3:22222845-22222845|G1_R2__14295,chr3:22223110-22223110|G1_R2__14394,chr3:22223293-22223293|G1_R2__13499	group1
AT3G55370	AT3G55370.2	OBP3	protein_coding	2	1	3	0	0	0	4	chr3:20526196-20526196|G1_R3__16929,chr3:20527158-20527158|G1_R3__16402,chr3:20527894-20527894|G1_R3__18799,chr3:20526193-20526193|G1_R2__13648,chr3:20527207-20527207|G1_R1__11127,chr3:20527891-20527891|G1_R1__13166	group1
AT3G51750	AT3G51750.3	NA	protein_coding	0	0	6	0	2	0	6	chr3:19196746-19196746|G1_R3__14093,chr3:19197137-19197137|G1_R3__11795,chr3:19197262-19197262|G1_R3__11797,chr3:19196747-19196747|G1_R2__12729,chr3:19197054-19197054|G1_R2__13607,chr3:19197260-19197260|G1_R2__13316	group1
AT3G49810	AT3G49810.1	PUB30	protein_coding	0	1	1	4	1	0	6	chr3:18474649-18474649|G1_R3__14601,chr3:18474833-18474833|G1_R3__11789,chr3:18476180-18476180|G1_R3__10794,chr3:18476820-18476820|G1_R3__18529,chr3:18474656-18474656|G1_R2__14169,chr3:18474657-18474657|G1_R1__12765	group1
AT2G05840	AT2G05840.1	PAA2	protein_coding	0	0	6	0	3	0	6	chr2:2234283-2234283|G1_R1__05137,chr2:2234404-2234404|G1_R1__04780,chr2:2234623-2234623|G1_R1__06000,chr2:2235428-2235428|G1_R1__04586,chr2:2235734-2235734|G1_R1__02540,chr2:2235987-2235987|G1_R1__02542	group1
AT2G37570	AT2G37570.1	SLT1	protein_coding	0	0	2	4	3	0	6	chr2:15761457-15761457|G1_R3__10570,chr2:15761401-15761401|G1_R2__09215,chr2:15761314-15761314|G1_R1__04385,chr2:15761437-15761437|G1_R1__04582,chr2:15762047-15762047|G1_R1__03501,chr2:15762782-15762782|G1_R1__04807	group1
AT2G37390	AT2G37390.1	NAKR2	protein_coding	1	0	4	1	3	0	5	chr2:15693220-15693220|G1_R3__07385,chr2:15694590-15694590|G1_R3__09222,chr2:15695417-15695417|G1_R3__10655,chr2:15695530-15695530|G1_R3__10230,chr2:15694312-15694312|G1_R2__09637,chr2:15695400-15695400|G1_R2__09039	group1
AT2G31890	AT2G31890.1	RAP	protein_coding	0	0	2	4	0	0	6	chr2:13557025-13557025|G1_R3__05466,chr2:13558908-13558908|G1_R3__08356,chr2:13557029-13557029|G1_R2__05621,chr2:13556909-13556909|G1_R1__04926,chr2:13557037-13557037|G1_R1__03412,chr2:13557942-13557942|G1_R1__05727	group1
AT5G27840	AT5G27840.4	TOPP8	protein_coding	0	0	0	5	0	0	5	chr5:9863194-9863194|G1_R3__22693,chr5:9863174-9863174|G1_R2__20398,chr5:9863021-9863021|G1_R2__20594_G1_R3__21872,chr5:9863030-9863030|G1_R1__17024,chr5:9863196-9863196|G1_R1__16243	group1
AT4G19440	AT4G19440.1	NA	protein_coding	0	1	0	4	0	0	5	chr4:10601025-10601025|G1_R3__20720,chr4:10601230-10601230|G1_R3__20961,chr4:10601540-10601540|G1_R3__20879,chr4:10604536-10604536|G1_R3__20987,chr4:10600850-10600850|G1_R2__17283_G1_R3__20009	group1
AT3G13690	AT3G13690.1	NA	protein_coding	0	0	3	2	2	0	5	chr3:4490112-4490112|G1_R3__12557,chr3:4488019-4488019|G1_R1__14437,chr3:4488280-4488280|G1_R1__14384,chr3:4489404-4489404|G1_R1__12751,chr3:4490110-4490110|G1_R1__08668_G1_R2__10232	group1
AT3G49690	AT3G49690.1	RAX3	protein_coding	0	1	4	0	1	0	5	chr3:18427959-18427959|G1_R3__18450,chr3:18428055-18428055|G1_R3__18274,chr3:18429001-18429001|G1_R3__18769,chr3:18427934-18427934|G1_R2__15834,chr3:18428526-18428526|G1_R1__13128_G1_R3__16706	group1
AT1G80060	AT1G80060.1	NA	protein_coding	0	0	0	5	2	0	5	chr1:30116129-30116129|G1_R3__02770,chr1:30116245-30116245|G1_R3__02880,chr1:30115575-30115575|G1_R2__03550,chr1:30116100-30116100|G1_R2__03173,chr1:30115149-30115149|G1_R2__03190_G1_R3__02820	group1
AT2G33510	AT2G33510.1	NA	protein_coding	0	0	3	1	1	0	4	chr2:14195589-14195589|G1_R3__08452,chr2:14195233-14195233|G1_R1__04005,chr2:14194386-14194386|G1_R1__03580_G1_R3__05200,chr2:14195134-14195134|G1_R1__04113_G1_R3__04721	group1
AT2G33120	AT2G33120.1	SAR1	protein_coding	0	0	2	1	1	1	4	chr2:14044851-14044851|G1_R3__10499,chr2:14045168-14045168|G1_R1__04474,chr2:14045302-14045302|G1_R1__05679,chr2:14043756-14043756|G1_R1__02031_G1_R2__05138_G1_R3__05554	group1
AT3G13682	AT3G13682.1	LDL2	protein_coding	0	0	6	1	1	0	7	chr3:4479137-4479137|G1_R3__16712,chr3:4479632-4479632|G1_R3__17416,chr3:4480961-4480961|G1_R3__18310,chr3:4481420-4481420|G1_R3__16846,chr3:4479651-4479651|G1_R2__13722,chr3:4480445-4480445|G1_R2__15126,chr3:4481424-4481424|G1_R2__13937	group1
AT3G53880	AT3G53880.1	AKR4C11	protein_coding	0	0	7	0	0	0	7	chr3:19954967-19954967|G1_R3__16315,chr3:19955142-19955142|G1_R3__15338,chr3:19953320-19953320|G1_R1__12222,chr3:19954185-19954185|G1_R1__09996,chr3:19954392-19954392|G1_R1__12194,chr3:19954596-19954596|G1_R1__11182,chr3:19954751-19954751|G1_R1__12805	group1
AT2G21385	AT2G21385.1	NA	protein_coding	0	0	7	0	2	0	7	chr2:9149772-9149772|G1_R3__04629,chr2:9151702-9151702|G1_R3__04643,chr2:9149777-9149777|G1_R2__05559,chr2:9151157-9151157|G1_R1__03348,chr2:9151284-9151284|G1_R1__02647,chr2:9151408-9151408|G1_R1__02278,chr2:9151721-9151721|G1_R1__04139	group1
AT2G41650	AT2G41650.1	NA	protein_coding	0	6	0	1	1	0	7	chr2:17362787-17362787|G1_R3__07760,chr2:17363044-17363044|G1_R3__08115,chr2:17363202-17363202|G1_R3__07761,chr2:17364359-17364359|G1_R3__09776,chr2:17362803-17362803|G1_R1__05645,chr2:17363037-17363037|G1_R1__06954,chr2:17363204-17363204|G1_R1__04760	group1
AT2G37650	AT2G37650.2	SCL9	protein_coding	0	0	7	0	1	0	7	chr2:15792800-15792800|G1_R3__07206,chr2:15793223-15793223|G1_R3__09084,chr2:15793765-15793765|G1_R3__07886,chr2:15792794-15792794|G1_R2__08195,chr2:15793699-15793699|G1_R1__06947,chr2:15794241-15794241|G1_R1__05835,chr2:15794755-15794755|G1_R1__05716	group1
AT2G33670	AT2G33670.1	MLO5	protein_coding	2	1	1	0	0	3	5	chr2:14244943-14244943|G1_R3__08375,chr2:14245101-14245101|G1_R3__09673,chr2:14245597-14245597|G1_R3__09674,chr2:14245932-14245932|G1_R3__09829,chr2:14247134-14247134|G1_R3__09676,chr2:14247392-14247392|G1_R3__09891,chr2:14244945-14244945|G1_R2__05618	group1
AT2G03880	AT2G03880.1	PCMP-H44	protein_coding	0	0	5	2	2	0	7	chr2:1182156-1182156|G1_R3__09840,chr2:1182585-1182585|G1_R3__10413,chr2:1183031-1183031|G1_R3__10065,chr2:1183251-1183251|G1_R3__09841,chr2:1183423-1183423|G1_R3__09842,chr2:1183673-1183673|G1_R3__08914,chr2:1183609-1183609|G1_R2__09254	group1
AT4G22270	AT4G22270.2	MRB1	protein_coding	0	0	6	0	4	0	6	chr4:11773415-11773415|G1_R3__20968,chr4:11774689-11774689|G1_R3__21006,chr4:11775449-11775449|G1_R3__20835,chr4:11775567-11775567|G1_R3__20832,chr4:11774687-11774687|G1_R2__18351,chr4:11775654-11775654|G1_R2__18367_G1_R3__20969	group1
AT3G55420	AT3G55420.1	NA	protein_coding	0	2	1	3	2	0	6	chr3:20547907-20547907|G1_R3__14756,chr3:20548617-20548617|G1_R3__14892,chr3:20548845-20548845|G1_R3__18953,chr3:20547897-20547897|G1_R1__10191,chr3:20548628-20548628|G1_R1__09740,chr3:20548146-20548146|G1_R1__09250_G1_R3__12272	group1
AT3G50210	AT3G50210.1	NA	protein_coding	0	0	3	2	4	1	6	chr3:18614281-18614281|G1_R3__16805,chr3:18614440-18614440|G1_R3__13182,chr3:18615031-18615031|G1_R3__19124,chr3:18614285-18614285|G1_R2__16034,chr3:18614439-18614439|G1_R2__10918,chr3:18614574-18614574|G1_R2__13952_G1_R3__13848	group1
AT5G58470	AT5G58470.1	TAF15B	protein_coding	0	0	0	8	2	0	8	chr5:23637830-23637830|G1_R3__21453,chr5:23638160-23638160|G1_R3__22706,chr5:23638524-23638524|G1_R3__22708,chr5:23637734-23637734|G1_R2__21178,chr5:23637837-23637837|G1_R2__19374,chr5:23638165-23638165|G1_R2__19695,chr5:23638522-23638522|G1_R2__18723,chr5:23637888-23637888|G1_R1__16745	group1
AT3G62330	AT3G62330.1	NA	protein_coding	0	0	3	5	3	0	8	chr3:23062958-23062958|G1_R3__16695,chr3:23063069-23063069|G1_R3__12343,chr3:23063442-23063442|G1_R3__14801,chr3:23063639-23063639|G1_R3__12929,chr3:23062939-23062939|G1_R2__12185,chr3:23063064-23063064|G1_R2__12950,chr3:23063068-23063068|G1_R1__10932,chr3:23063459-23063459|G1_R1__10583	group1
AT3G44690	AT3G44690.2	NA	protein_coding	0	0	8	0	1	0	8	chr3:16230798-16230798|G1_R3__18746,chr3:16230972-16230972|G1_R3__18924,chr3:16231594-16231594|G1_R3__19086,chr3:16232361-16232361|G1_R3__18376,chr3:16232970-16232970|G1_R3__18470,chr3:16233715-16233715|G1_R3__18248,chr3:16233138-16233138|G1_R2__15857,chr3:16233759-16233759|G1_R2__15825	group1
AT2G46200	AT2G46200.1	SNRNP59	protein_coding	0	0	8	0	2	0	8	chr2:18975223-18975223|G1_R3__06907,chr2:18975445-18975445|G1_R3__10093,chr2:18975767-18975767|G1_R3__08617,chr2:18975915-18975915|G1_R3__05010,chr2:18976048-18976048|G1_R3__05678,chr2:18975054-18975054|G1_R2__08346,chr2:18975178-18975178|G1_R2__07173,chr2:18975351-18975351|G1_R2__08517	group1
AT2G34060	AT2G34060.1	PER19	protein_coding	0	0	8	0	0	0	8	chr2:14384984-14384984|G1_R3__10053,chr2:14385156-14385156|G1_R3__07846,chr2:14385588-14385588|G1_R3__07287,chr2:14385750-14385750|G1_R3__10480,chr2:14386108-14386108|G1_R3__10497,chr2:14384995-14384995|G1_R1__05387,chr2:14385153-14385153|G1_R1__05250,chr2:14385591-14385591|G1_R1__04493	group1
AT2G27130	AT2G27130.1	XYP11	protein_coding	0	2	6	0	2	0	8	chr2:11595264-11595264|G1_R3__07749,chr2:11595417-11595417|G1_R3__07204,chr2:11595650-11595650|G1_R3__08577,chr2:11595724-11595724|G1_R3__08683,chr2:11596391-11596391|G1_R3__07869,chr2:11595279-11595279|G1_R2__08486,chr2:11595400-11595400|G1_R2__08906,chr2:11596395-11596395|G1_R2__08240	group1
AT1G49940	AT1G49940.3	NA	protein_coding	0	0	3	3	2	2	8	chr1:18488657-18488657|G1_R3__03193,chr1:18488881-18488881|G1_R3__03250,chr1:18489043-18489043|G1_R3__03389,chr1:18489319-18489319|G1_R3__03086,chr1:18489972-18489972|G1_R3__03287,chr1:18490109-18490109|G1_R3__03047,chr1:18490746-18490746|G1_R3__03217,chr1:18488561-18488561|G1_R2__01316	group1
AT2G14050	AT2G14050.1	MCM9	protein_coding	0	0	4	0	0	3	7	chr2:5909364-5909364|G1_R3__10263,chr2:5909554-5909554|G1_R3__10296,chr2:5912792-5912792|G1_R3__10672,chr2:5912007-5912007|G1_R2__09359,chr2:5912816-5912816|G1_R2__09360,chr2:5912889-5912889|G1_R2__09455,chr2:5911266-5911266|G1_R2__09481_G1_R3__10605	group1
AT2G37585	AT2G37585.1	GLCAT14C	protein_coding	0	0	9	0	1	0	9	chr2:15765901-15765901|G1_R3__09860,chr2:15766231-15766231|G1_R3__10650,chr2:15766922-15766922|G1_R3__10422,chr2:15767104-15767104|G1_R3__09006,chr2:15767355-15767355|G1_R3__09276,chr2:15766163-15766163|G1_R1__06191,chr2:15767085-15767085|G1_R1__05424,chr2:15767349-15767349|G1_R1__05721,chr2:15767575-15767575|G1_R1__04721	group1
AT2G21540	AT2G21540.1	SFH3	protein_coding	0	0	7	0	3	0	7	chr2:9220994-9220994|G1_R3__05766,chr2:9220997-9220997|G1_R2__05577,chr2:9220998-9220998|G1_R1__04317,chr2:9221763-9221763|G1_R1__03828,chr2:9223165-9223165|G1_R1__05046,chr2:9223283-9223283|G1_R1__05326,chr2:9221212-9221212|G1_R1__04430_G1_R2__04966_G1_R3__04679	group1
AT3G52905	AT3G52905.1	NA	protein_coding	0	0	9	0	4	0	9	chr3:19614152-19614152|G1_R3__12846,chr3:19614547-19614547|G1_R3__14766,chr3:19614153-19614153|G1_R2__11620,chr3:19614546-19614546|G1_R2__12626,chr3:19615161-19615161|G1_R2__13656,chr3:19615447-19615447|G1_R2__14181,chr3:19614678-19614678|G1_R2__13249_G1_R3__15157,chr3:19614143-19614143|G1_R1__10306,chr3:19614306-19614306|G1_R1__11376_G1_R2__11621_G1_R3__12170	group1
