# Supplementary material for: Two zinc finger proteins with functions in m6A writing interact with HAKAI
Source: Nat Commun. 2022 Mar 2;13:1127. doi: 10.1038/s41467-022-28753-3 (PMC8891334; doi:10.1038/s41467-022-28753-3)
Supplement: Supplementary file 6 — Supplementary Data 3 [file 41467_2022_28753_MOESM6_ESM.xlsx]

## Sheet: WT_peaks_not_in_fip37-4
List of peaks that disappear or decrease in the writer complex member mutant fip37-4
gene_id	transcript_id	gene_name	gene_type	Promoter	UTR5	CDS	UTR3	Stop Codon	Intron	Transcript	peakDetail	Sample
AT1G02145	AT1G02145.1	ALG12	protein_coding	0	0	0	2	2	0	2	chr1:408501-408501|G1_R3__01966,chr1:408515-408515|G1_R2__00769	group1
AT1G02260	AT1G02260.1	NA	protein_coding	0	0	0	2	2	0	2	chr1:440663-440663|G1_R3__02672,chr1:440652-440652|G1_R2__01963	group1
AT1G03970	AT1G03970.1	GBF4	protein_coding	0	0	0	2	2	0	2	chr1:1019208-1019208|G1_R3__01917,chr1:1019209-1019209|G1_R2__00618	group1
AT1G04520	AT1G04520.1	CRRSP3	protein_coding	0	1	0	1	1	0	2	chr1:1231616-1231616|G1_R3__03120,chr1:1233901-1233901|G1_R3__03424	group1
AT1G04940	AT1G04940.1	TIC20-I	protein_coding	0	0	0	2	2	0	2	chr1:1400727-1400727|G1_R3__03158,chr1:1400726-1400726|G1_R2__01660	group1
AT1G06460	AT1G06460.1	ACD32.1	protein_coding	0	1	0	1	1	0	2	chr1:1967253-1967253|G1_R2__01133,chr1:1969441-1969441|G1_R1__00641	group1
AT1G06890	AT1G06890.1	UXT3	protein_coding	0	0	1	1	0	0	2	chr1:2111691-2111691|G1_R2__01719,chr1:2111758-2111758|G1_R1__00685	group1
AT1G07040	AT1G07040.1	NA	protein_coding	0	0	0	2	2	0	2	chr1:2161136-2161136|G1_R2__02687,chr1:2161147-2161147|G1_R1__01246	group1
AT1G07510	AT1G07510.1	FTSH10	protein_coding	0	0	0	2	2	0	2	chr1:2309415-2309415|G1_R2__02321,chr1:2309410-2309410|G1_R1__00691	group1
AT1G08230	AT1G08230.4	GAT1	protein_coding	0	2	0	0	0	0	2	chr1:2586231-2586231|G1_R3__01411,chr1:2586242-2586242|G1_R1__01071	group1
AT1G09000	AT1G09000.1	ANP1	protein_coding	0	0	0	2	2	0	2	chr1:2895109-2895109|G1_R3__01388,chr1:2895113-2895113|G1_R2__01691	group1
AT1G09300	AT1G09300.1	ICP55	protein_coding	0	0	0	2	0	0	2	chr1:3008243-3008243|G1_R3__00606,chr1:3008254-3008254|G1_R2__00697	group1
AT1G09300	AT1G09300.2	ICP55	protein_coding	0	0	2	0	4	0	2	chr1:3008096-3008096|G1_R3__00605,chr1:3008059-3008059|G1_R2__02861	group1
AT1G09330	AT1G09330.1	ECH	protein_coding	0	0	0	2	2	0	2	chr1:3012819-3012819|G1_R3__03411,chr1:3012810-3012810|G1_R2__01718	group1
AT1G10210	AT1G10210.1	MPK1	protein_coding	0	0	0	2	1	0	2	chr1:3350943-3350943|G1_R2__01166,chr1:3351085-3351085|G1_R2__03211	group1
AT1G10930	AT1G10930.1	RECQL4A	protein_coding	0	0	0	2	2	0	2	chr1:3648004-3648004|G1_R3__00623,chr1:3647985-3647985|G1_R2__02967	group1
AT1G11020	AT1G11020.1	NA	protein_coding	0	0	0	2	2	0	2	chr1:3678386-3678386|G1_R3__00592,chr1:3678414-3678414|G1_R1__01808	group1
AT1G11440	AT1G11440.1	NA	protein_coding	0	0	1	1	1	0	2	chr1:3849496-3849496|G1_R2__03656,chr1:3850585-3850585|G1_R2__01128	group1
AT1G11750	AT1G11750.1	CLPP6	protein_coding	0	0	0	2	2	0	2	chr1:3969691-3969691|G1_R3__03442,chr1:3969655-3969655|G1_R2__03021	group1
AT1G11780	AT1G11780.1	NA	protein_coding	0	0	0	2	1	0	2	chr1:3977463-3977463|G1_R3__00647,chr1:3977490-3977490|G1_R2__02680	group1
AT1G13090	AT1G13090.1	CYP71B28	protein_coding	0	0	0	2	0	0	2	chr1:4463443-4463443|G1_R3__03451,chr1:4463421-4463421|G1_R2__02469	group1
AT1G13270	AT1G13270.1	MAP1B	protein_coding	0	0	2	0	2	0	2	chr1:4547136-4547136|G1_R3__03397,chr1:4547142-4547142|G1_R2__01664	group1
AT1G14230	AT1G14230.1	APY4	protein_coding	0	0	2	0	2	0	2	chr1:4863934-4863934|G1_R3__01413,chr1:4863938-4863938|G1_R2__00754	group1
AT1G15310	AT1G15310.1	SRP-54A	protein_coding	0	0	2	0	2	0	2	chr1:5269205-5269205|G1_R3__01019,chr1:5269208-5269208|G1_R2__01225	group1
AT1G16720	AT1G16720.2	HCF173	protein_coding	0	2	0	0	2	0	2	chr1:5722956-5722956|G1_R3__02328,chr1:5722955-5722955|G1_R1__01418	group1
AT1G16820	AT1G16820.1	NA	protein_coding	0	0	0	2	0	0	2	chr1:5756954-5756954|G1_R3__02333,chr1:5756950-5756950|G1_R2__01767	group1
AT1G17470	AT1G17470.1	DRG1	protein_coding	0	0	0	2	2	0	2	chr1:6006276-6006276|G1_R2__02780,chr1:6006205-6006205|G1_R1__00587	group1
AT1G18485	AT1G18485.1	PCMP-H8	protein_coding	0	0	0	2	2	0	2	chr1:6366124-6366124|G1_R3__01468,chr1:6366148-6366148|G1_R2__02490	group1
AT1G18620	AT1G18620.1	NA	protein_coding	0	0	0	2	2	0	2	chr1:6414390-6414390|G1_R3__02805,chr1:6414387-6414387|G1_R2__03240	group1
AT1G18980	AT1G18980.1	NA	protein_coding	0	0	2	0	0	0	2	chr1:6557930-6557930|G1_R3__02619,chr1:6557852-6557852|G1_R1__01442	group1
AT1G19180	AT1G19180.1	TIFY10A	protein_coding	0	1	1	0	1	0	2	chr1:6622184-6622184|G1_R3__00698,chr1:6623144-6623144|G1_R1__00887	group1
AT1G19240	AT1G19240.1	NA	protein_coding	0	0	0	2	2	0	2	chr1:6649419-6649419|G1_R3__00809,chr1:6649418-6649418|G1_R2__02385	group1
AT1G20230	AT1G20230.1	PCMP-H21	protein_coding	0	0	2	0	2	0	2	chr1:7011756-7011756|G1_R3__02718,chr1:7011768-7011768|G1_R2__03206	group1
AT1G20600	AT1G20600.1	NA	protein_coding	0	0	0	2	2	0	2	chr1:7134333-7134333|G1_R3__01678,chr1:7134350-7134350|G1_R2__00847	group1
AT1G21670	AT1G21670.1	NA	protein_coding	0	0	2	0	0	0	2	chr1:7611313-7611313|G1_R1__01817,chr1:7611468-7611468|G1_R1__01786	group1
AT1G22570	AT1G22570.1	NPF5.15	protein_coding	0	0	2	0	2	0	2	chr1:7976653-7976653|G1_R3__01030,chr1:7976628-7976628|G1_R2__02887	group1
AT1G23180	AT1G23180.2	NA	protein_coding	0	0	0	2	0	0	2	chr1:8219523-8219523|G1_R3__00782,chr1:8219541-8219541|G1_R2__01228	group1
AT1G23490	AT1G23490.1	ARF2-A	protein_coding	0	0	0	2	1	0	2	chr1:8338722-8338722|G1_R3__03000,chr1:8338472-8338472|G1_R2__00936	group1
AT1G24330	AT1G24330.2	PUB6	protein_coding	0	0	1	1	1	0	2	chr1:8632748-8632748|G1_R2__03196,chr1:8634876-8634876|G1_R2__00947	group1
AT1G25250	AT1G25250.2	AtIDD16	protein_coding	0	0	1	1	1	0	2	chr1:8851082-8851082|G1_R3__03344,chr1:8851565-8851565|G1_R2__01209	group1
AT1G26210	AT1G26210.1	ATSOFL1	protein_coding	1	0	1	0	1	0	1	chr1:9066872-9066872|G1_R3__03211,chr1:9067896-9067896|G1_R3__02502	group1
AT1G26640	AT1G26640.1	IPK	protein_coding	0	0	0	2	2	0	2	chr1:9207505-9207505|G1_R3__01692,chr1:9207513-9207513|G1_R2__00942	group1
AT1G26660	AT1G26660.1	NA	protein_coding	0	0	0	2	2	0	2	chr1:9213927-9213927|G1_R3__01445,chr1:9213921-9213921|G1_R2__01768	group1
AT1G26880	AT1G26880.1	RPL34A	protein_coding	0	0	0	2	2	0	2	chr1:9315603-9315603|G1_R3__03464,chr1:9315598-9315598|G1_R2__02716	group1
AT1G29220	AT1G29220.1	NA	protein_coding	0	0	2	0	0	0	2	chr1:10211108-10211108|G1_R3__03255,chr1:10211101-10211101|G1_R2__03395	group1
AT1G30640	AT1G30640.1	NA	protein_coding	0	0	0	2	2	0	2	chr1:10864737-10864737|G1_R3__00166,chr1:10864741-10864741|G1_R2__01867	group1
AT1G31360	AT1G31360.3	RECQL2	protein_coding	0	0	2	0	1	0	2	chr1:11236426-11236426|G1_R3__02439,chr1:11237324-11237324|G1_R3__01548	group1
AT1G32160	AT1G32160.1	NA	protein_coding	0	0	0	2	2	0	2	chr1:11570338-11570338|G1_R3__01771,chr1:11570336-11570336|G1_R2__01035	group1
AT1G33050	AT1G33050.1	NA	protein_coding	0	0	0	2	0	0	2	chr1:11967899-11967899|G1_R2__02804,chr1:11967986-11967986|G1_R2__02904	group1
AT1G33520	AT1G33520.1	MOS2	protein_coding	0	0	0	2	0	0	2	chr1:12157222-12157222|G1_R3__00878,chr1:12157225-12157225|G1_R2__02806	group1
AT1G34110	AT1G34110.2	NA	protein_coding	0	2	0	0	0	0	2	chr1:12421660-12421660|G1_R3__03244,chr1:12421691-12421691|G1_R2__03366	group1
AT1G34750	AT1G34750.1	NA	protein_coding	0	0	0	2	0	0	2	chr1:12736179-12736179|G1_R3__00869,chr1:12736177-12736177|G1_R2__01019	group1
AT1G44000	AT1G44000.1	SGRL	protein_coding	0	0	1	1	2	0	2	chr1:16708115-16708115|G1_R2__02522,chr1:16708212-16708212|G1_R2__01300	group1
AT1G44446	AT1G44446.1	CAO	protein_coding	0	0	0	2	2	0	2	chr1:16848502-16848502|G1_R2__02417,chr1:16848510-16848510|G1_R1__00805	group1
AT1G44750	AT1G44750.3	PUP11	protein_coding	0	0	0	2	2	0	2	chr1:16895287-16895287|G1_R3__01737,chr1:16895309-16895309|G1_R2__01295	group1
AT1G48050	AT1G48050.1	KU80	protein_coding	0	0	0	2	2	0	2	chr1:17726883-17726883|G1_R3__02422,chr1:17726893-17726893|G1_R2__02050	group1
AT1G49140	AT1G49140.1	NA	protein_coding	0	0	0	2	0	0	2	chr1:18176831-18176831|G1_R2__00110,chr1:18176987-18176987|G1_R1__00807	group1
AT1G49560	AT1G49560.1	HHO6	protein_coding	0	0	0	2	2	0	2	chr1:18344199-18344199|G1_R3__01718,chr1:18344200-18344200|G1_R2__01287	group1
AT1G50200	AT1G50200.2	ALATS	protein_coding	0	0	0	2	2	0	2	chr1:18591311-18591311|G1_R3__03493,chr1:18591330-18591330|G1_R2__02029	group1
AT1G50730	AT1G50730.3	NA	protein_coding	0	0	0	2	0	0	2	chr1:18802247-18802247|G1_R3__01713,chr1:18802216-18802216|G1_R2__00983	group1
AT1G51745	AT1G51745.1	NA	protein_coding	0	0	0	2	2	0	2	chr1:19194570-19194570|G1_R3__00029,chr1:19194571-19194571|G1_R2__00024	group1
AT1G52080	AT1G52080.1	AR791	protein_coding	0	0	0	2	2	0	2	chr1:19371958-19371958|G1_R3__01110,chr1:19371949-19371949|G1_R2__02043	group1
AT1G53110	AT1G53110.1	PPI4	protein_coding	0	0	0	2	0	0	2	chr1:19792521-19792521|G1_R3__01731,chr1:19792519-19792519|G1_R2__01269	group1
AT1G53645	AT1G53645.1	NA	protein_coding	0	0	0	2	2	0	2	chr1:20026257-20026257|G1_R2__02574,chr1:20026275-20026275|G1_R1__01352	group1
AT1G53730	AT1G53730.2	SRF6	protein_coding	0	0	1	1	1	0	2	chr1:20063250-20063250|G1_R1__01736,chr1:20065476-20065476|G1_R1__01083	group1
AT1G54100	AT1G54100.2	ALDH7B4	protein_coding	0	0	1	1	2	0	2	chr1:20195384-20195384|G1_R2__02443,chr1:20195441-20195441|G1_R1__00307	group1
AT1G54200	AT1G54200.1	NA	protein_coding	0	0	2	0	0	0	2	chr1:20235973-20235973|G1_R1__01179,chr1:20236505-20236505|G1_R1__01683	group1
AT1G54210	AT1G54210.2	ATG12A	protein_coding	0	0	0	2	0	0	2	chr1:20242382-20242382|G1_R3__00290,chr1:20242395-20242395|G1_R2__01072	group1
AT1G54217	AT1G54217.5	NA	protein_coding	0	0	0	2	2	0	2	chr1:20244149-20244149|G1_R3__01592,chr1:20244158-20244158|G1_R2__02827	group1
AT1G54460	AT1G54460.1	WDL2	protein_coding	0	0	0	2	0	0	2	chr1:20340670-20340670|G1_R3__02578,chr1:20340672-20340672|G1_R2__02579	group1
AT1G54490	AT1G54490.1	XRN4	protein_coding	0	0	0	2	2	0	2	chr1:20356781-20356781|G1_R3__02082,chr1:20356811-20356811|G1_R2__02440	group1
AT1G58983	AT1G58983.1	RPS2B	protein_coding	0	0	0	2	2	0	2	chr1:21806180-21806180|G1_R2__00248,chr1:21806196-21806196|G1_R1__01721	group1
AT1G59840	AT1G59840.2	CCB4	protein_coding	0	0	0	2	0	0	2	chr1:22028675-22028675|G1_R3__01590,chr1:22028722-22028722|G1_R2__01444	group1
AT1G61010	AT1G61010.1	CPSF73-I	protein_coding	0	0	0	2	1	0	2	chr1:22474510-22474510|G1_R2__02812,chr1:22474863-22474863|G1_R2__01385	group1
AT1G61670	AT1G61670.1	NA	protein_coding	0	0	0	2	2	0	2	chr1:22772346-22772346|G1_R3__00215,chr1:22772356-22772356|G1_R2__00242	group1
AT1G63220	AT1G63220.1	NA	protein_coding	0	0	0	2	2	0	2	chr1:23450272-23450272|G1_R3__00270,chr1:23450322-23450322|G1_R2__01431	group1
AT1G63720	AT1G63720.1	NA	protein_coding	0	0	1	1	1	0	2	chr1:23636883-23636883|G1_R3__02723,chr1:23635948-23635948|G1_R2__03075	group1
AT1G64960	AT1G64960.2	NA	protein_coding	0	0	2	0	2	0	2	chr1:24130081-24130081|G1_R3__00203,chr1:24134007-24134007|G1_R2__02565	group1
AT1G65410	AT1G65410.1	TGD3	protein_coding	0	0	0	2	2	0	2	chr1:24297426-24297426|G1_R3__00231,chr1:24297429-24297429|G1_R2__00264	group1
AT1G65560	AT1G65560.2	NA	protein_coding	0	0	2	0	2	0	2	chr1:24371615-24371615|G1_R3__02454,chr1:24371612-24371612|G1_R2__01447	group1
AT1G65590	AT1G65590.1	HEXO3	protein_coding	0	0	0	2	2	0	2	chr1:24391083-24391083|G1_R3__01567,chr1:24391078-24391078|G1_R2__00208	group1
AT1G65700	AT1G65700.3	NA	protein_coding	0	0	0	2	2	0	2	chr1:24434327-24434327|G1_R2__02127,chr1:24434435-24434435|G1_R2__01064	group1
AT1G67320	AT1G67320.2	NA	protein_coding	0	0	0	2	2	0	2	chr1:25205476-25205476|G1_R3__00409,chr1:25205475-25205475|G1_R2__02618	group1
AT1G67730	AT1G67730.1	KCR1	protein_coding	0	0	0	2	2	0	2	chr1:25393485-25393485|G1_R3__02861,chr1:25393484-25393484|G1_R2__03252	group1
AT1G67800	AT1G67800.2	NA	protein_coding	0	0	0	2	2	0	2	chr1:25420837-25420837|G1_R3__01297,chr1:25420833-25420833|G1_R2__03558	group1
AT1G68260	AT1G68260.1	ALT3	protein_coding	0	0	2	0	2	0	2	chr1:25586011-25586011|G1_R3__01885,chr1:25586008-25586008|G1_R2__01549	group1
AT1G69935	AT1G69935.1	SHW1	protein_coding	0	0	0	2	2	0	2	chr1:26341992-26341992|G1_R3__01634,chr1:26341977-26341977|G1_R2__02224	group1
AT1G70210	AT1G70210.1	CYCD1-1	protein_coding	0	1	0	1	1	0	2	chr1:26439934-26439934|G1_R3__03380,chr1:26442024-26442024|G1_R3__01233	group1
AT1G70620	AT1G70620.4	NA	protein_coding	0	0	1	1	0	0	2	chr1:26630928-26630928|G1_R2__03157,chr1:26628153-26628153|G1_R1__01757	group1
AT1G71440	AT1G71440.1	TFCE	protein_coding	0	0	1	1	1	0	2	chr1:26921299-26921299|G1_R3__02926,chr1:26921194-26921194|G1_R2__02448	group1
AT1G72040	AT1G72040.1	NA	protein_coding	0	0	0	2	1	0	2	chr1:27111976-27111976|G1_R2__02223,chr1:27112111-27112111|G1_R2__03926	group1
AT1G72160	AT1G72160.1	PATL3	protein_coding	0	0	0	2	2	0	2	chr1:27153701-27153701|G1_R3__02389,chr1:27153671-27153671|G1_R2__01909	group1
AT1G72420	AT1G72420.1	NA	protein_coding	0	0	0	2	2	0	2	chr1:27261230-27261230|G1_R3__00321,chr1:27261232-27261232|G1_R2__01471	group1
AT1G73240	AT1G73240.1	NA	protein_coding	0	0	1	1	1	0	2	chr1:27544479-27544479|G1_R3__00369,chr1:27542364-27542364|G1_R2__01485	group1
AT1G73850	AT1G73850.1	NA	protein_coding	0	0	0	2	2	0	2	chr1:27770473-27770473|G1_R3__01834,chr1:27770477-27770477|G1_R2__00394	group1
AT1G74070	AT1G74070.1	CYP26-2	protein_coding	0	0	0	2	2	0	2	chr1:27851639-27851639|G1_R3__02086,chr1:27851635-27851635|G1_R2__00383	group1
AT1G75810	AT1G75810.1	NA	protein_coding	0	0	0	2	2	0	2	chr1:28462262-28462262|G1_R3__02464,chr1:28462253-28462253|G1_R2__01506	group1
AT1G76950	AT1G76950.1	PRAF1	protein_coding	0	0	0	2	2	0	2	chr1:28911390-28911390|G1_R3__02476,chr1:28911394-28911394|G1_R2__02628	group1
AT1G76970	AT1G76970.1	TOL4	protein_coding	0	0	0	2	2	0	2	chr1:28922711-28922711|G1_R2__02190,chr1:28922803-28922803|G1_R2__02191	group1
AT1G78070	AT1G78070.1	NA	protein_coding	0	0	0	2	2	0	2	chr1:29358551-29358551|G1_R3__00322,chr1:29358508-29358508|G1_R2__03070	group1
AT1G79000	AT1G79000.3	HAC1	protein_coding	0	0	0	2	0	0	2	chr1:29716499-29716499|G1_R3__00461,chr1:29716511-29716511|G1_R2__00539	group1
AT1G79150	AT1G79150.1	NA	protein_coding	0	0	2	0	2	0	2	chr1:29772850-29772850|G1_R3__00919,chr1:29772856-29772856|G1_R2__02449	group1
AT1G79740	AT1G79740.3	NA	protein_coding	0	0	0	2	2	0	2	chr1:30004279-30004279|G1_R3__01043,chr1:30004274-30004274|G1_R2__02000	group1
AT1G79985	AT1G79985.1	NA	protein_coding	0	0	0	2	0	0	2	chr1:30085441-30085441|G1_R3__00018,chr1:30085444-30085444|G1_R2__02506	group1
AT1G80290	AT1G80290.1	NA	protein_coding	0	0	0	2	2	0	2	chr1:30189645-30189645|G1_R3__02821,chr1:30189646-30189646|G1_R2__00976	group1
AT1G80560	AT1G80560.1	IMDH2	protein_coding	0	0	0	2	2	0	2	chr1:30290213-30290213|G1_R3__02362,chr1:30290215-30290215|G1_R2__02409	group1
AT1G80790	AT1G80790.2	FDM5	protein_coding	0	0	0	2	0	0	2	chr1:30363327-30363327|G1_R3__01047,chr1:30363329-30363329|G1_R2__02504	group1
AT2G01100	AT2G01100.1	NA	protein_coding	0	0	0	2	0	0	2	chr2:83146-83146|G1_R3__04240,chr2:83135-83135|G1_R2__04575	group1
AT2G01630	AT2G01630.1	NA	protein_coding	0	0	1	1	2	0	2	chr2:279548-279548|G1_R3__05084,chr2:279540-279540|G1_R2__06126	group1
AT2G02060	AT2G02060.1	NA	protein_coding	0	0	0	2	0	0	2	chr2:497663-497663|G1_R3__07195,chr2:497664-497664|G1_R2__06811	group1
AT2G02820	AT2G02820.2	MYB88	protein_coding	0	0	2	0	2	0	2	chr2:804728-804728|G1_R3__08099,chr2:804751-804751|G1_R1__06397	group1
AT2G03710	AT2G03710.3	AGL3	protein_coding	0	0	0	2	3	0	2	chr2:1131701-1131701|G1_R3__08018,chr2:1131694-1131694|G1_R2__06565	group1
AT2G04570	AT2G04570.1	NA	protein_coding	0	0	2	0	0	0	2	chr2:1595097-1595097|G1_R1__03970,chr2:1595388-1595388|G1_R1__03403	group1
AT2G04740	AT2G04740.2	NA	protein_coding	0	0	0	2	5	0	2	chr2:1659576-1659576|G1_R3__08734,chr2:1659621-1659621|G1_R2__05368	group1
AT2G11891	AT2G11891.1	NA	protein_coding	0	0	2	0	2	0	2	chr2:4804433-4804433|G1_R2__09410,chr2:4804400-4804400|G1_R1__06664	group1
AT2G13895	AT2G13895.1	NA	protein_coding	2	0	0	0	0	0	0	chr2:5829385-5829385|G1_R3__09821,chr2:5829452-5829452|G1_R2__08096	group1
AT2G14775	AT2G14775.1	NA	protein_coding	0	1	1	0	0	0	2	chr2:6355229-6355229|G1_R3__09995,chr2:6354972-6354972|G1_R2__09566	group1
AT2G15300	AT2G15300.1	NA	protein_coding	0	2	0	0	0	0	2	chr2:6649483-6649483|G1_R3__06873,chr2:6649518-6649518|G1_R2__08580	group1
AT2G15560	AT2G15560.1	NA	protein_coding	0	0	1	1	1	0	2	chr2:6789765-6789765|G1_R3__08140,chr2:6788180-6788180|G1_R1__04411	group1
AT2G15730	AT2G15730.2	NA	protein_coding	0	0	0	2	0	0	2	chr2:6852113-6852113|G1_R3__08366,chr2:6852102-6852102|G1_R2__08953	group1
AT2G16018	AT2G16018.1	NA	protein_coding	0	1	0	0	0	1	2	chr2:6973105-6973105|G1_R3__03571,chr2:6973672-6973672|G1_R2__09453	group1
AT2G16090	AT2G16090.5	ARI2	protein_coding	2	0	0	0	1	0	0	chr2:6990141-6990141|G1_R3__09239,chr2:6990143-6990143|G1_R2__09101	group1
AT2G16365	AT2G16365.2	NA	protein_coding	0	0	0	2	3	0	2	chr2:7076560-7076560|G1_R3__05178,chr2:7076573-7076573|G1_R2__05584	group1
AT2G16700	AT2G16700.3	ADF5	protein_coding	0	0	0	2	0	0	2	chr2:7245680-7245680|G1_R3__05133,chr2:7245682-7245682|G1_R2__05925	group1
AT2G16850	AT2G16850.1	PIP2-8	protein_coding	0	1	0	1	1	0	2	chr2:7301640-7301640|G1_R3__10254,chr2:7303190-7303190|G1_R3__07697	group1
AT2G16900	AT2G16900.6	NA	protein_coding	0	2	0	0	0	0	2	chr2:7326064-7326064|G1_R3__09340,chr2:7326065-7326065|G1_R2__09144	group1
AT2G17970	AT2G17970.3	ALKBH9B	protein_coding	0	0	2	0	3	0	2	chr2:7819222-7819222|G1_R3__06594,chr2:7819240-7819240|G1_R1__06566	group1
AT2G18480	AT2G18480.1	PLT3	protein_coding	0	0	1	1	1	0	2	chr2:8009562-8009562|G1_R3__10467,chr2:8010166-8010166|G1_R2__09597	group1
AT2G19910	AT2G19910.1	RDR3	protein_coding	0	0	0	2	2	0	2	chr2:8595735-8595735|G1_R3__10141,chr2:8595700-8595700|G1_R2__06831	group1
AT2G20960	AT2G20960.2	pEARLI4	protein_coding	0	0	1	1	0	0	2	chr2:9009635-9009635|G1_R2__09259,chr2:9007861-9007861|G1_R1__01945	group1
AT2G21195	AT2G21195.2	NA	protein_coding	0	0	0	2	0	0	2	chr2:9083816-9083816|G1_R3__06948,chr2:9083851-9083851|G1_R2__07364	group1
AT2G21300	AT2G21300.5	KIN7E	protein_coding	0	2	0	0	0	0	2	chr2:9119324-9119324|G1_R3__05879,chr2:9119308-9119308|G1_R1__06500	group1
AT2G21710	AT2G21710.2	MTERF2	protein_coding	0	0	0	2	0	0	2	chr2:9273345-9273345|G1_R2__05592,chr2:9273356-9273356|G1_R1__05748	group1
AT2G21870	AT2G21870.2	MGP1	protein_coding	2	0	0	0	1	0	0	chr2:9323671-9323671|G1_R3__05896,chr2:9323669-9323669|G1_R1__04679	group1
AT2G21890	AT2G21890.1	CAD3	protein_coding	0	0	2	0	0	0	2	chr2:9331637-9331637|G1_R3__10035,chr2:9331990-9331990|G1_R3__10295	group1
AT2G22170	AT2G22170.1	PLAT2	protein_coding	0	0	2	0	0	0	2	chr2:9427468-9427468|G1_R1__02265,chr2:9427688-9427688|G1_R1__02640	group1
AT2G22690	AT2G22690.2	NA	protein_coding	0	0	2	0	0	0	2	chr2:9650105-9650105|G1_R3__10067,chr2:9650714-9650714|G1_R3__09106	group1
AT2G22990	AT2G22990.3	SNG1	protein_coding	0	0	2	0	0	0	2	chr2:9789955-9789955|G1_R2__08398,chr2:9789954-9789954|G1_R1__02164	group1
AT2G22990	AT2G22990.4	SNG1	protein_coding	0	0	0	2	3	0	2	chr2:9790071-9790071|G1_R3__10754,chr2:9790052-9790052|G1_R2__05950	group1
AT2G23140	AT2G23140.4	NA	protein_coding	0	2	0	0	0	0	2	chr2:9849000-9849000|G1_R3__07989,chr2:9849124-9849124|G1_R3__08682	group1
AT2G23180	AT2G23180.1	CYP96A1	protein_coding	1	0	1	0	0	0	1	chr2:9875600-9875600|G1_R3__08874,chr2:9874286-9874286|G1_R2__06203	group1
AT2G23420	AT2G23420.2	NAPRT2	protein_coding	0	0	0	2	2	0	2	chr2:9975102-9975102|G1_R3__06960,chr2:9975105-9975105|G1_R2__04967	group1
AT2G23670	AT2G23670.1	YCF37	protein_coding	1	0	0	1	1	0	1	chr2:10063229-10063229|G1_R3__06352,chr2:10064534-10064534|G1_R3__09836	group1
AT2G23760	AT2G23760.2	BLH4	protein_coding	0	2	0	0	0	0	2	chr2:10113099-10113099|G1_R3__10705,chr2:10113116-10113116|G1_R2__09559	group1
AT2G23945	AT2G23945.1	NA	protein_coding	0	0	2	0	0	0	2	chr2:10185236-10185236|G1_R3__05782,chr2:10185233-10185233|G1_R2__04152	group1
AT2G24220	AT2G24220.2	ATPUP5	protein_coding	0	0	2	0	3	0	2	chr2:10300810-10300810|G1_R3__08053,chr2:10301002-10301002|G1_R3__09469	group1
AT2G24765	AT2G24765.2	ARF3	protein_coding	0	0	0	2	0	0	2	chr2:10565004-10565004|G1_R3__10244,chr2:10565006-10565006|G1_R2__05652	group1
AT2G25420	AT2G25420.3	NA	protein_coding	0	0	0	2	0	0	2	chr2:10821101-10821101|G1_R3__09255,chr2:10821103-10821103|G1_R2__09185	group1
AT2G25620	AT2G25620.1	AtDBP1	protein_coding	0	0	0	2	0	0	2	chr2:10903095-10903095|G1_R2__05009,chr2:10903094-10903094|G1_R1__06714	group1
AT2G25690	AT2G25690.3	FLZ11	protein_coding	0	0	0	2	0	0	2	chr2:10940303-10940303|G1_R3__05503,chr2:10940290-10940290|G1_R2__05643	group1
AT2G25850	AT2G25850.1	PAPS2	protein_coding	0	2	0	0	0	0	2	chr2:11030573-11030573|G1_R3__07294,chr2:11030560-11030560|G1_R1__05666	group1
AT2G26150	AT2G26150.1	HSFA2	protein_coding	0	0	2	0	2	0	2	chr2:11137069-11137069|G1_R3__06992,chr2:11137091-11137091|G1_R2__08297	group1
AT2G26290	AT2G26290.1	PBL12	protein_coding	0	0	2	0	1	0	2	chr2:11192387-11192387|G1_R3__08027,chr2:11193511-11193511|G1_R3__08258	group1
AT2G26310	AT2G26310.2	FAP2	protein_coding	0	0	2	0	4	0	2	chr2:11203717-11203717|G1_R3__08211,chr2:11203842-11203842|G1_R3__07098	group1
AT2G26350	AT2G26350.3	PEX10	protein_coding	0	0	2	0	3	0	2	chr2:11218156-11218156|G1_R3__09389,chr2:11218136-11218136|G1_R2__07053	group1
AT2G27060	AT2G27060.2	NA	protein_coding	0	0	0	2	1	0	2	chr2:11554685-11554685|G1_R3__04441,chr2:11554687-11554687|G1_R2__05148	group1
AT2G27090	AT2G27090.1	NA	protein_coding	0	2	0	0	0	0	2	chr2:11571802-11571802|G1_R3__06688,chr2:11571809-11571809|G1_R2__08423	group1
AT2G28105	AT2G28105.1	NA	protein_coding	0	0	1	1	2	0	2	chr2:11977681-11977681|G1_R2__07258,chr2:11977824-11977824|G1_R2__08111	group1
AT2G28550	AT2G28550.2	RAP2.7	protein_coding	0	0	0	2	0	0	2	chr2:12226093-12226093|G1_R3__04852,chr2:12226100-12226100|G1_R2__05688	group1
AT2G28560	AT2G28560.2	ATRAD51B	protein_coding	0	0	0	2	0	0	2	chr2:12236719-12236719|G1_R2__08682,chr2:12236842-12236842|G1_R2__07731	group1
AT2G29190	AT2G29190.2	APUM2	protein_coding	0	2	0	0	0	0	2	chr2:12548403-12548403|G1_R3__04793,chr2:12548401-12548401|G1_R1__03807	group1
AT2G29290	AT2G29290.2	NA	protein_coding	0	0	0	2	0	0	2	chr2:12587692-12587692|G1_R3__03912,chr2:12587702-12587702|G1_R2__05463	group1
AT2G29600	AT2G29600.1	NA	protein_coding	2	0	0	0	0	0	0	chr2:12654447-12654447|G1_R3__04362,chr2:12654410-12654410|G1_R1__03127	group1
AT2G29690	AT2G29690.2	ASA2	protein_coding	0	0	0	2	0	0	2	chr2:12696843-12696843|G1_R2__04224,chr2:12696814-12696814|G1_R1__02196	group1
AT2G29870	AT2G29870.1	NA	protein_coding	1	0	1	0	0	0	1	chr2:12741248-12741248|G1_R3__09922,chr2:12740700-12740700|G1_R2__09043	group1
AT2G30424	AT2G30424.1	TCL2	protein_coding	0	0	2	0	2	0	2	chr2:12964522-12964522|G1_R3__06393,chr2:12964629-12964629|G1_R3__05970	group1
AT2G31085	AT2G31085.1	CLE6	protein_coding	0	1	0	1	1	0	2	chr2:13254239-13254239|G1_R3__10591,chr2:13254550-13254550|G1_R2__09514	group1
AT2G31510	AT2G31510.3	ARI7	protein_coding	0	2	0	0	0	0	2	chr2:13421291-13421291|G1_R3__08514,chr2:13421307-13421307|G1_R1__06427	group1
AT2G31600	AT2G31600.2	NA	protein_coding	0	0	0	2	0	0	2	chr2:13448339-13448339|G1_R3__04398,chr2:13448350-13448350|G1_R2__05441	group1
AT2G32010	AT2G32010.4	IP5P7	protein_coding	0	0	0	2	0	0	2	chr2:13629039-13629039|G1_R3__10598,chr2:13629090-13629090|G1_R2__05874	group1
AT2G32160	AT2G32160.1	NA	protein_coding	0	0	0	2	2	0	2	chr2:13666155-13666155|G1_R3__04837,chr2:13666157-13666157|G1_R2__05127	group1
AT2G32710	AT2G32710.1	KRP4	protein_coding	0	0	0	2	0	0	2	chr2:13875667-13875667|G1_R3__07088,chr2:13875622-13875622|G1_R2__07296	group1
AT2G33170	AT2G33170.2	NA	protein_coding	0	2	0	0	0	0	2	chr2:14060450-14060450|G1_R3__10042,chr2:14060607-14060607|G1_R3__09926	group1
AT2G33290	AT2G33290.2	SUVH2	protein_coding	0	0	0	2	0	0	2	chr2:14112312-14112312|G1_R3__08272,chr2:14112358-14112358|G1_R2__06773	group1
AT2G33855	AT2G33855.1	NA	protein_coding	0	0	0	2	2	0	2	chr2:14324666-14324666|G1_R3__04868,chr2:14324660-14324660|G1_R1__02388	group1
AT2G34150	AT2G34150.1	SCAR1	protein_coding	0	2	0	0	0	0	2	chr2:14423343-14423343|G1_R3__09802,chr2:14423377-14423377|G1_R2__09075	group1
AT2G34230	AT2G34230.2	NA	protein_coding	0	0	1	1	0	0	2	chr2:14457050-14457050|G1_R3__09241,chr2:14456270-14456270|G1_R2__09290	group1
AT2G34920	AT2G34920.2	EDA18	protein_coding	0	1	1	0	0	0	2	chr2:14728794-14728794|G1_R3__10189,chr2:14731133-14731133|G1_R3__09753	group1
AT2G35035	AT2G35035.1	URED	protein_coding	0	0	0	2	0	0	2	chr2:14763330-14763330|G1_R3__07216,chr2:14763367-14763367|G1_R2__06943	group1
AT2G35155	AT2G35155.2	NA	protein_coding	0	2	0	0	0	0	2	chr2:14821818-14821818|G1_R3__07947,chr2:14821819-14821819|G1_R1__06009	group1
AT2G35270	AT2G35270.1	AHL21	protein_coding	0	1	1	0	0	0	2	chr2:14856932-14856932|G1_R1__05347,chr2:14857623-14857623|G1_R1__06746	group1
AT2G35730	AT2G35730.1	NA	protein_coding	1	0	1	0	1	0	1	chr2:15020561-15020561|G1_R2__09222,chr2:15022575-15022575|G1_R2__04402	group1
AT2G35840	AT2G35840.3	SPP2	protein_coding	0	0	0	2	0	0	2	chr2:15057117-15057117|G1_R3__06460,chr2:15057080-15057080|G1_R2__06543	group1
AT2G35850	AT2G35850.1	NA	protein_coding	0	0	2	0	4	0	2	chr2:15056895-15056895|G1_R3__06637,chr2:15056887-15056887|G1_R2__07114	group1
AT2G35890	AT2G35890.1	CPK25	protein_coding	0	0	2	0	0	0	2	chr2:15067404-15067404|G1_R3__08335,chr2:15068854-15068854|G1_R3__09113	group1
AT2G35950	AT2G35950.2	EDA12	protein_coding	0	0	2	0	1	0	2	chr2:15105500-15105500|G1_R3__08013,chr2:15105761-15105761|G1_R3__07705	group1
AT2G36650	AT2G36650.1	NA	protein_coding	0	0	2	0	1	0	2	chr2:15360550-15360550|G1_R2__08464,chr2:15361075-15361075|G1_R2__08202	group1
AT2G36690	AT2G36690.1	NA	protein_coding	0	1	1	0	1	0	2	chr2:15379756-15379756|G1_R2__07732,chr2:15381924-15381924|G1_R2__07701	group1
AT2G37180	AT2G37180.1	PIP2-3	protein_coding	0	1	1	0	1	0	2	chr2:15617747-15617747|G1_R3__05022,chr2:15618838-15618838|G1_R2__08186	group1
AT2G37330	AT2G37330.1	ALS3	protein_coding	0	1	1	0	3	0	2	chr2:15669179-15669179|G1_R3__10620,chr2:15669679-15669679|G1_R3__07959	group1
AT2G37610	AT2G37610.1	SMR12	protein_coding	0	0	1	0	0	1	2	chr2:15777184-15777184|G1_R3__08376,chr2:15777415-15777415|G1_R3__08700	group1
AT2G37670	AT2G37670.2	NA	protein_coding	0	0	2	0	0	0	2	chr2:15797828-15797828|G1_R1__04947,chr2:15799697-15799697|G1_R1__06674	group1
AT2G37930	AT2G37930.3	NA	protein_coding	0	0	2	0	3	0	2	chr2:15874637-15874637|G1_R3__06720,chr2:15874639-15874639|G1_R1__05715	group1
AT2G38120	AT2G38120.2	AUX1	protein_coding	0	0	0	2	1	0	2	chr2:15976996-15976996|G1_R3__09600,chr2:15977011-15977011|G1_R2__08984	group1
AT2G38320	AT2G38320.2	TBL34	protein_coding	0	0	2	0	0	0	2	chr2:16057660-16057660|G1_R3__06593,chr2:16057008-16057008|G1_R2__07774	group1
AT2G38450	AT2G38450.2	NA	protein_coding	0	0	0	2	0	0	2	chr2:16102812-16102812|G1_R3__06004,chr2:16102823-16102823|G1_R2__05215	group1
AT2G39375	AT2G39375.1	NA	protein_coding	0	1	0	1	0	0	2	chr2:16446635-16446635|G1_R3__08004,chr2:16449103-16449103|G1_R3__10340	group1
AT2G39650	AT2G39650.1	NA	protein_coding	0	0	0	2	0	0	2	chr2:16527856-16527856|G1_R3__08970,chr2:16527890-16527890|G1_R2__06815	group1
AT2G40550	AT2G40550.1	ETG1	protein_coding	0	0	2	0	0	0	2	chr2:16936626-16936626|G1_R3__09376,chr2:16936755-16936755|G1_R3__09659	group1
AT2G40630	AT2G40630.1	NA	protein_coding	0	0	0	2	2	0	2	chr2:16961252-16961252|G1_R2__06750,chr2:16961312-16961312|G1_R1__05673	group1
AT2G40920	AT2G40920.2	NA	protein_coding	0	2	0	0	0	0	2	chr2:17074028-17074028|G1_R3__10029,chr2:17074042-17074042|G1_R1__06017	group1
AT2G40935	AT2G40935.2	PCR10	protein_coding	0	0	2	0	1	0	2	chr2:17083426-17083426|G1_R3__08748,chr2:17084072-17084072|G1_R2__08137	group1
AT2G41830	AT2G41830.1	NA	protein_coding	0	1	1	0	0	0	2	chr2:17456330-17456330|G1_R1__06832,chr2:17456542-17456542|G1_R1__06654	group1
AT2G41880	AT2G41880.6	GK-1	protein_coding	0	0	0	2	1	0	2	chr2:17477119-17477119|G1_R3__03988,chr2:17477120-17477120|G1_R2__04351	group1
AT2G42010	AT2G42010.1	PLDBETA1	protein_coding	0	2	0	0	0	0	2	chr2:17538283-17538283|G1_R3__07684,chr2:17538287-17538287|G1_R1__03429	group1
AT2G43260	AT2G43260.1	NA	protein_coding	0	0	0	2	2	0	2	chr2:17983721-17983721|G1_R3__05270,chr2:17983720-17983720|G1_R1__04165	group1
AT2G43445	AT2G43445.1	NA	protein_coding	1	0	1	0	0	0	1	chr2:18040995-18040995|G1_R3__07997,chr2:18042530-18042530|G1_R3__08719	group1
AT2G43550	AT2G43550.1	ATTI6	protein_coding	2	0	0	0	2	0	0	chr2:18073184-18073184|G1_R3__08387,chr2:18073301-18073301|G1_R1__05966	group1
AT2G45210	AT2G45210.1	SAUR36	protein_coding	0	2	0	0	0	0	2	chr2:18641642-18641642|G1_R2__09161,chr2:18641849-18641849|G1_R1__04384	group1
AT2G45720	AT2G45720.2	NA	protein_coding	0	0	0	2	0	0	2	chr2:18836237-18836237|G1_R3__10475,chr2:18836236-18836236|G1_R2__08825	group1
AT2G45920	AT2G45920.2	PUB37	protein_coding	0	0	0	2	2	0	2	chr2:18901266-18901266|G1_R3__10469,chr2:18901108-18901108|G1_R2__04334	group1
AT2G46310	AT2G46310.1	CRF5	protein_coding	0	0	1	1	2	0	2	chr2:19012383-19012383|G1_R3__07325,chr2:19012505-19012505|G1_R1__06554	group1
AT2G46320	AT2G46320.4	NA	protein_coding	0	0	0	2	2	0	2	chr2:19018173-19018173|G1_R3__06548,chr2:19018198-19018198|G1_R2__05736	group1
AT2G46640	AT2G46640.4	NA	protein_coding	0	0	0	2	3	0	2	chr2:19150833-19150833|G1_R3__06324,chr2:19150849-19150849|G1_R1__05055	group1
AT2G46890	AT2G46890.1	NA	protein_coding	0	0	1	1	1	0	2	chr2:19266768-19266768|G1_R2__08347,chr2:19268001-19268001|G1_R2__08367	group1
AT2G46920	AT2G46920.2	POL	protein_coding	0	2	0	0	0	0	2	chr2:19281235-19281235|G1_R3__08551,chr2:19281451-19281451|G1_R3__09003	group1
AT2G46940	AT2G46940.1	NA	protein_coding	0	0	0	2	2	0	2	chr2:19286550-19286550|G1_R3__08608,chr2:19286551-19286551|G1_R2__08326	group1
AT2G47760	AT2G47760.2	ALG3	protein_coding	0	0	2	0	5	0	2	chr2:19565737-19565737|G1_R2__04482,chr2:19565711-19565711|G1_R1__04799	group1
AT2G48030	AT2G48030.2	NA	protein_coding	0	0	0	2	2	0	2	chr2:19647718-19647718|G1_R3__04534,chr2:19647769-19647769|G1_R2__04489	group1
AT3G01990	AT3G01990.2	ACR6	protein_coding	0	0	0	2	0	0	2	chr3:332194-332194|G1_R3__17982,chr3:332218-332218|G1_R2__12892	group1
AT3G02875	AT3G02875.2	ILR1	protein_coding	0	0	0	2	0	0	2	chr3:633925-633925|G1_R2__11356,chr3:633920-633920|G1_R1__13001	group1
AT3G02940	AT3G02940.1	MYB107	protein_coding	0	0	2	0	0	0	2	chr3:662374-662374|G1_R3__14751,chr3:663072-663072|G1_R3__12661	group1
AT3G03010	AT3G03010.4	NA	protein_coding	0	0	0	2	2	0	2	chr3:678864-678864|G1_R3__18437,chr3:678847-678847|G1_R2__11536	group1
AT3G03030	AT3G03030.2	NA	protein_coding	0	0	0	2	0	0	2	chr3:683937-683937|G1_R3__13581,chr3:683931-683931|G1_R2__12300	group1
AT3G03180	AT3G03180.3	NA	protein_coding	0	0	2	0	0	0	2	chr3:734440-734440|G1_R3__17344,chr3:734436-734436|G1_R2__13126	group1
AT3G03260	AT3G03260.2	HDG8	protein_coding	0	0	0	2	0	0	2	chr3:755778-755778|G1_R3__18783,chr3:755802-755802|G1_R2__14909	group1
AT3G03900	AT3G03900.2	APK3	protein_coding	0	2	0	0	0	0	2	chr3:1004906-1004906|G1_R3__15144,chr3:1004885-1004885|G1_R1__11477	group1
AT3G04110	AT3G04110.3	GLR1.1	protein_coding	0	0	0	2	3	0	2	chr3:1080238-1080238|G1_R3__12780,chr3:1080251-1080251|G1_R2__10499	group1
AT3G04181	AT3G04181.1	NA	protein_coding	0	1	1	0	0	0	2	chr3:1098939-1098939|G1_R3__16646,chr3:1098902-1098902|G1_R2__15987	group1
AT3G04770	AT3G04770.1	RPSAb	protein_coding	0	0	2	0	2	0	2	chr3:1309532-1309532|G1_R3__14074,chr3:1309503-1309503|G1_R2__12524	group1
AT3G05150	AT3G05150.1	NA	protein_coding	0	0	2	0	2	0	2	chr3:1443292-1443292|G1_R3__16808,chr3:1443299-1443299|G1_R2__13161	group1
AT3G05200	AT3G05200.1	ATL6	protein_coding	0	0	1	1	1	0	2	chr3:1478688-1478688|G1_R2__14922,chr3:1477423-1477423|G1_R1__09822	group1
AT3G05500	AT3G05500.1	NA	protein_coding	0	0	0	2	2	0	2	chr3:1594817-1594817|G1_R3__12629,chr3:1594816-1594816|G1_R2__11284	group1
AT3G05625	AT3G05625.2	NA	protein_coding	0	0	0	2	0	0	2	chr3:1633950-1633950|G1_R3__11638,chr3:1634010-1634010|G1_R2__11556	group1
AT3G06210	AT3G06210.2	NA	protein_coding	0	0	0	2	0	0	2	chr3:1883386-1883386|G1_R3__15089,chr3:1883404-1883404|G1_R2__12722	group1
AT3G06360	AT3G06360.1	AGP27	protein_coding	0	0	2	0	2	0	2	chr3:1929159-1929159|G1_R3__14499,chr3:1929163-1929163|G1_R1__13526	group1
AT3G06370	AT3G06370.2	NHX4	protein_coding	0	0	0	2	0	0	2	chr3:1930600-1930600|G1_R3__12759,chr3:1930596-1930596|G1_R2__11371	group1
AT3G06460	AT3G06460.1	NA	protein_coding	0	0	2	0	1	0	2	chr3:1982857-1982857|G1_R3__15296,chr3:1983453-1983453|G1_R3__15524	group1
AT3G07195	AT3G07195.2	NA	protein_coding	0	0	0	2	4	0	2	chr3:2290403-2290403|G1_R2__11943,chr3:2290367-2290367|G1_R1__11029	group1
AT3G09250	AT3G09250.2	NA	protein_coding	0	0	2	0	0	0	2	chr3:2840406-2840406|G1_R3__14418,chr3:2840405-2840405|G1_R2__12554	group1
AT3G09480	AT3G09480.1	NA	protein_coding	0	0	2	0	0	0	2	chr3:2915219-2915219|G1_R3__16326,chr3:2915173-2915173|G1_R2__15215	group1
AT3G09490	AT3G09490.1	NA	protein_coding	0	0	1	1	1	0	2	chr3:2916687-2916687|G1_R3__15892,chr3:2916229-2916229|G1_R2__14945	group1
AT3G09890	AT3G09890.2	NA	protein_coding	0	0	0	2	0	0	2	chr3:3034205-3034205|G1_R3__16471,chr3:3034238-3034238|G1_R2__11524	group1
AT3G10290	AT3G10290.1	NA	protein_coding	0	0	2	0	1	0	2	chr3:3185061-3185061|G1_R3__19083,chr3:3183840-3183840|G1_R2__16129	group1
AT3G10420	AT3G10420.1	SPD1	protein_coding	0	0	0	2	0	0	2	chr3:3242295-3242295|G1_R3__14067,chr3:3242298-3242298|G1_R2__12314	group1
AT3G10510	AT3G10510.1	NA	protein_coding	0	0	2	0	0	0	2	chr3:3274476-3274476|G1_R2__15328,chr3:3275422-3275422|G1_R2__15415	group1
AT3G10570	AT3G10570.1	CYP77A6	protein_coding	0	0	2	0	0	0	2	chr3:3302233-3302233|G1_R3__17996,chr3:3302236-3302236|G1_R2__15157	group1
AT3G11440	AT3G11440.1	ATMYB65	protein_coding	0	0	2	0	3	0	2	chr3:3604250-3604250|G1_R2__16010,chr3:3604669-3604669|G1_R2__14778	group1
AT3G11840	AT3G11840.1	PUB24	protein_coding	0	0	2	0	2	0	2	chr3:3737925-3737925|G1_R1__13640,chr3:3737999-3737999|G1_R1__13234	group1
AT3G12240	AT3G12240.1	SCPL15	protein_coding	0	0	1	1	1	0	2	chr3:3902315-3902315|G1_R3__18072,chr3:3903168-3903168|G1_R2__15843	group1
AT3G13075	AT3G13075.1	NA	protein_coding	0	0	2	0	2	0	2	chr3:4195334-4195334|G1_R3__14921,chr3:4195336-4195336|G1_R1__13516	group1
AT3G13540	AT3G13540.1	MYB5	protein_coding	0	0	2	0	0	0	2	chr3:4421051-4421051|G1_R3__18955,chr3:4420301-4420301|G1_R2__15505	group1
AT3G14870	AT3G14870.4	NA	protein_coding	0	1	0	1	0	0	2	chr3:5005630-5005630|G1_R3__15087,chr3:5002899-5002899|G1_R1__12603	group1
AT3G16030	AT3G16030.3	CES101	protein_coding	0	0	1	1	1	0	2	chr3:5439690-5439690|G1_R3__16801,chr3:5442848-5442848|G1_R2__12367	group1
AT3G16565	AT3G16565.6	NA	protein_coding	0	0	0	2	0	0	2	chr3:5640511-5640511|G1_R3__13341,chr3:5640521-5640521|G1_R2__12194	group1
AT3G17668	AT3G17668.1	ENA	protein_coding	0	0	2	0	3	0	2	chr3:6039756-6039756|G1_R1__12942,chr3:6040239-6040239|G1_R1__12670	group1
AT3G17950	AT3G17950.3	Y-3	protein_coding	0	2	0	0	0	0	2	chr3:6146280-6146280|G1_R3__13442,chr3:6146282-6146282|G1_R1__09784	group1
AT3G18070	AT3G18070.5	BGLU43	protein_coding	0	0	0	2	1	0	2	chr3:6189983-6189983|G1_R3__15272,chr3:6190024-6190024|G1_R2__11173	group1
AT3G18530	AT3G18530.1	NA	protein_coding	0	2	0	0	0	0	2	chr3:6375687-6375687|G1_R2__10205,chr3:6375697-6375697|G1_R1__10083	group1
AT3G19010	AT3G19010.1	NA	protein_coding	0	0	2	0	3	0	2	chr3:6556310-6556310|G1_R3__11406,chr3:6556317-6556317|G1_R1__08836	group1
AT3G19090	AT3G19090.1	NA	protein_coding	0	0	0	1	1	1	2	chr3:6601947-6601947|G1_R3__15899,chr3:6603751-6603751|G1_R2__15552	group1
AT3G20130	AT3G20130.2	CYP705A22	protein_coding	0	0	0	2	0	0	2	chr3:7028684-7028684|G1_R3__14622,chr3:7028750-7028750|G1_R2__13601	group1
AT3G20370	AT3G20370.2	NA	protein_coding	0	2	0	0	0	0	2	chr3:7105453-7105453|G1_R3__11281,chr3:7105454-7105454|G1_R1__09379	group1
AT3G21550	AT3G21550.1	DMP2	protein_coding	0	1	1	0	0	0	2	chr3:7592285-7592285|G1_R3__18840,chr3:7592262-7592262|G1_R2__16150	group1
AT3G21700	AT3G21700.2	SGP2	protein_coding	0	0	0	2	0	0	2	chr3:7646236-7646236|G1_R3__17038,chr3:7646244-7646244|G1_R2__13012	group1
AT3G21870	AT3G21870.1	CYCU1-1	protein_coding	0	0	1	1	2	0	2	chr3:7703907-7703907|G1_R3__14620,chr3:7703932-7703932|G1_R2__11090	group1
AT3G22100	AT3G22100.1	BHLH117	protein_coding	0	0	2	0	0	0	2	chr3:7784151-7784151|G1_R3__17161,chr3:7784351-7784351|G1_R3__15800	group1
AT3G22125	AT3G22125.5	NA	protein_coding	0	0	2	0	0	0	2	chr3:7805558-7805558|G1_R3__13940,chr3:7805577-7805577|G1_R1__08501	group1
AT3G22961	AT3G22961.1	NA	protein_coding	0	0	2	0	0	0	2	chr3:8142200-8142200|G1_R3__17343,chr3:8142437-8142437|G1_R3__16960	group1
AT3G24517	AT3G24517.1	NA	protein_coding	2	0	0	0	0	0	0	chr3:8939420-8939420|G1_R3__17484,chr3:8939577-8939577|G1_R3__18987	group1
AT3G25240	AT3G25240.1	NA	protein_coding	0	0	2	0	0	0	2	chr3:9192601-9192601|G1_R3__15649,chr3:9192576-9192576|G1_R1__11899	group1
AT3G25790	AT3G25790.2	HHO1	protein_coding	0	0	0	2	2	0	2	chr3:9414957-9414957|G1_R3__11274,chr3:9414965-9414965|G1_R2__14044	group1
AT3G25980	AT3G25980.2	MAD2	protein_coding	0	0	0	2	0	0	2	chr3:9504644-9504644|G1_R3__18402,chr3:9504642-9504642|G1_R2__15908	group1
AT3G26115	AT3G26115.4	NA	protein_coding	0	0	0	2	0	0	2	chr3:9544447-9544447|G1_R3__15896,chr3:9544407-9544407|G1_R2__14057	group1
AT3G26180	AT3G26180.2	CYP71B20	protein_coding	2	0	0	0	0	0	0	chr3:9580882-9580882|G1_R3__17262,chr3:9580884-9580884|G1_R2__14043	group1
AT3G26540	AT3G26540.1	PCMP-A5	protein_coding	0	0	2	0	0	0	2	chr3:9745550-9745550|G1_R3__19136,chr3:9745956-9745956|G1_R2__16002	group1
AT3G26910	AT3G26910.3	NA	protein_coding	0	0	0	2	0	0	2	chr3:9915148-9915148|G1_R3__18735,chr3:9915147-9915147|G1_R2__14002	group1
AT3G27220	AT3G27220.1	NA	protein_coding	0	0	0	2	0	0	2	chr3:10051442-10051442|G1_R3__15869,chr3:10051443-10051443|G1_R2__13465	group1
AT3G27280	AT3G27280.2	PHB4	protein_coding	0	0	0	2	0	0	2	chr3:10078284-10078284|G1_R3__14804,chr3:10078357-10078357|G1_R2__12833	group1
AT3G27620	AT3G27620.1	AOX1C	protein_coding	0	0	1	1	2	0	2	chr3:10229297-10229297|G1_R3__16032,chr3:10229236-10229236|G1_R2__15063	group1
AT3G28070	AT3G28070.3	NA	protein_coding	0	0	0	2	5	0	2	chr3:10450851-10450851|G1_R3__11727,chr3:10450854-10450854|G1_R1__10360	group1
AT3G28500	AT3G28500.1	RPP2C	protein_coding	0	0	0	2	2	0	2	chr3:10682701-10682701|G1_R3__17521,chr3:10682688-10682688|G1_R2__14764	group1
AT3G28956	AT3G28956.3	NA	protein_coding	0	0	2	0	4	0	2	chr3:10980843-10980843|G1_R3__14737,chr3:10980833-10980833|G1_R1__12677	group1
AT3G29280	AT3G29280.1	NA	protein_coding	0	2	0	0	0	0	2	chr3:11237963-11237963|G1_R3__18568,chr3:11237964-11237964|G1_R2__15078	group1
AT3G43210	AT3G43210.3	KIN7B	protein_coding	0	0	0	2	0	0	2	chr3:15196082-15196082|G1_R3__17645,chr3:15196083-15196083|G1_R2__13167	group1
AT3G44400	AT3G44400.4	NA	protein_coding	0	0	0	2	0	0	2	chr3:16046129-16046129|G1_R3__15148,chr3:16046128-16046128|G1_R2__09802	group1
AT3G44490	AT3G44490.1	HDA17	protein_coding	0	0	1	1	2	0	2	chr3:16098347-16098347|G1_R2__15408,chr3:16098447-16098447|G1_R2__14148	group1
AT3G44510	AT3G44510.3	NA	protein_coding	0	0	2	0	2	0	2	chr3:16109041-16109041|G1_R3__18469,chr3:16109040-16109040|G1_R2__15702	group1
AT3G44630	AT3G44630.4	NA	protein_coding	0	0	0	2	0	0	2	chr3:16201049-16201049|G1_R3__10814,chr3:16201060-16201060|G1_R1__08183	group1
AT3G44860	AT3G44860.1	FAMT	protein_coding	0	0	1	1	1	0	2	chr3:16381003-16381003|G1_R3__19094,chr3:16380173-16380173|G1_R2__16088	group1
AT3G45740	AT3G45740.2	NA	protein_coding	0	2	0	0	0	0	2	chr3:16790978-16790978|G1_R3__17728,chr3:16790969-16790969|G1_R2__15082	group1
AT3G46200	AT3G46200.5	NUDT9	protein_coding	0	0	0	2	3	0	2	chr3:16971172-16971172|G1_R3__16720,chr3:16971167-16971167|G1_R2__12418	group1
AT3G46490	AT3G46490.2	NA	protein_coding	0	0	0	2	1	0	2	chr3:17119531-17119531|G1_R3__13834,chr3:17119530-17119530|G1_R1__09906	group1
AT3G46930	AT3G46930.2	NA	protein_coding	0	2	0	0	0	0	2	chr3:17286128-17286128|G1_R2__14301,chr3:17286145-17286145|G1_R1__13553	group1
AT3G47290	AT3G47290.2	ATPLC8	protein_coding	0	0	0	2	2	0	2	chr3:17424101-17424101|G1_R3__15407,chr3:17424085-17424085|G1_R2__14700	group1
AT3G47790	AT3G47790.3	ABCA8	protein_coding	0	0	0	2	0	0	2	chr3:17633767-17633767|G1_R3__15606,chr3:17633717-17633717|G1_R2__14784	group1
AT3G48540	AT3G48540.1	NA	protein_coding	0	0	2	0	1	0	2	chr3:17991943-17991943|G1_R3__18106,chr3:17989994-17989994|G1_R2__13046	group1
AT3G49190	AT3G49190.1	NA	protein_coding	0	0	2	0	0	0	2	chr3:18232039-18232039|G1_R3__19093,chr3:18232051-18232051|G1_R2__15319	group1
AT3G49390	AT3G49390.2	CID10	protein_coding	0	2	0	0	0	0	2	chr3:18317878-18317878|G1_R3__18824,chr3:18317895-18317895|G1_R2__15083	group1
AT3G49510	AT3G49510.1	NA	protein_coding	0	0	2	0	1	0	2	chr3:18353951-18353951|G1_R3__16984,chr3:18355024-18355024|G1_R3__16385	group1
AT3G49580	AT3G49580.1	LSU1	protein_coding	0	0	1	1	2	0	2	chr3:18375421-18375421|G1_R3__18742,chr3:18375454-18375454|G1_R1__11574	group1
AT3G49740	AT3G49740.1	PCMP-E84	protein_coding	0	0	2	0	1	0	2	chr3:18449269-18449269|G1_R3__18453,chr3:18449461-18449461|G1_R3__18681	group1
AT3G49920	AT3G49920.2	VDAC5	protein_coding	0	0	2	0	3	0	2	chr3:18506415-18506415|G1_R3__18744,chr3:18506562-18506562|G1_R3__18002	group1
AT3G50040	AT3G50040.3	NA	protein_coding	0	0	0	2	2	0	2	chr3:18549356-18549356|G1_R3__17898,chr3:18549351-18549351|G1_R2__13430	group1
AT3G50580	AT3G50580.1	NA	protein_coding	1	0	1	0	0	0	1	chr3:18769150-18769150|G1_R3__18236,chr3:18769901-18769901|G1_R3__17719	group1
AT3G51300	AT3G51300.1	ARAC11	protein_coding	0	0	0	2	0	0	2	chr3:19044277-19044277|G1_R3__16539,chr3:19044278-19044278|G1_R2__10940	group1
AT3G51480	AT3G51480.1	GLR3.6	protein_coding	0	0	0	2	0	0	2	chr3:19104797-19104797|G1_R3__15308,chr3:19104763-19104763|G1_R2__12829	group1
AT3G51710	AT3G51710.1	NA	protein_coding	0	0	2	0	0	0	2	chr3:19183744-19183744|G1_R3__12133,chr3:19183708-19183708|G1_R2__14514	group1
AT3G51930	AT3G51930.1	NA	protein_coding	0	0	2	0	2	0	2	chr3:19272873-19272873|G1_R3__17370,chr3:19272834-19272834|G1_R2__15598	group1
AT3G51970	AT3G51970.1	ASAT1	protein_coding	0	0	1	1	4	0	2	chr3:19284633-19284633|G1_R2__15263,chr3:19285524-19285524|G1_R1__11224	group1
AT3G52075	AT3G52075.1	NA	protein_coding	2	0	0	0	0	0	0	chr3:19313503-19313503|G1_R3__16953,chr3:19313482-19313482|G1_R2__15393	group1
AT3G52100	AT3G52100.3	NA	protein_coding	0	0	2	0	2	0	2	chr3:19322681-19322681|G1_R3__10894,chr3:19322688-19322688|G1_R1__11260	group1
AT3G53830	AT3G53830.3	NA	protein_coding	0	0	2	0	3	0	2	chr3:19943335-19943335|G1_R3__16412,chr3:19943490-19943490|G1_R3__16094	group1
AT3G53880	AT3G53880.2	AKR4C11	protein_coding	0	0	0	2	4	0	2	chr3:19955218-19955218|G1_R2__14502,chr3:19955251-19955251|G1_R1__10297	group1
AT3G54770	AT3G54770.3	ARP1	protein_coding	0	0	0	2	3	0	2	chr3:20273846-20273846|G1_R2__13974,chr3:20273858-20273858|G1_R1__13599	group1
AT3G54790	AT3G54790.1	PUB3	protein_coding	0	2	0	0	0	0	2	chr3:20285036-20285036|G1_R3__17812,chr3:20285034-20285034|G1_R1__10354	group1
AT3G54890	AT3G54890.4	LHCA1	protein_coding	0	0	0	2	0	0	2	chr3:20339699-20339699|G1_R3__14578,chr3:20339690-20339690|G1_R2__11683	group1
AT3G55170	AT3G55170.5	RPL35C	protein_coding	0	0	2	0	5	0	2	chr3:20453192-20453192|G1_R2__13560,chr3:20453202-20453202|G1_R1__14199	group1
AT3G55500	AT3G55500.1	EXPA16	protein_coding	0	1	1	0	0	0	2	chr3:20575605-20575605|G1_R3__14781,chr3:20576144-20576144|G1_R3__12233	group1
AT3G55520	AT3G55520.3	FKBP20-1	protein_coding	0	2	0	0	0	0	2	chr3:20593814-20593814|G1_R3__15000,chr3:20593846-20593846|G1_R1__11885	group1
AT3G56600	AT3G56600.1	NA	protein_coding	0	0	2	0	1	0	2	chr3:20970480-20970480|G1_R3__17511,chr3:20970673-20970673|G1_R2__15279	group1
AT3G57062	AT3G57062.2	NA	protein_coding	0	0	0	2	0	0	2	chr3:21122406-21122406|G1_R3__12285,chr3:21122402-21122402|G1_R2__13889	group1
AT3G57200	AT3G57200.2	NA	protein_coding	0	0	0	2	0	0	2	chr3:21172205-21172205|G1_R3__16881,chr3:21172232-21172232|G1_R2__13042	group1
AT3G57330	AT3G57330.1	ACA11	protein_coding	0	1	0	0	0	1	2	chr3:21215468-21215468|G1_R3__18154,chr3:21216674-21216674|G1_R3__19157	group1
AT3G57390	AT3G57390.3	AGL18	protein_coding	0	0	0	2	0	0	2	chr3:21235843-21235843|G1_R3__19016,chr3:21235827-21235827|G1_R2__15238	group1
AT3G57830	AT3G57830.2	NA	protein_coding	0	0	0	2	0	0	2	chr3:21421561-21421561|G1_R2__14975,chr3:21422445-21422445|G1_R2__15766	group1
AT3G59120	AT3G59120.1	NA	protein_coding	0	0	2	0	0	0	2	chr3:21857940-21857940|G1_R3__11006,chr3:21857941-21857941|G1_R1__08234	group1
AT3G59690	AT3G59690.1	IQD13	protein_coding	0	0	0	2	0	0	2	chr3:22051560-22051560|G1_R3__15344,chr3:22051594-22051594|G1_R2__13437	group1
AT3G59880	AT3G59880.1	NA	protein_coding	0	2	0	0	0	0	2	chr3:22120950-22120950|G1_R3__12269,chr3:22120944-22120944|G1_R1__11231	group1
AT3G59890	AT3G59890.1	DAPB2	protein_coding	0	0	2	0	2	0	2	chr3:22124519-22124519|G1_R3__12306,chr3:22124499-22124499|G1_R1__11855	group1
AT3G61160	AT3G61160.4	NA	protein_coding	0	0	2	0	1	0	2	chr3:22638430-22638430|G1_R2__12753,chr3:22638374-22638374|G1_R1__13572	group1
AT3G61560	AT3G61560.3	RTNLB6	protein_coding	0	0	0	2	1	0	2	chr3:22779259-22779259|G1_R3__14703,chr3:22779277-22779277|G1_R2__10995	group1
AT3G61850	AT3G61850.4	DAG1	protein_coding	0	0	0	2	0	0	2	chr3:22897362-22897362|G1_R3__17880,chr3:22897397-22897397|G1_R1__14138	group1
AT4G00370	AT4G00370.1	PHT4;4	protein_coding	0	0	0	2	3	0	2	chr4:163029-163029|G1_R3__19243,chr4:163037-163037|G1_R1__14934	group1
AT4G01090	AT4G01090.1	NA	protein_coding	0	0	0	2	2	0	2	chr4:470732-470732|G1_R3__19668,chr4:470706-470706|G1_R2__16831	group1
AT4G01100	AT4G01100.3	ADNT1	protein_coding	0	0	0	2	0	0	2	chr4:479855-479855|G1_R3__20999,chr4:479848-479848|G1_R2__16300	group1
AT4G01150	AT4G01150.1	CURT1A	protein_coding	0	0	0	2	2	0	2	chr4:494765-494765|G1_R3__21057,chr4:494771-494771|G1_R2__16991	group1
AT4G01720	AT4G01720.1	WRKY47	protein_coding	0	0	0	2	2	0	2	chr4:748300-748300|G1_R3__20054,chr4:748278-748278|G1_R2__17435	group1
AT4G02330	AT4G02330.1	PME41	protein_coding	0	0	2	0	0	0	2	chr4:1032565-1032565|G1_R3__19764,chr4:1032560-1032560|G1_R1__14729	group1
AT4G03180	AT4G03180.1	NA	protein_coding	0	0	0	2	2	0	2	chr4:1404759-1404759|G1_R3__20344,chr4:1404760-1404760|G1_R2__17624	group1
AT4G03205	AT4G03205.2	hemf2	protein_coding	0	0	1	1	0	0	2	chr4:1412893-1412893|G1_R3__19200,chr4:1414761-1414761|G1_R3__20547	group1
AT4G05090	AT4G05090.1	NA	protein_coding	0	0	0	2	2	0	2	chr4:2611636-2611636|G1_R3__21055,chr4:2611633-2611633|G1_R2__18068	group1
AT4G07950	AT4G07950.1	NA	protein_coding	0	0	0	2	2	0	2	chr4:4799658-4799658|G1_R3__20550,chr4:4799659-4799659|G1_R2__17451	group1
AT4G08470	AT4G08470.3	MAPKKK10	protein_coding	0	0	2	0	2	0	2	chr4:5384126-5384126|G1_R1__14777,chr4:5384328-5384328|G1_R1__15275	group1
AT4G08874	AT4G08874.2	NA	protein_coding	0	0	2	0	0	0	2	chr4:5673692-5673692|G1_R3__20849,chr4:5673693-5673693|G1_R2__18073	group1
AT4G09020	AT4G09020.1	ISA3	protein_coding	0	0	0	2	2	0	2	chr4:5788948-5788948|G1_R2__17466,chr4:5788945-5788945|G1_R1__15005	group1
AT4G09750	AT4G09750.1	NA	protein_coding	0	0	0	2	3	0	2	chr4:6148814-6148814|G1_R2__17033,chr4:6148778-6148778|G1_R1__14760	group1
AT4G09980	AT4G09980.1	EMB1691	protein_coding	0	0	1	1	2	0	2	chr4:6248035-6248035|G1_R3__19278,chr4:6247874-6247874|G1_R2__17630	group1
AT4G11120	AT4G11120.1	EFTS	protein_coding	0	0	0	2	2	0	2	chr4:6780118-6780118|G1_R3__20082,chr4:6780102-6780102|G1_R2__17090	group1
AT4G11740	AT4G11740.1	PUX8	protein_coding	0	0	0	2	2	0	2	chr4:7075354-7075354|G1_R3__20738,chr4:7075356-7075356|G1_R2__17490	group1
AT4G14700	AT4G14700.1	ORC1A	protein_coding	0	0	0	2	3	0	2	chr4:8424750-8424750|G1_R2__17460,chr4:8424758-8424758|G1_R1__14755	group1
AT4G15930	AT4G15930.1	NA	protein_coding	0	0	0	2	2	0	2	chr4:9037955-9037955|G1_R3__19687,chr4:9037954-9037954|G1_R2__17916	group1
AT4G16390	AT4G16390.1	P67	protein_coding	0	0	1	1	1	0	2	chr4:9260193-9260193|G1_R2__17459,chr4:9258066-9258066|G1_R1__14567	group1
AT4G17486	AT4G17486.1	NA	protein_coding	0	0	0	2	1	0	2	chr4:9749980-9749980|G1_R3__19372,chr4:9749781-9749781|G1_R2__17508	group1
AT4G17750	AT4G17750.1	HSFA1A	protein_coding	0	0	2	0	2	0	2	chr4:9870069-9870069|G1_R3__19834,chr4:9870065-9870065|G1_R2__16366	group1
AT4G18030	AT4G18030.1	NA	protein_coding	0	0	0	2	0	0	2	chr4:10012618-10012618|G1_R3__20154,chr4:10012584-10012584|G1_R2__17607	group1
AT4G20690	AT4G20690.1	NA	protein_coding	0	0	2	0	2	0	2	chr4:11097333-11097333|G1_R3__20613,chr4:11097332-11097332|G1_R2__18145	group1
AT4G23860	AT4G23860.3	NA	protein_coding	0	0	2	0	1	0	2	chr4:12411106-12411106|G1_R1__15493,chr4:12411267-12411267|G1_R1__14613	group1
AT4G24860	AT4G24860.2	NA	protein_coding	0	0	0	2	2	0	2	chr4:12801501-12801501|G1_R3__20765,chr4:12801495-12801495|G1_R2__16824	group1
AT4G25290	AT4G25290.1	NA	protein_coding	0	0	0	2	2	0	2	chr4:12941306-12941306|G1_R3__19741,chr4:12941309-12941309|G1_R2__17263	group1
AT4G25680	AT4G25680.1	NA	protein_coding	0	0	0	2	2	0	2	chr4:13090053-13090053|G1_R2__16752,chr4:13089980-13089980|G1_R1__15200	group1
AT4G26760	AT4G26760.1	MAP65-2	protein_coding	0	0	0	2	2	0	2	chr4:13478821-13478821|G1_R3__20494,chr4:13478809-13478809|G1_R2__16700	group1
AT4G26770	AT4G26770.1	CDS3	protein_coding	0	0	0	2	1	0	2	chr4:13484926-13484926|G1_R3__19616,chr4:13484889-13484889|G1_R2__17285	group1
AT4G27080	AT4G27080.1	ATPDIL5-4	protein_coding	0	0	0	2	2	0	2	chr4:13593357-13593357|G1_R3__20705,chr4:13593383-13593383|G1_R2__17768	group1
AT4G27710	AT4G27710.1	CYP709B3	protein_coding	0	0	0	2	2	0	2	chr4:13830509-13830509|G1_R3__20023,chr4:13830510-13830510|G1_R2__17611	group1
AT4G27780	AT4G27780.1	ACBP2	protein_coding	0	0	2	0	3	0	2	chr4:13849604-13849604|G1_R3__20334,chr4:13849612-13849612|G1_R2__17419	group1
AT4G27940	AT4G27940.1	MTM1	protein_coding	0	0	0	2	2	0	2	chr4:13907092-13907092|G1_R3__20495,chr4:13907097-13907097|G1_R2__16731	group1
AT4G27960	AT4G27960.1	UBC9	protein_coding	0	0	2	0	2	0	2	chr4:13916076-13916076|G1_R2__17823,chr4:13916152-13916152|G1_R1__14708	group1
AT4G28990	AT4G28990.1	NA	protein_coding	0	0	1	1	1	0	2	chr4:14293055-14293055|G1_R2__17760,chr4:14292649-14292649|G1_R1__15512	group1
AT4G30010	AT4G30010.1	NA	protein_coding	0	0	0	2	0	0	2	chr4:14674014-14674014|G1_R2__16692,chr4:14673951-14673951|G1_R1__14619	group1
AT4G30330	AT4G30330.1	NA	protein_coding	0	0	0	2	2	0	2	chr4:14836622-14836622|G1_R3__19975,chr4:14836624-14836624|G1_R2__16934	group1
AT4G31715	AT4G31715.1	NA	protein_coding	0	0	2	0	5	0	2	chr4:15353879-15353879|G1_R3__19935,chr4:15353880-15353880|G1_R2__17740	group1
AT4G32420	AT4G32420.1	CYP95	protein_coding	0	0	0	2	2	0	2	chr4:15647523-15647523|G1_R3__20253,chr4:15647521-15647521|G1_R2__16493	group1
AT4G33355	AT4G33355.1	LTP11	protein_coding	0	0	0	2	0	0	2	chr4:16067800-16067800|G1_R3__20098,chr4:16067798-16067798|G1_R1__15450	group1
AT4G34740	AT4G34740.1	ASE2	protein_coding	0	0	0	2	2	0	2	chr4:16574779-16574779|G1_R3__19396,chr4:16574781-16574781|G1_R2__17365	group1
AT4G35300	AT4G35300.6	TMT2	protein_coding	0	0	2	0	2	0	2	chr4:16796454-16796454|G1_R3__19941,chr4:16796453-16796453|G1_R2__17652	group1
AT4G35580	AT4G35580.1	NTL9	protein_coding	0	0	1	1	1	0	2	chr4:16888461-16888461|G1_R2__17374,chr4:16890599-16890599|G1_R1__15460	group1
AT4G35920	AT4G35920.5	MCA1	protein_coding	0	0	0	2	2	0	2	chr4:17012068-17012068|G1_R3__20586,chr4:17012063-17012063|G1_R2__17548	group1
AT4G36780	AT4G36780.1	BEH2	protein_coding	0	0	1	1	0	0	2	chr4:17333309-17333309|G1_R3__19921,chr4:17332531-17332531|G1_R2__18134	group1
AT4G37090	AT4G37090.1	NA	protein_coding	0	0	0	2	2	0	2	chr4:17478662-17478662|G1_R3__20575,chr4:17478666-17478666|G1_R2__17180	group1
AT4G37120	AT4G37120.1	SMP2	protein_coding	0	0	0	2	2	0	2	chr4:17489158-17489158|G1_R3__21059,chr4:17489213-17489213|G1_R2__17197	group1
AT5G01600	AT5G01600.1	FER1	protein_coding	0	2	0	0	0	0	2	chr5:229963-229963|G1_R3__21917,chr5:229964-229964|G1_R2__19884	group1
AT5G01650	AT5G01650.1	NA	protein_coding	0	0	0	2	2	0	2	chr5:242656-242656|G1_R3__21746,chr5:242658-242658|G1_R2__19265	group1
AT5G02050	AT5G02050.1	NA	protein_coding	0	0	0	2	2	0	2	chr5:403089-403089|G1_R3__21707,chr5:403090-403090|G1_R2__20490	group1
AT5G02250	AT5G02250.1	RNR1	protein_coding	0	0	0	2	1	0	2	chr5:459143-459143|G1_R2__19064,chr5:459371-459371|G1_R2__19885	group1
AT5G03470	AT5G03470.1	B'ALPHA	protein_coding	0	0	0	2	2	0	2	chr5:868948-868948|G1_R3__23734,chr5:868923-868923|G1_R2__21724	group1
AT5G03540	AT5G03540.1	ATEXO70A1	protein_coding	0	0	0	2	2	0	2	chr5:894074-894074|G1_R3__21942,chr5:894075-894075|G1_R2__20793	group1
AT5G05310	AT5G05310.2	NA	protein_coding	0	0	0	2	2	0	2	chr5:1574495-1574495|G1_R2__19080,chr5:1574464-1574464|G1_R1__16860	group1
AT5G05620	AT5G05620.1	TUBG2	protein_coding	0	0	0	2	2	0	2	chr5:1681797-1681797|G1_R3__21717,chr5:1681845-1681845|G1_R2__19221	group1
AT5G05670	AT5G05670.1	NA	protein_coding	0	0	0	2	2	0	2	chr5:1695842-1695842|G1_R3__22523,chr5:1695817-1695817|G1_R2__20619	group1
AT5G06550	AT5G06550.1	NA	protein_coding	0	0	1	1	2	0	2	chr5:2001201-2001201|G1_R3__23268,chr5:2001253-2001253|G1_R2__21586	group1
AT5G07100	AT5G07100.2	WRKY26	protein_coding	0	0	0	2	2	0	2	chr5:2205728-2205728|G1_R3__24180,chr5:2205727-2205727|G1_R2__21678	group1
AT5G07860	AT5G07860.1	NA	protein_coding	0	0	0	2	2	0	2	chr5:2513031-2513031|G1_R3__23784,chr5:2513023-2513023|G1_R2__21132	group1
AT5G09510	AT5G09510.1	RPS15D	protein_coding	0	0	1	1	1	0	2	chr5:2955578-2955578|G1_R3__22319,chr5:2956324-2956324|G1_R1__15799	group1
AT5G09830	AT5G09830.1	BOLA2	protein_coding	0	0	1	1	2	0	2	chr5:3057816-3057816|G1_R3__23282,chr5:3057814-3057814|G1_R2__20493	group1
AT5G10490	AT5G10490.2	MSL2	protein_coding	0	0	0	2	2	0	2	chr5:3300265-3300265|G1_R3__22323,chr5:3300264-3300264|G1_R2__19161	group1
AT5G10540	AT5G10540.1	CYOP	protein_coding	0	0	0	2	2	0	2	chr5:3332518-3332518|G1_R3__22812,chr5:3332583-3332583|G1_R2__19936	group1
AT5G10730	AT5G10730.1	NA	protein_coding	0	0	0	2	2	0	2	chr5:3390755-3390755|G1_R3__21964,chr5:3390756-3390756|G1_R2__19515	group1
AT5G10790	AT5G10790.2	UBP22	protein_coding	0	0	1	1	1	0	2	chr5:3412547-3412547|G1_R3__23271,chr5:3412800-3412800|G1_R3__23397	group1
AT5G10950	AT5G10950.1	NA	protein_coding	0	1	0	1	1	0	2	chr5:3459438-3459438|G1_R3__21618,chr5:3461696-3461696|G1_R3__23783	group1
AT5G11240	AT5G11240.1	NA	protein_coding	0	0	0	2	2	0	2	chr5:3586874-3586874|G1_R3__23709,chr5:3586880-3586880|G1_R2__20811	group1
AT5G11430	AT5G11430.1	NA	protein_coding	0	0	0	2	2	0	2	chr5:3652298-3652298|G1_R3__24093,chr5:3652296-3652296|G1_R2__21327	group1
AT5G12110	AT5G12110.1	NA	protein_coding	0	0	0	2	1	0	2	chr5:3915874-3915874|G1_R2__19877,chr5:3916211-3916211|G1_R1__15776	group1
AT5G13120	AT5G13120.1	PNSL5	protein_coding	0	0	2	0	2	0	2	chr5:4162729-4162729|G1_R3__21606,chr5:4162731-4162731|G1_R2__21106	group1
AT5G13480	AT5G13480.1	FY	protein_coding	0	0	1	1	1	0	2	chr5:4326581-4326581|G1_R2__19897,chr5:4327369-4327369|G1_R1__17140	group1
AT5G13570	AT5G13570.1	DCP2	protein_coding	0	0	0	2	2	0	2	chr5:4370167-4370167|G1_R2__19981,chr5:4370169-4370169|G1_R1__17102	group1
AT5G14780	AT5G14780.1	FDH1	protein_coding	0	0	0	2	2	0	2	chr5:4779308-4779308|G1_R3__21726,chr5:4779307-4779307|G1_R1__15817	group1
AT5G14950	AT5G14950.1	GMII	protein_coding	0	0	0	2	0	0	2	chr5:4837249-4837249|G1_R3__24029,chr5:4837248-4837248|G1_R2__19913	group1
AT5G15260	AT5G15260.2	NA	protein_coding	0	1	0	1	1	0	2	chr5:4954716-4954716|G1_R3__24109,chr5:4953110-4953110|G1_R2__19487	group1
AT5G16770	AT5G16770.3	AtMYB9	protein_coding	0	0	0	2	0	0	2	chr5:5516649-5516649|G1_R3__21383,chr5:5516632-5516632|G1_R2__21285	group1
AT5G17160	AT5G17160.1	NA	protein_coding	1	0	0	1	1	0	1	chr5:5639760-5639760|G1_R3__24189,chr5:5643019-5643019|G1_R2__19398	group1
AT5G17170	AT5G17170.1	ENH1	protein_coding	0	0	0	2	2	0	2	chr5:5650994-5650994|G1_R2__18962,chr5:5650982-5650982|G1_R1__16062	group1
AT5G17300	AT5G17300.2	RVE1	protein_coding	0	0	0	2	2	0	2	chr5:5690271-5690271|G1_R3__22128,chr5:5690262-5690262|G1_R2__21152	group1
AT5G18200	AT5G18200.1	NA	protein_coding	0	0	0	2	2	0	2	chr5:6016702-6016702|G1_R3__21315,chr5:6016708-6016708|G1_R2__20272	group1
AT5G18420	AT5G18420.1	NA	protein_coding	0	0	0	2	2	0	2	chr5:6105593-6105593|G1_R3__22442,chr5:6105587-6105587|G1_R2__20583	group1
AT5G19010	AT5G19010.1	MPK16	protein_coding	0	2	0	0	0	0	2	chr5:6347979-6347979|G1_R3__23739,chr5:6347972-6347972|G1_R2__21417	group1
AT5G19180	AT5G19180.1	ECR1	protein_coding	0	0	0	2	2	0	2	chr5:6455836-6455836|G1_R3__22455,chr5:6455869-6455869|G1_R2__20408	group1
AT5G19490	AT5G19490.1	NA	protein_coding	0	0	0	2	2	0	2	chr5:6576762-6576762|G1_R3__22438,chr5:6576763-6576763|G1_R2__19742	group1
AT5G19740	AT5G19740.1	LAMP1	protein_coding	0	0	2	0	2	0	2	chr5:6676748-6676748|G1_R3__22666,chr5:6676767-6676767|G1_R2__19403	group1
AT5G20020	AT5G20020.1	RAN2	protein_coding	0	0	0	2	2	0	2	chr5:6764465-6764465|G1_R3__21403,chr5:6764462-6764462|G1_R2__18952	group1
AT5G22790	AT5G22790.1	RER1	protein_coding	0	0	0	2	2	0	2	chr5:7599291-7599291|G1_R3__23380,chr5:7599292-7599292|G1_R2__19808	group1
AT5G23300	AT5G23300.1	PYRD	protein_coding	0	0	2	0	2	0	2	chr5:7847803-7847803|G1_R3__21871,chr5:7847818-7847818|G1_R2__19454	group1
AT5G24350	AT5G24350.1	NA	protein_coding	0	0	1	1	4	0	2	chr5:8310770-8310770|G1_R3__22123,chr5:8310741-8310741|G1_R1__17012	group1
AT5G24630	AT5G24630.1	BIN4	protein_coding	0	0	0	2	2	0	2	chr5:8432490-8432490|G1_R3__23226,chr5:8432491-8432491|G1_R2__18873	group1
AT5G24670	AT5G24670.1	NA	protein_coding	0	0	0	2	2	0	2	chr5:8451144-8451144|G1_R2__20362,chr5:8451066-8451066|G1_R1__17178	group1
AT5G25200	AT5G25200.1	NA	protein_coding	2	0	0	0	0	0	0	chr5:8718634-8718634|G1_R3__23537,chr5:8718644-8718644|G1_R2__20761	group1
AT5G26200	AT5G26200.1	NA	protein_coding	0	0	0	2	4	0	2	chr5:9158326-9158326|G1_R3__21416,chr5:9158306-9158306|G1_R1__17068	group1
AT5G26780	AT5G26780.1	SHM2	protein_coding	0	0	0	2	2	0	2	chr5:9422058-9422058|G1_R3__22457,chr5:9422061-9422061|G1_R2__19036	group1
AT5G27550	AT5G27550.1	KIN14S	protein_coding	0	0	1	1	1	0	2	chr5:9728149-9728149|G1_R3__22159,chr5:9727557-9727557|G1_R2__18897	group1
AT5G29000	AT5G29000.2	PHL1	protein_coding	0	0	0	2	2	0	2	chr5:11022174-11022174|G1_R3__22561,chr5:11022189-11022189|G1_R2__20631	group1
AT5G33340	AT5G33340.1	CDR1	protein_coding	2	0	0	0	0	0	0	chr5:12593538-12593538|G1_R2__19306,chr5:12593537-12593537|G1_R1__15621	group1
AT5G36170	AT5G36170.1	PRFB1	protein_coding	0	0	0	2	2	0	2	chr5:14236066-14236066|G1_R3__22549,chr5:14236061-14236061|G1_R2__18438	group1
AT5G37070	AT5G37070.1	NA	protein_coding	0	0	2	0	2	0	2	chr5:14652137-14652137|G1_R3__22564,chr5:14652136-14652136|G1_R2__20028	group1
AT5G37590	AT5G37590.1	NA	protein_coding	0	0	0	2	2	0	2	chr5:14927350-14927350|G1_R3__21976,chr5:14927340-14927340|G1_R2__19304	group1
AT5G38480	AT5G38480.1	GRF3	protein_coding	0	0	1	1	2	0	2	chr5:15411453-15411453|G1_R3__24162,chr5:15411137-15411137|G1_R1__15963	group1
AT5G38830	AT5G38830.1	NA	protein_coding	0	0	1	1	1	0	2	chr5:15545687-15545687|G1_R2__21471,chr5:15546212-15546212|G1_R1__17146	group1
AT5G38890	AT5G38890.1	NA	protein_coding	0	0	0	2	2	0	2	chr5:15570993-15570993|G1_R3__21286,chr5:15570995-15570995|G1_R2__19675	group1
AT5G39500	AT5G39500.1	GNL1	protein_coding	0	0	0	2	2	0	2	chr5:15820001-15820001|G1_R3__21176,chr5:15820030-15820030|G1_R2__18573	group1
AT5G39800	AT5G39800.1	NA	protein_coding	0	0	0	2	2	0	2	chr5:15937031-15937031|G1_R3__22599,chr5:15937029-15937029|G1_R2__19341	group1
AT5G41770	AT5G41770.1	NA	protein_coding	0	0	0	2	2	0	2	chr5:16721029-16721029|G1_R3__22036,chr5:16721030-16721030|G1_R2__19591	group1
AT5G42020	AT5G42020.1	BIP	protein_coding	0	0	1	1	2	0	2	chr5:16807737-16807737|G1_R3__22064,chr5:16807684-16807684|G1_R2__20217	group1
AT5G42560	AT5G42560.1	HVA22I	protein_coding	0	0	0	2	2	0	2	chr5:17017064-17017064|G1_R3__24146,chr5:17017069-17017069|G1_R2__20207	group1
AT5G42870	AT5G42870.1	PAH2	protein_coding	0	0	0	2	2	0	2	chr5:17185616-17185616|G1_R3__23139,chr5:17185583-17185583|G1_R2__18618	group1
AT5G43500	AT5G43500.1	ARP9	protein_coding	0	0	0	2	2	0	2	chr5:17473465-17473465|G1_R3__23616,chr5:17473475-17473475|G1_R2__19682	group1
AT5G44290	AT5G44290.1	NA	protein_coding	0	0	0	2	1	0	2	chr5:17840500-17840500|G1_R3__23758,chr5:17840642-17840642|G1_R2__20957	group1
AT5G45060	AT5G45060.1	RPS4B	protein_coding	0	0	1	1	1	0	2	chr5:18182137-18182137|G1_R1__16930,chr5:18186175-18186175|G1_R1__17076	group1
AT5G45250	AT5G45250.1	RPS4	protein_coding	0	0	0	2	2	0	2	chr5:18321828-18321828|G1_R3__22099,chr5:18321838-18321838|G1_R2__20557	group1
AT5G45610	AT5G45610.1	SUV2	protein_coding	0	0	1	1	2	0	2	chr5:18496355-18496355|G1_R2__19627,chr5:18496547-18496547|G1_R2__20666	group1
AT5G45920	AT5G45920.1	NA	protein_coding	0	0	0	2	2	0	2	chr5:18624784-18624784|G1_R3__23484,chr5:18624793-18624793|G1_R2__19610	group1
AT5G46050	AT5G46050.1	NPF5.2	protein_coding	0	0	2	0	2	0	2	chr5:18675120-18675120|G1_R3__21209,chr5:18675122-18675122|G1_R2__20552	group1
AT5G47210	AT5G47210.1	RGGC	protein_coding	0	1	0	1	2	0	2	chr5:19169154-19169154|G1_R3__21233,chr5:19171123-19171123|G1_R1__15988	group1
AT5G48120	AT5G48120.3	MMS19	protein_coding	0	0	0	2	0	0	2	chr5:19508055-19508055|G1_R3__21193,chr5:19508052-19508052|G1_R1__17086	group1
AT5G48640	AT5G48640.2	CYCC1-1	protein_coding	0	0	2	0	1	0	2	chr5:19723653-19723653|G1_R2__20991,chr5:19724174-19724174|G1_R2__21199	group1
AT5G48657	AT5G48657.2	NA	protein_coding	0	0	1	1	2	0	2	chr5:19733975-19733975|G1_R2__19367,chr5:19734255-19734255|G1_R2__21732	group1
AT5G49010	AT5G49010.1	SLD5	protein_coding	0	0	0	2	2	0	2	chr5:19868093-19868093|G1_R3__24134,chr5:19868095-19868095|G1_R2__21142	group1
AT5G49940	AT5G49940.1	NIFU2	protein_coding	0	0	0	2	2	0	2	chr5:20317308-20317308|G1_R3__22476,chr5:20317312-20317312|G1_R2__21065	group1
AT5G51180	AT5G51180.1	NA	protein_coding	0	0	0	2	2	0	2	chr5:20800001-20800001|G1_R3__21564,chr5:20800012-20800012|G1_R2__19835	group1
AT5G52120	AT5G52120.1	PP2A14	protein_coding	0	0	0	2	2	0	2	chr5:21176478-21176478|G1_R2__21299,chr5:21176657-21176657|G1_R2__18998	group1
AT5G53020	AT5G53020.2	NA	protein_coding	0	0	1	1	1	0	2	chr5:21501131-21501131|G1_R3__23491,chr5:21502295-21502295|G1_R2__21669	group1
AT5G54270	AT5G54270.1	LHCB3	protein_coding	0	0	0	2	2	0	2	chr5:22039550-22039550|G1_R3__22241,chr5:22039551-22039551|G1_R2__18861	group1
AT5G55390	AT5G55390.3	EDM2	protein_coding	0	0	1	1	2	0	2	chr5:22448154-22448154|G1_R3__22235,chr5:22448104-22448104|G1_R2__18843	group1
AT5G55820	AT5G55820.1	NA	protein_coding	0	0	2	0	0	0	2	chr5:22589501-22589501|G1_R3__24080,chr5:22592980-22592980|G1_R2__21064	group1
AT5G56240	AT5G56240.2	NA	protein_coding	0	1	1	0	1	0	2	chr5:22760138-22760138|G1_R1__17222,chr5:22764433-22764433|G1_R1__16981	group1
AT5G56650	AT5G56650.1	ILL1	protein_coding	0	0	0	2	2	0	2	chr5:22932684-22932684|G1_R3__22281,chr5:22932685-22932685|G1_R2__20767	group1
AT5G57340	AT5G57340.1	NA	protein_coding	0	1	1	0	1	0	2	chr5:23226236-23226236|G1_R3__24108,chr5:23228905-23228905|G1_R1__16376	group1
AT5G58440	AT5G58440.1	SNX2A	protein_coding	0	0	0	2	0	0	2	chr5:23623927-23623927|G1_R3__22717,chr5:23623929-23623929|G1_R2__19722	group1
AT5G59540	AT5G59540.1	NA	protein_coding	0	0	0	2	2	0	2	chr5:23996169-23996169|G1_R3__22499,chr5:23996170-23996170|G1_R2__19032	group1
AT5G59790	AT5G59790.1	NA	protein_coding	0	1	0	1	1	0	2	chr5:24090833-24090833|G1_R2__21482,chr5:24092886-24092886|G1_R2__21117	group1
AT5G60170	AT5G60170.2	NA	protein_coding	0	0	0	2	0	0	2	chr5:24232756-24232756|G1_R3__22730,chr5:24232760-24232760|G1_R2__18819	group1
AT5G60710	AT5G60710.1	NA	protein_coding	0	0	2	0	1	0	2	chr5:24410957-24410957|G1_R1__16897,chr5:24412842-24412842|G1_R1__16823	group1
AT5G61250	AT5G61250.1	AtGUS1	protein_coding	0	0	0	2	2	0	2	chr5:24632262-24632262|G1_R3__23074,chr5:24632255-24632255|G1_R2__19444	group1
AT5G61540	AT5G61540.1	NA	protein_coding	0	0	0	1	0	1	2	chr5:24747451-24747451|G1_R3__23436,chr5:24746342-24746342|G1_R2__21508	group1
AT5G62500	AT5G62500.1	EB1B	protein_coding	0	0	0	2	2	0	2	chr5:25095047-25095047|G1_R3__22390,chr5:25095045-25095045|G1_R2__18532	group1
AT5G62740	AT5G62740.1	HIR1	protein_coding	0	0	0	2	2	0	2	chr5:25202645-25202645|G1_R3__22879,chr5:25202642-25202642|G1_R2__19575	group1
AT5G63200	AT5G63200.1	NA	protein_coding	0	0	0	2	3	0	2	chr5:25352938-25352938|G1_R3__22381,chr5:25352956-25352956|G1_R2__18488	group1
AT5G63610	AT5G63610.1	CDKE-1	protein_coding	0	0	0	2	2	0	2	chr5:25463580-25463580|G1_R3__22983,chr5:25463537-25463537|G1_R2__20869	group1
AT5G63930	AT5G63930.1	NA	protein_coding	0	0	0	2	2	0	2	chr5:25586404-25586404|G1_R3__21150,chr5:25586411-25586411|G1_R2__20647	group1
AT5G63940	AT5G63940.1	NA	protein_coding	0	0	0	2	2	0	2	chr5:25591313-25591313|G1_R3__22383,chr5:25591314-25591314|G1_R2__21049	group1
AT5G63970	AT5G63970.2	RGLG3	protein_coding	0	0	0	2	0	0	2	chr5:25606866-25606866|G1_R3__22978,chr5:25606867-25606867|G1_R2__19539	group1
AT5G64250	AT5G64250.1	NA	protein_coding	0	0	0	2	2	0	2	chr5:25697495-25697495|G1_R3__21788,chr5:25697497-25697497|G1_R2__20637	group1
AT5G64460	AT5G64460.3	NA	protein_coding	0	0	0	2	0	0	2	chr5:25772928-25772928|G1_R3__22008,chr5:25772927-25772927|G1_R2__20983	group1
AT5G64670	AT5G64670.1	NA	protein_coding	0	0	0	2	2	0	2	chr5:25852494-25852494|G1_R3__23188,chr5:25852481-25852481|G1_R2__20030	group1
AT5G64850	AT5G64850.1	NA	protein_coding	0	0	0	2	1	0	2	chr5:25923220-25923220|G1_R3__22584,chr5:25923248-25923248|G1_R2__18544	group1
AT5G65010	AT5G65010.1	ASN2	protein_coding	0	0	0	2	2	0	2	chr5:25972478-25972478|G1_R3__21161,chr5:25972477-25972477|G1_R2__18546	group1
AT5G65070	AT5G65070.1	MAF4	protein_coding	0	0	0	2	2	0	2	chr5:25995970-25995970|G1_R3__21795,chr5:25995969-25995969|G1_R2__20868	group1
AT5G65250	AT5G65250.1	NA	protein_coding	0	0	0	2	2	0	2	chr5:26078682-26078682|G1_R3__22021,chr5:26078674-26078674|G1_R2__20651	group1
AT5G65400	AT5G65400.2	NA	protein_coding	0	0	0	2	2	0	2	chr5:26133213-26133213|G1_R3__21792,chr5:26133211-26133211|G1_R2__18508	group1
AT5G65720	AT5G65720.1	NIFS1	protein_coding	0	0	0	2	0	0	2	chr5:26297917-26297917|G1_R3__21136,chr5:26297921-26297921|G1_R2__19321	group1
AT5G66130	AT5G66130.1	RAD17	protein_coding	0	0	0	2	0	0	2	chr5:26437149-26437149|G1_R3__22389,chr5:26437144-26437144|G1_R2__20184	group1
AT5G66600	AT5G66600.7	NA	protein_coding	0	0	1	1	2	0	2	chr5:26575114-26575114|G1_R3__21791,chr5:26575097-26575097|G1_R2__20031	group1
AT5G66900	AT5G66900.2	NA	protein_coding	0	0	0	2	2	0	2	chr5:26714854-26714854|G1_R3__22873,chr5:26714850-26714850|G1_R2__19554	group1
AT5G67380	AT5G67380.2	CKA1	protein_coding	0	0	0	2	2	0	2	chr5:26881091-26881091|G1_R2__20821,chr5:26881116-26881116|G1_R1__17160	group1
AT5G67470	AT5G67470.1	FH6	protein_coding	0	0	1	1	1	0	2	chr5:26926950-26926950|G1_R1__16628,chr5:26930266-26930266|G1_R1__16544	group1
AT1G01780	AT1G01780.1	PLIM2B	protein_coding	0	0	0	1	1	0	1	chr1:284111-284111|G1_R2__00639_G1_R3__01925	group1
AT1G05460	AT1G05460.1	SDE3	protein_coding	0	0	1	0	1	0	1	chr1:1601378-1601378|G1_R2__00727_G1_R3__00642	group1
AT1G05910	AT1G05910.1	NA	protein_coding	0	0	0	1	1	0	1	chr1:1796562-1796562|G1_R2__02284_G1_R3__00620	group1
AT1G06040	AT1G06040.1	BBX24	protein_coding	0	0	0	1	1	0	1	chr1:1828579-1828579|G1_R2__00698_G1_R3__00607	group1
AT1G07980	AT1G07980.2	NF-YC10	protein_coding	0	0	0	1	0	0	1	chr1:2473426-2473426|G1_R2__02325_G1_R3__01424	group1
AT1G11350	AT1G11350.1	SD113	protein_coding	0	0	0	1	1	0	1	chr1:3817631-3817631|G1_R2__02234_G1_R3__01325	group1
AT1G14010	AT1G14010.1	NA	protein_coding	0	0	0	1	1	0	1	chr1:4800381-4800381|G1_R2__02481_G1_R3__00689	group1
AT1G14660	AT1G14660.1	NHX8	protein_coding	0	0	0	1	1	0	1	chr1:5032058-5032058|G1_R2__01255_G1_R3__01700	group1
AT1G14690	AT1G14690.1	MAP65-7	protein_coding	0	0	0	1	1	0	1	chr1:5051945-5051945|G1_R2__03054_G1_R3__01990	group1
AT1G16080	AT1G16080.1	NA	protein_coding	0	0	0	1	1	0	1	chr1:5515870-5515870|G1_R2__00889_G1_R3__00776	group1
AT1G31170	AT1G31170.4	ATSRX	protein_coding	0	0	1	0	0	0	1	chr1:11134107-11134107|G1_R1__01801_G1_R2__02069	group1
AT1G33980	AT1G33980.1	ATUPF3	protein_coding	0	0	0	1	0	0	1	chr1:12354828-12354828|G1_R2__01353_G1_R3__00156	group1
AT1G45474	AT1G45474.2	LHCA5	protein_coding	0	0	1	0	1	0	1	chr1:17180421-17180421|G1_R2__02986_G1_R3__01714	group1
AT1G50480	AT1G50480.1	THFS	protein_coding	0	0	0	1	1	0	1	chr1:18704857-18704857|G1_R2__01289_G1_R3__03435	group1
AT1G53590	AT1G53590.1	NTMC2T6.1	protein_coding	0	0	1	0	1	0	1	chr1:20000059-20000059|G1_R2__01380_G1_R3__02440	group1
AT1G54060	AT1G54060.1	ASIL1	protein_coding	0	0	0	1	1	0	1	chr1:20182228-20182228|G1_R2__01046_G1_R3__01785	group1
AT1G54115	AT1G54115.1	CCX4	protein_coding	0	0	0	1	1	0	1	chr1:20204167-20204167|G1_R2__01884_G1_R3__01577	group1
AT1G55480	AT1G55480.1	ZKT	protein_coding	0	0	0	1	1	0	1	chr1:20715409-20715409|G1_R1__01219_G1_R2__01065	group1
AT1G64330	AT1G64330.1	NA	protein_coding	0	0	0	1	1	0	1	chr1:23874060-23874060|G1_R2__00286_G1_R3__01576	group1
AT1G74840	AT1G74840.1	NA	protein_coding	0	0	0	1	0	0	1	chr1:28115976-28115976|G1_R2__02756_G1_R3__00917	group1
AT1G75170	AT1G75170.1	NA	protein_coding	0	0	0	1	1	0	1	chr1:28215869-28215869|G1_R2__01902_G1_R3__01259	group1
AT1G77580	AT1G77580.1	FPP1	protein_coding	0	0	0	1	0	0	1	chr1:29144041-29144041|G1_R2__01561_G1_R3__01315	group1
AT1G78280	AT1G78280.1	NA	protein_coding	0	0	0	1	1	0	1	chr1:29457193-29457193|G1_R2__01477_G1_R3__01830	group1
AT1G79000	AT1G79000.2	HAC1	protein_coding	0	0	1	0	3	0	1	chr1:29716641-29716641|G1_R2__02639_G1_R3__00464	group1
AT1G80890	AT1G80890.1	NA	protein_coding	0	0	0	1	0	0	1	chr1:30398105-30398105|G1_R2__00973_G1_R3__00011	group1
AT1G80950	AT1G80950.2	LPEAT1	protein_coding	0	0	0	1	1	0	1	chr1:30412364-30412364|G1_R2__01264_G1_R3__01704	group1
AT2G01120	AT2G01120.1	ORC4	protein_coding	0	0	0	1	1	0	1	chr2:88134-88134|G1_R2__06136_G1_R3__04275	group1
AT2G03640	AT2G03640.5	NA	protein_coding	0	1	0	0	0	0	1	chr2:1106750-1106750|G1_R1__06202_G1_R3__07315	group1
AT2G16900	AT2G16900.3	NA	protein_coding	0	1	0	0	0	0	1	chr2:7325906-7325906|G1_R2__08470_G1_R3__07189	group1
AT2G27505	AT2G27505.1	NA	protein_coding	1	0	0	0	0	0	0	chr2:11755850-11755850|G1_R2__06533_G1_R3__03715	group1
AT2G32310	AT2G32310.1	NA	protein_coding	0	0	0	1	1	0	1	chr2:13726299-13726299|G1_R2__07271_G1_R3__10002	group1
AT2G32860	AT2G32860.1	BGLU33	protein_coding	0	0	1	0	0	0	1	chr2:13942595-13942595|G1_R2__07556_G1_R3__06801	group1
AT2G35940	AT2G35940.1	BLH1	protein_coding	0	1	0	0	0	0	1	chr2:15092247-15092247|G1_R1__04895_G1_R3__05004	group1
AT2G37060	AT2G37060.2	NFYB8	protein_coding	0	0	0	1	0	0	1	chr2:15577790-15577790|G1_R2__06505_G1_R3__07304	group1
AT2G37340	AT2G37340.4	RS2Z33	protein_coding	0	1	0	0	0	0	1	chr2:15672646-15672646|G1_R1__03965_G1_R2__07151	group1
AT2G43280	AT2G43280.2	NA	protein_coding	0	1	0	0	0	0	1	chr2:17989721-17989721|G1_R2__06942_G1_R3__06463	group1
AT2G46590	AT2G46590.2	DOF2.5	protein_coding	0	0	1	0	0	0	1	chr2:19133171-19133171|G1_R1__04893_G1_R3__07795	group1
AT2G47970	AT2G47970.2	NA	protein_coding	0	0	0	1	0	0	1	chr2:19631012-19631012|G1_R1__04025_G1_R3__04122	group1
AT3G02520	AT3G02520.2	GRF7	protein_coding	0	1	0	0	0	0	1	chr3:528278-528278|G1_R2__12719_G1_R3__11482	group1
AT3G02870	AT3G02870.1	VTC4	protein_coding	0	1	0	0	0	0	1	chr3:629690-629690|G1_R1__09065_G1_R3__14345	group1
AT3G07780	AT3G07780.2	OBE1	protein_coding	0	1	0	0	0	0	1	chr3:2484524-2484524|G1_R2__13921_G1_R3__15845	group1
AT3G08780	AT3G08780.2	NA	protein_coding	0	0	0	1	0	0	1	chr3:2666237-2666237|G1_R1__09644_G1_R3__13578	group1
AT3G09455	AT3G09455.1	OST4C	protein_coding	0	1	0	0	0	0	1	chr3:2911263-2911263|G1_R2__13412_G1_R3__15293	group1
AT3G10390	AT3G10390.3	FLD	protein_coding	0	0	1	0	0	0	1	chr3:3232316-3232316|G1_R2__13050_G1_R3__15966	group1
AT3G13845	AT3G13845.2	NA	protein_coding	0	1	0	0	0	0	1	chr3:4558527-4558527|G1_R2__14027_G1_R3__17941	group1
AT3G15352	AT3G15352.1	ATCOX17	protein_coding	0	0	0	1	0	0	1	chr3:5180509-5180509|G1_R1__09830_G1_R3__13703	group1
AT3G24170	AT3G24170.2	ATGR1	protein_coding	0	1	0	0	0	0	1	chr3:8734338-8734338|G1_R1__07913_G1_R3__12534	group1
AT3G25855	AT3G25855.1	NA	protein_coding	0	0	0	1	1	0	1	chr3:9459500-9459500|G1_R2__15097_G1_R3__16576	group1
AT3G30300	AT3G30300.2	OFUT27	protein_coding	0	1	0	0	0	0	1	chr3:11924571-11924571|G1_R2__15743_G1_R3__17037	group1
AT3G44970	AT3G44970.2	NA	protein_coding	0	0	0	1	0	0	1	chr3:16434913-16434913|G1_R1__14329_G1_R3__15292	group1
AT3G46590	AT3G46590.4	TRP2	protein_coding	0	0	0	1	0	0	1	chr3:17156005-17156005|G1_R2__09765_G1_R3__15989	group1
AT4G12060	AT4G12060.1	CLPT2	protein_coding	0	0	0	1	1	0	1	chr4:7228246-7228246|G1_R2__17898_G1_R3__19252	group1
AT4G16070	AT4G16070.1	NA	protein_coding	0	0	1	0	1	0	1	chr4:9096964-9096964|G1_R2__17327_G1_R3__20552	group1
AT4G18820	AT4G18820.1	NA	protein_coding	0	0	0	1	1	0	1	chr4:10334257-10334257|G1_R2__16715_G1_R3__20676	group1
AT4G21800	AT4G21800.2	QQT2	protein_coding	0	0	0	1	2	0	1	chr4:11575145-11575145|G1_R2__17583_G1_R3__20292	group1
AT4G24920	AT4G24920.1	NA	protein_coding	0	0	0	1	0	0	1	chr4:12819565-12819565|G1_R2__17671_G1_R3__20289	group1
AT4G27680	AT4G27680.1	NA	protein_coding	0	0	0	1	1	0	1	chr4:13823165-13823165|G1_R2__16943_G1_R3__19566	group1
AT4G30530	AT4G30530.1	GGP1	protein_coding	0	0	0	1	1	0	1	chr4:14922374-14922374|G1_R1__14628_G1_R2__16724	group1
AT4G30780	AT4G30780.1	NA	protein_coding	0	0	0	1	1	0	1	chr4:14992954-14992954|G1_R2__16965_G1_R3__19752	group1
AT4G31410	AT4G31410.1	NA	protein_coding	0	0	0	1	1	0	1	chr4:15245669-15245669|G1_R2__17210_G1_R3__20480	group1
AT4G31920	AT4G31920.1	ARR10	protein_coding	0	0	0	1	1	0	1	chr4:15444206-15444206|G1_R2__17364_G1_R3__19895	group1
AT4G32070	AT4G32070.1	Phox4	protein_coding	0	0	0	1	0	0	1	chr4:15504018-15504018|G1_R2__17173_G1_R3__20474	group1
AT4G36090	AT4G36090.3	NA	protein_coding	0	0	1	0	2	0	1	chr4:17078392-17078392|G1_R1__15585_G1_R3__20275	group1
AT4G36860	AT4G36860.1	NA	protein_coding	0	0	0	1	1	0	1	chr4:17358576-17358576|G1_R1__15210_G1_R2__16913	group1
AT5G02780	AT5G02780.1	GSTL1	protein_coding	0	0	0	1	1	0	1	chr5:632587-632587|G1_R2__19963_G1_R3__21708	group1
AT5G06560	AT5G06560.1	MYOB7	protein_coding	0	0	0	1	1	0	1	chr5:2003549-2003549|G1_R2__20781_G1_R3__23172	group1
AT5G17310	AT5G17310.2	UGP1	protein_coding	0	0	0	1	1	0	1	chr5:5696861-5696861|G1_R2__19791_G1_R3__22910	group1
AT5G19450	AT5G19450.2	CPK8	protein_coding	0	0	0	1	1	0	1	chr5:6558533-6558533|G1_R2__20834_G1_R3__21845	group1
AT5G20900	AT5G20900.1	TIFY3B	protein_coding	0	0	0	1	1	0	1	chr5:7092351-7092351|G1_R2__18954_G1_R3__23231	group1
AT5G22510	AT5G22510.1	INVE	protein_coding	0	0	1	0	1	0	1	chr5:7475009-7475009|G1_R2__18719_G1_R3__22122	group1
AT5G23490	AT5G23490.1	NA	protein_coding	0	0	1	0	0	0	1	chr5:7926474-7926474|G1_R1__16552_G1_R3__22163	group1
AT5G47120	AT5G47120.1	BI-1	protein_coding	0	0	0	1	1	0	1	chr5:19137730-19137730|G1_R1__16547_G1_R2__20669	group1
AT5G52570	AT5G52570.2	BETA-OHASE 2	protein_coding	0	0	0	1	1	0	1	chr5:21334879-21334879|G1_R2__21671_G1_R3__24161	group1
AT5G53590	AT5G53590.1	NA	protein_coding	0	1	0	0	0	0	1	chr5:21771965-21771965|G1_R1__16771_G1_R3__21467	group1
AT5G58003	AT5G58003.1	CPL4	protein_coding	0	0	1	0	1	0	1	chr5:23481918-23481918|G1_R2__18878_G1_R3__21894	group1
AT5G61940	AT5G61940.2	NA	protein_coding	0	0	0	1	1	0	1	chr5:24872792-24872792|G1_R2__20319_G1_R3__22738	group1
AT1G01060	AT1G01060.1	LHY	protein_coding	0	0	0	3	0	0	3	chr1:33888-33888|G1_R3__00508,chr1:33858-33858|G1_R2__01925,chr1:33892-33892|G1_R1__01096	group1
AT1G01910	AT1G01910.4	NA	protein_coding	0	0	0	3	2	0	3	chr1:313179-313179|G1_R3__00521,chr1:313181-313181|G1_R2__00598,chr1:313334-313334|G1_R2__02239	group1
AT1G01960	AT1G01960.1	BIG3	protein_coding	0	0	0	3	3	0	3	chr1:330761-330761|G1_R3__01341,chr1:330737-330737|G1_R2__01145,chr1:330773-330773|G1_R1__00639	group1
AT1G03260	AT1G03260.1	NA	protein_coding	0	0	3	0	3	0	3	chr1:795686-795686|G1_R3__01939,chr1:795681-795681|G1_R2__00686,chr1:795688-795688|G1_R1__01806	group1
AT1G03680	AT1G03680.1	ATHM1	protein_coding	0	0	0	3	3	0	3	chr1:916927-916927|G1_R3__01971,chr1:916930-916930|G1_R2__02477,chr1:916928-916928|G1_R1__01826	group1
AT1G04170	AT1G04170.1	EIF2 GAMMA	protein_coding	0	0	0	3	3	0	3	chr1:1099726-1099726|G1_R3__02114,chr1:1099741-1099741|G1_R2__00602,chr1:1099721-1099721|G1_R1__00632	group1
AT1G05410	AT1G05410.2	NA	protein_coding	0	0	3	0	3	0	3	chr1:1585560-1585560|G1_R3__01401,chr1:1585555-1585555|G1_R2__00739,chr1:1585565-1585565|G1_R1__01348	group1
AT1G05730	AT1G05730.1	NA	protein_coding	0	0	1	2	3	0	3	chr1:1720247-1720247|G1_R3__01976,chr1:1720071-1720071|G1_R2__03455,chr1:1720237-1720237|G1_R2__01968	group1
AT1G06150	AT1G06150.1	EMB1444	protein_coding	0	0	0	3	3	0	3	chr1:1869089-1869089|G1_R3__01336,chr1:1869094-1869094|G1_R2__00589,chr1:1869092-1869092|G1_R1__01222	group1
AT1G06650	AT1G06650.1	NA	protein_coding	0	0	0	3	3	0	3	chr1:2037235-2037235|G1_R3__00569,chr1:2037234-2037234|G1_R2__00643,chr1:2037233-2037233|G1_R1__00232	group1
AT1G07560	AT1G07560.1	NA	protein_coding	0	0	1	2	2	0	3	chr1:2329815-2329815|G1_R3__03105,chr1:2331111-2331111|G1_R3__00554,chr1:2331114-2331114|G1_R2__01627	group1
AT1G07940	AT1G07940.3	A1	protein_coding	0	0	0	3	0	0	3	chr1:2463149-2463149|G1_R3__00566,chr1:2463148-2463148|G1_R2__00638,chr1:2463144-2463144|G1_R1__01034	group1
AT1G08110	AT1G08110.1	NA	protein_coding	0	0	0	3	3	0	3	chr1:2537785-2537785|G1_R3__00671,chr1:2537784-2537784|G1_R2__00759,chr1:2537782-2537782|G1_R1__00267	group1
AT1G08640	AT1G08640.1	CJD1	protein_coding	0	0	0	3	3	0	3	chr1:2748529-2748529|G1_R3__00645,chr1:2748526-2748526|G1_R2__00731,chr1:2748573-2748573|G1_R1__00981	group1
AT1G09150	AT1G09150.1	NA	protein_coding	0	0	0	3	3	0	3	chr1:2949083-2949083|G1_R3__00989,chr1:2948911-2948911|G1_R2__02694,chr1:2949034-2949034|G1_R2__02973	group1
AT1G09850	AT1G09850.1	XBCP3	protein_coding	0	0	0	3	3	0	3	chr1:3204018-3204018|G1_R3__01938,chr1:3204020-3204020|G1_R2__02859,chr1:3203979-3203979|G1_R1__00359	group1
AT1G09980	AT1G09980.3	NA	protein_coding	0	0	0	3	3	0	3	chr1:3256472-3256472|G1_R3__02496,chr1:3256469-3256469|G1_R2__03026,chr1:3256515-3256515|G1_R1__00942	group1
AT1G10030	AT1G10030.1	ERG28	protein_coding	0	0	1	2	2	0	3	chr1:3275791-3275791|G1_R3__02320,chr1:3275348-3275348|G1_R2__01720,chr1:3275826-3275826|G1_R2__00770	group1
AT1G10590	AT1G10590.1	NA	protein_coding	0	0	0	3	3	0	3	chr1:3502166-3502166|G1_R3__01958,chr1:3502162-3502162|G1_R2__00733,chr1:3502165-3502165|G1_R1__00676	group1
AT1G10950	AT1G10950.1	TMN1	protein_coding	0	0	0	3	2	0	3	chr1:3663792-3663792|G1_R3__00613,chr1:3663791-3663791|G1_R2__02768,chr1:3663868-3663868|G1_R1__01416	group1
AT1G11270	AT1G11270.1	NA	protein_coding	0	0	0	3	0	0	3	chr1:3785614-3785614|G1_R3__01332,chr1:3785616-3785616|G1_R2__01132,chr1:3785661-3785661|G1_R1__00763	group1
AT1G11400	AT1G11400.2	PYM	protein_coding	0	0	0	3	3	0	3	chr1:3840052-3840052|G1_R3__01354,chr1:3840075-3840075|G1_R2__00649,chr1:3840049-3840049|G1_R1__00928	group1
AT1G11430	AT1G11430.1	MORF9	protein_coding	0	0	0	3	3	0	3	chr1:3849062-3849062|G1_R3__01419,chr1:3849064-3849064|G1_R2__02689,chr1:3849042-3849042|G1_R1__00779	group1
AT1G11820	AT1G11820.2	NA	protein_coding	0	0	2	1	1	0	3	chr1:3991137-3991137|G1_R2__02279,chr1:3992998-3992998|G1_R2__03124,chr1:3992562-3992562|G1_R1__01516	group1
AT1G11960	AT1G11960.1	NA	protein_coding	0	0	0	3	3	0	3	chr1:4039835-4039835|G1_R3__01940,chr1:4039836-4039836|G1_R2__00688,chr1:4039848-4039848|G1_R1__01207	group1
AT1G12270	AT1G12270.1	HOP1	protein_coding	0	0	0	3	3	0	3	chr1:4174654-4174654|G1_R3__01403,chr1:4174656-4174656|G1_R2__01187,chr1:4174653-4174653|G1_R1__01774	group1
AT1G14060	AT1G14060.1	NA	protein_coding	2	0	0	1	1	0	1	chr1:4818427-4818427|G1_R3__03408,chr1:4817344-4817344|G1_R2__00578,chr1:4818406-4818406|G1_R2__03483	group1
AT1G14270	AT1G14270.2	NA	protein_coding	0	0	0	3	3	0	3	chr1:4874995-4874995|G1_R3__02296,chr1:4874945-4874945|G1_R2__00677,chr1:4875011-4875011|G1_R1__00665	group1
AT1G14320	AT1G14320.1	RPL10A	protein_coding	0	0	0	3	3	0	3	chr1:4889513-4889513|G1_R3__01932,chr1:4889535-4889535|G1_R2__00657,chr1:4889511-4889511|G1_R1__00654	group1
AT1G14590	AT1G14590.1	NA	protein_coding	0	0	0	3	3	0	3	chr1:4998929-4998929|G1_R3__00520,chr1:4998921-4998921|G1_R2__02854,chr1:4998924-4998924|G1_R1__00351	group1
AT1G15020	AT1G15020.2	QSOX1	protein_coding	0	0	3	0	0	0	3	chr1:5173379-5173379|G1_R3__00799,chr1:5173377-5173377|G1_R2__02380,chr1:5173407-5173407|G1_R1__00601	group1
AT1G15420	AT1G15420.1	NA	protein_coding	0	0	0	3	3	0	3	chr1:5301688-5301688|G1_R3__00763,chr1:5301693-5301693|G1_R2__01981,chr1:5301686-5301686|G1_R1__00900	group1
AT1G16260	AT1G16260.1	WAKL8	protein_coding	0	0	2	1	3	0	3	chr1:5559751-5559751|G1_R3__01442,chr1:5559569-5559569|G1_R2__01762,chr1:5559736-5559736|G1_R1__01681	group1
AT1G17760	AT1G17760.1	CSTF77	protein_coding	0	0	1	1	1	1	3	chr1:6110216-6110216|G1_R3__01500,chr1:6110203-6110203|G1_R2__00934,chr1:6113100-6113100|G1_R2__03863	group1
AT1G18950	AT1G18950.2	NA	protein_coding	0	1	0	2	0	0	3	chr1:6546458-6546458|G1_R3__01016,chr1:6551808-6551808|G1_R3__01497,chr1:6551805-6551805|G1_R2__02498	group1
AT1G19660	AT1G19660.1	BBD2	protein_coding	0	0	0	3	0	0	3	chr1:6800132-6800132|G1_R3__00827,chr1:6800135-6800135|G1_R2__00949,chr1:6800131-6800131|G1_R1__00343	group1
AT1G20890	AT1G20890.2	NA	protein_coding	0	0	0	3	0	0	3	chr1:7265964-7265964|G1_R3__01011,chr1:7265965-7265965|G1_R2__01977,chr1:7265962-7265962|G1_R1__00897	group1
AT1G22960	AT1G22960.1	NA	protein_coding	0	0	0	3	0	0	3	chr1:8127665-8127665|G1_R3__03094,chr1:8127550-8127550|G1_R2__03359,chr1:8127685-8127685|G1_R2__03621	group1
AT1G24360	AT1G24360.1	NA	protein_coding	0	0	0	3	3	0	3	chr1:8643302-8643302|G1_R3__00753,chr1:8643308-8643308|G1_R2__00868,chr1:8643284-8643284|G1_R1__01090	group1
AT1G25380	AT1G25380.1	NDT2	protein_coding	0	0	0	3	3	0	3	chr1:8905953-8905953|G1_R3__02008,chr1:8905952-8905952|G1_R2__02878,chr1:8905884-8905884|G1_R1__01120	group1
AT1G25570	AT1G25570.1	NA	protein_coding	0	0	0	3	0	0	3	chr1:8991872-8991872|G1_R3__02139,chr1:8991861-8991861|G1_R2__01989,chr1:8991869-8991869|G1_R1__01254	group1
AT1G26340	AT1G26340.1	CB5-A	protein_coding	0	0	0	3	3	0	3	chr1:9114793-9114793|G1_R3__01987,chr1:9114795-9114795|G1_R2__01759,chr1:9114809-9114809|G1_R1__00564	group1
AT1G27070	AT1G27070.1	PTST2	protein_coding	0	0	0	3	0	0	3	chr1:9396744-9396744|G1_R3__01463,chr1:9396740-9396740|G1_R2__02877,chr1:9396747-9396747|G1_R1__00579	group1
AT1G27390	AT1G27390.1	TOM20-2	protein_coding	0	0	0	3	0	0	3	chr1:9513230-9513230|G1_R3__02013,chr1:9513229-9513229|G1_R2__00884,chr1:9513261-9513261|G1_R1__01395	group1
AT1G28560	AT1G28560.1	SRD2	protein_coding	0	0	3	0	2	0	3	chr1:10038206-10038206|G1_R3__01148,chr1:10038204-10038204|G1_R2__00178,chr1:10038619-10038619|G1_R2__03617	group1
AT1G29150	AT1G29150.1	RPN6	protein_coding	0	0	1	2	2	0	3	chr1:10182239-10182239|G1_R2__03861,chr1:10182564-10182564|G1_R2__01025,chr1:10182552-10182552|G1_R1__00420	group1
AT1G30473	AT1G30473.1	NA	protein_coding	0	0	0	3	0	0	3	chr1:10788343-10788343|G1_R3__01125,chr1:10788344-10788344|G1_R2__03005,chr1:10788314-10788314|G1_R1__01365	group1
AT1G30490	AT1G30490.1	ATHB-9	protein_coding	0	0	0	3	3	0	3	chr1:10796201-10796201|G1_R3__01748,chr1:10796202-10796202|G1_R2__01858,chr1:10796254-10796254|G1_R1__01422	group1
AT1G32260	AT1G32260.1	NA	protein_coding	0	0	0	3	3	0	3	chr1:11640685-11640685|G1_R3__02576,chr1:11640686-11640686|G1_R2__00148,chr1:11640683-11640683|G1_R1__01836	group1
AT1G32370	AT1G32370.1	TOM2B	protein_coding	0	0	1	2	1	0	3	chr1:11678453-11678453|G1_R3__00185,chr1:11678448-11678448|G1_R2__02551,chr1:11677905-11677905|G1_R1__01888	group1
AT1G32740	AT1G32740.1	NA	protein_coding	0	0	0	3	0	0	3	chr1:11846282-11846282|G1_R3__00147,chr1:11846288-11846288|G1_R2__02539,chr1:11846332-11846332|G1_R1__01533	group1
AT1G34430	AT1G34430.1	EMB3003	protein_coding	0	0	0	3	3	0	3	chr1:12587943-12587943|G1_R3__01564,chr1:12587927-12587927|G1_R2__02091,chr1:12587942-12587942|G1_R1__00449	group1
AT1G36320	AT1G36320.1	NA	protein_coding	0	0	0	3	3	0	3	chr1:13674030-13674030|G1_R3__01759,chr1:13674029-13674029|G1_R2__02542,chr1:13674033-13674033|G1_R1__01760	group1
AT1G43900	AT1G43900.1	NA	protein_coding	0	0	1	2	2	0	3	chr1:16655888-16655888|G1_R3__01525,chr1:16655878-16655878|G1_R2__00037,chr1:16654232-16654232|G1_R1__01678	group1
AT1G48160	AT1G48160.1	SRP19	protein_coding	0	0	0	3	3	0	3	chr1:17786732-17786732|G1_R3__01059,chr1:17786733-17786733|G1_R2__00985,chr1:17786734-17786734|G1_R1__00377	group1
AT1G48430	AT1G48430.1	NA	protein_coding	0	0	0	2	2	1	3	chr1:17902761-17902761|G1_R3__00047,chr1:17902762-17902762|G1_R2__00991,chr1:17904962-17904962|G1_R1__01387	group1
AT1G49720	AT1G49720.1	ABF1	protein_coding	0	0	0	3	3	0	3	chr1:18402474-18402474|G1_R3__00098,chr1:18402471-18402471|G1_R2__00062,chr1:18402493-18402493|G1_R1__00796	group1
AT1G50320	AT1G50320.1	ATHX	protein_coding	0	0	0	3	3	0	3	chr1:18638536-18638536|G1_R3__00038,chr1:18638509-18638509|G1_R2__00040,chr1:18638520-18638520|G1_R1__00274	group1
AT1G50380	AT1G50380.2	NA	protein_coding	0	0	0	3	2	0	3	chr1:18666286-18666286|G1_R3__03096,chr1:18666290-18666290|G1_R2__01301,chr1:18666440-18666440|G1_R2__03242	group1
AT1G50630	AT1G50630.1	NA	protein_coding	0	0	1	2	2	0	3	chr1:18751554-18751554|G1_R3__00117,chr1:18751527-18751527|G1_R2__02053,chr1:18752552-18752552|G1_R2__03364	group1
AT1G50840	AT1G50840.2	POLGAMMA2	protein_coding	0	0	0	3	3	0	3	chr1:18844374-18844374|G1_R3__00094,chr1:18844375-18844375|G1_R2__02741,chr1:18844373-18844373|G1_R1__01048	group1
AT1G51200	AT1G51200.1	SAP2	protein_coding	0	0	0	3	0	0	3	chr1:18986472-18986472|G1_R3__02419,chr1:18986486-18986486|G1_R2__02039,chr1:18986460-18986460|G1_R1__00395	group1
AT1G51805	AT1G51805.1	NA	protein_coding	0	0	0	3	3	0	3	chr1:19221086-19221086|G1_R3__02424,chr1:19221079-19221079|G1_R2__02934,chr1:19221113-19221113|G1_R1__01247	group1
AT1G52600	AT1G52600.1	NA	protein_coding	0	0	0	3	3	0	3	chr1:19592544-19592544|G1_R3__02051,chr1:19592573-19592573|G1_R2__00092,chr1:19592550-19592550|G1_R1__01306	group1
AT1G53210	AT1G53210.1	NCL	protein_coding	0	0	0	3	3	0	3	chr1:19847630-19847630|G1_R3__01113,chr1:19847633-19847633|G1_R2__02046,chr1:19847599-19847599|G1_R1__00026	group1
AT1G53240	AT1G53240.1	mMDH1	protein_coding	0	0	0	3	3	0	3	chr1:19854822-19854822|G1_R3__01725,chr1:19854811-19854811|G1_R2__02040,chr1:19854823-19854823|G1_R1__00953	group1
AT1G54140	AT1G54140.1	TAF9	protein_coding	0	0	0	3	3	0	3	chr1:20214068-20214068|G1_R3__00201,chr1:20214056-20214056|G1_R2__02099,chr1:20214064-20214064|G1_R1__00062	group1
AT1G54830	AT1G54830.1	NFYC3	protein_coding	0	1	0	2	0	0	3	chr1:20452594-20452594|G1_R3__02634,chr1:20452600-20452600|G1_R2__01062,chr1:20451292-20451292|G1_R1__01602	group1
AT1G55325	AT1G55325.3	GCT	protein_coding	0	0	0	3	0	0	3	chr1:20647153-20647153|G1_R3__00897,chr1:20647179-20647179|G1_R2__01418,chr1:20647152-20647152|G1_R1__01507	group1
AT1G55960	AT1G55960.2	NA	protein_coding	0	0	1	2	2	0	3	chr1:20927900-20927900|G1_R3__01208,chr1:20927899-20927899|G1_R2__02751,chr1:20929639-20929639|G1_R1__01155	group1
AT1G56510	AT1G56510.1	ADR2	protein_coding	1	0	0	2	0	0	2	chr1:21173569-21173569|G1_R3__03477,chr1:21167519-21167519|G1_R2__03508,chr1:21173574-21173574|G1_R2__02575	group1
AT1G58200	AT1G58200.2	MSL3	protein_coding	0	0	3	0	3	0	3	chr1:21548388-21548388|G1_R3__00260,chr1:21548375-21548375|G1_R2__01060,chr1:21548393-21548393|G1_R1__00477	group1
AT1G58230	AT1G58230.2	NA	protein_coding	0	0	0	3	3	0	3	chr1:21579019-21579019|G1_R3__01799,chr1:21579043-21579043|G1_R2__00280,chr1:21579016-21579016|G1_R1__00079	group1
AT1G59580	AT1G59580.1	MPK2	protein_coding	0	0	0	3	1	0	3	chr1:21885976-21885976|G1_R3__02749,chr1:21885781-21885781|G1_R2__00226,chr1:21885978-21885978|G1_R2__03146	group1
AT1G59600	AT1G59600.1	ZCW7	protein_coding	0	0	0	3	3	0	3	chr1:21889839-21889839|G1_R3__01797,chr1:21889838-21889838|G1_R2__01410,chr1:21889832-21889832|G1_R1__00470	group1
AT1G60140	AT1G60140.6	TPS10	protein_coding	0	0	0	3	3	0	3	chr1:22177194-22177194|G1_R3__00304,chr1:22177172-22177172|G1_R2__00353,chr1:22177202-22177202|G1_R1__00099	group1
AT1G60490	AT1G60490.1	ATVPS34	protein_coding	0	0	0	3	3	0	3	chr1:22285736-22285736|G1_R3__00261,chr1:22285673-22285673|G1_R2__00293,chr1:22285745-22285745|G1_R2__02124	group1
AT1G60989	AT1G60989.1	SCRL7	protein_coding	0	1	0	2	2	0	3	chr1:22462710-22462710|G1_R3__01182,chr1:22462166-22462166|G1_R2__01403,chr1:22462677-22462677|G1_R2__02110	group1
AT1G61780	AT1G61780.1	NA	protein_coding	0	0	0	3	3	0	3	chr1:22812733-22812733|G1_R3__02215,chr1:22812731-22812731|G1_R2__02129,chr1:22812729-22812729|G1_R1__01186	group1
AT1G61790	AT1G61790.1	OST3B	protein_coding	0	0	0	3	3	0	3	chr1:22815487-22815487|G1_R3__01218,chr1:22815512-22815512|G1_R2__02138,chr1:22815479-22815479|G1_R1__00095	group1
AT1G62040	AT1G62040.1	ATG8C	protein_coding	0	0	0	3	3	0	3	chr1:22934298-22934298|G1_R3__02071,chr1:22934304-22934304|G1_R2__01391,chr1:22934300-22934300|G1_R1__00823	group1
AT1G64060	AT1G64060.1	RBOHF	protein_coding	0	0	0	3	3	0	3	chr1:23776515-23776515|G1_R3__00259,chr1:23776514-23776514|G1_R2__02122,chr1:23776498-23776498|G1_R1__01783	group1
AT1G64385	AT1G64385.1	NA	protein_coding	0	0	0	3	3	0	3	chr1:23902017-23902017|G1_R3__02442,chr1:23902067-23902067|G1_R2__00234,chr1:23902018-23902018|G1_R1__00460	group1
AT1G64625	AT1G64625.2	BHLH157	protein_coding	0	0	3	0	1	0	3	chr1:24018072-24018072|G1_R3__03198,chr1:24018766-24018766|G1_R3__03352,chr1:24019020-24019020|G1_R3__00234	group1
AT1G64650	AT1G64650.1	NA	protein_coding	0	0	1	2	2	0	3	chr1:24023616-24023616|G1_R3__02447,chr1:24023685-24023685|G1_R2__00305,chr1:24024702-24024702|G1_R1__01747	group1
AT1G64880	AT1G64880.1	NA	protein_coding	0	0	0	3	2	0	3	chr1:24108873-24108873|G1_R3__01215,chr1:24108880-24108880|G1_R2__02135,chr1:24109009-24109009|G1_R2__00332	group1
AT1G66260	AT1G66260.1	ALY3	protein_coding	0	0	0	3	3	0	3	chr1:24695841-24695841|G1_R3__01207,chr1:24695840-24695840|G1_R2__00310,chr1:24695842-24695842|G1_R1__00300	group1
AT1G66900	AT1G66900.1	NA	protein_coding	0	1	0	2	1	0	3	chr1:24961377-24961377|G1_R2__02137,chr1:24961507-24961507|G1_R2__01073,chr1:24959448-24959448|G1_R1__00485	group1
AT1G66970	AT1G66970.1	SVL2	protein_coding	0	0	2	1	3	0	3	chr1:24992761-24992761|G1_R3__00282,chr1:24992742-24992742|G1_R2__00323,chr1:24992769-24992769|G1_R1__00087	group1
AT1G67170	AT1G67170.1	FLXL2	protein_coding	0	0	1	2	2	0	3	chr1:25128101-25128101|G1_R3__03427,chr1:25129298-25129298|G1_R3__00470,chr1:25129302-25129302|G1_R2__01560	group1
AT1G69070	AT1G69070.1	NA	protein_coding	0	0	3	0	0	0	3	chr1:25968536-25968536|G1_R3__03014,chr1:25968686-25968686|G1_R3__02720,chr1:25969059-25969059|G1_R3__03141	group1
AT1G69960	AT1G69960.1	PP2A5	protein_coding	0	0	0	3	3	0	3	chr1:26348821-26348821|G1_R3__01264,chr1:26348810-26348810|G1_R2__02179,chr1:26348815-26348815|G1_R1__01011	group1
AT1G69980	AT1G69980.1	NA	protein_coding	0	0	0	3	3	0	3	chr1:26356467-26356467|G1_R3__01303,chr1:26356473-26356473|G1_R2__02459,chr1:26356501-26356501|G1_R1__01814	group1
AT1G70200	AT1G70200.1	NA	protein_coding	0	0	0	3	3	0	3	chr1:26432421-26432421|G1_R3__00395,chr1:26432423-26432423|G1_R2__00471,chr1:26432450-26432450|G1_R1__00861	group1
AT1G70320	AT1G70320.1	UPL2	protein_coding	0	0	1	2	2	0	3	chr1:26488604-26488604|G1_R3__03472,chr1:26488609-26488609|G1_R2__03653,chr1:26498470-26498470|G1_R1__01530	group1
AT1G70760	AT1G70760.1	ndhL	protein_coding	0	0	0	3	3	0	3	chr1:26688306-26688306|G1_R3__00330,chr1:26688313-26688313|G1_R2__00381,chr1:26688283-26688283|G1_R1__00848	group1
AT1G71110	AT1G71110.1	NA	protein_coding	0	0	0	3	3	0	3	chr1:26820923-26820923|G1_R3__01245,chr1:26820892-26820892|G1_R2__02595,chr1:26820872-26820872|G1_R1__01298	group1
AT1G71697	AT1G71697.1	CK1	protein_coding	0	0	0	3	3	0	3	chr1:26973330-26973330|G1_R3__00924,chr1:26973346-26973346|G1_R2__01908,chr1:26973328-26973328|G1_R1__01353	group1
AT1G72330	AT1G72330.1	ALAAT2	protein_coding	0	0	0	3	3	0	3	chr1:27236674-27236674|G1_R3__00406,chr1:27236602-27236602|G1_R2__02613,chr1:27236710-27236710|G1_R2__01101	group1
AT1G72880	AT1G72880.1	NA	protein_coding	0	0	0	3	3	0	3	chr1:27423518-27423518|G1_R3__01636,chr1:27423498-27423498|G1_R2__01922,chr1:27423506-27423506|G1_R1__00739	group1
AT1G73920	AT1G73920.1	NA	protein_coding	0	0	0	3	3	0	3	chr1:27794816-27794816|G1_R3__02553,chr1:27794821-27794821|G1_R2__02203,chr1:27794813-27794813|G1_R1__00534	group1
AT1G74920	AT1G74920.1	ALDH10A8	protein_coding	0	0	0	3	3	0	3	chr1:28139164-28139164|G1_R3__00415,chr1:28139155-28139155|G1_R2__00491,chr1:28139165-28139165|G1_R1__00139	group1
AT1G76460	AT1G76460.1	NA	protein_coding	0	0	0	3	0	0	3	chr1:28686293-28686293|G1_R2__00569,chr1:28686271-28686271|G1_R1__01578,chr1:28686611-28686611|G1_R1__01902	group1
AT1G77230	AT1G77230.1	NA	protein_coding	0	0	1	2	3	0	3	chr1:29017835-29017835|G1_R3__02243,chr1:29017886-29017886|G1_R2__01497,chr1:29017887-29017887|G1_R1__01667	group1
AT1G77740	AT1G77740.1	PIP5K2	protein_coding	0	0	0	3	2	0	3	chr1:29224053-29224053|G1_R3__01307,chr1:29224110-29224110|G1_R2__02635,chr1:29224040-29224040|G1_R1__00154	group1
AT1G77800	AT1G77800.1	NA	protein_coding	0	0	0	3	0	0	3	chr1:29260484-29260484|G1_R3__00328,chr1:29260486-29260486|G1_R2__02149,chr1:29260467-29260467|G1_R1__00310	group1
AT1G78300	AT1G78300.1	GRF2	protein_coding	0	1	0	2	1	0	3	chr1:29463295-29463295|G1_R3__00922,chr1:29461854-29461854|G1_R1__01058,chr1:29463223-29463223|G1_R1__00131	group1
AT1G78895	AT1G78895.1	RTNLB22	protein_coding	0	0	3	0	3	0	3	chr1:29658825-29658825|G1_R2__01508,chr1:29659206-29659206|G1_R2__00458,chr1:29659720-29659720|G1_R2__02189	group1
AT1G78920	AT1G78920.1	AVPL1	protein_coding	0	0	0	3	3	0	3	chr1:29676823-29676823|G1_R3__00925,chr1:29676852-29676852|G1_R2__00473,chr1:29676830-29676830|G1_R1__01440	group1
AT1G79440	AT1G79440.1	ALDH5F1	protein_coding	0	0	0	3	3	0	3	chr1:29882456-29882456|G1_R3__02085,chr1:29882460-29882460|G1_R2__00374,chr1:29882464-29882464|G1_R1__01708	group1
AT1G80850	AT1G80850.1	NA	protein_coding	0	0	0	3	0	0	3	chr1:30385536-30385536|G1_R3__01521,chr1:30385534-30385534|G1_R2__02985,chr1:30385537-30385537|G1_R1__00001	group1
AT2G01990	AT2G01990.2	NA	protein_coding	0	1	2	0	0	0	3	chr2:466692-466692|G1_R3__07853,chr2:466801-466801|G1_R3__08061,chr2:465431-465431|G1_R2__07305	group1
AT2G03140	AT2G03140.12	NA	protein_coding	0	0	3	0	5	0	3	chr2:950123-950123|G1_R3__05856,chr2:950145-950145|G1_R2__05843,chr2:950165-950165|G1_R1__05457	group1
AT2G04060	AT2G04060.1	NA	protein_coding	0	0	0	0	0	3	3	chr2:1342776-1342776|G1_R3__04303,chr2:1342765-1342765|G1_R2__06141,chr2:1342778-1342778|G1_R1__06678	group1
AT2G04100	AT2G04100.2	DTX6	protein_coding	0	0	0	3	0	0	3	chr2:1377001-1377001|G1_R3__08532,chr2:1376876-1376876|G1_R2__08011,chr2:1376955-1376955|G1_R2__07441	group1
AT2G04865	AT2G04865.1	NA	protein_coding	0	0	0	3	0	0	3	chr2:1714692-1714692|G1_R3__07164,chr2:1714667-1714667|G1_R2__07113,chr2:1714695-1714695|G1_R1__04517	group1
AT2G05310	AT2G05310.2	NA	protein_coding	0	0	0	3	0	0	3	chr2:1933314-1933314|G1_R3__05079,chr2:1933326-1933326|G1_R2__05921,chr2:1933308-1933308|G1_R1__02544	group1
AT2G06000	AT2G06000.2	NA	protein_coding	0	0	1	2	1	0	3	chr2:2327439-2327439|G1_R3__09007,chr2:2327622-2327622|G1_R3__08494,chr2:2329589-2329589|G1_R3__08290	group1
AT2G16050	AT2G16050.1	NA	protein_coding	1	0	0	1	1	1	2	chr2:6980151-6980151|G1_R3__09240,chr2:6981499-6981499|G1_R3__09070,chr2:6982036-6982036|G1_R2__08894	group1
AT2G17033	AT2G17033.1	NA	protein_coding	0	0	0	3	0	0	3	chr2:7403424-7403424|G1_R3__06184,chr2:7403419-7403419|G1_R2__05581,chr2:7403430-7403430|G1_R1__04601	group1
AT2G17442	AT2G17442.7	NA	protein_coding	0	2	1	0	0	0	3	chr2:7574846-7574846|G1_R3__09910,chr2:7575170-7575170|G1_R3__08776,chr2:7575810-7575810|G1_R3__09058	group1
AT2G17530	AT2G17530.2	NA	protein_coding	0	0	0	3	5	0	3	chr2:7628703-7628703|G1_R3__06089,chr2:7628720-7628720|G1_R2__06374,chr2:7628688-7628688|G1_R1__03780	group1
AT2G17695	AT2G17695.1	NA	protein_coding	0	0	1	2	0	0	3	chr2:7684186-7684186|G1_R3__04696,chr2:7684191-7684191|G1_R2__04068,chr2:7684216-7684216|G1_R1__03053	group1
AT2G17705	AT2G17705.1	NA	protein_coding	1	0	0	2	1	0	2	chr2:7692292-7692292|G1_R3__07456,chr2:7692914-7692914|G1_R3__07693,chr2:7693182-7693182|G1_R3__07007	group1
AT2G18030	AT2G18030.2	MSRA5	protein_coding	0	0	0	3	0	0	3	chr2:7841601-7841601|G1_R3__04334,chr2:7841604-7841604|G1_R2__05954,chr2:7841591-7841591|G1_R1__04375	group1
AT2G19550	AT2G19550.1	NA	protein_coding	0	0	3	0	0	0	3	chr2:8464950-8464950|G1_R3__05881,chr2:8464954-8464954|G1_R2__04664,chr2:8464953-8464953|G1_R1__04825	group1
AT2G20400	AT2G20400.2	NA	protein_coding	0	0	0	3	0	0	3	chr2:8801768-8801768|G1_R3__09159,chr2:8801811-8801811|G1_R2__05387,chr2:8801624-8801624|G1_R1__04742	group1
AT2G20815	AT2G20815.3	QWRF3	protein_coding	0	0	0	3	0	0	3	chr2:8962002-8962002|G1_R3__05439,chr2:8962009-8962009|G1_R2__04981,chr2:8961965-8961965|G1_R1__04636	group1
AT2G21070	AT2G21070.2	FIO1	protein_coding	0	0	0	3	0	0	3	chr2:9043234-9043234|G1_R3__06663,chr2:9043396-9043396|G1_R3__07001,chr2:9043235-9043235|G1_R2__06406	group1
AT2G23080	AT2G23080.2	CKA3	protein_coding	0	0	0	3	3	0	3	chr2:9829406-9829406|G1_R3__05432,chr2:9829431-9829431|G1_R2__05970,chr2:9829412-9829412|G1_R1__02302	group1
AT2G23093	AT2G23093.1	NA	protein_coding	0	0	0	3	3	0	3	chr2:9834550-9834550|G1_R3__07208,chr2:9834565-9834565|G1_R2__05388,chr2:9834453-9834453|G1_R1__06306	group1
AT2G23560	AT2G23560.1	MES7	protein_coding	0	1	2	0	2	0	3	chr2:10029341-10029341|G1_R3__07925,chr2:10029343-10029343|G1_R2__08636,chr2:10030390-10030390|G1_R2__08112	group1
AT2G23910	AT2G23910.1	NA	protein_coding	0	0	3	0	0	0	3	chr2:10179779-10179779|G1_R3__04448,chr2:10179783-10179783|G1_R2__04298,chr2:10179781-10179781|G1_R1__06257	group1
AT2G24220	AT2G24220.1	ATPUP5	protein_coding	0	0	0	3	0	0	3	chr2:10301744-10301744|G1_R3__03782,chr2:10301761-10301761|G1_R2__05065,chr2:10301728-10301728|G1_R1__04697	group1
AT2G24350	AT2G24350.1	NA	protein_coding	0	0	0	3	0	0	3	chr2:10364416-10364416|G1_R3__03737,chr2:10364227-10364227|G1_R2__08547,chr2:10364415-10364415|G1_R2__05031	group1
AT2G26040	AT2G26040.1	PYL2	protein_coding	0	0	1	2	2	0	3	chr2:11094775-11094775|G1_R3__04845,chr2:11095392-11095392|G1_R2__09029,chr2:11094820-11094820|G1_R1__06358	group1
AT2G26210	AT2G26210.1	NA	protein_coding	0	0	0	3	0	0	3	chr2:11159182-11159182|G1_R3__03866,chr2:11159185-11159185|G1_R2__04251,chr2:11159206-11159206|G1_R1__05413	group1
AT2G26620	AT2G26620.1	NA	protein_coding	2	0	1	0	0	0	1	chr2:11325363-11325363|G1_R3__08612,chr2:11327270-11327270|G1_R3__08611,chr2:11327701-11327701|G1_R3__09498	group1
AT2G27230	AT2G27230.2	LHW	protein_coding	0	0	0	3	0	0	3	chr2:11653847-11653847|G1_R3__05797,chr2:11653902-11653902|G1_R2__04780,chr2:11653899-11653899|G1_R1__04376	group1
AT2G27710	AT2G27710.1	RPP2B	protein_coding	0	0	0	3	0	0	3	chr2:11817744-11817744|G1_R3__05568,chr2:11817756-11817756|G1_R2__05698,chr2:11817743-11817743|G1_R1__04633	group1
AT2G27730	AT2G27730.3	NA	protein_coding	0	3	0	0	0	0	3	chr2:11821678-11821678|G1_R3__07740,chr2:11821672-11821672|G1_R2__07697,chr2:11821818-11821818|G1_R1__01984	group1
AT2G28305	AT2G28305.3	LOG1	protein_coding	0	0	0	3	2	0	3	chr2:12084394-12084394|G1_R3__05478,chr2:12084418-12084418|G1_R2__06409,chr2:12084393-12084393|G1_R1__04338	group1
AT2G28350	AT2G28350.2	ARF10	protein_coding	0	0	0	3	0	0	3	chr2:12116851-12116851|G1_R3__06781,chr2:12116777-12116777|G1_R2__08834,chr2:12116862-12116862|G1_R2__08160	group1
AT2G32870	AT2G32870.2	NA	protein_coding	0	0	0	3	0	0	3	chr2:13944694-13944694|G1_R3__06603,chr2:13944868-13944868|G1_R3__06819,chr2:13944685-13944685|G1_R2__04759	group1
AT2G33870	AT2G33870.1	RABA1H	protein_coding	0	0	1	0	0	2	3	chr2:14337914-14337914|G1_R3__10307,chr2:14338106-14338106|G1_R3__09293,chr2:14337926-14337926|G1_R2__08175	group1
AT2G34185	AT2G34185.3	NA	protein_coding	0	0	0	3	0	0	3	chr2:14435845-14435845|G1_R3__10132,chr2:14436054-14436054|G1_R3__09318,chr2:14436100-14436100|G1_R2__07380	group1
AT2G34450	AT2G34450.4	NA	protein_coding	0	0	0	3	0	0	3	chr2:14527822-14527822|G1_R3__04762,chr2:14527804-14527804|G1_R2__06234,chr2:14527851-14527851|G1_R1__05002	group1
AT2G35343	AT2G35343.1	NA	protein_coding	0	0	0	2	0	1	3	chr2:14879835-14879835|G1_R3__06626,chr2:14879804-14879804|G1_R2__04767,chr2:14879773-14879773|G1_R1__05665	group1
AT2G35710	AT2G35710.1	PGSIP8	protein_coding	0	0	3	0	3	0	3	chr2:15010992-15010992|G1_R2__07516,chr2:15011117-15011117|G1_R2__09121,chr2:15011264-15011264|G1_R1__03882	group1
AT2G37050	AT2G37050.4	NA	protein_coding	0	0	0	3	0	0	3	chr2:15573583-15573583|G1_R3__05574,chr2:15573609-15573609|G1_R2__06251,chr2:15573626-15573626|G1_R1__06366	group1
AT2G37260	AT2G37260.1	WRKY44	protein_coding	0	0	3	0	0	0	3	chr2:15645951-15645951|G1_R3__07635,chr2:15646386-15646386|G1_R3__08194,chr2:15646541-15646541|G1_R3__06507	group1
AT2G37770	AT2G37770.1	AKR4C9	protein_coding	0	0	0	3	2	0	3	chr2:15836718-15836718|G1_R3__04889,chr2:15836736-15836736|G1_R2__05709,chr2:15836694-15836694|G1_R1__03771	group1
AT2G38460	AT2G38460.7	IREG1	protein_coding	0	0	0	3	0	0	3	chr2:16105969-16105969|G1_R3__04511,chr2:16105968-16105968|G1_R2__04832,chr2:16105970-16105970|G1_R1__04044	group1
AT2G38620	AT2G38620.1	CDKB1-2	protein_coding	0	0	0	3	0	0	3	chr2:16153963-16153963|G1_R3__04501,chr2:16153989-16153989|G1_R2__05487,chr2:16153968-16153968|G1_R1__05179	group1
AT2G39435	AT2G39435.2	NA	protein_coding	0	0	3	0	0	0	3	chr2:16464872-16464872|G1_R3__07598,chr2:16465067-16465067|G1_R3__09804,chr2:16464874-16464874|G1_R1__06143	group1
AT2G39435	AT2G39435.4	NA	protein_coding	2	0	0	1	3	0	1	chr2:16464737-16464737|G1_R3__09344,chr2:16467312-16467312|G1_R3__08900,chr2:16467307-16467307|G1_R2__08738	group1
AT2G41170	AT2G41170.1	NA	protein_coding	0	0	1	2	2	0	3	chr2:17159140-17159140|G1_R3__08322,chr2:17159147-17159147|G1_R2__06963,chr2:17160781-17160781|G1_R1__07109	group1
AT2G41505	AT2G41505.3	NA	protein_coding	0	0	0	3	0	0	3	chr2:17313317-17313317|G1_R3__06711,chr2:17313393-17313393|G1_R2__05194,chr2:17313332-17313332|G1_R1__04718	group1
AT2G43670	AT2G43670.1	NA	protein_coding	0	0	2	1	2	0	3	chr2:18105530-18105530|G1_R3__10476,chr2:18105721-18105721|G1_R3__10115,chr2:18105883-18105883|G1_R3__09954	group1
AT2G44020	AT2G44020.1	NA	protein_coding	0	0	1	2	2	0	3	chr2:18217593-18217593|G1_R3__09296,chr2:18217618-18217618|G1_R2__08497,chr2:18219180-18219180|G1_R1__05962	group1
AT2G45010	AT2G45010.2	NA	protein_coding	0	1	2	0	4	0	3	chr2:18568271-18568271|G1_R3__10702,chr2:18568838-18568838|G1_R1__06300,chr2:18569602-18569602|G1_R1__03103	group1
AT2G45280	AT2G45280.1	ATRAD51C	protein_coding	0	0	0	3	0	0	3	chr2:18672181-18672181|G1_R3__05595,chr2:18672167-18672167|G1_R2__05182,chr2:18672164-18672164|G1_R1__05220	group1
AT2G45630	AT2G45630.2	NA	protein_coding	0	0	0	3	3	0	3	chr2:18797179-18797179|G1_R3__08215,chr2:18797099-18797099|G1_R2__08813,chr2:18797160-18797160|G1_R1__06446	group1
AT2G46380	AT2G46380.2	NA	protein_coding	0	0	3	0	3	0	3	chr2:19041400-19041400|G1_R2__07021,chr2:19042004-19042004|G1_R2__07479,chr2:19042137-19042137|G1_R2__07537	group1
AT2G46740	AT2G46740.1	GULLO5	protein_coding	0	0	3	0	0	0	3	chr2:19205711-19205711|G1_R3__09859,chr2:19207351-19207351|G1_R3__10470,chr2:19205715-19205715|G1_R2__08620	group1
AT2G48075	AT2G48075.1	NA	protein_coding	1	0	2	0	0	0	2	chr2:19664383-19664383|G1_R3__08348,chr2:19664404-19664404|G1_R2__07964,chr2:19664893-19664893|G1_R2__09458	group1
AT3G01480	AT3G01480.2	CYP38	protein_coding	0	0	0	3	0	0	3	chr3:190717-190717|G1_R3__13556,chr3:190718-190718|G1_R2__10418,chr3:190683-190683|G1_R1__09423	group1
AT3G02890	AT3G02890.3	NA	protein_coding	0	0	0	3	0	0	3	chr3:645421-645421|G1_R3__13514,chr3:645431-645431|G1_R2__12065,chr3:645458-645458|G1_R1__09422	group1
AT3G02980	AT3G02980.1	MCC1	protein_coding	0	0	2	1	2	0	3	chr3:670964-670964|G1_R3__16697,chr3:671500-671500|G1_R3__15459,chr3:670748-670748|G1_R2__14222	group1
AT3G03590	AT3G03590.1	NA	protein_coding	0	0	1	2	2	0	3	chr3:865255-865255|G1_R3__16791,chr3:865234-865234|G1_R2__11368,chr3:866384-866384|G1_R1__10810	group1
AT3G03773	AT3G03773.3	NA	protein_coding	0	0	0	3	2	0	3	chr3:953493-953493|G1_R3__14334,chr3:953709-953709|G1_R3__14714,chr3:953761-953761|G1_R2__11855	group1
AT3G05030	AT3G05030.3	NHX2	protein_coding	0	0	0	3	1	0	3	chr3:1393360-1393360|G1_R3__13009,chr3:1393375-1393375|G1_R2__11226,chr3:1393343-1393343|G1_R1__10085	group1
AT3G05190	AT3G05190.1	NA	protein_coding	0	0	3	0	0	0	3	chr3:1472407-1472407|G1_R2__14533,chr3:1473913-1473913|G1_R2__14178,chr3:1474046-1474046|G1_R2__14093	group1
AT3G05340	AT3G05340.1	PCMP-E83	protein_coding	1	0	1	1	1	0	2	chr3:1523919-1523919|G1_R3__18093,chr3:1526173-1526173|G1_R3__18601,chr3:1524300-1524300|G1_R2__15949	group1
AT3G09440	AT3G09440.2	HSP70-3	protein_coding	0	0	0	3	0	0	3	chr3:2902997-2902997|G1_R3__13485,chr3:2903382-2903382|G1_R3__19103,chr3:2902991-2902991|G1_R2__12777	group1
AT3G10300	AT3G10300.2	NA	protein_coding	0	0	0	3	0	0	3	chr3:3188082-3188082|G1_R3__11598,chr3:3188084-3188084|G1_R2__11549,chr3:3188247-3188247|G1_R1__13327	group1
AT3G10860	AT3G10860.2	NA	protein_coding	0	0	0	3	0	0	3	chr3:3400638-3400638|G1_R3__12042,chr3:3400682-3400682|G1_R2__11906,chr3:3400621-3400621|G1_R1__08967	group1
AT3G11240	AT3G11240.1	ATE2	protein_coding	0	0	3	0	0	0	3	chr3:3520193-3520193|G1_R3__16736,chr3:3520566-3520566|G1_R3__17300,chr3:3520188-3520188|G1_R2__12634	group1
AT3G11470	AT3G11470.5	NA	protein_coding	0	0	0	3	0	0	3	chr3:3610182-3610182|G1_R3__12016,chr3:3610194-3610194|G1_R2__11287,chr3:3610181-3610181|G1_R1__11166	group1
AT3G11850	AT3G11850.2	NA	protein_coding	0	1	0	2	1	0	3	chr3:3739002-3739002|G1_R3__16291,chr3:3741661-3741661|G1_R3__18510,chr3:3739022-3739022|G1_R2__11856	group1
AT3G13430	AT3G13430.1	NA	protein_coding	0	0	0	3	0	0	3	chr3:4368753-4368753|G1_R3__15178,chr3:4368743-4368743|G1_R2__12981,chr3:4368929-4368929|G1_R2__15235	group1
AT3G13760	AT3G13760.1	NA	protein_coding	0	0	3	0	0	0	3	chr3:4517679-4517679|G1_R3__18603,chr3:4517858-4517858|G1_R3__17605,chr3:4517856-4517856|G1_R2__14197	group1
AT3G13784	AT3G13784.3	CWINV5	protein_coding	0	0	3	0	0	0	3	chr3:4528564-4528564|G1_R3__15632,chr3:4529219-4529219|G1_R3__16919,chr3:4528570-4528570|G1_R2__11298	group1
AT3G14550	AT3G14550.1	GGPS3	protein_coding	0	0	2	0	0	1	3	chr3:4885062-4885062|G1_R3__18571,chr3:4885920-4885920|G1_R3__18116,chr3:4886302-4886302|G1_R2__15630	group1
AT3G15020	AT3G15020.2	mMDH2	protein_coding	0	0	0	3	2	0	3	chr3:5058087-5058087|G1_R3__13732,chr3:5058086-5058086|G1_R2__12046,chr3:5058105-5058105|G1_R1__13218	group1
AT3G15030	AT3G15030.1	TCP4	protein_coding	0	0	0	3	0	0	3	chr3:5063857-5063857|G1_R3__17517,chr3:5063719-5063719|G1_R2__15815,chr3:5063961-5063961|G1_R2__14447	group1
AT3G17470	AT3G17470.3	ATCRSH	protein_coding	0	0	0	3	0	0	3	chr3:5982001-5982001|G1_R3__14708,chr3:5981997-5981997|G1_R2__11510,chr3:5981994-5981994|G1_R1__10151	group1
AT3G17650	AT3G17650.2	YSL5	protein_coding	0	0	0	3	0	0	3	chr3:6037167-6037167|G1_R3__13360,chr3:6037168-6037168|G1_R2__10064,chr3:6037163-6037163|G1_R1__07853	group1
AT3G17668	AT3G17668.2	ENA	protein_coding	0	0	0	3	1	0	3	chr3:6040371-6040371|G1_R3__11280,chr3:6040394-6040394|G1_R2__11157,chr3:6040370-6040370|G1_R1__11660	group1
AT3G17890	AT3G17890.1	NA	protein_coding	0	0	2	1	3	0	3	chr3:6127674-6127674|G1_R3__18841,chr3:6127894-6127894|G1_R3__19145,chr3:6127651-6127651|G1_R2__15446	group1
AT3G18035	AT3G18035.2	HON4	protein_coding	0	0	0	3	0	0	3	chr3:6169251-6169251|G1_R3__11933,chr3:6169249-6169249|G1_R1__09135,chr3:6169323-6169323|G1_R1__11784	group1
AT3G18680	AT3G18680.1	NA	protein_coding	0	0	0	3	0	0	3	chr3:6429529-6429529|G1_R2__10054,chr3:6429601-6429601|G1_R2__12369,chr3:6429649-6429649|G1_R1__13382	group1
AT3G19180	AT3G19180.2	CDP1	protein_coding	0	0	0	3	0	0	3	chr3:6637024-6637024|G1_R3__13992,chr3:6637035-6637035|G1_R2__12052,chr3:6637023-6637023|G1_R1__10771	group1
AT3G20270	AT3G20270.5	NA	protein_coding	0	3	0	0	0	0	3	chr3:7068820-7068820|G1_R3__11219,chr3:7068833-7068833|G1_R2__10692,chr3:7068756-7068756|G1_R1__11464	group1
AT3G22220	AT3G22220.3	NA	protein_coding	0	3	0	0	0	0	3	chr3:7842693-7842693|G1_R3__17274,chr3:7842619-7842619|G1_R1__12610,chr3:7842700-7842700|G1_R1__12611	group1
AT3G24590	AT3G24590.1	PLSP1	protein_coding	0	0	0	3	0	0	3	chr3:8972053-8972053|G1_R3__11266,chr3:8972080-8972080|G1_R2__11149,chr3:8972049-8972049|G1_R1__07592	group1
AT3G24740	AT3G24740.2	NA	protein_coding	0	0	0	3	0	0	3	chr3:9033686-9033686|G1_R3__15681,chr3:9033708-9033708|G1_R2__12035,chr3:9033692-9033692|G1_R1__10804	group1
AT3G25805	AT3G25805.1	NA	protein_coding	0	0	3	0	1	0	3	chr3:9426963-9426963|G1_R3__18118,chr3:9427113-9427113|G1_R3__15629,chr3:9426390-9426390|G1_R2__14563	group1
AT3G26040	AT3G26040.1	NA	protein_coding	0	0	3	0	2	0	3	chr3:9519870-9519870|G1_R3__18854,chr3:9520567-9520567|G1_R3__18960,chr3:9520671-9520671|G1_R3__18750	group1
AT3G26782	AT3G26782.1	PCMP-H34	protein_coding	0	0	3	0	2	0	3	chr3:9852578-9852578|G1_R3__15130,chr3:9852416-9852416|G1_R2__14421,chr3:9852594-9852594|G1_R2__10682	group1
AT3G27340	AT3G27340.4	NA	protein_coding	0	0	0	3	0	0	3	chr3:10122834-10122834|G1_R3__13124,chr3:10122830-10122830|G1_R2__12090,chr3:10122860-10122860|G1_R1__12120	group1
AT3G27870	AT3G27870.2	ALA8	protein_coding	0	0	0	3	0	0	3	chr3:10335338-10335338|G1_R3__13807,chr3:10335345-10335345|G1_R2__10558,chr3:10335340-10335340|G1_R1__10362	group1
AT3G28130	AT3G28130.4	NA	protein_coding	0	0	0	3	0	0	3	chr3:10468726-10468726|G1_R3__12795,chr3:10468748-10468748|G1_R2__10852,chr3:10468709-10468709|G1_R1__10945	group1
AT3G43700	AT3G43700.2	BPM6	protein_coding	0	0	0	3	1	0	3	chr3:15603721-15603721|G1_R3__17797,chr3:15603550-15603550|G1_R2__15297,chr3:15603725-15603725|G1_R2__14346	group1
AT3G43980	AT3G43980.1	RPS29C	protein_coding	0	0	0	3	3	0	3	chr3:15778461-15778461|G1_R3__12150,chr3:15778407-15778407|G1_R2__09749,chr3:15778475-15778475|G1_R1__11748	group1
AT3G44660	AT3G44660.1	HDA10	protein_coding	0	0	3	0	0	0	3	chr3:16215500-16215500|G1_R3__18438,chr3:16215360-16215360|G1_R2__14610,chr3:16215487-16215487|G1_R2__14241	group1
AT3G48390	AT3G48390.1	NA	protein_coding	0	0	2	1	1	0	3	chr3:17923291-17923291|G1_R2__14467,chr3:17921983-17921983|G1_R1__13809,chr3:17922328-17922328|G1_R1__13548	group1
AT3G48600	AT3G48600.2	NA	protein_coding	0	0	0	3	3	0	3	chr3:18010118-18010118|G1_R3__16478,chr3:18010124-18010124|G1_R2__12730,chr3:18010152-18010152|G1_R1__13144	group1
AT3G48880	AT3G48880.1	NA	protein_coding	0	0	0	3	0	0	3	chr3:18129086-18129086|G1_R3__12215,chr3:18129090-18129090|G1_R2__10614,chr3:18129084-18129084|G1_R1__13473	group1
AT3G49450	AT3G49450.1	NA	protein_coding	0	1	2	0	1	0	3	chr3:18337710-18337710|G1_R3__18062,chr3:18338525-18338525|G1_R3__18534,chr3:18337406-18337406|G1_R2__14718	group1
AT3G50570	AT3G50570.1	NA	protein_coding	0	0	3	0	0	0	3	chr3:18767322-18767322|G1_R3__17250,chr3:18767378-18767378|G1_R2__15788,chr3:18767342-18767342|G1_R1__09713	group1
AT3G50810	AT3G50810.2	NA	protein_coding	0	0	1	2	2	0	3	chr3:18888986-18888986|G1_R3__14776,chr3:18888983-18888983|G1_R2__10894,chr3:18889306-18889306|G1_R2__15433	group1
AT3G52105	AT3G52105.1	NA	protein_coding	0	0	0	3	0	0	3	chr3:19323668-19323668|G1_R3__12203,chr3:19323678-19323678|G1_R2__09811,chr3:19323649-19323649|G1_R1__09052	group1
AT3G52120	AT3G52120.2	NA	protein_coding	0	0	0	3	0	0	3	chr3:19331872-19331872|G1_R3__14100,chr3:19331874-19331874|G1_R2__12107,chr3:19331871-19331871|G1_R1__08910	group1
AT3G52700	AT3G52700.1	NA	protein_coding	0	0	2	0	0	1	3	chr3:19538384-19538384|G1_R3__13643,chr3:19533937-19533937|G1_R2__13961,chr3:19538382-19538382|G1_R2__10862	group1
AT3G53920	AT3G53920.2	SIGC	protein_coding	0	0	0	3	0	0	3	chr3:19960973-19960973|G1_R3__12188,chr3:19960945-19960945|G1_R2__12128,chr3:19960977-19960977|G1_R1__08201	group1
AT3G54085	AT3G54085.2	NA	protein_coding	0	0	3	0	4	0	3	chr3:20026789-20026789|G1_R3__14256,chr3:20026940-20026940|G1_R2__13252,chr3:20026801-20026801|G1_R1__08805	group1
AT3G54480	AT3G54480.3	SKIP5	protein_coding	0	0	0	3	0	0	3	chr3:20170840-20170840|G1_R3__11009,chr3:20170790-20170790|G1_R2__12449,chr3:20170834-20170834|G1_R1__09672	group1
AT3G55770	AT3G55770.7	NA	protein_coding	0	0	3	0	0	0	3	chr3:20704722-20704722|G1_R3__13212,chr3:20704724-20704724|G1_R2__10960,chr3:20704723-20704723|G1_R1__11532	group1
AT3G57380	AT3G57380.1	NA	protein_coding	0	0	2	1	2	0	3	chr3:21231355-21231355|G1_R3__18304,chr3:21231687-21231687|G1_R3__16494,chr3:21231672-21231672|G1_R2__13257	group1
AT3G57460	AT3G57460.1	NA	protein_coding	0	0	3	0	3	0	3	chr3:21263193-21263193|G1_R3__16955,chr3:21263088-21263088|G1_R2__14810,chr3:21263191-21263191|G1_R2__13410	group1
AT3G58860	AT3G58860.1	NA	protein_coding	2	0	1	0	0	0	1	chr3:21766184-21766184|G1_R3__18086,chr3:21764850-21764850|G1_R2__14398,chr3:21766196-21766196|G1_R2__16007	group1
AT3G59160	AT3G59160.1	NA	protein_coding	3	0	0	0	0	0	0	chr3:21874476-21874476|G1_R3__13889,chr3:21874467-21874467|G1_R2__11060,chr3:21874435-21874435|G1_R1__12149	group1
AT3G59680	AT3G59680.2	NA	protein_coding	0	0	3	0	0	0	3	chr3:22044226-22044226|G1_R3__15046,chr3:22044238-22044238|G1_R2__14445,chr3:22044222-22044222|G1_R1__10081	group1
AT3G60590	AT3G60590.2	NA	protein_coding	0	0	0	3	0	0	3	chr3:22399768-22399768|G1_R3__11016,chr3:22399779-22399779|G1_R2__11071,chr3:22399759-22399759|G1_R1__08919	group1
AT3G61590	AT3G61590.1	HWS	protein_coding	0	0	0	3	0	0	3	chr3:22794186-22794186|G1_R3__15862,chr3:22794265-22794265|G1_R3__15960,chr3:22794182-22794182|G1_R2__13861	group1
AT3G61760	AT3G61760.1	DRP1B	protein_coding	0	0	1	2	2	0	3	chr3:22860402-22860402|G1_R3__16293,chr3:22860844-22860844|G1_R3__16826,chr3:22860373-22860373|G1_R2__12919	group1
AT3G62300	AT3G62300.1	DUF7	protein_coding	0	0	0	3	0	0	3	chr3:23057088-23057088|G1_R3__11877,chr3:23057102-23057102|G1_R2__11659,chr3:23057087-23057087|G1_R1__09037	group1
AT3G62740	AT3G62740.1	BGLU7	protein_coding	0	0	3	0	0	0	3	chr3:23211957-23211957|G1_R1__10449,chr3:23212092-23212092|G1_R1__10475,chr3:23213495-23213495|G1_R1__10089	group1
AT4G00100	AT4G00100.1	RPS13B	protein_coding	0	0	0	3	3	0	3	chr4:38181-38181|G1_R3__19206,chr4:38186-38186|G1_R2__16311,chr4:38168-38168|G1_R1__14665	group1
AT4G00560	AT4G00560.1	NA	protein_coding	0	0	0	3	3	0	3	chr4:240768-240768|G1_R3__20182,chr4:240754-240754|G1_R2__16282,chr4:240755-240755|G1_R1__14737	group1
AT4G01810	AT4G01810.1	NA	protein_coding	0	0	0	3	3	0	3	chr4:776595-776595|G1_R3__20405,chr4:776597-776597|G1_R2__17804,chr4:776596-776596|G1_R1__14998	group1
AT4G01935	AT4G01935.1	NA	protein_coding	0	0	3	0	3	0	3	chr4:842149-842149|G1_R3__20651,chr4:841577-841577|G1_R2__18059,chr4:842115-842115|G1_R1__14528	group1
AT4G02410	AT4G02410.1	LECRK43	protein_coding	0	0	1	2	2	0	3	chr4:1060081-1060081|G1_R3__20183,chr4:1062010-1062010|G1_R3__19235,chr4:1060051-1060051|G1_R2__16283	group1
AT4G03110	AT4G03110.3	BRN1	protein_coding	0	0	1	2	1	0	3	chr4:1376571-1376571|G1_R3__19189,chr4:1376433-1376433|G1_R2__17420,chr4:1377117-1377117|G1_R1__15575	group1
AT4G03635	AT4G03635.1	NA	protein_coding	0	0	0	3	2	0	3	chr4:1612787-1612787|G1_R3__19216,chr4:1612627-1612627|G1_R2__18335,chr4:1612830-1612830|G1_R2__17701	group1
AT4G04210	AT4G04210.1	PUX4	protein_coding	0	0	0	3	3	0	3	chr4:2031728-2031728|G1_R3__20615,chr4:2031746-2031746|G1_R2__16254,chr4:2031727-2031727|G1_R1__15108	group1
AT4G04350	AT4G04350.1	EMB2369	protein_coding	0	0	2	1	3	0	3	chr4:2133024-2133024|G1_R3__19774,chr4:2133036-2133036|G1_R2__17437,chr4:2133017-2133017|G1_R1__14992	group1
AT4G08810	AT4G08810.1	SUB1	protein_coding	0	0	0	3	1	0	3	chr4:5616096-5616096|G1_R3__19323,chr4:5616078-5616078|G1_R2__17484,chr4:5616129-5616129|G1_R1__15242	group1
AT4G09640	AT4G09640.1	NA	protein_coding	0	0	0	3	3	0	3	chr4:6088409-6088409|G1_R3__19843,chr4:6088283-6088283|G1_R2__18223,chr4:6088406-6088406|G1_R2__17338	group1
AT4G09830	AT4G09830.1	NA	protein_coding	0	0	3	0	2	0	3	chr4:6190579-6190579|G1_R2__17489,chr4:6188875-6188875|G1_R1__15119,chr4:6190574-6190574|G1_R1__14789	group1
AT4G11790	AT4G11790.1	NA	protein_coding	0	0	0	3	3	0	3	chr4:7093315-7093315|G1_R3__19342,chr4:7093349-7093349|G1_R2__17498,chr4:7093313-7093313|G1_R1__15335	group1
AT4G11820	AT4G11820.2	HMGS	protein_coding	0	0	1	2	2	0	3	chr4:7109043-7109043|G1_R2__17493,chr4:7110069-7110069|G1_R2__17499,chr4:7109051-7109051|G1_R1__14559	group1
AT4G13430	AT4G13430.1	IIL1	protein_coding	0	0	0	3	3	0	3	chr4:7804051-7804051|G1_R3__19274,chr4:7804052-7804052|G1_R2__16353,chr4:7804048-7804048|G1_R1__14538	group1
AT4G14760	AT4G14760.2	NET1B	protein_coding	0	0	1	2	2	0	3	chr4:8478844-8478844|G1_R3__19296,chr4:8481245-8481245|G1_R3__19309,chr4:8481195-8481195|G1_R2__17069	group1
AT4G15880	AT4G15880.2	ESD4	protein_coding	0	0	0	3	0	0	3	chr4:9015922-9015922|G1_R3__20554,chr4:9015907-9015907|G1_R2__17329,chr4:9015954-9015954|G1_R1__15420	group1
AT4G16330	AT4G16330.1	NA	protein_coding	0	0	0	3	3	0	3	chr4:9226246-9226246|G1_R3__19698,chr4:9226243-9226243|G1_R2__17938,chr4:9226245-9226245|G1_R1__14811	group1
AT4G17720	AT4G17720.1	NA	protein_coding	0	0	0	3	3	0	3	chr4:9862628-9862628|G1_R3__20633,chr4:9862622-9862622|G1_R2__16452,chr4:9862636-9862636|G1_R1__14683	group1
AT4G17830	AT4G17830.1	NA	protein_coding	0	0	0	3	0	0	3	chr4:9918217-9918217|G1_R3__19279,chr4:9918193-9918193|G1_R2__16358,chr4:9918221-9918221|G1_R1__15006	group1
AT4G18060	AT4G18060.1	SH3P3	protein_coding	0	0	0	3	3	0	3	chr4:10027664-10027664|G1_R3__20012,chr4:10027620-10027620|G1_R2__16960,chr4:10027615-10027615|G1_R1__15218	group1
AT4G19010	AT4G19010.1	4CLL6	protein_coding	0	0	0	3	3	0	3	chr4:10411710-10411710|G1_R3__19539,chr4:10411709-10411709|G1_R2__16670,chr4:10411708-10411708|G1_R1__14879	group1
AT4G22750	AT4G22750.1	PAT13	protein_coding	0	0	0	3	3	0	3	chr4:11949300-11949300|G1_R3__20614,chr4:11949306-11949306|G1_R2__17937,chr4:11949305-11949305|G1_R1__15582	group1
AT4G23500	AT4G23500.1	NA	protein_coding	0	0	2	1	1	0	3	chr4:12264685-12264685|G1_R1__15501,chr4:12266437-12266437|G1_R1__15566,chr4:12267091-12267091|G1_R1__15528	group1
AT4G24560	AT4G24560.1	UBP16	protein_coding	0	0	1	2	3	0	3	chr4:12679359-12679359|G1_R3__19592,chr4:12679313-12679313|G1_R2__17992,chr4:12679565-12679565|G1_R2__18399	group1
AT4G24770	AT4G24770.1	CP31A	protein_coding	0	0	0	3	3	0	3	chr4:12766188-12766188|G1_R3__19631,chr4:12766184-12766184|G1_R2__16793,chr4:12766174-12766174|G1_R1__14654	group1
AT4G25870	AT4G25870.1	NA	protein_coding	0	0	2	1	3	0	3	chr4:13149832-13149832|G1_R3__20137,chr4:13149788-13149788|G1_R2__17675,chr4:13149833-13149833|G1_R1__14885	group1
AT4G26070	AT4G26070.2	MKK1	protein_coding	0	0	0	3	3	0	3	chr4:13219716-13219716|G1_R3__19997,chr4:13219717-13219717|G1_R2__16737,chr4:13219707-13219707|G1_R1__15071	group1
AT4G27020	AT4G27020.1	NA	protein_coding	0	0	2	1	2	0	3	chr4:13568648-13568648|G1_R3__20025,chr4:13568452-13568452|G1_R2__17685,chr4:13568690-13568690|G1_R1__15221	group1
AT4G27500	AT4G27500.1	PPI1	protein_coding	0	0	0	3	3	0	3	chr4:13745940-13745940|G1_R3__19610,chr4:13745942-13745942|G1_R2__16755,chr4:13745933-13745933|G1_R1__14642	group1
AT4G28450	AT4G28450.1	NA	protein_coding	0	0	0	3	3	0	3	chr4:14061680-14061680|G1_R3__20157,chr4:14061547-14061547|G1_R2__18085,chr4:14061675-14061675|G1_R2__17300	group1
AT4G29430	AT4G29430.1	RPS15AE	protein_coding	0	0	0	3	3	0	3	chr4:14473553-14473553|G1_R3__20126,chr4:14473555-14473555|G1_R2__16922,chr4:14473554-14473554|G1_R1__15477	group1
AT4G29890	AT4G29890.1	NA	protein_coding	0	0	0	3	3	0	3	chr4:14610941-14610941|G1_R3__19736,chr4:14610955-14610955|G1_R2__17907,chr4:14610940-14610940|G1_R1__14896	group1
AT4G30890	AT4G30890.1	UBP24	protein_coding	0	0	0	3	3	0	3	chr4:15036271-15036271|G1_R3__19706,chr4:15036227-15036227|G1_R2__16557,chr4:15036273-15036273|G1_R1__14827	group1
AT4G31200	AT4G31200.1	NA	protein_coding	0	0	1	2	2	0	3	chr4:15162205-15162205|G1_R3__19512,chr4:15162159-15162159|G1_R2__17194,chr4:15164382-15164382|G1_R1__15597	group1
AT4G31780	AT4G31780.1	MGD1	protein_coding	0	0	0	3	3	0	3	chr4:15376976-15376976|G1_R3__19382,chr4:15376973-15376973|G1_R2__17900,chr4:15376966-15376966|G1_R1__14815	group1
AT4G32120	AT4G32120.1	HPGT2	protein_coding	0	0	0	3	3	0	3	chr4:15517088-15517088|G1_R3__19462,chr4:15517070-15517070|G1_R2__17135,chr4:15517097-15517097|G1_R1__14961	group1
AT4G32400	AT4G32400.1	BT1	protein_coding	0	0	0	3	3	0	3	chr4:15640279-15640279|G1_R3__19388,chr4:15640280-15640280|G1_R2__16513,chr4:15640256-15640256|G1_R1__14948	group1
AT4G32520	AT4G32520.1	SHM3	protein_coding	0	0	1	2	3	0	3	chr4:15689571-15689571|G1_R2__17956,chr4:15689707-15689707|G1_R2__16517,chr4:15689614-15689614|G1_R1__14949	group1
AT4G32820	AT4G32820.1	NA	protein_coding	0	0	0	3	3	0	3	chr4:15831526-15831526|G1_R3__19495,chr4:15831529-15831529|G1_R2__17170,chr4:15831516-15831516|G1_R1__14597	group1
AT4G33010	AT4G33010.1	GLDP1	protein_coding	0	0	0	3	3	0	3	chr4:15926775-15926775|G1_R3__19463,chr4:15926767-15926767|G1_R2__16506,chr4:15926794-15926794|G1_R1__14588	group1
AT4G33080	AT4G33080.1	NA	protein_coding	0	0	0	3	0	0	3	chr4:15964631-15964631|G1_R3__20279,chr4:15964635-15964635|G1_R2__16618,chr4:15964640-15964640|G1_R1__14868	group1
AT4G33510	AT4G33510.1	DHS2	protein_coding	0	0	0	3	3	0	3	chr4:16118621-16118621|G1_R3__19422,chr4:16118654-16118654|G1_R2__16577,chr4:16118623-16118623|G1_R1__14834	group1
AT4G33530	AT4G33530.1	POT13	protein_coding	0	0	0	3	3	0	3	chr4:16126382-16126382|G1_R3__20268,chr4:16126381-16126381|G1_R2__17168,chr4:16126407-16126407|G1_R1__14965	group1
AT4G33640	AT4G33640.1	NA	protein_coding	0	0	0	2	2	1	3	chr4:16159713-16159713|G1_R3__19499,chr4:16160050-16160050|G1_R3__21058,chr4:16159723-16159723|G1_R1__14599	group1
AT4G34290	AT4G34290.1	NA	protein_coding	0	0	0	3	3	0	3	chr4:16412199-16412199|G1_R3__19407,chr4:16412320-16412320|G1_R3__19704,chr4:16412201-16412201|G1_R2__17982	group1
AT4G36190	AT4G36190.1	NA	protein_coding	0	0	0	3	3	0	3	chr4:17126758-17126758|G1_R3__20584,chr4:17126757-17126757|G1_R2__17185,chr4:17126747-17126747|G1_R1__15510	group1
AT4G37510	AT4G37510.1	RNC1	protein_coding	0	0	0	3	3	0	3	chr4:17626225-17626225|G1_R3__19912,chr4:17626223-17626223|G1_R2__17181,chr4:17626227-17626227|G1_R1__15215	group1
AT4G37760	AT4G37760.1	SQE3	protein_coding	0	0	0	3	3	0	3	chr4:17746441-17746441|G1_R3__20113,chr4:17746477-17746477|G1_R2__17370,chr4:17746458-17746458|G1_R1__14855	group1
AT4G38490	AT4G38490.1	NA	protein_coding	0	0	0	3	4	0	3	chr4:18007248-18007248|G1_R3__20111,chr4:18007253-18007253|G1_R2__17860,chr4:18007369-18007369|G1_R2__17521	group1
AT4G39200	AT4G39200.1	RPS25E	protein_coding	0	0	0	3	3	0	3	chr4:18258536-18258536|G1_R3__20280,chr4:18258537-18258537|G1_R2__17819,chr4:18258534-18258534|G1_R1__15234	group1
AT5G01075	AT5G01075.1	NA	protein_coding	0	0	1	2	3	0	3	chr5:27026-27026|G1_R3__24005,chr5:27025-27025|G1_R1__16619,chr5:27133-27133|G1_R1__16182	group1
AT5G01460	AT5G01460.1	NA	protein_coding	0	0	0	3	0	0	3	chr5:190275-190275|G1_R3__22834,chr5:190353-190353|G1_R2__19964,chr5:190210-190210|G1_R1__16272	group1
AT5G01500	AT5G01500.1	TAAC	protein_coding	0	0	0	3	3	0	3	chr5:201448-201448|G1_R3__22802,chr5:201445-201445|G1_R2__19919,chr5:201446-201446|G1_R1__16879	group1
AT5G02710	AT5G02710.1	NA	protein_coding	0	0	0	3	2	0	3	chr5:614368-614368|G1_R3__21684,chr5:614373-614373|G1_R2__19184,chr5:614364-614364|G1_R1__16426	group1
AT5G04040	AT5G04040.1	SDP1	protein_coding	0	0	1	2	3	0	3	chr5:1093009-1093009|G1_R3__22348,chr5:1093005-1093005|G1_R2__19235,chr5:1093003-1093003|G1_R1__15819	group1
AT5G04240	AT5G04240.1	ELF6	protein_coding	0	0	0	3	1	0	3	chr5:1174842-1174842|G1_R3__21947,chr5:1174689-1174689|G1_R2__19973,chr5:1174844-1174844|G1_R2__20501	group1
AT5G04430	AT5G04430.1	BTR1	protein_coding	0	0	0	3	3	0	3	chr5:1250446-1250446|G1_R3__21651,chr5:1250430-1250430|G1_R2__19133,chr5:1250465-1250465|G1_R1__16269	group1
AT5G06050	AT5G06050.1	NA	protein_coding	0	0	1	2	3	0	3	chr5:1823623-1823623|G1_R3__21647,chr5:1823626-1823626|G1_R2__19131,chr5:1823522-1823522|G1_R1__17130	group1
AT5G07270	AT5G07270.1	XBAT33	protein_coding	0	0	0	3	3	0	3	chr5:2283393-2283393|G1_R3__21654,chr5:2283396-2283396|G1_R2__21024,chr5:2283385-2283385|G1_R1__16270	group1
AT5G07940	AT5G07940.4	NA	protein_coding	0	0	2	1	3	0	3	chr5:2540002-2540002|G1_R3__21597,chr5:2540030-2540030|G1_R2__19470,chr5:2540146-2540146|G1_R1__16138	group1
AT5G07970	AT5G07970.1	NA	protein_coding	0	0	0	3	3	0	3	chr5:2544017-2544017|G1_R3__22517,chr5:2544019-2544019|G1_R2__19917,chr5:2544007-2544007|G1_R1__15791	group1
AT5G08160	AT5G08160.2	ATPK3	protein_coding	0	0	1	2	3	0	3	chr5:2625737-2625737|G1_R3__22305,chr5:2625738-2625738|G1_R2__20457,chr5:2625953-2625953|G1_R1__17247	group1
AT5G08260	AT5G08260.1	SCPL35	protein_coding	0	0	0	3	3	0	3	chr5:2661300-2661300|G1_R3__22324,chr5:2661299-2661299|G1_R2__19942,chr5:2661301-2661301|G1_R1__16890	group1
AT5G08740	AT5G08740.1	NDC1	protein_coding	0	0	0	3	3	0	3	chr5:2848690-2848690|G1_R3__21954,chr5:2848663-2848663|G1_R2__20006,chr5:2848697-2848697|G1_R1__16971	group1
AT5G09890	AT5G09890.1	NA	protein_coding	0	0	0	3	2	0	3	chr5:3085608-3085608|G1_R3__23361,chr5:3085639-3085639|G1_R2__19927,chr5:3085644-3085644|G1_R1__16769	group1
AT5G10720	AT5G10720.1	AHK5	protein_coding	0	0	1	2	2	0	3	chr5:3387151-3387151|G1_R3__23959,chr5:3390582-3390582|G1_R3__23810,chr5:3390565-3390565|G1_R2__20530	group1
AT5G11970	AT5G11970.1	NA	protein_coding	0	1	0	2	2	0	3	chr5:3863146-3863146|G1_R3__21743,chr5:3863158-3863158|G1_R2__19254,chr5:3863631-3863631|G1_R1__17049	group1
AT5G12320	AT5G12320.1	NA	protein_coding	0	0	1	2	2	0	3	chr5:3983960-3983960|G1_R3__21926,chr5:3982987-3982987|G1_R2__21271,chr5:3983962-3983962|G1_R2__20448	group1
AT5G13280	AT5G13280.1	AK1	protein_coding	0	0	0	3	3	0	3	chr5:4252790-4252790|G1_R3__21696,chr5:4252785-4252785|G1_R2__19201,chr5:4252791-4252791|G1_R1__16428	group1
AT5G13850	AT5G13850.1	NACA3	protein_coding	0	0	0	3	3	0	3	chr5:4472726-4472726|G1_R3__23123,chr5:4472719-4472719|G1_R2__20020,chr5:4472716-4472716|G1_R1__17299	group1
AT5G14260	AT5G14260.1	NA	protein_coding	0	0	0	3	0	0	3	chr5:4604315-4604315|G1_R3__22284,chr5:4604318-4604318|G1_R2__19882,chr5:4604316-4604316|G1_R1__15777	group1
AT5G15080	AT5G15080.1	PIX7	protein_coding	0	0	0	3	3	0	3	chr5:4888646-4888646|G1_R3__22952,chr5:4888645-4888645|G1_R2__20613,chr5:4888644-4888644|G1_R1__16799	group1
AT5G15860	AT5G15860.1	ICME	protein_coding	0	0	0	3	3	0	3	chr5:5178583-5178583|G1_R3__22185,chr5:5178572-5178572|G1_R2__20415,chr5:5178598-5178598|G1_R1__16709	group1
AT5G16710	AT5G16710.1	DHAR3	protein_coding	0	0	0	3	3	0	3	chr5:5485020-5485020|G1_R3__22446,chr5:5484991-5484991|G1_R2__20352,chr5:5484984-5484984|G1_R1__17253	group1
AT5G16750	AT5G16750.1	TOZ	protein_coding	0	0	1	2	3	0	3	chr5:5504516-5504516|G1_R3__22172,chr5:5504518-5504518|G1_R2__20969,chr5:5504550-5504550|G1_R1__16802	group1
AT5G17610	AT5G17610.1	NA	protein_coding	0	0	0	3	2	0	3	chr5:5805206-5805206|G1_R3__22650,chr5:5805207-5805207|G1_R2__19387,chr5:5805254-5805254|G1_R1__16644	group1
AT5G18170	AT5G18170.1	GDH1	protein_coding	0	0	0	3	3	0	3	chr5:6008357-6008357|G1_R3__22156,chr5:6008359-6008359|G1_R2__20345,chr5:6008328-6008328|G1_R1__16047	group1
AT5G18830	AT5G18830.1	SPL7	protein_coding	0	0	0	3	3	0	3	chr5:6280421-6280421|G1_R3__22132,chr5:6280412-6280412|G1_R2__19388,chr5:6280402-6280402|G1_R1__16916	group1
AT5G19280	AT5G19280.1	KAPP	protein_coding	0	0	0	3	3	0	3	chr5:6493246-6493246|G1_R3__22131,chr5:6493248-6493248|G1_R2__20901,chr5:6493249-6493249|G1_R1__16235	group1
AT5G19310	AT5G19310.1	CHR23	protein_coding	0	0	1	2	2	0	3	chr5:6499026-6499026|G1_R3__23853,chr5:6503546-6503546|G1_R3__22689,chr5:6503538-6503538|G1_R2__19826	group1
AT5G19420	AT5G19420.1	NA	protein_coding	0	0	0	3	2	0	3	chr5:6547854-6547854|G1_R3__22149,chr5:6547724-6547724|G1_R2__20723,chr5:6547855-6547855|G1_R2__19781	group1
AT5G19660	AT5G19660.1	SBT6.1	protein_coding	0	0	0	3	3	0	3	chr5:6642032-6642032|G1_R3__22437,chr5:6642045-6642045|G1_R2__19395,chr5:6642014-6642014|G1_R1__16701	group1
AT5G19680	AT5G19680.1	NA	protein_coding	0	0	0	3	0	0	3	chr5:6651826-6651826|G1_R3__22176,chr5:6651825-6651825|G1_R2__20595,chr5:6651818-6651818|G1_R1__16705	group1
AT5G19920	AT5G19920.1	NA	protein_coding	0	0	0	3	0	0	3	chr5:6733409-6733409|G1_R3__22692,chr5:6733406-6733406|G1_R2__19830,chr5:6733405-6733405|G1_R1__17078	group1
AT5G22100	AT5G22100.1	NA	protein_coding	0	0	0	3	3	0	3	chr5:7330729-7330729|G1_R3__23564,chr5:7330736-7330736|G1_R2__18793,chr5:7330892-7330892|G1_R2__20299	group1
AT5G22840	AT5G22840.1	NA	protein_coding	0	0	0	3	4	0	3	chr5:7631091-7631091|G1_R3__22445,chr5:7631072-7631072|G1_R2__21067,chr5:7631068-7631068|G1_R1__16990	group1
AT5G23310	AT5G23310.1	FSD3	protein_coding	0	0	0	3	0	0	3	chr5:7852451-7852451|G1_R3__23220,chr5:7852452-7852452|G1_R2__20693,chr5:7852453-7852453|G1_R1__16957	group1
AT5G23510	AT5G23510.2	NA	protein_coding	0	0	0	3	3	0	3	chr5:7929240-7929240|G1_R3__23346,chr5:7929242-7929242|G1_R2__20924,chr5:7929239-7929239|G1_R1__16556	group1
AT5G25480	AT5G25480.1	DNMT2	protein_coding	0	0	0	3	3	0	3	chr5:8869956-8869956|G1_R3__21846,chr5:8869948-8869948|G1_R2__18775,chr5:8869957-8869957|G1_R1__16721	group1
AT5G27490	AT5G27490.1	NA	protein_coding	0	0	1	2	3	0	3	chr5:9703066-9703066|G1_R3__22899,chr5:9702989-9702989|G1_R2__20271,chr5:9703786-9703786|G1_R2__21347	group1
AT5G28050	AT5G28050.1	NA	protein_coding	0	0	0	3	1	0	3	chr5:10043984-10043984|G1_R3__24119,chr5:10044003-10044003|G1_R2__18451,chr5:10044102-10044102|G1_R2__20025	group1
AT5G28290	AT5G28290.1	NEK3	protein_coding	1	0	0	2	2	0	2	chr5:10278756-10278756|G1_R3__23905,chr5:10278748-10278748|G1_R2__21309,chr5:10282888-10282888|G1_R2__21577	group1
AT5G30510	AT5G30510.1	RPS1	protein_coding	0	0	0	3	3	0	3	chr5:11619201-11619201|G1_R3__23334,chr5:11619145-11619145|G1_R2__20980,chr5:11619203-11619203|G1_R1__16291	group1
AT5G38520	AT5G38520.1	NA	protein_coding	0	0	1	2	3	0	3	chr5:15423352-15423352|G1_R3__22104,chr5:15423350-15423350|G1_R2__20560,chr5:15423213-15423213|G1_R1__16617	group1
AT5G40190	AT5G40190.1	NA	protein_coding	0	0	1	2	2	0	3	chr5:16069249-16069249|G1_R3__22406,chr5:16069250-16069250|G1_R2__18603,chr5:16069818-16069818|G1_R1__17093	group1
AT5G41000	AT5G41000.1	YSL4	protein_coding	0	0	2	1	2	0	3	chr5:16422787-16422787|G1_R3__23971,chr5:16423709-16423709|G1_R3__21293,chr5:16423686-16423686|G1_R2__19366	group1
AT5G41120	AT5G41120.1	NA	protein_coding	0	0	3	0	3	0	3	chr5:16455450-16455450|G1_R3__21283,chr5:16455532-16455532|G1_R3__22892,chr5:16455431-16455431|G1_R2__19365	group1
AT5G41410	AT5G41410.1	BEL1	protein_coding	0	0	1	2	2	0	3	chr5:16583871-16583871|G1_R3__23442,chr5:16583869-16583869|G1_R2__19662,chr5:16581263-16581263|G1_R1__16881	group1
AT5G41580	AT5G41580.1	PIAL2	protein_coding	0	0	0	3	3	0	3	chr5:16626496-16626496|G1_R3__23201,chr5:16626484-16626484|G1_R2__20658,chr5:16626509-16626509|G1_R1__17145	group1
AT5G42470	AT5G42470.1	NA	protein_coding	0	0	2	1	2	0	3	chr5:16984705-16984705|G1_R3__21191,chr5:16984535-16984535|G1_R2__19601,chr5:16984805-16984805|G1_R2__19337	group1
AT5G42480	AT5G42480.1	ARC6	protein_coding	0	0	1	2	2	0	3	chr5:16988456-16988456|G1_R3__21217,chr5:16988421-16988421|G1_R2__20052,chr5:16985474-16985474|G1_R1__17241	group1
AT5G42670	AT5G42670.1	NA	protein_coding	1	0	0	2	0	0	2	chr5:17107820-17107820|G1_R2__20241,chr5:17110625-17110625|G1_R2__18668,chr5:17110714-17110714|G1_R2__18670	group1
AT5G43280	AT5G43280.1	DCI1	protein_coding	0	0	1	2	2	0	3	chr5:17368111-17368111|G1_R3__22618,chr5:17369171-17369171|G1_R3__22092,chr5:17369175-17369175|G1_R2__19654	group1
AT5G43490	AT5G43490.1	NA	protein_coding	0	0	0	3	1	0	3	chr5:17468147-17468147|G1_R3__22623,chr5:17468296-17468296|G1_R3__21258,chr5:17468145-17468145|G1_R2__19658	group1
AT5G43710	AT5G43710.1	MNS4	protein_coding	0	0	3	0	3	0	3	chr5:17552308-17552308|G1_R3__22626,chr5:17552287-17552287|G1_R2__19364,chr5:17552302-17552302|G1_R1__16000	group1
AT5G43720	AT5G43720.1	NA	protein_coding	0	0	0	3	3	0	3	chr5:17557346-17557346|G1_R3__22041,chr5:17557347-17557347|G1_R2__20041,chr5:17557345-17557345|G1_R1__15845	group1
AT5G44480	AT5G44480.2	DUR	protein_coding	0	1	2	0	2	0	3	chr5:17920665-17920665|G1_R3__23846,chr5:17923632-17923632|G1_R3__21226,chr5:17923630-17923630|G1_R2__20226	group1
AT5G44560	AT5G44560.1	VPS2.2	protein_coding	0	0	1	2	3	0	3	chr5:17948218-17948218|G1_R3__21299,chr5:17948321-17948321|G1_R3__23301,chr5:17948325-17948325|G1_R2__20258	group1
AT5G45370	AT5G45370.2	NA	protein_coding	0	0	3	0	3	0	3	chr5:18390249-18390249|G1_R3__21297,chr5:18390246-18390246|G1_R2__19680,chr5:18390223-18390223|G1_R1__16636	group1
AT5G45420	AT5G45420.1	MAMYB	protein_coding	0	0	0	3	0	0	3	chr5:18404251-18404251|G1_R3__22890,chr5:18404226-18404226|G1_R2__18663,chr5:18404310-18404310|G1_R1__16336	group1
AT5G46070	AT5G46070.1	NA	protein_coding	0	0	0	3	1	0	3	chr5:18688618-18688618|G1_R3__21189,chr5:18688600-18688600|G1_R2__18584,chr5:18688581-18688581|G1_R1__15966	group1
AT5G46860	AT5G46860.1	SYP22	protein_coding	0	0	0	3	3	0	3	chr5:19012271-19012271|G1_R3__21292,chr5:19012273-19012273|G1_R2__18677,chr5:19012275-19012275|G1_R1__16004	group1
AT5G47020	AT5G47020.1	NA	protein_coding	0	0	0	3	3	0	3	chr5:19089815-19089815|G1_R3__23318,chr5:19089818-19089818|G1_R2__18645,chr5:19089813-19089813|G1_R1__16502	group1
AT5G47040	AT5G47040.1	LON2	protein_coding	0	0	0	3	3	0	3	chr5:19093288-19093288|G1_R3__21284,chr5:19093285-19093285|G1_R2__18671,chr5:19093300-19093300|G1_R1__15855	group1
AT5G47200	AT5G47200.1	RABD2B	protein_coding	0	0	0	3	3	0	3	chr5:19168819-19168819|G1_R3__23007,chr5:19168858-19168858|G1_R2__20227,chr5:19168813-19168813|G1_R1__15982	group1
AT5G48160	AT5G48160.1	OBE2	protein_coding	0	0	1	2	2	0	3	chr5:19527982-19527982|G1_R3__22067,chr5:19527953-19527953|G1_R1__16330,chr5:19529772-19529772|G1_R1__15664	group1
AT5G48680	AT5G48680.1	NA	protein_coding	0	0	0	3	3	0	3	chr5:19744587-19744587|G1_R3__22090,chr5:19744592-19744592|G1_R2__20555,chr5:19744614-19744614|G1_R1__16334	group1
AT5G49430	AT5G49430.1	NA	protein_coding	0	0	0	3	3	0	3	chr5:20037218-20037218|G1_R3__21476,chr5:20037196-20037196|G1_R2__19743,chr5:20037217-20037217|G1_R1__16384	group1
AT5G50330	AT5G50330.1	NA	protein_coding	0	0	0	3	3	0	3	chr5:20485324-20485324|G1_R3__22751,chr5:20485305-20485305|G1_R2__20732,chr5:20485323-20485323|G1_R1__16521	group1
AT5G50375	AT5G50375.1	CPI1	protein_coding	0	0	0	3	1	0	3	chr5:20514127-20514127|G1_R3__22477,chr5:20514141-20514141|G1_R2__18833,chr5:20514136-20514136|G1_R1__17061	group1
AT5G50780	AT5G50780.2	NA	protein_coding	0	0	0	3	3	0	3	chr5:20655084-20655084|G1_R3__21587,chr5:20655093-20655093|G1_R2__20602,chr5:20655070-20655070|G1_R1__17038	group1
AT5G50860	AT5G50860.1	NA	protein_coding	0	0	0	3	3	0	3	chr5:20693695-20693695|G1_R3__21482,chr5:20693710-20693710|G1_R2__20308,chr5:20693694-20693694|G1_R1__16724	group1
AT5G50960	AT5G50960.1	NBP35	protein_coding	0	0	0	3	3	0	3	chr5:20735973-20735973|G1_R3__22502,chr5:20735980-20735980|G1_R2__21073,chr5:20735982-20735982|G1_R1__17079	group1
AT5G51110	AT5G51110.1	ATP1	protein_coding	0	0	1	2	3	0	3	chr5:20778279-20778279|G1_R3__21510,chr5:20778268-20778268|G1_R2__18869,chr5:20778321-20778321|G1_R1__15751	group1
AT5G51340	AT5G51340.1	SCC4	protein_coding	0	0	2	1	2	0	3	chr5:20867160-20867160|G1_R3__21582,chr5:20867258-20867258|G1_R2__20759,chr5:20863871-20863871|G1_R1__17051	group1
AT5G51570	AT5G51570.1	HIR4	protein_coding	0	0	0	3	3	0	3	chr5:20951306-20951306|G1_R3__22466,chr5:20951372-20951372|G1_R2__20895,chr5:20951374-20951374|G1_R1__17026	group1
AT5G53120	AT5G53120.6	SPDS3	protein_coding	0	0	0	3	5	0	3	chr5:21537696-21537696|G1_R3__23078,chr5:21537687-21537687|G1_R2__20403,chr5:21537689-21537689|G1_R1__17237	group1
AT5G53430	AT5G53430.1	ATX5	protein_coding	0	0	0	3	0	0	3	chr5:21683415-21683415|G1_R3__22265,chr5:21683429-21683429|G1_R2__18970,chr5:21683428-21683428|G1_R1__16818	group1
AT5G53860	AT5G53860.2	emb2737	protein_coding	0	0	0	3	3	0	3	chr5:21868658-21868658|G1_R3__23241,chr5:21868660-21868660|G1_R2__20893,chr5:21868657-21868657|G1_R1__16083	group1
AT5G55230	AT5G55230.1	ATMAP65-1	protein_coding	0	0	1	2	3	0	3	chr5:22405195-22405195|G1_R3__23259,chr5:22405263-22405263|G1_R2__20394,chr5:22405182-22405182|G1_R1__16134	group1
AT5G57030	AT5G57030.1	LUT2	protein_coding	0	0	0	3	3	0	3	chr5:23079893-23079893|G1_R3__21588,chr5:23079903-23079903|G1_R2__19054,chr5:23079885-23079885|G1_R1__16606	group1
AT5G57210	AT5G57210.2	NA	protein_coding	0	0	0	3	3	0	3	chr5:23180893-23180893|G1_R3__23910,chr5:23181034-23181034|G1_R3__23158,chr5:23181032-23181032|G1_R2__18741	group1
AT5G57460	AT5G57460.1	NA	protein_coding	0	0	1	2	2	0	3	chr5:23277419-23277419|G1_R3__23506,chr5:23277418-23277418|G1_R2__21230,chr5:23276996-23276996|G1_R1__17270	group1
AT5G57960	AT5G57960.1	NA	protein_coding	0	0	0	3	3	0	3	chr5:23463003-23463003|G1_R3__22230,chr5:23463014-23463014|G1_R2__18827,chr5:23463030-23463030|G1_R1__15745	group1
AT5G58560	AT5G58560.1	FOLK	protein_coding	0	0	0	3	3	0	3	chr5:23672767-23672767|G1_R3__21877,chr5:23672764-23672764|G1_R2__19718,chr5:23672753-23672753|G1_R1__16092	group1
AT5G58800	AT5G58800.2	NA	protein_coding	0	0	0	3	3	0	3	chr5:23745983-23745983|G1_R3__23070,chr5:23745986-23745986|G1_R2__20735,chr5:23746008-23746008|G1_R1__16125	group1
AT5G59420	AT5G59420.1	ORP3C	protein_coding	0	1	0	2	2	0	3	chr5:23964701-23964701|G1_R2__20123,chr5:23961683-23961683|G1_R1__16746,chr5:23964649-23964649|G1_R1__17289	group1
AT5G60920	AT5G60920.2	COB	protein_coding	0	0	2	1	3	0	3	chr5:24511487-24511487|G1_R3__23360,chr5:24511286-24511286|G1_R2__19760,chr5:24511488-24511488|G1_R1__16104	group1
AT5G61910	AT5G61910.4	NA	protein_coding	0	0	0	3	3	0	3	chr5:24855836-24855836|G1_R3__23060,chr5:24855833-24855833|G1_R2__20836,chr5:24855834-24855834|G1_R1__16911	group1
AT5G62520	AT5G62520.1	SRO5	protein_coding	0	0	0	3	0	0	3	chr5:25099679-25099679|G1_R3__21111,chr5:25099628-25099628|G1_R2__18496,chr5:25099681-25099681|G1_R1__15839	group1
AT5G62540	AT5G62540.1	UBC3	protein_coding	0	0	2	1	2	0	3	chr5:25105411-25105411|G1_R2__18558,chr5:25105515-25105515|G1_R2__18560,chr5:25105241-25105241|G1_R1__16752	group1
AT5G62760	AT5G62760.1	NA	protein_coding	0	0	3	0	2	0	3	chr5:25204783-25204783|G1_R3__22398,chr5:25209200-25209200|G1_R3__22015,chr5:25204765-25204765|G1_R2__20876	group1
AT5G62880	AT5G62880.2	ARAC10	protein_coding	0	0	0	3	0	0	3	chr5:25239004-25239004|G1_R3__21112,chr5:25239012-25239012|G1_R2__18498,chr5:25239001-25239001|G1_R1__15840	group1
AT5G63470	AT5G63470.1	NFYC4	protein_coding	0	0	0	3	3	0	3	chr5:25415969-25415969|G1_R3__21166,chr5:25415967-25415967|G1_R2__18550,chr5:25415968-25415968|G1_R1__16447	group1
AT5G63840	AT5G63840.2	RSW3	protein_coding	0	0	0	3	3	0	3	chr5:25548968-25548968|G1_R3__22569,chr5:25548983-25548983|G1_R2__21048,chr5:25548966-25548966|G1_R1__15838	group1
AT5G64920	AT5G64920.1	CIP8	protein_coding	0	0	0	3	0	0	3	chr5:25944243-25944243|G1_R3__21121,chr5:25944125-25944125|G1_R2__20178,chr5:25944242-25944242|G1_R1__15632	group1
AT5G66450	AT5G66450.2	NA	protein_coding	0	0	3	0	1	0	3	chr5:26535452-26535452|G1_R2__21149,chr5:26535578-26535578|G1_R2__19562,chr5:26535928-26535928|G1_R2__19566	group1
AT1G01910	AT1G01910.2	NA	protein_coding	0	0	0	2	0	0	2	chr1:313469-313469|G1_R2__01601_G1_R3__01912,chr1:313471-313471|G1_R1__00979	group1
AT1G03550	AT1G03550.2	SCAMP2	protein_coding	0	0	0	2	0	0	2	chr1:885686-885686|G1_R2__01587,chr1:885727-885727|G1_R1__00348_G1_R3__02271	group1
AT1G03900	AT1G03900.1	ATNAP4	protein_coding	0	0	0	2	2	0	2	chr1:993033-993033|G1_R2__02668_G1_R3__02493,chr1:993032-993032|G1_R1__00980	group1
AT1G04350	AT1G04350.1	NA	protein_coding	0	0	0	2	2	0	2	chr1:1166672-1166672|G1_R2__02467_G1_R3__00544,chr1:1166670-1166670|G1_R1__00642	group1
AT1G05360	AT1G05360.1	KMS2	protein_coding	0	0	1	1	2	0	2	chr1:1567213-1567213|G1_R2__01181,chr1:1567382-1567382|G1_R2__02285_G1_R3__00626	group1
AT1G09130	AT1G09130.3	NA	protein_coding	0	0	2	0	2	0	2	chr1:2939783-2939783|G1_R2__01650,chr1:2939785-2939785|G1_R1__00356_G1_R3__02289	group1
AT1G13170	AT1G13170.2	ORP1D	protein_coding	0	1	0	1	1	0	2	chr1:4492396-4492396|G1_R2__03441,chr1:4488733-4488733|G1_R2__01729_G1_R3__01973	group1
AT1G14990	AT1G14990.1	NA	protein_coding	0	0	0	2	2	0	2	chr1:5167229-5167229|G1_R2__02710_G1_R3__00727,chr1:5167206-5167206|G1_R1__00570	group1
AT1G16240	AT1G16240.1	SYP51	protein_coding	0	0	0	2	2	0	2	chr1:5555072-5555072|G1_R2__02395_G1_R3__02513,chr1:5555106-5555106|G1_R1__00211	group1
AT1G16300	AT1G16300.1	GAPCP2	protein_coding	0	0	0	2	2	0	2	chr1:5577508-5577508|G1_R2__01771,chr1:5577505-5577505|G1_R1__01320_G1_R3__01449	group1
AT1G17500	AT1G17500.1	ALA4	protein_coding	0	0	0	2	2	0	2	chr1:6023398-6023398|G1_R2__00885,chr1:6023349-6023349|G1_R1__00590_G1_R3__00771	group1
AT1G18080	AT1G18080.1	RACK1A	protein_coding	0	0	0	2	2	0	2	chr1:6223975-6223975|G1_R2__00929_G1_R3__00813,chr1:6223977-6223977|G1_R1__00206	group1
AT1G19350	AT1G19350.1	BES1	protein_coding	0	0	0	2	0	0	2	chr1:6690548-6690548|G1_R2__02874_G1_R3__00722,chr1:6690546-6690546|G1_R1__00892	group1
AT1G19580	AT1G19580.1	GAMMACA1	protein_coding	0	0	0	2	1	0	2	chr1:6777160-6777160|G1_R3__01475,chr1:6777411-6777411|G1_R2__01792_G1_R3__02717	group1
AT1G20540	AT1G20540.1	NA	protein_coding	0	0	0	2	2	0	2	chr1:7115240-7115240|G1_R3__02327,chr1:7115258-7115258|G1_R1__01021_G1_R2__00809	group1
AT1G22170	AT1G22170.1	NA	protein_coding	0	0	0	2	2	0	2	chr1:7828171-7828171|G1_R2__00914,chr1:7828129-7828129|G1_R1__01065_G1_R3__02025	group1
AT1G22660	AT1G22660.3	NA	protein_coding	0	0	0	2	0	0	2	chr1:8021578-8021578|G1_R2__02491_G1_R3__01018,chr1:8021601-8021601|G1_R1__01809	group1
AT1G24180	AT1G24180.1	IAR4	protein_coding	0	0	0	2	2	0	2	chr1:8560600-8560600|G1_R3__01013,chr1:8560587-8560587|G1_R1__01149_G1_R2__02352	group1
AT1G24764	AT1G24764.1	ATMAP70-2	protein_coding	0	0	0	2	2	0	2	chr1:8759801-8759801|G1_R2__01227_G1_R3__00773,chr1:8759824-8759824|G1_R1__00903	group1
AT1G25682	AT1G25682.1	NA	protein_coding	0	0	0	2	2	0	2	chr1:9002504-9002504|G1_R3__00737,chr1:9002503-9002503|G1_R1__00573_G1_R2__00853	group1
AT1G26110	AT1G26110.1	DCP5	protein_coding	0	0	0	2	2	0	2	chr1:9024500-9024500|G1_R3__00805,chr1:9024449-9024449|G1_R1__00604_G1_R2__01805	group1
AT1G27385	AT1G27385.1	NA	protein_coding	0	0	0	2	2	0	2	chr1:9511081-9511081|G1_R2__02353_G1_R3__02503,chr1:9511070-9511070|G1_R1__01364	group1
AT1G27900	AT1G27900.2	NA	protein_coding	0	0	0	2	0	0	2	chr1:9715416-9715416|G1_R2__03424,chr1:9715595-9715595|G1_R2__02389_G1_R3__00822	group1
AT1G27960	AT1G27960.3	ECT9	protein_coding	0	0	0	2	2	0	2	chr1:9742306-9742306|G1_R2__02362_G1_R3__02011,chr1:9742327-9742327|G1_R1__01460	group1
AT1G28410	AT1G28410.2	NA	protein_coding	0	0	0	2	2	0	2	chr1:9976423-9976423|G1_R3__01033,chr1:9976422-9976422|G1_R1__01196_G1_R2__00932	group1
AT1G29810	AT1G29810.1	PDL2	protein_coding	0	0	0	2	2	0	2	chr1:10435459-10435459|G1_R2__01332,chr1:10435453-10435453|G1_R1__00417_G1_R3__01746	group1
AT1G31420	AT1G31420.2	FEI1	protein_coding	0	1	0	1	1	0	2	chr1:11249671-11249671|G1_R3__00163,chr1:11253691-11253691|G1_R2__00129_G1_R3__00123	group1
AT1G31440	AT1G31440.1	SH3P1	protein_coding	0	0	0	2	2	0	2	chr1:11256008-11256008|G1_R2__01345,chr1:11256068-11256068|G1_R1__00421_G1_R3__02433	group1
AT1G32530	AT1G32530.1	MIP1	protein_coding	0	0	0	2	2	0	2	chr1:11759556-11759556|G1_R2__01371,chr1:11759553-11759553|G1_R1__00289_G1_R3__02192	group1
AT1G48110	AT1G48110.2	ECT7	protein_coding	0	0	0	2	2	0	2	chr1:17770161-17770161|G1_R3__02536,chr1:17770171-17770171|G1_R1__00375_G1_R2__00038	group1
AT1G49780	AT1G49780.1	PUB26	protein_coding	1	1	0	0	0	0	1	chr1:18430401-18430401|G1_R3__03436,chr1:18430751-18430751|G1_R2__03119_G1_R3__03311	group1
AT1G50575	AT1G50575.1	NA	protein_coding	0	0	1	1	2	0	2	chr1:18728860-18728860|G1_R2__01283_G1_R3__00087,chr1:18728869-18728869|G1_R1__00793	group1
AT1G51940	AT1G51940.1	LYK3	protein_coding	0	0	0	2	2	0	2	chr1:19296059-19296059|G1_R3__00050,chr1:19296054-19296054|G1_R1__00388_G1_R2__00068	group1
AT1G53200	AT1G53200.1	NA	protein_coding	0	0	2	0	2	0	2	chr1:19840552-19840552|G1_R3__00069,chr1:19840542-19840542|G1_R1__00405_G1_R2__00117	group1
AT1G54150	AT1G54150.1	SPL2	protein_coding	0	0	0	2	2	0	2	chr1:20217338-20217338|G1_R3__02373,chr1:20217336-20217336|G1_R1__00829_G1_R2__00256	group1
AT1G54250	AT1G54250.1	NRPB8A	protein_coding	0	0	0	2	2	0	2	chr1:20256343-20256343|G1_R3__01804,chr1:20256342-20256342|G1_R1__01868_G1_R2__01063	group1
AT1G54260	AT1G54260.1	NA	protein_coding	0	0	2	0	2	0	2	chr1:20259171-20259171|G1_R3__00292,chr1:20259168-20259168|G1_R1__01691_G1_R2__01442	group1
AT1G54380	AT1G54380.1	NA	protein_coding	0	0	0	2	1	0	2	chr1:20297951-20297951|G1_R3__03103,chr1:20298189-20298189|G1_R2__00238_G1_R3__02073	group1
AT1G58350	AT1G58350.1	ZW18	protein_coding	0	0	0	2	2	0	2	chr1:21663108-21663108|G1_R2__00295,chr1:21663112-21663112|G1_R1__00479_G1_R3__00262	group1
AT1G67430	AT1G67430.1	RPL17B	protein_coding	0	0	0	2	2	0	2	chr1:25263665-25263665|G1_R2__00393,chr1:25263650-25263650|G1_R1__00110_G1_R3__00336	group1
AT1G67550	AT1G67550.1	URE	protein_coding	0	0	0	2	2	0	2	chr1:25317057-25317057|G1_R2__01092_G1_R3__01610,chr1:25316985-25316985|G1_R1__01386	group1
AT1G67785	AT1G67785.1	NA	protein_coding	0	0	0	2	2	0	2	chr1:25415983-25415983|G1_R2__00462,chr1:25416008-25416008|G1_R1__00523_G1_R3__02584	group1
AT1G67950	AT1G67950.4	NA	protein_coding	0	0	0	2	0	0	2	chr1:25478833-25478833|G1_R3__01252,chr1:25478823-25478823|G1_R1__01010_G1_R2__02600	group1
AT1G68720	AT1G68720.1	TADA	protein_coding	0	0	1	1	2	0	2	chr1:25808862-25808862|G1_R2__01509_G1_R3__01271,chr1:25808798-25808798|G1_R1__01482	group1
AT1G70520	AT1G70520.1	CRK2	protein_coding	0	0	0	2	2	0	2	chr1:26584825-26584825|G1_R3__01882,chr1:26584827-26584827|G1_R1__00149_G1_R2__02455	group1
AT1G70530	AT1G70530.1	CRK3	protein_coding	0	0	0	2	2	0	2	chr1:26588628-26588628|G1_R2__00561_G1_R3__00482,chr1:26588627-26588627|G1_R1__00557	group1
AT1G71040	AT1G71040.1	LPR2	protein_coding	0	0	0	2	2	0	2	chr1:26797196-26797196|G1_R3__02259,chr1:26797197-26797197|G1_R1__00145_G1_R2__00504	group1
AT1G74060	AT1G74060.1	RPL6B	protein_coding	0	0	0	2	1	0	2	chr1:27849909-27849909|G1_R3__01637,chr1:27849928-27849928|G1_R1__01266_G1_R2__01563	group1
AT1G74410	AT1G74410.1	ATL24	protein_coding	0	0	0	2	2	0	2	chr1:27967830-27967830|G1_R2__01897,chr1:27967822-27967822|G1_R1__01583_G1_R3__02385	group1
AT1G74730	AT1G74730.1	NA	protein_coding	0	0	0	2	2	0	2	chr1:28079913-28079913|G1_R2__01569_G1_R3__00486,chr1:28079914-28079914|G1_R1__01748	group1
AT1G74790	AT1G74790.1	HIPL1	protein_coding	0	0	0	2	2	0	2	chr1:28101697-28101697|G1_R2__00445,chr1:28101675-28101675|G1_R1__00516_G1_R3__00373	group1
AT1G75210	AT1G75210.2	NA	protein_coding	0	0	0	2	2	0	2	chr1:28228915-28228915|G1_R2__02152_G1_R3__01239,chr1:28228866-28228866|G1_R1__01743	group1
AT1G75730	AT1G75730.1	NA	protein_coding	0	0	0	2	2	0	2	chr1:28435883-28435883|G1_R2__02626,chr1:28435881-28435881|G1_R1__00541_G1_R3__01626	group1
AT1G78600	AT1G78600.1	LZF1	protein_coding	0	0	0	2	2	0	2	chr1:29568784-29568784|G1_R2__03049,chr1:29568785-29568785|G1_R1__01087_G1_R3__02481	group1
AT2G01220	AT2G01220.2	NA	protein_coding	0	0	0	2	2	0	2	chr2:126303-126303|G1_R2__04597,chr2:126299-126299|G1_R1__02150_G1_R3__04293	group1
AT2G04845	AT2G04845.2	NA	protein_coding	0	0	0	2	0	0	2	chr2:1702317-1702317|G1_R2__05375_G1_R3__07251,chr2:1702314-1702314|G1_R1__05363	group1
AT2G15430	AT2G15430.3	NRPB3	protein_coding	0	0	0	2	0	0	2	chr2:6735649-6735649|G1_R3__04705,chr2:6735646-6735646|G1_R1__03163_G1_R2__05861	group1
AT2G16390	AT2G16390.2	DRD1	protein_coding	0	0	0	2	0	0	2	chr2:7101238-7101238|G1_R3__06172,chr2:7101233-7101233|G1_R1__03171_G1_R2__04654	group1
AT2G20550	AT2G20550.2	NA	protein_coding	0	2	0	0	0	0	2	chr2:8847122-8847122|G1_R2__08925,chr2:8847272-8847272|G1_R2__09017_G1_R3__08947	group1
AT2G20850	AT2G20850.2	SRF1	protein_coding	0	0	0	2	0	0	2	chr2:8975501-8975501|G1_R2__05964_G1_R3__03604,chr2:8975504-8975504|G1_R1__03960	group1
AT2G21590	AT2G21590.6	APL4	protein_coding	0	0	0	2	0	0	2	chr2:9242275-9242275|G1_R2__06335_G1_R3__03661,chr2:9242270-9242270|G1_R1__02305	group1
AT2G21830	AT2G21830.2	NA	protein_coding	0	0	0	2	1	0	2	chr2:9305753-9305753|G1_R2__08726,chr2:9305752-9305752|G1_R1__04298_G1_R3__05185	group1
AT2G22260	AT2G22260.7	NA	protein_coding	0	0	0	2	0	0	2	chr2:9463147-9463147|G1_R2__04661_G1_R3__05162,chr2:9463157-9463157|G1_R1__02652	group1
AT2G23910	AT2G23910.2	NA	protein_coding	0	0	2	0	5	0	2	chr2:10179500-10179500|G1_R2__08812,chr2:10179599-10179599|G1_R2__08905_G1_R3__09451	group1
AT2G26300	AT2G26300.2	GPA1	protein_coding	0	2	0	0	0	0	2	chr2:11197448-11197448|G1_R2__05987,chr2:11197450-11197450|G1_R1__04843_G1_R3__05207	group1
AT2G37650	AT2G37650.1	SCL9	protein_coding	0	0	0	2	0	0	2	chr2:15795119-15795119|G1_R2__06500,chr2:15795124-15795124|G1_R1__06634_G1_R3__04986	group1
AT2G39470	AT2G39470.3	PNSL1	protein_coding	0	0	0	2	1	0	2	chr2:16477698-16477698|G1_R2__04805_G1_R3__06322,chr2:16477711-16477711|G1_R1__04731	group1
AT2G40120	AT2G40120.1	NA	protein_coding	0	0	1	1	1	0	2	chr2:16755700-16755700|G1_R2__08577,chr2:16755042-16755042|G1_R2__06896_G1_R3__06682	group1
AT2G41190	AT2G41190.2	AVT1A	protein_coding	0	0	0	2	0	0	2	chr2:17167494-17167494|G1_R2__06054,chr2:17167492-17167492|G1_R1__04793_G1_R3__06860	group1
AT2G43500	AT2G43500.9	NA	protein_coding	0	0	0	2	0	0	2	chr2:18066552-18066552|G1_R2__05720_G1_R3__04909,chr2:18066595-18066595|G1_R1__04683	group1
AT2G44065	AT2G44065.3	NA	protein_coding	0	2	0	0	0	0	2	chr2:18228697-18228697|G1_R2__09092,chr2:18228540-18228540|G1_R2__06541_G1_R3__06767	group1
AT3G01170	AT3G01170.2	NA	protein_coding	0	0	0	2	0	0	2	chr3:58861-58861|G1_R2__10399,chr3:58858-58858|G1_R1__08010_G1_R3__13069	group1
AT3G04020	AT3G04020.4	NA	protein_coding	0	0	0	2	0	0	2	chr3:1042433-1042433|G1_R2__11920,chr3:1042428-1042428|G1_R1__12452_G1_R3__12714	group1
AT3G04450	AT3G04450.3	PHL13	protein_coding	0	0	0	2	0	0	2	chr3:1186314-1186314|G1_R2__12066_G1_R3__12646,chr3:1186291-1186291|G1_R1__08752	group1
AT3G07360	AT3G07360.3	PUB9	protein_coding	0	0	0	2	0	0	2	chr3:2356739-2356739|G1_R2__12908_G1_R3__13594,chr3:2356741-2356741|G1_R1__11353	group1
AT3G11960	AT3G11960.1	NA	protein_coding	0	0	0	2	0	0	2	chr3:3793198-3793198|G1_R3__14607,chr3:3793196-3793196|G1_R1__10415_G1_R2__12286	group1
AT3G18960	AT3G18960.1	NA	protein_coding	0	0	2	0	0	0	2	chr3:6543524-6543524|G1_R3__13938,chr3:6543522-6543522|G1_R1__10410_G1_R2__11119	group1
AT3G21350	AT3G21350.1	MED6	protein_coding	0	0	0	2	0	0	2	chr3:7518678-7518678|G1_R2__11186_G1_R3__13410,chr3:7518643-7518643|G1_R1__09411	group1
AT3G23870	AT3G23870.3	NA	protein_coding	0	0	0	2	0	0	2	chr3:8621828-8621828|G1_R2__11485_G1_R3__12934,chr3:8621829-8621829|G1_R1__10009	group1
AT3G26370	AT3G26370.2	PAGR	protein_coding	0	0	0	2	2	0	2	chr3:9659751-9659751|G1_R3__12425,chr3:9659745-9659745|G1_R1__10011_G1_R2__11757	group1
AT3G26700	AT3G26700.4	NA	protein_coding	0	0	0	2	1	0	2	chr3:9812434-9812434|G1_R3__17853,chr3:9812614-9812614|G1_R2__10157_G1_R3__12977	group1
AT3G32030	AT3G32030.1	TPS30	protein_coding	0	0	2	0	0	0	2	chr3:13032722-13032722|G1_R3__17642,chr3:13032904-13032904|G1_R2__15902_G1_R3__18918	group1
AT3G49630	AT3G49630.3	NA	protein_coding	0	0	0	2	0	0	2	chr3:18400379-18400379|G1_R2__09755,chr3:18400422-18400422|G1_R1__11275_G1_R3__13174	group1
AT3G52155	AT3G52155.2	NA	protein_coding	0	0	0	2	0	0	2	chr3:19344877-19344877|G1_R3__12823,chr3:19344873-19344873|G1_R1__09331_G1_R2__11589	group1
AT3G54870	AT3G54870.1	KINUC	protein_coding	0	0	0	2	0	0	2	chr3:20336618-20336618|G1_R2__13333,chr3:20336612-20336612|G1_R1__12867_G1_R3__15357	group1
AT3G56470	AT3G56470.1	NA	protein_coding	0	0	0	2	2	0	2	chr3:20936214-20936214|G1_R3__12232,chr3:20936211-20936211|G1_R1__11805_G1_R2__13069	group1
AT3G58160	AT3G58160.4	XI-J	protein_coding	0	0	0	2	0	0	2	chr3:21541992-21541992|G1_R2__09868_G1_R3__13668,chr3:21542001-21542001|G1_R1__11126	group1
AT3G58620	AT3G58620.2	TTL4	protein_coding	0	0	0	2	2	0	2	chr3:21682987-21682987|G1_R2__12629,chr3:21682986-21682986|G1_R1__10624_G1_R3__12914	group1
AT3G62620	AT3G62620.2	NA	protein_coding	0	0	0	2	1	0	2	chr3:23161660-23161660|G1_R2__11483,chr3:23161652-23161652|G1_R1__08728_G1_R3__11901	group1
AT4G00180	AT4G00180.1	YAB3	protein_coding	0	0	0	2	2	0	2	chr4:72736-72736|G1_R2__16322_G1_R3__19218,chr4:72760-72760|G1_R1__14529	group1
AT4G00500	AT4G00500.2	NA	protein_coding	0	0	1	1	2	0	2	chr4:225207-225207|G1_R2__17803_G1_R3__19669,chr4:225225-225225|G1_R1__15110	group1
AT4G00860	AT4G00860.1	ATOZI1	protein_coding	0	0	0	2	2	0	2	chr4:359432-359432|G1_R2__17017_G1_R3__19813,chr4:359428-359428|G1_R1__14750	group1
AT4G01690	AT4G01690.1	PPOX1	protein_coding	0	0	0	2	2	0	2	chr4:732348-732348|G1_R2__17831_G1_R3__19798,chr4:732314-732314|G1_R1__14522	group1
AT4G08320	AT4G08320.1	TPR8	protein_coding	0	0	0	2	2	0	2	chr4:5255046-5255046|G1_R2__16410_G1_R3__19854,chr4:5255009-5255009|G1_R1__15232	group1
AT4G09180	AT4G09180.1	BHLH81	protein_coding	0	0	0	2	2	0	2	chr4:5849591-5849591|G1_R2__17503_G1_R3__19696,chr4:5849579-5849579|G1_R1__15563	group1
AT4G11220	AT4G11220.1	RTNLB2	protein_coding	0	0	0	2	2	0	2	chr4:6838051-6838051|G1_R2__17710,chr4:6838030-6838030|G1_R1__14765_G1_R3__19677	group1
AT4G11600	AT4G11600.1	GPX6	protein_coding	0	0	0	2	0	0	2	chr4:7009910-7009910|G1_R2__16432_G1_R3__19694,chr4:7009909-7009909|G1_R1__15024	group1
AT4G14500	AT4G14500.1	NA	protein_coding	0	0	0	2	3	0	2	chr4:8337342-8337342|G1_R2__17728_G1_R3__19329,chr4:8337323-8337323|G1_R1__15121	group1
AT4G15080	AT4G15080.1	PAT19	protein_coding	0	0	0	2	0	0	2	chr4:8608766-8608766|G1_R2__17043,chr4:8608764-8608764|G1_R1__14769_G1_R3__19289	group1
AT4G16520	AT4G16520.1	ATG8F	protein_coding	0	0	0	2	2	0	2	chr4:9306826-9306826|G1_R2__16465_G1_R3__19360,chr4:9306828-9306828|G1_R1__15095	group1
AT4G18040	AT4G18040.1	EIF4E1	protein_coding	0	0	0	2	2	0	2	chr4:10016699-10016699|G1_R2__16918_G1_R3__19525,chr4:10016701-10016701|G1_R1__15301	group1
AT4G18480	AT4G18480.1	CHLI1	protein_coding	0	0	0	2	2	0	2	chr4:10201859-10201859|G1_R2__16698,chr4:10201861-10201861|G1_R1__14623_G1_R3__19562	group1
AT4G19140	AT4G19140.1	NA	protein_coding	0	0	1	1	2	0	2	chr4:10471338-10471338|G1_R2__17410,chr4:10471203-10471203|G1_R2__17892_G1_R3__19621	group1
AT4G19160	AT4G19160.1	NA	protein_coding	0	0	0	2	2	0	2	chr4:10480043-10480043|G1_R2__17991,chr4:10480014-10480014|G1_R1__15103_G1_R3__20643	group1
AT4G20260	AT4G20260.2	PCAP1	protein_coding	0	0	0	2	2	0	2	chr4:10943271-10943271|G1_R2__16748,chr4:10943270-10943270|G1_R1__14639_G1_R3__19604	group1
AT4G20850	AT4G20850.1	TPP2	protein_coding	0	0	0	2	2	0	2	chr4:11160882-11160882|G1_R2__17790,chr4:11160800-11160800|G1_R2__17294_G1_R3__20029	group1
AT4G23790	AT4G23790.1	TBL24	protein_coding	0	0	0	2	2	0	2	chr4:12389751-12389751|G1_R2__17978_G1_R3__19633,chr4:12389728-12389728|G1_R1__14916	group1
AT4G24615	AT4G24615.1	NA	protein_coding	0	2	0	0	0	0	2	chr4:12700642-12700642|G1_R2__17414,chr4:12700641-12700641|G1_R1__15457_G1_R3__20027	group1
AT4G26210	AT4G26210.1	NA	protein_coding	0	0	0	2	2	0	2	chr4:13283254-13283254|G1_R3__19571,chr4:13283244-13283244|G1_R1__14978_G1_R2__16947	group1
AT4G26600	AT4G26600.1	NA	protein_coding	0	0	0	2	2	0	2	chr4:13423542-13423542|G1_R2__17417_G1_R3__19761,chr4:13423523-13423523|G1_R1__15272	group1
AT4G27060	AT4G27060.1	TOR1	protein_coding	0	0	0	2	2	0	2	chr4:13581538-13581538|G1_R2__16751,chr4:13581542-13581542|G1_R1__14904_G1_R3__20390	group1
AT4G28400	AT4G28400.1	NA	protein_coding	0	0	0	2	2	0	2	chr4:14050248-14050248|G1_R2__17585_G1_R3__20383,chr4:14050243-14050243|G1_R1__15343	group1
AT4G30810	AT4G30810.1	SCPL29	protein_coding	0	0	0	2	2	0	2	chr4:15006056-15006056|G1_R2__17873_G1_R3__19438,chr4:15006062-15006062|G1_R1__14956	group1
AT4G31170	AT4G31170.1	NA	protein_coding	0	0	0	2	2	0	2	chr4:15153312-15153312|G1_R2__16608_G1_R3__20639,chr4:15153339-15153339|G1_R1__15558	group1
AT4G32360	AT4G32360.1	MFDR	protein_coding	0	0	0	2	2	0	2	chr4:15624730-15624730|G1_R3__19397,chr4:15624755-15624755|G1_R1__15035_G1_R2__17901	group1
AT4G33910	AT4G33910.1	P4H9	protein_coding	0	0	0	2	2	0	2	chr4:16256862-16256862|G1_R2__17543_G1_R3__20265,chr4:16256896-16256896|G1_R1__15495	group1
AT4G34265	AT4G34265.1	NA	protein_coding	0	0	0	2	0	0	2	chr4:16403646-16403646|G1_R2__17534_G1_R3__19480,chr4:16403622-16403622|G1_R1__14702	group1
AT4G35410	AT4G35410.2	AAP19-2	protein_coding	0	0	0	2	2	0	2	chr4:16833888-16833888|G1_R2__16631,chr4:16833878-16833878|G1_R1__15057_G1_R3__19515	group1
AT4G35530	AT4G35530.1	NA	protein_coding	0	0	0	2	2	0	2	chr4:16871898-16871898|G1_R3__19417,chr4:16871895-16871895|G1_R1__15262_G1_R2__16570	group1
AT5G01750	AT5G01750.1	NA	protein_coding	0	0	0	2	0	0	2	chr5:291220-291220|G1_R2__20148_G1_R3__23115,chr5:291201-291201|G1_R1__16478	group1
AT5G01950	AT5G01950.8	NA	protein_coding	0	0	0	2	2	0	2	chr5:365007-365007|G1_R2__19123_G1_R3__21642,chr5:365012-365012|G1_R1__15792	group1
AT5G02680	AT5G02680.1	NA	protein_coding	0	0	0	2	2	0	2	chr5:608031-608031|G1_R2__19085_G1_R3__23325,chr5:608014-608014|G1_R1__15784	group1
AT5G05200	AT5G05200.1	NA	protein_coding	0	0	0	2	2	0	2	chr5:1544157-1544157|G1_R2__19115,chr5:1544169-1544169|G1_R1__15896_G1_R3__21636	group1
AT5G05730	AT5G05730.1	ASA1	protein_coding	0	0	0	2	0	0	2	chr5:1719702-1719702|G1_R3__22369,chr5:1719693-1719693|G1_R1__16281_G1_R2__20016	group1
AT5G06960	AT5G06960.1	TGA5	protein_coding	0	0	0	2	2	0	2	chr5:2157408-2157408|G1_R2__20498,chr5:2157545-2157545|G1_R2__20500_G1_R3__21723	group1
AT5G07370	AT5G07370.2	IPK2A	protein_coding	0	0	0	2	2	0	2	chr5:2332171-2332171|G1_R2__19142_G1_R3__21653,chr5:2332173-2332173|G1_R1__16566	group1
AT5G13680	AT5G13680.1	ELP1	protein_coding	0	0	0	2	2	0	2	chr5:4410443-4410443|G1_R2__20129_G1_R3__22515,chr5:4410447-4410447|G1_R1__16669	group1
AT5G14040	AT5G14040.1	MPT3	protein_coding	0	0	0	2	0	0	2	chr5:4530838-4530838|G1_R2__20943_G1_R3__22334,chr5:4530839-4530839|G1_R1__16534	group1
AT5G14060	AT5G14060.1	AK2	protein_coding	0	0	0	2	2	0	2	chr5:4539112-4539112|G1_R2__19887,chr5:4539056-4539056|G1_R1__16473_G1_R3__22286	group1
AT5G15200	AT5G15200.1	RPS9B	protein_coding	0	0	0	2	2	0	2	chr5:4935062-4935062|G1_R2__19107,chr5:4935068-4935068|G1_R1__16529_G1_R3__22302	group1
AT5G15320	AT5G15320.1	NA	protein_coding	0	0	0	2	2	0	2	chr5:4978737-4978737|G1_R3__21754,chr5:4978768-4978768|G1_R1__16199_G1_R2__19278	group1
AT5G16400	AT5G16400.1	TRXF2	protein_coding	0	0	0	2	2	0	2	chr5:5363816-5363816|G1_R2__18779_G1_R3__21335,chr5:5363822-5363822|G1_R1__16349	group1
AT5G19151	AT5G19151.1	NA	protein_coding	0	0	2	0	1	0	2	chr5:6428716-6428716|G1_R3__23024,chr5:6429527-6429527|G1_R2__19744_G1_R3__22137	group1
AT5G19485	AT5G19485.1	NA	protein_coding	0	0	0	2	1	0	2	chr5:6573641-6573641|G1_R3__22121,chr5:6573846-6573846|G1_R2__20273_G1_R3__23215	group1
AT5G20930	AT5G20930.1	TOUSLED	protein_coding	0	0	0	2	2	0	2	chr5:7102980-7102980|G1_R2__18834,chr5:7102972-7102972|G1_R1__15702_G1_R3__22439	group1
AT5G22330	AT5G22330.1	RIN1	protein_coding	0	0	2	0	2	0	2	chr5:7391047-7391047|G1_R2__20423,chr5:7391065-7391065|G1_R1__16681_G1_R3__22189	group1
AT5G22440	AT5G22440.1	RPL10AC	protein_coding	0	0	0	2	2	0	2	chr5:7435222-7435222|G1_R2__19436_G1_R3__21393,chr5:7435217-7435217|G1_R1__17150	group1
AT5G24170	AT5G24170.1	NA	protein_coding	0	0	0	2	2	0	2	chr5:8189657-8189657|G1_R2__21091,chr5:8189656-8189656|G1_R1__16054_G1_R3__22166	group1
AT5G25640	AT5G25640.1	NA	protein_coding	2	0	0	0	0	0	0	chr5:8951434-8951434|G1_R2__20701_G1_R3__22433,chr5:8951359-8951359|G1_R1__16773	group1
AT5G32470	AT5G32470.1	TH2	protein_coding	0	0	0	2	1	0	2	chr5:12085120-12085120|G1_R2__18459_G1_R3__21781,chr5:12085135-12085135|G1_R1__16284	group1
AT5G35700	AT5G35700.1	FIM5	protein_coding	0	0	0	2	2	0	2	chr5:13872816-13872816|G1_R3__22377,chr5:13872810-13872810|G1_R1__16296_G1_R2__18470	group1
AT5G39570	AT5G39570.1	NA	protein_coding	0	0	0	2	2	0	2	chr5:15845999-15845999|G1_R2__20885_G1_R3__23342,chr5:15845982-15845982|G1_R1__15994	group1
AT5G39600	AT5G39600.1	NA	protein_coding	0	0	0	2	2	0	2	chr5:15854014-15854014|G1_R2__18581_G1_R3__22046,chr5:15854015-15854015|G1_R1__16495	group1
AT5G41370	AT5G41370.1	XPB1	protein_coding	0	0	1	1	2	0	2	chr5:16555875-16555875|G1_R2__21616,chr5:16555728-16555728|G1_R1__16638_G1_R2__20566	group1
AT5G42190	AT5G42190.1	SKP1B	protein_coding	0	0	0	2	2	0	2	chr5:16854390-16854390|G1_R2__19604_G1_R3__22051,chr5:16854399-16854399|G1_R1__16546	group1
AT5G42240	AT5G42240.1	SCPL42	protein_coding	0	0	0	2	2	0	2	chr5:16891012-16891012|G1_R2__20054_G1_R3__21821,chr5:16891008-16891008|G1_R1__16997	group1
AT5G42850	AT5G42850.1	NA	protein_coding	0	0	0	2	0	0	2	chr5:17181812-17181812|G1_R2__20548,chr5:17181834-17181834|G1_R1__16326_G1_R3__22050	group1
AT5G45110	AT5G45110.1	NPR3	protein_coding	0	0	0	2	2	0	2	chr5:18231396-18231396|G1_R2__20046_G1_R3__21201,chr5:18231401-18231401|G1_R1__15657	group1
AT5G47720	AT5G47720.2	NA	protein_coding	0	0	0	2	3	0	2	chr5:19334209-19334209|G1_R2__20884_G1_R3__22084,chr5:19334164-19334164|G1_R1__16500	group1
AT5G47970	AT5G47970.1	NA	protein_coding	0	0	0	2	2	0	2	chr5:19425686-19425686|G1_R3__22597,chr5:19425685-19425685|G1_R1__15653_G1_R2__20877	group1
AT5G48760	AT5G48760.1	RPL13AD	protein_coding	1	0	0	1	1	0	1	chr5:19772899-19772899|G1_R2__21740,chr5:19771219-19771219|G1_R2__18595_G1_R3__21199	group1
AT5G49460	AT5G49460.1	ACLB-2	protein_coding	0	0	1	1	2	0	2	chr5:20058222-20058222|G1_R2__20916,chr5:20058183-20058183|G1_R1__16618_G1_R3__23254	group1
AT5G49720	AT5G49720.1	KOR	protein_coding	0	0	0	2	0	0	2	chr5:20197475-20197475|G1_R2__20073,chr5:20197480-20197480|G1_R1__16950_G1_R3__21454	group1
AT5G51120	AT5G51120.3	PABN1	protein_coding	0	0	0	2	2	0	2	chr5:20781369-20781369|G1_R2__20374_G1_R3__22755,chr5:20781386-20781386|G1_R1__16128	group1
AT5G51300	AT5G51300.1	SF1	protein_coding	0	0	0	2	1	0	2	chr5:20849002-20849002|G1_R2__20753_G1_R3__22271,chr5:20848997-20848997|G1_R1__16842	group1
AT5G58190	AT5G58190.1	ECT10	protein_coding	0	0	1	1	2	0	2	chr5:23549422-23549422|G1_R2__20588,chr5:23549302-23549302|G1_R1__16707_G1_R3__22489	group1
AT5G62000	AT5G62000.2	ARF2	protein_coding	0	0	0	2	0	0	2	chr5:24914999-24914999|G1_R2__19056,chr5:24914980-24914980|G1_R1__16526_G1_R3__21592	group1
AT5G63890	AT5G63890.1	HISN8	protein_coding	0	0	0	2	2	0	2	chr5:25565587-25565587|G1_R2__18484,chr5:25565588-25565588|G1_R1__15939_G1_R3__21988	group1
AT5G64440	AT5G64440.1	FAAH	protein_coding	0	0	0	2	2	0	2	chr5:25770327-25770327|G1_R2__18483_G1_R3__21987,chr5:25770326-25770326|G1_R1__16541	group1
AT5G65840	AT5G65840.1	NA	protein_coding	0	0	0	2	2	0	2	chr5:26344004-26344004|G1_R2__20820_G1_R3__22571,chr5:26344006-26344006|G1_R1__15627	group1
AT5G67240	AT5G67240.1	SDN3	protein_coding	0	0	1	1	0	0	2	chr5:26824343-26824343|G1_R2__18543_G1_R3__21157,chr5:26824913-26824913|G1_R1__16887	group1
AT1G32400	AT1G32400.1	TOM2A	protein_coding	0	0	0	1	1	0	1	chr1:11689213-11689213|G1_R1__01144_G1_R2__01859_G1_R3__02176	group1
AT1G33250	AT1G33250.1	NA	protein_coding	0	0	0	1	1	0	1	chr1:12057427-12057427|G1_R1__00416_G1_R2__02801_G1_R3__02058	group1
AT1G48175	AT1G48175.1	emb2191	protein_coding	0	0	0	1	0	0	1	chr1:17792307-17792307|G1_R1__01393_G1_R2__02528_G1_R3__00068	group1
AT1G56070	AT1G56070.1	LOS1	protein_coding	0	0	0	1	1	0	1	chr1:20968177-20968177|G1_R1__00065_G1_R2__00225_G1_R3__00205	group1
AT1G69830	AT1G69830.1	AMY3	protein_coding	0	0	0	1	1	0	1	chr1:26288483-26288483|G1_R1__00142_G1_R2__00498_G1_R3__01873	group1
AT1G76260	AT1G76260.1	DWA2	protein_coding	0	0	0	1	0	0	1	chr1:28613237-28613237|G1_R1__00136_G1_R2__02955_G1_R3__00408	group1
AT1G79070	AT1G79070.1	NA	protein_coding	1	0	0	0	0	0	0	chr1:29746780-29746780|G1_R1__01755_G1_R2__01545_G1_R3__02572	group1
AT1G79560	AT1G79560.1	FTSH12	protein_coding	0	0	0	1	1	0	1	chr1:29932497-29932497|G1_R1__01178_G1_R2__02834_G1_R3__00913	group1
AT1G79870	AT1G79870.2	HPR2	protein_coding	0	0	0	1	1	0	1	chr1:30045934-30045934|G1_R1__00983_G1_R2__02007_G1_R3__02417	group1
AT2G22970	AT2G22970.3	SCPL11	protein_coding	0	0	1	0	0	0	1	chr2:9778254-9778254|G1_R1__01948_G1_R2__04042_G1_R3__06094	group1
AT2G46420	AT2G46420.2	NA	protein_coding	0	0	0	1	5	0	1	chr2:19056945-19056945|G1_R1__03506_G1_R2__06089_G1_R3__06029	group1
AT3G07440	AT3G07440.2	NA	protein_coding	0	0	0	1	0	0	1	chr3:2383097-2383097|G1_R1__11776_G1_R2__11537_G1_R3__13052	group1
AT3G13970	AT3G13970.2	ATG12B	protein_coding	0	0	0	1	0	0	1	chr3:4613636-4613636|G1_R1__09888_G1_R2__11337_G1_R3__12710	group1
AT3G19960	AT3G19960.3	ATM1	protein_coding	0	0	0	1	0	0	1	chr3:6956876-6956876|G1_R1__10654_G1_R2__11760_G1_R3__12953	group1
AT3G19990	AT3G19990.1	NA	protein_coding	0	0	0	1	0	0	1	chr3:6967143-6967143|G1_R1__07279_G1_R2__10676_G1_R3__12359	group1
AT3G42050	AT3G42050.1	VHA-H	protein_coding	0	0	0	1	1	0	1	chr3:14228726-14228726|G1_R1__08625_G1_R2__10527_G1_R3__11737	group1
AT3G53750	AT3G53750.1	ACT1	protein_coding	0	0	0	1	0	0	1	chr3:19917474-19917474|G1_R1__09068_G1_R2__11429_G1_R3__12109	group1
AT3G59760	AT3G59760.3	OASC	protein_coding	0	0	0	1	0	0	1	chr3:22072639-22072639|G1_R1__13848_G1_R2__10616_G1_R3__13893	group1
AT4G10960	AT4G10960.1	UGE5	protein_coding	0	0	0	1	1	0	1	chr4:6716023-6716023|G1_R1__15305_G1_R2__17814_G1_R3__20221	group1
AT4G15570	AT4G15570.2	MAA3	protein_coding	0	0	0	1	1	0	1	chr4:8898862-8898862|G1_R1__15396_G1_R2__16480_G1_R3__20235	group1
AT4G21570	AT4G21570.1	NA	protein_coding	0	0	0	1	1	0	1	chr4:11471058-11471058|G1_R1__15087_G1_R2__16782_G1_R3__20394	group1
AT4G38170	AT4G38170.1	FRS9	protein_coding	0	0	0	1	1	0	1	chr4:17906622-17906622|G1_R1__15046_G1_R2__17820_G1_R3__20248	group1
AT4G39460	AT4G39460.2	SAMC1	protein_coding	0	0	0	1	1	0	1	chr4:18356068-18356068|G1_R1__15487_G1_R2__17380_G1_R3__19951	group1
AT5G01670	AT5G01670.1	NA	protein_coding	0	0	0	1	1	0	1	chr5:253894-253894|G1_R1__15802_G1_R2__19181_G1_R3__21683	group1
AT5G02120	AT5G02120.1	OHP1	protein_coding	0	0	0	1	1	0	1	chr5:419693-419693|G1_R1__15814_G1_R2__20492_G1_R3__22965	group1
AT5G05230	AT5G05230.1	PUB62	protein_coding	0	0	0	1	1	0	1	chr5:1553708-1553708|G1_R1__16197_G1_R2__19269_G1_R3__22357	group1
AT5G11580	AT5G11580.1	NA	protein_coding	0	0	0	1	1	0	1	chr5:3721188-3721188|G1_R1__16145_G1_R2__19088_G1_R3__21611	group1
AT5G11910	AT5G11910.3	NA	protein_coding	0	0	0	1	0	0	1	chr5:3836506-3836506|G1_R1__16412_G1_R2__20972_G1_R3__23088	group1
AT5G23210	AT5G23210.1	SCPL34	protein_coding	0	0	1	0	1	0	1	chr5:7814835-7814835|G1_R1__16368_G1_R2__18988_G1_R3__21418	group1
AT5G24300	AT5G24300.1	SS1	protein_coding	0	0	0	1	1	0	1	chr5:8271022-8271022|G1_R1__16051_G1_R2__18938_G1_R3__23034	group1
AT5G25780	AT5G25780.1	EIF3B-2	protein_coding	0	0	0	1	1	0	1	chr5:8973342-8973342|G1_R1__15708_G1_R2__18877_G1_R3__23305	group1
AT5G28350	AT5G28350.1	NA	protein_coding	0	0	0	1	1	0	1	chr5:10326812-10326812|G1_R1__16540_G1_R2__20634_G1_R3__22379	group1
AT5G30490	AT5G30490.1	NA	protein_coding	0	0	1	0	1	0	1	chr5:11614217-11614217|G1_R1__16285_G1_R2__20022_G1_R3__22372	group1
AT5G42080	AT5G42080.1	DRP1A	protein_coding	0	0	0	1	0	0	1	chr5:16820464-16820464|G1_R1__16324_G1_R2__18580_G1_R3__22045	group1
AT5G43770	AT5G43770.1	NA	protein_coding	0	0	0	1	1	0	1	chr5:17589462-17589462|G1_R1__15650_G1_R2__19592_G1_R3__21804	group1
AT5G47540	AT5G47540.1	NA	protein_coding	0	0	0	1	1	0	1	chr5:19283169-19283169|G1_R1__15980_G1_R2__21055_G1_R3__21224	group1
AT5G47840	AT5G47840.1	AMK2	protein_coding	0	0	0	1	1	0	1	chr5:19378246-19378246|G1_R1__16221_G1_R2__18598_G1_R3__21202	group1
AT5G50920	AT5G50920.1	CLPC1	protein_coding	0	0	0	1	1	0	1	chr5:20715632-20715632|G1_R1__16253_G1_R2__18947_G1_R3__22259	group1
AT5G56900	AT5G56900.2	NA	protein_coding	0	0	0	1	0	0	1	chr5:23019423-23019423|G1_R1__16385_G1_R2__18797_G1_R3__22923	group1
AT5G57440	AT5G57440.1	GPP2	protein_coding	0	0	0	1	1	0	1	chr5:23271369-23271369|G1_R1__16757_G1_R2__20589_G1_R3__21902	group1
AT5G57930	AT5G57930.2	APO2	protein_coding	0	0	0	1	1	0	1	chr5:23456414-23456414|G1_R1__17196_G1_R2__19865_G1_R3__22778	group1
AT5G58490	AT5G58490.1	NA	protein_coding	0	0	0	1	1	0	1	chr5:23644491-23644491|G1_R1__16111_G1_R2__21002_G1_R3__22739	group1
AT5G59440	AT5G59440.2	ZEU1	protein_coding	0	0	0	1	1	0	1	chr5:23972772-23972772|G1_R1__17267_G1_R2__19779_G1_R3__23669	group1
AT1G02475	AT1G02475.1	NA	protein_coding	0	0	1	3	3	0	4	chr1:513985-513985|G1_R3__00962,chr1:513915-513915|G1_R2__02259,chr1:513927-513927|G1_R1__00237,chr1:515196-515196|G1_R1__00655	group1
AT1G02990	AT1G02990.4	NA	protein_coding	0	0	0	4	3	0	4	chr1:681498-681498|G1_R3__01944,chr1:681679-681679|G1_R3__01375,chr1:681558-681558|G1_R2__01951,chr1:681551-681551|G1_R1__00669	group1
AT1G04900	AT1G04900.1	NA	protein_coding	0	0	1	3	4	0	4	chr1:1387570-1387570|G1_R3__01950,chr1:1387743-1387743|G1_R3__01384,chr1:1387456-1387456|G1_R2__01688,chr1:1387749-1387749|G1_R2__02672	group1
AT1G04945	AT1G04945.3	NA	protein_coding	0	0	2	2	1	0	4	chr1:1401460-1401460|G1_R3__03285,chr1:1402602-1402602|G1_R3__03471,chr1:1402899-1402899|G1_R3__01946,chr1:1402945-1402945|G1_R2__01179	group1
AT1G05790	AT1G05790.3	NA	protein_coding	0	0	4	0	4	0	4	chr1:1737353-1737353|G1_R3__02485,chr1:1737175-1737175|G1_R2__00577,chr1:1737349-1737349|G1_R2__01584,chr1:1737361-1737361|G1_R1__01595	group1
AT1G06890	AT1G06890.4	UXT3	protein_coding	0	1	2	1	3	0	4	chr1:2111563-2111563|G1_R2__00757,chr1:2112304-2112304|G1_R1__01376,chr1:2112458-2112458|G1_R1__01456,chr1:2114071-2114071|G1_R1__01605	group1
AT1G13020	AT1G13020.1	EIF4B2	protein_coding	0	0	0	4	0	0	4	chr1:4440603-4440603|G1_R3__03413,chr1:4440716-4440716|G1_R3__01330,chr1:4440605-4440605|G1_R2__03375,chr1:4440718-4440718|G1_R2__01585	group1
AT1G13030	AT1G13030.1	COIL	protein_coding	0	0	2	2	2	0	4	chr1:4444169-4444169|G1_R3__00957,chr1:4444170-4444170|G1_R2__00627,chr1:4445114-4445114|G1_R2__03700,chr1:4446178-4446178|G1_R2__01939	group1
AT1G13120	AT1G13120.1	GLE1	protein_coding	0	0	4	0	3	0	4	chr1:4469348-4469348|G1_R3__02313,chr1:4469340-4469340|G1_R2__01186,chr1:4469721-4469721|G1_R2__03907,chr1:4469383-4469383|G1_R1__01549	group1
AT1G13190	AT1G13190.1	NA	protein_coding	0	0	0	2	2	2	4	chr1:4499166-4499166|G1_R3__03470,chr1:4501429-4501429|G1_R3__03462,chr1:4499323-4499323|G1_R2__03154,chr1:4501458-4501458|G1_R2__02296	group1
AT1G14620	AT1G14620.1	DECOY	protein_coding	0	0	1	3	4	0	4	chr1:5014861-5014861|G1_R3__02514,chr1:5014841-5014841|G1_R2__01834,chr1:5014996-5014996|G1_R2__03285,chr1:5014862-5014862|G1_R1__01255	group1
AT1G21750	AT1G21750.1	PDIL1-1	protein_coding	0	0	0	4	4	0	4	chr1:7648581-7648581|G1_R3__00808,chr1:7648714-7648714|G1_R3__02680,chr1:7648589-7648589|G1_R2__00919,chr1:7648586-7648586|G1_R1__00339	group1
AT1G21760	AT1G21760.2	SKIP32	protein_coding	0	0	4	0	2	0	4	chr1:7651446-7651446|G1_R3__02036,chr1:7651574-7651574|G1_R3__00825,chr1:7650298-7650298|G1_R1__01337,chr1:7650471-7650471|G1_R1__01338	group1
AT1G26260	AT1G26260.1	BHLH76	protein_coding	0	0	0	4	1	0	4	chr1:9089265-9089265|G1_R3__01491,chr1:9089297-9089297|G1_R2__00909,chr1:9089191-9089191|G1_R1__01652,chr1:9089261-9089261|G1_R1__01604	group1
AT1G27400	AT1G27400.1	RPL17A	protein_coding	0	0	1	3	3	0	4	chr1:9516779-9516779|G1_R3__00811,chr1:9516781-9516781|G1_R2__02980,chr1:9516216-9516216|G1_R1__01790,chr1:9516771-9516771|G1_R1__00340	group1
AT1G27690	AT1G27690.1	NA	protein_coding	0	0	3	1	4	0	4	chr1:9638299-9638299|G1_R3__00998,chr1:9638301-9638301|G1_R2__02702,chr1:9638417-9638417|G1_R2__01752,chr1:9638286-9638286|G1_R1__01020	group1
AT1G29320	AT1G29320.1	NA	protein_coding	0	0	4	0	2	0	4	chr1:10257041-10257041|G1_R3__03274,chr1:10258146-10258146|G1_R3__01761,chr1:10257792-10257792|G1_R2__02072,chr1:10258157-10258157|G1_R2__00165	group1
AT1G30130	AT1G30130.1	NA	protein_coding	0	0	2	2	0	0	4	chr1:10587763-10587763|G1_R3__02190,chr1:10589718-10589718|G1_R3__03251,chr1:10589678-10589678|G1_R2__03531,chr1:10587761-10587761|G1_R1__00439	group1
AT1G30630	AT1G30630.1	NA	protein_coding	0	0	1	3	4	0	4	chr1:10858452-10858452|G1_R3__01773,chr1:10858487-10858487|G1_R2__02810,chr1:10858451-10858451|G1_R1__00819,chr1:10858603-10858603|G1_R1__00055	group1
AT1G34340	AT1G34340.1	NA	protein_coding	0	1	1	2	2	0	4	chr1:12530926-12530926|G1_R3__02944,chr1:12531062-12531062|G1_R3__02655,chr1:12534099-12534099|G1_R3__00145,chr1:12534120-12534120|G1_R2__01861	group1
AT1G45110	AT1G45110.1	NA	protein_coding	0	0	3	1	3	0	4	chr1:17054250-17054250|G1_R3__02627,chr1:17054456-17054456|G1_R3__00066,chr1:17054468-17054468|G1_R2__01312,chr1:17054653-17054653|G1_R2__03226	group1
AT1G49410	AT1G49410.1	TOM6	protein_coding	0	0	0	4	0	0	4	chr1:18285602-18285602|G1_R3__01089,chr1:18285603-18285603|G1_R2__01847,chr1:18285701-18285701|G1_R2__00031,chr1:18285588-18285588|G1_R1__00373	group1
AT1G49890	AT1G49890.1	QWRF2	protein_coding	0	0	1	3	1	0	4	chr1:18473648-18473648|G1_R3__02907,chr1:18473732-18473732|G1_R3__02151,chr1:18473728-18473728|G1_R2__01271,chr1:18470424-18470424|G1_R1__01730	group1
AT1G50500	AT1G50500.1	HIT1	protein_coding	0	0	0	3	3	1	4	chr1:18708138-18708138|G1_R3__01076,chr1:18708135-18708135|G1_R2__01306,chr1:18712163-18712163|G1_R2__03914,chr1:18708141-18708141|G1_R1__01153	group1
AT1G55830	AT1G55830.1	NA	protein_coding	0	0	2	2	4	0	4	chr1:20867771-20867771|G1_R3__02229,chr1:20867935-20867935|G1_R3__02381,chr1:20867779-20867779|G1_R2__03134,chr1:20867934-20867934|G1_R2__01465	group1
AT1G56190	AT1G56190.1	NA	protein_coding	0	0	1	3	3	0	4	chr1:21030523-21030523|G1_R3__00308,chr1:21030525-21030525|G1_R2__00356,chr1:21028435-21028435|G1_R1__01117,chr1:21030506-21030506|G1_R1__00101	group1
AT1G59870	AT1G59870.1	ABCG36	protein_coding	0	0	1	3	3	0	4	chr1:22039951-22039951|G1_R3__01197,chr1:22039965-22039965|G1_R2__02947,chr1:22039472-22039472|G1_R1__00081,chr1:22039955-22039955|G1_R1__00478	group1
AT1G60670	AT1G60670.2	NA	protein_coding	0	0	1	3	0	0	4	chr1:22345838-22345838|G1_R3__02958,chr1:22347417-22347417|G1_R3__01573,chr1:22347484-22347484|G1_R2__00260,chr1:22347420-22347420|G1_R1__00296	group1
AT1G60890	AT1G60890.1	NA	protein_coding	0	0	2	2	2	0	4	chr1:22412302-22412302|G1_R3__00222,chr1:22412475-22412475|G1_R3__01174,chr1:22412315-22412315|G1_R2__01879,chr1:22412474-22412474|G1_R2__01401	group1
AT1G63970	AT1G63970.1	ISPF	protein_coding	0	0	1	3	3	0	4	chr1:23738853-23738853|G1_R3__02201,chr1:23738831-23738831|G1_R2__00239,chr1:23738845-23738845|G1_R1__01154,chr1:23740092-23740092|G1_R1__01877	group1
AT1G66340	AT1G66340.1	ETR1	protein_coding	0	0	0	4	2	0	4	chr1:24737497-24737497|G1_R2__00232,chr1:24737640-24737640|G1_R2__02102,chr1:24737456-24737456|G1_R1__01052,chr1:24737643-24737643|G1_R1__01202	group1
AT1G67480	AT1G67480.1	NA	protein_coding	0	0	0	4	4	0	4	chr1:25278559-25278559|G1_R3__02233,chr1:25278561-25278561|G1_R2__00373,chr1:25278708-25278708|G1_R2__01470,chr1:25278554-25278554|G1_R1__00500	group1
AT1G70630	AT1G70630.2	NA	protein_coding	0	0	0	4	4	0	4	chr1:26633996-26633996|G1_R3__03321,chr1:26634107-26634107|G1_R3__01300,chr1:26633994-26633994|G1_R2__01547,chr1:26634119-26634119|G1_R2__02630	group1
AT1G70740	AT1G70740.1	NA	protein_coding	0	1	2	1	3	0	4	chr1:26673869-26673869|G1_R3__00344,chr1:26675843-26675843|G1_R3__01848,chr1:26673847-26673847|G1_R2__00409,chr1:26673715-26673715|G1_R1__01651	group1
AT1G71860	AT1G71860.1	PTP1	protein_coding	0	1	0	3	0	0	4	chr1:27028922-27028922|G1_R3__00458,chr1:27026756-27026756|G1_R2__03580,chr1:27028925-27028925|G1_R2__00537,chr1:27028911-27028911|G1_R1__01870	group1
AT1G74950	AT1G74950.2	TIFY10B	protein_coding	0	0	0	4	0	0	4	chr1:28148690-28148690|G1_R3__00346,chr1:28148812-28148812|G1_R3__02580,chr1:28148695-28148695|G1_R2__01087,chr1:28148687-28148687|G1_R1__01296	group1
AT1G76660	AT1G76660.2	NA	protein_coding	0	1	0	3	2	0	4	chr1:28769001-28769001|G1_R3__00326,chr1:28768917-28768917|G1_R2__01475,chr1:28768998-28768998|G1_R1__01469,chr1:28771212-28771212|G1_R1__01445	group1
AT1G76990	AT1G76990.1	ACR3	protein_coding	0	0	0	4	1	0	4	chr1:28935205-28935205|G1_R3__00347,chr1:28935430-28935430|G1_R3__00355,chr1:28935412-28935412|G1_R2__02446,chr1:28935550-28935550|G1_R2__00421	group1
AT1G78620	AT1G78620.2	NA	protein_coding	0	0	1	3	3	0	4	chr1:29573758-29573758|G1_R3__01839,chr1:29573751-29573751|G1_R2__00410,chr1:29574259-29574259|G1_R2__00415,chr1:29573765-29573765|G1_R1__00854	group1
AT1G80530	AT1G80530.1	NA	protein_coding	0	0	1	3	4	0	4	chr1:30278208-30278208|G1_R3__01052,chr1:30278097-30278097|G1_R2__02900,chr1:30278187-30278187|G1_R2__02507,chr1:30278230-30278230|G1_R1__01608	group1
AT2G02800	AT2G02800.1	PBL3	protein_coding	0	1	0	3	0	0	4	chr2:796705-796705|G1_R3__04582,chr2:799349-799349|G1_R3__07612,chr2:796720-796720|G1_R2__05351,chr2:796691-796691|G1_R1__05988	group1
AT2G03360	AT2G03360.1	NA	protein_coding	0	0	2	2	3	0	4	chr2:1022223-1022223|G1_R3__10275,chr2:1022415-1022415|G1_R3__10251,chr2:1023351-1023351|G1_R3__08922,chr2:1022232-1022232|G1_R2__07631	group1
AT2G03720	AT2G03720.2	MRH6	protein_coding	0	0	4	0	0	0	4	chr2:1132198-1132198|G1_R3__07747,chr2:1132303-1132303|G1_R3__08471,chr2:1132195-1132195|G1_R1__05780,chr2:1132826-1132826|G1_R1__05107	group1
AT2G04100	AT2G04100.1	DTX6	protein_coding	0	1	3	0	3	0	4	chr2:1378401-1378401|G1_R3__08019,chr2:1378569-1378569|G1_R3__10531,chr2:1378603-1378603|G1_R2__09608,chr2:1379079-1379079|G1_R2__09568	group1
AT2G13570	AT2G13570.1	NFYB7	protein_coding	1	0	3	0	1	0	3	chr2:5655909-5655909|G1_R3__09743,chr2:5656080-5656080|G1_R3__09961,chr2:5656400-5656400|G1_R3__10291,chr2:5656650-5656650|G1_R2__08623	group1
AT2G16580	AT2G16580.1	NA	protein_coding	0	0	3	0	1	1	4	chr2:7185536-7185536|G1_R3__08777,chr2:7186917-7186917|G1_R3__09464,chr2:7186738-7186738|G1_R2__08285,chr2:7186914-7186914|G1_R2__08067	group1
AT2G17620	AT2G17620.1	CYCB2-1	protein_coding	0	0	2	2	2	0	4	chr2:7665053-7665053|G1_R3__08267,chr2:7666287-7666287|G1_R3__07188,chr2:7664775-7664775|G1_R2__09382,chr2:7666301-7666301|G1_R2__08441	group1
AT2G18860	AT2G18860.3	NA	protein_coding	0	0	0	4	1	0	4	chr2:8165889-8165889|G1_R3__05760,chr2:8165886-8165886|G1_R2__03972,chr2:8165730-8165730|G1_R1__05242,chr2:8165884-8165884|G1_R1__04261	group1
AT2G20562	AT2G20562.1	NA	protein_coding	0	1	3	0	2	0	4	chr2:8850400-8850400|G1_R3__09516,chr2:8850472-8850472|G1_R2__08701,chr2:8850758-8850758|G1_R2__08900,chr2:8850855-8850855|G1_R2__09286	group1
AT2G23100	AT2G23100.1	NA	protein_coding	0	0	1	3	1	0	4	chr2:9837304-9837304|G1_R3__07497,chr2:9837560-9837560|G1_R3__07494,chr2:9838950-9838950|G1_R3__06981,chr2:9837302-9837302|G1_R2__05396	group1
AT2G23470	AT2G23470.1	RUS4	protein_coding	0	0	4	0	0	0	4	chr2:9999116-9999116|G1_R3__04600,chr2:9999818-9999818|G1_R3__08555,chr2:9999438-9999438|G1_R2__08245,chr2:9999878-9999878|G1_R2__08579	group1
AT2G24190	AT2G24190.2	NA	protein_coding	0	0	4	0	2	0	4	chr2:10283872-10283872|G1_R3__06210,chr2:10284609-10284609|G1_R3__10388,chr2:10283871-10283871|G1_R2__07398,chr2:10284087-10284087|G1_R1__06419	group1
AT2G26310	AT2G26310.3	FAP2	protein_coding	0	0	0	4	1	0	4	chr2:11204045-11204045|G1_R3__05227,chr2:11203986-11203986|G1_R2__05074,chr2:11204098-11204098|G1_R2__04201,chr2:11204046-11204046|G1_R1__03589	group1
AT2G27740	AT2G27740.1	NA	protein_coding	0	0	4	0	0	0	4	chr2:11822848-11822848|G1_R3__08058,chr2:11823022-11823022|G1_R3__08390,chr2:11823219-11823219|G1_R3__07563,chr2:11823349-11823349|G1_R3__08072	group1
AT2G28460	AT2G28460.1	NA	protein_coding	0	0	4	0	5	0	4	chr2:12168743-12168743|G1_R3__06875,chr2:12166701-12166701|G1_R2__08287,chr2:12168702-12168702|G1_R2__07270,chr2:12168723-12168723|G1_R1__05600	group1
AT2G29125	AT2G29125.1	RTFL2	protein_coding	0	2	2	0	2	0	4	chr2:12523407-12523407|G1_R3__08163,chr2:12523700-12523700|G1_R3__07724,chr2:12523391-12523391|G1_R2__06729,chr2:12523726-12523726|G1_R2__06605	group1
AT2G32250	AT2G32250.5	FRS2	protein_coding	0	0	0	4	1	0	4	chr2:13696862-13696862|G1_R2__05670,chr2:13697019-13697019|G1_R2__08555,chr2:13697131-13697131|G1_R2__07541,chr2:13696832-13696832|G1_R1__04845	group1
AT2G32560	AT2G32560.2	NA	protein_coding	0	0	0	4	0	0	4	chr2:13826329-13826329|G1_R3__09705,chr2:13826770-13826770|G1_R3__03827,chr2:13826934-13826934|G1_R3__06915,chr2:13826883-13826883|G1_R2__07178	group1
AT2G34220	AT2G34220.2	MEE20	protein_coding	0	0	2	2	1	0	4	chr2:14452165-14452165|G1_R3__10217,chr2:14452884-14452884|G1_R2__08707,chr2:14453632-14453632|G1_R2__08316,chr2:14453807-14453807|G1_R2__07971	group1
AT2G34600	AT2G34600.1	TIFY 5B	protein_coding	0	0	4	0	2	0	4	chr2:14573199-14573199|G1_R3__07914,chr2:14573670-14573670|G1_R3__10572,chr2:14573179-14573179|G1_R2__06808,chr2:14573687-14573687|G1_R1__04288	group1
AT2G35658	AT2G35658.1	NA	protein_coding	0	0	4	0	2	0	4	chr2:14990521-14990521|G1_R3__07425,chr2:14990671-14990671|G1_R3__07587,chr2:14990834-14990834|G1_R3__08685,chr2:14990777-14990777|G1_R2__07255	group1
AT2G37290	AT2G37290.1	NA	protein_coding	0	0	4	0	0	0	4	chr2:15657213-15657213|G1_R3__06818,chr2:15657465-15657465|G1_R3__07079,chr2:15658037-15658037|G1_R3__08596,chr2:15658163-15658163|G1_R3__08717	group1
AT2G38480	AT2G38480.1	NA	protein_coding	0	0	3	1	3	0	4	chr2:16110980-16110980|G1_R3__06417,chr2:16111115-16111115|G1_R3__06807,chr2:16111253-16111253|G1_R3__07402,chr2:16110931-16110931|G1_R1__06828	group1
AT2G39240	AT2G39240.1	NA	protein_coding	0	1	2	0	2	1	4	chr2:16384995-16384995|G1_R3__09618,chr2:16385157-16385157|G1_R3__08782,chr2:16387471-16387471|G1_R3__08813,chr2:16388058-16388058|G1_R3__09336	group1
AT2G39350	AT2G39350.1	ABCG1	protein_coding	0	2	2	0	0	0	4	chr2:16430708-16430708|G1_R3__09707,chr2:16431122-16431122|G1_R3__09476,chr2:16432575-16432575|G1_R3__08780,chr2:16432533-16432533|G1_R2__09385	group1
AT2G40570	AT2G40570.2	NA	protein_coding	0	0	0	4	2	0	4	chr2:16943426-16943426|G1_R3__09598,chr2:16943326-16943326|G1_R2__06388,chr2:16943433-16943433|G1_R2__07371,chr2:16943333-16943333|G1_R1__04688	group1
AT2G41540	AT2G41540.2	GPDHC1	protein_coding	0	0	0	4	0	0	4	chr2:17328726-17328726|G1_R3__05271,chr2:17328725-17328725|G1_R2__06255,chr2:17328723-17328723|G1_R1__03991,chr2:17329005-17329005|G1_R1__04166	group1
AT3G01040	AT3G01040.3	GAUT13	protein_coding	0	0	0	4	0	0	4	chr3:12064-12064|G1_R3__14053,chr3:12182-12182|G1_R3__18016,chr3:12057-12057|G1_R2__11557,chr3:12189-12189|G1_R2__13040	group1
AT3G04490	AT3G04490.4	NA	protein_coding	0	0	0	4	0	0	4	chr3:1209864-1209864|G1_R3__14573,chr3:1209733-1209733|G1_R2__11372,chr3:1209850-1209850|G1_R2__12812,chr3:1209724-1209724|G1_R1__14102	group1
AT3G06330	AT3G06330.3	NA	protein_coding	0	0	0	4	1	0	4	chr3:1919881-1919881|G1_R3__12584,chr3:1919744-1919744|G1_R2__11251,chr3:1919867-1919867|G1_R2__12380,chr3:1919884-1919884|G1_R1__09020	group1
AT3G11240	AT3G11240.2	ATE2	protein_coding	0	0	4	0	0	0	4	chr3:3518987-3518987|G1_R3__15452,chr3:3519501-3519501|G1_R3__17870,chr3:3519713-3519713|G1_R3__16798,chr3:3519961-3519961|G1_R3__15676	group1
AT3G11402	AT3G11402.1	NA	protein_coding	0	0	4	0	0	0	4	chr3:3573566-3573566|G1_R3__15283,chr3:3573718-3573718|G1_R3__15766,chr3:3574522-3574522|G1_R3__16555,chr3:3573564-3573564|G1_R2__14386	group1
AT3G11880	AT3G11880.3	NA	protein_coding	0	0	0	4	0	0	4	chr3:3753888-3753888|G1_R3__14630,chr3:3753889-3753889|G1_R2__12666,chr3:3753773-3753773|G1_R1__11070,chr3:3753877-3753877|G1_R1__10414	group1
AT3G12170	AT3G12170.2	NA	protein_coding	0	0	3	0	2	1	4	chr3:3881593-3881593|G1_R3__18130,chr3:3882571-3882571|G1_R3__18604,chr3:3881232-3881232|G1_R2__15955,chr3:3882646-3882646|G1_R2__15237	group1
AT3G12210	AT3G12210.1	NA	protein_coding	0	0	0	4	0	0	4	chr3:3895921-3895921|G1_R3__11659,chr3:3896023-3896023|G1_R3__12751,chr3:3896025-3896025|G1_R2__11365,chr3:3896010-3896010|G1_R1__11972	group1
AT3G13680	AT3G13680.1	NA	protein_coding	0	0	3	1	3	0	4	chr3:4477426-4477426|G1_R3__17477,chr3:4477612-4477612|G1_R3__18489,chr3:4478558-4478558|G1_R3__17187,chr3:4477602-4477602|G1_R2__13511	group1
AT3G16175	AT3G16175.1	NA	protein_coding	0	0	3	1	5	0	4	chr3:5480624-5480624|G1_R3__16843,chr3:5481083-5481083|G1_R3__17459,chr3:5481192-5481192|G1_R3__17005,chr3:5481220-5481220|G1_R2__12875	group1
AT3G25100	AT3G25100.1	CDC45	protein_coding	0	0	3	1	1	0	4	chr3:9144554-9144554|G1_R3__18971,chr3:9145660-9145660|G1_R3__17355,chr3:9146202-9146202|G1_R3__17117,chr3:9144452-9144452|G1_R2__15629	group1
AT3G44580	AT3G44580.1	NA	protein_coding	1	1	0	0	0	2	3	chr3:16161288-16161288|G1_R3__18121,chr3:16161593-16161593|G1_R3__18122,chr3:16161314-16161314|G1_R2__14954,chr3:16161901-16161901|G1_R2__15576	group1
AT3G47090	AT3G47090.1	NA	protein_coding	0	0	2	2	2	0	4	chr3:17341356-17341356|G1_R3__17010,chr3:17344300-17344300|G1_R3__17086,chr3:17341355-17341355|G1_R2__13808,chr3:17344333-17344333|G1_R2__15633	group1
AT3G47200	AT3G47200.2	NA	protein_coding	2	1	1	0	0	0	2	chr3:17378571-17378571|G1_R3__18237,chr3:17380351-17380351|G1_R3__18417,chr3:17379098-17379098|G1_R2__15642,chr3:17380348-17380348|G1_R2__15689	group1
AT3G48160	AT3G48160.1	E2FE	protein_coding	0	0	4	0	1	0	4	chr3:17785450-17785450|G1_R3__19115,chr3:17784050-17784050|G1_R2__15644,chr3:17784166-17784166|G1_R2__14906,chr3:17785448-17785448|G1_R2__15847	group1
AT3G50120	AT3G50120.1	NA	protein_coding	0	1	1	2	2	0	4	chr3:18585121-18585121|G1_R3__16511,chr3:18587037-18587037|G1_R3__16708,chr3:18587269-18587269|G1_R3__16512,chr3:18585130-18585130|G1_R2__14315	group1
AT3G55110	AT3G55110.1	ABCG18	protein_coding	0	0	4	0	0	0	4	chr3:20425351-20425351|G1_R3__17481,chr3:20425948-20425948|G1_R3__17159,chr3:20426360-20426360|G1_R3__18472,chr3:20426361-20426361|G1_R1__12145	group1
AT3G55150	AT3G55150.1	ATEXO70H1	protein_coding	0	0	4	0	1	0	4	chr3:20440833-20440833|G1_R3__18441,chr3:20440979-20440979|G1_R3__18442,chr3:20441420-20441420|G1_R3__18662,chr3:20442002-20442002|G1_R3__17391	group1
AT3G55990	AT3G55990.1	ESK1	protein_coding	0	0	4	0	0	0	4	chr3:20780735-20780735|G1_R3__16945,chr3:20780439-20780439|G1_R2__15474,chr3:20781117-20781117|G1_R2__14684,chr3:20780868-20780868|G1_R1__14091	group1
AT3G63280	AT3G63280.1	ATNEK4	protein_coding	0	0	3	1	1	0	4	chr3:23380085-23380085|G1_R2__15464,chr3:23380611-23380611|G1_R2__16137,chr3:23380858-23380858|G1_R2__13662,chr3:23381428-23381428|G1_R2__11705	group1
AT4G00400	AT4G00400.1	GPAT8	protein_coding	0	0	0	4	4	0	4	chr4:174155-174155|G1_R3__20342,chr4:174288-174288|G1_R3__19227,chr4:174161-174161|G1_R2__17432,chr4:174292-174292|G1_R2__17830	group1
AT4G03120	AT4G03120.1	NA	protein_coding	0	0	1	3	3	0	4	chr4:1387469-1387469|G1_R3__19665,chr4:1387654-1387654|G1_R3__20886,chr4:1387476-1387476|G1_R2__17314,chr4:1387247-1387247|G1_R1__14662	group1
AT4G04340	AT4G04340.1	OSCA1	protein_coding	0	1	0	3	3	0	4	chr4:2126727-2126727|G1_R3__20629,chr4:2122672-2122672|G1_R2__18159,chr4:2126729-2126729|G1_R2__16304,chr4:2126726-2126726|G1_R1__14930	group1
AT4G10080	AT4G10080.1	NA	protein_coding	0	0	0	4	3	0	4	chr4:6300263-6300263|G1_R3__19838,chr4:6300264-6300264|G1_R2__16382,chr4:6300422-6300422|G1_R2__16384,chr4:6300250-6300250|G1_R1__14542	group1
AT4G16280	AT4G16280.2	FCA	protein_coding	0	0	0	4	0	0	4	chr4:9206819-9206819|G1_R3__20084,chr4:9206928-9206928|G1_R3__19873,chr4:9206807-9206807|G1_R2__17640,chr4:9206806-9206806|G1_R1__14944	group1
AT4G17040	AT4G17040.1	CLPR4	protein_coding	0	0	1	3	0	0	4	chr4:9585899-9585899|G1_R3__19366,chr4:9585898-9585898|G1_R2__16472,chr4:9585900-9585900|G1_R1__14808,chr4:9589231-9589231|G1_R1__14537	group1
AT4G17830	AT4G17830.2	NA	protein_coding	0	0	4	0	6	0	4	chr4:9918023-9918023|G1_R3__20422,chr4:9917703-9917703|G1_R2__16354,chr4:9918019-9918019|G1_R2__16357,chr4:9918026-9918026|G1_R1__14763	group1
AT4G19350	AT4G19350.1	EMB3006	protein_coding	0	0	1	3	3	0	4	chr4:10562150-10562150|G1_R3__20140,chr4:10563588-10563588|G1_R3__20145,chr4:10562151-10562151|G1_R2__17398,chr4:10562146-10562146|G1_R1__14889	group1
AT4G19490	AT4G19490.1	VPS54	protein_coding	0	0	0	4	1	0	4	chr4:10623432-10623432|G1_R3__19965,chr4:10623287-10623287|G1_R2__16661,chr4:10623430-10623430|G1_R2__16664,chr4:10623423-10623423|G1_R1__15240	group1
AT4G27380	AT4G27380.1	NA	protein_coding	0	0	2	2	3	0	4	chr4:13703097-13703097|G1_R3__20380,chr4:13702917-13702917|G1_R2__17759,chr4:13703104-13703104|G1_R2__16917,chr4:13701412-13701412|G1_R1__14920	group1
AT4G28660	AT4G28660.1	PSB28	protein_coding	0	0	4	0	2	0	4	chr4:14150908-14150908|G1_R3__19567,chr4:14150059-14150059|G1_R2__17589,chr4:14150509-14150509|G1_R2__17399,chr4:14150883-14150883|G1_R2__16703	group1
AT4G28770	AT4G28770.2	NA	protein_coding	0	0	1	3	4	0	4	chr4:14212070-14212070|G1_R3__20593,chr4:14212069-14212069|G1_R2__17580,chr4:14212098-14212098|G1_R1__15160,chr4:14212200-14212200|G1_R1__15416	group1
AT4G32710	AT4G32710.1	PERK14	protein_coding	0	0	2	2	2	0	4	chr4:15780868-15780868|G1_R3__19478,chr4:15783335-15783335|G1_R3__19501,chr4:15783341-15783341|G1_R2__16590,chr4:15780771-15780771|G1_R1__15195	group1
AT4G32760	AT4G32760.3	NA	protein_coding	0	0	1	3	1	0	4	chr4:15803930-15803930|G1_R3__20361,chr4:15804007-15804007|G1_R2__17647,chr4:15802952-15802952|G1_R1__15508,chr4:15803925-15803925|G1_R1__15034	group1
AT4G32790	AT4G32790.1	NA	protein_coding	0	0	3	1	4	0	4	chr4:15814768-15814768|G1_R3__20266,chr4:15814903-15814903|G1_R3__20471,chr4:15814764-15814764|G1_R2__16566,chr4:15814915-15814915|G1_R2__17164	group1
AT4G35987	AT4G35987.1	NA	protein_coding	0	0	0	4	3	0	4	chr4:17036826-17036826|G1_R3__20367,chr4:17037028-17037028|G1_R3__20106,chr4:17036915-17036915|G1_R2__17378,chr4:17037015-17037015|G1_R2__16903	group1
AT4G38250	AT4G38250.1	AVT3C	protein_coding	0	0	1	3	3	0	4	chr4:17937010-17937010|G1_R3__19419,chr4:17937011-17937011|G1_R2__16573,chr4:17935574-17935574|G1_R1__15530,chr4:17937008-17937008|G1_R1__15572	group1
AT4G38900	AT4G38900.3	NA	protein_coding	0	0	1	3	3	0	4	chr4:18139516-18139516|G1_R3__19472,chr4:18139366-18139366|G1_R2__17530,chr4:18139496-18139496|G1_R2__17532,chr4:18141313-18141313|G1_R1__15291	group1
AT5G02010	AT5G02010.1	ROPGEF7	protein_coding	0	0	3	1	1	0	4	chr5:384176-384176|G1_R2__21780,chr5:384709-384709|G1_R2__21722,chr5:384849-384849|G1_R2__21731,chr5:385776-385776|G1_R2__19196	group1
AT5G02310	AT5G02310.1	PRT6	protein_coding	0	0	0	4	4	0	4	chr5:482580-482580|G1_R3__22518,chr5:482733-482733|G1_R3__22329,chr5:482581-482581|G1_R2__19944,chr5:482732-482732|G1_R2__19945	group1
AT5G04895	AT5G04895.1	NA	protein_coding	0	0	1	3	3	0	4	chr5:1434634-1434634|G1_R3__23280,chr5:1434224-1434224|G1_R2__21466,chr5:1434633-1434633|G1_R2__20853,chr5:1434603-1434603|G1_R1__16271	group1
AT5G05080	AT5G05080.1	UBC22	protein_coding	0	1	0	3	3	0	4	chr5:1498683-1498683|G1_R3__23275,chr5:1498682-1498682|G1_R2__20618,chr5:1498684-1498684|G1_R1__15905,chr5:1500631-1500631|G1_R1__16708	group1
AT5G07910	AT5G07910.1	NA	protein_coding	0	0	0	4	1	0	4	chr5:2521731-2521731|G1_R3__22856,chr5:2521685-2521685|G1_R2__21107,chr5:2521931-2521931|G1_R2__19285,chr5:2521729-2521729|G1_R1__15921	group1
AT5G08230	AT5G08230.1	HULK1	protein_coding	0	0	0	3	0	1	4	chr5:2641451-2641451|G1_R2__20610,chr5:2641585-2641585|G1_R2__21164,chr5:2643480-2643480|G1_R2__21128,chr5:2643602-2643602|G1_R2__21208	group1
AT5G08510	AT5G08510.1	PCMP-E20	protein_coding	0	0	0	4	2	0	4	chr5:2754853-2754853|G1_R3__22789,chr5:2755365-2755365|G1_R3__23089,chr5:2754846-2754846|G1_R2__19096,chr5:2755364-2755364|G1_R2__19906	group1
AT5G09260	AT5G09260.1	VPS20.2	protein_coding	0	0	0	4	3	0	4	chr5:2878400-2878400|G1_R3__22343,chr5:2878551-2878551|G1_R3__22345,chr5:2878571-2878571|G1_R2__19229,chr5:2878526-2878526|G1_R1__16926	group1
AT5G11530	AT5G11530.1	EMF1	protein_coding	0	0	1	3	0	0	4	chr5:3701444-3701444|G1_R3__23294,chr5:3701446-3701446|G1_R2__20859,chr5:3699632-3699632|G1_R1__16436,chr5:3701443-3701443|G1_R1__16441	group1
AT5G12860	AT5G12860.1	DIT1	protein_coding	0	0	1	3	3	0	4	chr5:4059852-4059852|G1_R3__22540,chr5:4059849-4059849|G1_R2__20515,chr5:4059882-4059882|G1_R1__16193,chr5:4061391-4061391|G1_R1__17231	group1
AT5G13450	AT5G13450.1	ATP5	protein_coding	0	0	1	3	3	0	4	chr5:4310545-4310545|G1_R3__21610,chr5:4310543-4310543|G1_R2__19081,chr5:4310552-4310552|G1_R1__16144,chr5:4311577-4311577|G1_R1__17015	group1
AT5G14220	AT5G14220.1	HEMG2	protein_coding	0	0	0	4	3	0	4	chr5:4583006-4583006|G1_R3__21949,chr5:4583463-4583463|G1_R3__23352,chr5:4583436-4583436|G1_R2__20506,chr5:4583466-4583466|G1_R1__16190	group1
AT5G14790	AT5G14790.1	NA	protein_coding	0	0	0	4	1	0	4	chr5:4785723-4785723|G1_R3__23169,chr5:4785561-4785561|G1_R2__19900,chr5:4785724-4785724|G1_R2__20933,chr5:4785718-4785718|G1_R1__15783	group1
AT5G15470	AT5G15470.1	GAUT14	protein_coding	0	0	0	4	2	0	4	chr5:5021106-5021106|G1_R3__23026,chr5:5021265-5021265|G1_R3__22903,chr5:5021092-5021092|G1_R2__20304,chr5:5021258-5021258|G1_R2__20306	group1
AT5G15920	AT5G15920.1	SMC5	protein_coding	0	0	1	3	3	0	4	chr5:5197850-5197850|G1_R3__24018,chr5:5199561-5199561|G1_R3__23023,chr5:5199565-5199565|G1_R2__19391,chr5:5199563-5199563|G1_R1__17050	group1
AT5G18620	AT5G18620.1	CHR17	protein_coding	0	0	0	4	2	0	4	chr5:6195770-6195770|G1_R3__22191,chr5:6196004-6196004|G1_R3__21445,chr5:6195757-6195757|G1_R2__20427,chr5:6196000-6196000|G1_R2__20766	group1
AT5G19025	AT5G19025.1	NA	protein_coding	0	0	3	1	1	0	4	chr5:6356794-6356794|G1_R3__21870,chr5:6356940-6356940|G1_R3__22178,chr5:6355182-6355182|G1_R2__21232,chr5:6356840-6356840|G1_R2__21356	group1
AT5G20890	AT5G20890.1	CCT2	protein_coding	0	0	1	3	4	0	4	chr5:7086876-7086876|G1_R3__22667,chr5:7086877-7086877|G1_R2__19408,chr5:7086865-7086865|G1_R1__17190,chr5:7087061-7087061|G1_R1__16237	group1
AT5G27610	AT5G27610.1	ALY1	protein_coding	0	0	3	1	3	0	4	chr5:9769659-9769659|G1_R3__22648,chr5:9769389-9769389|G1_R2__19708,chr5:9769714-9769714|G1_R2__19385,chr5:9769663-9769663|G1_R1__16639	group1
AT5G36890	AT5G36890.2	BGLU42	protein_coding	0	0	4	0	0	0	4	chr5:14542197-14542197|G1_R3__22555,chr5:14542327-14542327|G1_R2__20627,chr5:14542498-14542498|G1_R2__20161,chr5:14542180-14542180|G1_R1__16807	group1
AT5G37290	AT5G37290.1	NA	protein_coding	0	0	1	3	1	0	4	chr5:14764304-14764304|G1_R3__21076,chr5:14763567-14763567|G1_R2__21516,chr5:14764305-14764305|G1_R2__18463,chr5:14764283-14764283|G1_R1__16907	group1
AT5G39730	AT5G39730.1	AIG2LB	protein_coding	0	0	1	3	3	0	4	chr5:15901779-15901779|G1_R3__22034,chr5:15902727-15902727|G1_R3__22995,chr5:15902739-15902739|G1_R2__20043,chr5:15902735-15902735|G1_R1__16322	group1
AT5G40480	AT5G40480.1	GB210	protein_coding	0	0	3	1	2	0	4	chr5:16223362-16223362|G1_R2__18653,chr5:16223504-16223504|G1_R2__18654,chr5:16223895-16223895|G1_R2__20244,chr5:16224025-16224025|G1_R2__20673	group1
AT5G42810	AT5G42810.1	IPK1	protein_coding	0	0	1	3	4	0	4	chr5:17169392-17169392|G1_R3__22885,chr5:17169256-17169256|G1_R2__19626,chr5:17169373-17169373|G1_R2__19629,chr5:17169389-17169389|G1_R1__16738	group1
AT5G43630	AT5G43630.2	TZP	protein_coding	0	0	0	4	3	0	4	chr5:17530258-17530258|G1_R3__22613,chr5:17530417-17530417|G1_R3__23488,chr5:17530252-17530252|G1_R2__20224,chr5:17530380-17530380|G1_R2__21460	group1
AT5G44790	AT5G44790.1	RAN1	protein_coding	0	0	0	4	4	0	4	chr5:18075656-18075656|G1_R3__22419,chr5:18075746-18075746|G1_R3__21267,chr5:18075777-18075777|G1_R2__18658,chr5:18075661-18075661|G1_R1__16228	group1
AT5G46630	AT5G46630.1	NA	protein_coding	0	0	1	3	1	0	4	chr5:18923487-18923487|G1_R3__21234,chr5:18922819-18922819|G1_R2__20880,chr5:18923308-18923308|G1_R2__20228,chr5:18923460-18923460|G1_R2__20229	group1
AT5G51040	AT5G51040.1	NA	protein_coding	0	1	0	3	3	0	4	chr5:20750687-20750687|G1_R3__24199,chr5:20751829-20751829|G1_R3__21576,chr5:20751837-20751837|G1_R2__19025,chr5:20751819-20751819|G1_R1__16260	group1
AT5G51200	AT5G51200.2	NA	protein_coding	0	0	3	1	4	0	4	chr5:20819386-20819386|G1_R3__21449,chr5:20819415-20819415|G1_R2__20567,chr5:20819224-20819224|G1_R1__16467,chr5:20819384-20819384|G1_R1__16468	group1
AT5G52970	AT5G52970.1	NA	protein_coding	0	0	1	3	3	0	4	chr5:21479667-21479667|G1_R3__24188,chr5:21481048-21481048|G1_R3__21491,chr5:21481050-21481050|G1_R2__18837,chr5:21481047-21481047|G1_R1__15880	group1
AT5G56170	AT5G56170.1	LLG1	protein_coding	0	0	1	3	3	0	4	chr5:22737202-22737202|G1_R3__21456,chr5:22737198-22737198|G1_R2__18718,chr5:22736075-22736075|G1_R1__16405,chr5:22737200-22737200|G1_R1__15875	group1
AT5G57015	AT5G57015.1	CKL12	protein_coding	0	0	0	2	2	2	4	chr5:23073817-23073817|G1_R3__24181,chr5:23074667-23074667|G1_R3__21901,chr5:23073813-23073813|G1_R2__21802,chr5:23074701-23074701|G1_R2__20737	group1
AT5G59160	AT5G59160.1	TOPP2	protein_coding	0	1	0	3	0	0	4	chr5:23879365-23879365|G1_R3__24115,chr5:23881586-23881586|G1_R3__21579,chr5:23881570-23881570|G1_R2__20119,chr5:23881556-23881556|G1_R1__16886	group1
AT5G60210	AT5G60210.3	RIP5	protein_coding	0	0	0	4	0	0	4	chr5:24243289-24243289|G1_R3__23263,chr5:24243051-24243051|G1_R2__21609,chr5:24243285-24243285|G1_R2__19869,chr5:24243280-24243280|G1_R1__17044	group1
AT5G64390	AT5G64390.1	HEN4	protein_coding	0	0	1	3	3	0	4	chr5:25747353-25747353|G1_R3__22003,chr5:25747524-25747524|G1_R3__21790,chr5:25747602-25747602|G1_R3__22004,chr5:25747514-25747514|G1_R2__19550	group1
AT5G67030	AT5G67030.1	ZEP	protein_coding	0	0	1	3	3	0	4	chr5:26753598-26753598|G1_R3__23187,chr5:26753961-26753961|G1_R3__21104,chr5:26753615-26753615|G1_R2__20171,chr5:26753636-26753636|G1_R1__16812	group1
AT1G07360	AT1G07360.1	NA	protein_coding	0	0	0	3	3	0	3	chr1:2260452-2260452|G1_R2__02693,chr1:2260529-2260529|G1_R2__00778_G1_R3__00683,chr1:2260552-2260552|G1_R1__01256	group1
AT1G08540	AT1G08540.1	SIGB	protein_coding	0	0	2	1	1	0	3	chr1:2703464-2703464|G1_R3__00495,chr1:2703461-2703461|G1_R2__02643,chr1:2706721-2706721|G1_R2__03062_G1_R3__01648	group1
AT1G09270	AT1G09270.1	IMPA4	protein_coding	0	0	0	3	1	0	3	chr1:2998102-2998102|G1_R3__01428,chr1:2998100-2998100|G1_R2__01203,chr1:2997848-2997848|G1_R1__01146_G1_R2__02479	group1
AT1G10865	AT1G10865.2	NA	protein_coding	0	0	0	3	2	0	3	chr1:3614615-3614615|G1_R2__01683,chr1:3614741-3614741|G1_R2__02769_G1_R3__02304,chr1:3614737-3614737|G1_R1__00671	group1
AT1G14370	AT1G14370.1	PBL2	protein_coding	0	1	1	1	2	0	3	chr1:4915650-4915650|G1_R3__02629,chr1:4918026-4918026|G1_R2__01143,chr1:4917958-4917958|G1_R1__00223_G1_R3__00952	group1
AT1G14560	AT1G14560.1	COAC1	protein_coding	0	0	0	3	3	0	3	chr1:4983096-4983096|G1_R3__01647,chr1:4983097-4983097|G1_R2__02242,chr1:4983212-4983212|G1_R2__00610_G1_R3__02276	group1
AT1G17940	AT1G17940.3	NA	protein_coding	0	0	0	3	3	0	3	chr1:6169441-6169441|G1_R2__01783,chr1:6169612-6169612|G1_R1__01693,chr1:6169440-6169440|G1_R1__00582_G1_R3__01015	group1
AT1G19730	AT1G19730.1	TRX4	protein_coding	0	0	0	3	3	0	3	chr1:6823005-6823005|G1_R3__03469,chr1:6823133-6823133|G1_R3__02604,chr1:6823132-6823132|G1_R1__01063_G1_R2__00848	group1
AT1G22520	AT1G22520.1	NA	protein_coding	0	0	2	1	2	0	3	chr1:7953945-7953945|G1_R2__00852,chr1:7954195-7954195|G1_R2__01221,chr1:7953209-7953209|G1_R1__01749_G1_R3__01008	group1
AT1G24350	AT1G24350.1	NA	protein_coding	0	0	2	1	0	0	3	chr1:8639757-8639757|G1_R2__03215,chr1:8639894-8639894|G1_R2__03583,chr1:8638991-8638991|G1_R1__00890_G1_R3__00712	group1
AT1G29310	AT1G29310.1	NA	protein_coding	0	0	1	2	3	0	3	chr1:10254612-10254612|G1_R3__01745,chr1:10254464-10254464|G1_R1__01160,chr1:10254611-10254611|G1_R1__00413_G1_R2__03004	group1
AT1G34220	AT1G34220.1	NA	protein_coding	0	0	1	2	1	0	3	chr1:12463114-12463114|G1_R3__00173,chr1:12462927-12462927|G1_R2__01034_G1_R3__01768,chr1:12462934-12462934|G1_R1__00436	group1
AT1G43850	AT1G43850.1	SEU	protein_coding	0	0	0	3	3	0	3	chr1:16621685-16621685|G1_R3__02855,chr1:16621791-16621791|G1_R2__00122,chr1:16621792-16621792|G1_R1__00406_G1_R3__02053	group1
AT1G53710	AT1G53710.1	NA	protein_coding	0	0	2	1	1	0	3	chr1:20053895-20053895|G1_R3__01180,chr1:20054031-20054031|G1_R3__00233,chr1:20053256-20053256|G1_R2__01882_G1_R3__01176	group1
AT1G54580	AT1G54580.1	ACP2	protein_coding	0	0	1	2	2	0	3	chr1:20389587-20389587|G1_R2__02912,chr1:20390780-20390780|G1_R2__00343_G1_R3__00298,chr1:20390781-20390781|G1_R1__01853	group1
AT1G61000	AT1G61000.1	NUF2	protein_coding	0	0	0	3	3	0	3	chr1:22470960-22470960|G1_R3__02521,chr1:22470961-22470961|G1_R2__01441,chr1:22471078-22471078|G1_R2__00336_G1_R3__00293	group1
AT1G68190	AT1G68190.2	NA	protein_coding	0	0	1	2	2	0	3	chr1:25559600-25559600|G1_R3__03409,chr1:25561142-25561142|G1_R2__00432,chr1:25561126-25561126|G1_R1__00119_G1_R3__01254	group1
AT1G72680	AT1G72680.1	CAD1	protein_coding	0	0	3	0	2	0	3	chr1:27359764-27359764|G1_R2__03834,chr1:27359355-27359355|G1_R2__02830_G1_R3__00320,chr1:27359351-27359351|G1_R1__01141	group1
AT1G72700	AT1G72700.1	ALA5	protein_coding	0	0	0	3	3	0	3	chr1:27371651-27371651|G1_R2__01917,chr1:27371572-27371572|G1_R2__02631_G1_R3__01301,chr1:27371538-27371538|G1_R1__00545	group1
AT1G73060	AT1G73060.1	LPA3	protein_coding	0	0	1	2	2	0	3	chr1:27481324-27481324|G1_R2__00472,chr1:27479381-27479381|G1_R1__01512,chr1:27481284-27481284|G1_R1__00315_G1_R3__00397	group1
AT1G73200	AT1G73200.1	NA	protein_coding	0	1	0	2	2	0	3	chr1:27526632-27526632|G1_R3__03080,chr1:27523437-27523437|G1_R2__02589_G1_R3__02547,chr1:27523438-27523438|G1_R1__00501	group1
AT1G76150	AT1G76150.1	ECH2	protein_coding	0	0	0	3	3	0	3	chr1:28575212-28575212|G1_R3__01250,chr1:28575201-28575201|G1_R2__00424,chr1:28575075-28575075|G1_R2__01492_G1_R3__01249	group1
AT2G04270	AT2G04270.4	RNE	protein_coding	0	0	0	3	0	0	3	chr2:1480252-1480252|G1_R3__09386,chr2:1480057-1480057|G1_R2__07064,chr2:1480248-1480248|G1_R1__05817_G1_R2__09099	group1
AT2G14050	AT2G14050.2	MCM9	protein_coding	0	0	0	3	0	0	3	chr2:5914363-5914363|G1_R2__08201,chr2:5914185-5914185|G1_R2__04978_G1_R3__03635,chr2:5914203-5914203|G1_R1__05214	group1
AT2G29730	AT2G29730.1	UGT71D1	protein_coding	0	1	1	1	2	0	3	chr2:12703563-12703563|G1_R3__10491,chr2:12705084-12705084|G1_R2__05005_G1_R3__04726,chr2:12705027-12705027|G1_R1__05234	group1
AT2G39445	AT2G39445.1	NA	protein_coding	0	0	3	0	3	0	3	chr2:16470028-16470028|G1_R3__06958,chr2:16470389-16470389|G1_R2__08944_G1_R3__08531,chr2:16470030-16470030|G1_R1__05405	group1
AT2G41720	AT2G41720.1	EMB2654	protein_coding	0	0	3	0	5	0	3	chr2:17403781-17403781|G1_R2__05504,chr2:17407051-17407051|G1_R1__06876,chr2:17403790-17403790|G1_R1__03480_G1_R3__06039	group1
AT2G41945	AT2G41945.1	NA	protein_coding	0	1	0	2	3	0	3	chr2:17512904-17512904|G1_R3__08722,chr2:17510971-17510971|G1_R2__04368,chr2:17510984-17510984|G1_R1__03120_G1_R3__05279	group1
AT3G04700	AT3G04700.1	NA	protein_coding	0	0	1	2	3	0	3	chr3:1277690-1277690|G1_R3__17454,chr3:1277678-1277678|G1_R2__13321,chr3:1277589-1277589|G1_R2__13932_G1_R3__16501	group1
AT3G06220	AT3G06220.1	NA	protein_coding	0	0	1	2	3	0	3	chr3:1883558-1883558|G1_R3__15211,chr3:1883548-1883548|G1_R2__12813,chr3:1883740-1883740|G1_R2__13135_G1_R3__15484	group1
AT3G10110	AT3G10110.3	TIM22-1	protein_coding	0	0	0	3	3	0	3	chr3:3117537-3117537|G1_R2__12268,chr3:3117451-3117451|G1_R2__10293_G1_R3__14018,chr3:3117547-3117547|G1_R1__12793	group1
AT3G28620	AT3G28620.1	NA	protein_coding	2	0	1	0	0	0	1	chr3:10728052-10728052|G1_R2__15861,chr3:10727805-10727805|G1_R2__11419_G1_R3__16569,chr3:10727802-10727802|G1_R1__12117	group1
AT3G49060	AT3G49060.1	PUB32	protein_coding	0	0	0	3	5	0	3	chr3:18187140-18187140|G1_R3__18377,chr3:18187138-18187138|G1_R2__14645,chr3:18187356-18187356|G1_R2__12640_G1_R3__13173	group1
AT4G02070	AT4G02070.1	MSH6	protein_coding	0	0	0	3	3	0	3	chr4:912969-912969|G1_R3__20056,chr4:913112-913112|G1_R2__16288,chr4:912970-912970|G1_R1__14994_G1_R2__16994	group1
AT4G11110	AT4G11110.1	SPA2	protein_coding	0	0	0	2	0	1	3	chr4:6774201-6774201|G1_R3__20929,chr4:6777044-6777044|G1_R2__17067_G1_R3__19688,chr4:6776999-6776999|G1_R1__15350	group1
AT4G11900	AT4G11900.1	NA	protein_coding	0	0	2	1	3	0	3	chr4:7150285-7150285|G1_R2__17632,chr4:7150055-7150055|G1_R2__17040_G1_R3__19680,chr4:7150297-7150297|G1_R1__15425	group1
AT4G14100	AT4G14100.1	NA	protein_coding	0	0	1	2	3	0	3	chr4:8122151-8122151|G1_R2__17723,chr4:8122307-8122307|G1_R2__16412_G1_R3__19855,chr4:8122317-8122317|G1_R1__15503	group1
AT4G14220	AT4G14220.1	RHF1A	protein_coding	0	0	2	1	1	0	3	chr4:8196018-8196018|G1_R3__20775,chr4:8198422-8198422|G1_R2__16361_G1_R3__19284,chr4:8197269-8197269|G1_R1__15319	group1
AT4G16130	AT4G16130.1	ARA1	protein_coding	0	0	1	2	2	0	3	chr4:9122560-9122560|G1_R2__18315,chr4:9127695-9127695|G1_R2__17121,chr4:9127696-9127696|G1_R1__14946_G1_R3__19375	group1
AT4G25550	AT4G25550.1	CFIS2	protein_coding	0	0	0	2	2	1	3	chr4:13049381-13049381|G1_R2__18121,chr4:13050992-13050992|G1_R2__17231,chr4:13050967-13050967|G1_R1__14712_G1_R3__20596	group1
AT4G26640	AT4G26640.4	WRKY20	protein_coding	0	0	0	3	3	0	3	chr4:13437265-13437265|G1_R3__19625,chr4:13437141-13437141|G1_R2__16783,chr4:13437164-13437164|G1_R1__15185_G1_R3__19624	group1
AT4G26940	AT4G26940.1	B3GALT4	protein_coding	0	0	0	3	1	0	3	chr4:13529518-13529518|G1_R3__20770,chr4:13529504-13529504|G1_R2__16717,chr4:13529786-13529786|G1_R2__17593_G1_R3__20305	group1
AT4G29490	AT4G29490.1	NA	protein_coding	0	0	1	2	2	0	3	chr4:14491356-14491356|G1_R2__17929_G1_R3__20131,chr4:14491001-14491001|G1_R1__15549,chr4:14491329-14491329|G1_R1__14709	group1
AT4G30750	AT4G30750.1	NA	protein_coding	0	0	1	2	3	0	3	chr4:14981338-14981338|G1_R2__16660,chr4:14981322-14981322|G1_R1__15463,chr4:14981462-14981462|G1_R1__14607_G1_R3__20485	group1
AT4G32920	AT4G32920.2	NA	protein_coding	0	0	0	3	0	0	3	chr4:15887828-15887828|G1_R3__19405,chr4:15887856-15887856|G1_R2__17869,chr4:15887504-15887504|G1_R2__16542_G1_R3__19900	group1
AT4G33410	AT4G33410.1	SPPL1	protein_coding	0	0	1	2	2	0	3	chr4:16081842-16081842|G1_R3__21022,chr4:16083164-16083164|G1_R2__17863_G1_R3__20240,chr4:16083160-16083160|G1_R1__14950	group1
AT4G35220	AT4G35220.1	CYCLASE2	protein_coding	0	0	0	3	1	0	3	chr4:16754055-16754055|G1_R3__20360,chr4:16754186-16754186|G1_R2__17358_G1_R3__20446,chr4:16754204-16754204|G1_R1__15033	group1
AT4G35780	AT4G35780.1	STY17	protein_coding	0	0	1	2	2	0	3	chr4:16946607-16946607|G1_R2__17752_G1_R3__19502,chr4:16946643-16946643|G1_R1__15610,chr4:16947116-16947116|G1_R1__15136	group1
AT5G04510	AT5G04510.2	PDPK1	protein_coding	0	1	0	2	0	0	3	chr5:1287049-1287049|G1_R3__23278,chr5:1289791-1289791|G1_R2__19979_G1_R3__21731,chr5:1289776-1289776|G1_R1__17004	group1
AT5G04930	AT5G04930.1	ALA1	protein_coding	0	1	0	2	2	0	3	chr5:1449750-1449750|G1_R2__19174,chr5:1445040-1445040|G1_R1__16775,chr5:1449752-1449752|G1_R1__15906_G1_R3__23328	group1
AT5G08180	AT5G08180.2	NA	protein_coding	1	0	0	2	2	0	2	chr5:2634093-2634093|G1_R2__20509,chr5:2631797-2631797|G1_R2__19216_G1_R3__21713,chr5:2631798-2631798|G1_R1__16430	group1
AT5G10740	AT5G10740.1	NA	protein_coding	0	0	0	3	3	0	3	chr5:3393600-3393600|G1_R3__23883,chr5:3393757-3393757|G1_R2__20127_G1_R3__21617,chr5:3393786-3393786|G1_R1__17179	group1
AT5G10920	AT5G10920.1	NA	protein_coding	0	0	0	3	3	0	3	chr5:3443958-3443958|G1_R2__20777,chr5:3444031-3444031|G1_R2__19106,chr5:3443955-3443955|G1_R1__15894_G1_R3__21626	group1
AT5G11910	AT5G11910.4	NA	protein_coding	0	0	3	0	4	0	3	chr5:3836612-3836612|G1_R2__20773,chr5:3836737-3836737|G1_R1__17175,chr5:3836613-3836613|G1_R1__16861_G1_R3__21927	group1
AT5G12430	AT5G12430.1	TPR16	protein_coding	0	0	0	3	0	0	3	chr5:4028004-4028004|G1_R2__20520,chr5:4028227-4028227|G1_R2__20809_G1_R3__22544,chr5:4028228-4028228|G1_R1__16481	group1
AT5G13410	AT5G13410.2	FKBP19	protein_coding	0	0	3	0	0	0	3	chr5:4300580-4300580|G1_R3__21680,chr5:4300578-4300578|G1_R2__19177,chr5:4300795-4300795|G1_R2__19180_G1_R3__21682	group1
AT5G14640	AT5G14640.1	ASK5	protein_coding	0	0	0	3	3	0	3	chr5:4719175-4719175|G1_R2__19883,chr5:4719305-4719305|G1_R2__19886_G1_R3__22509,chr5:4719306-4719306|G1_R1__15778	group1
AT5G16140	AT5G16140.1	CRS2B	protein_coding	0	0	2	1	2	0	3	chr5:5271484-5271484|G1_R3__24118,chr5:5270303-5270303|G1_R2__18871_G1_R3__22443,chr5:5270319-5270319|G1_R1__16680	group1
AT5G18120	AT5G18120.1	APRL7	protein_coding	0	0	0	3	3	0	3	chr5:5993738-5993738|G1_R2__19439,chr5:5993848-5993848|G1_R2__21242,chr5:5993715-5993715|G1_R1__16362_G1_R3__21395	group1
AT5G18550	AT5G18550.1	NA	protein_coding	0	0	0	3	2	0	3	chr5:6162861-6162861|G1_R3__21442,chr5:6162972-6162972|G1_R2__20764,chr5:6162853-6162853|G1_R1__17133_G1_R2__20425	group1
AT5G19140	AT5G19140.2	ATAILP1	protein_coding	0	0	0	3	2	0	3	chr5:6425859-6425859|G1_R3__21312,chr5:6426005-6426005|G1_R1__16454,chr5:6425858-6425858|G1_R1__16232_G1_R2__18704	group1
AT5G19250	AT5G19250.1	NA	protein_coding	0	0	3	0	0	0	3	chr5:6472046-6472046|G1_R3__21425,chr5:6472494-6472494|G1_R1__16074,chr5:6472320-6472320|G1_R1__15725_G1_R3__21427	group1
AT5G22050	AT5G22050.2	NA	protein_coding	0	0	1	2	2	0	3	chr5:7303166-7303166|G1_R2__19432,chr5:7303314-7303314|G1_R2__19800,chr5:7303726-7303726|G1_R1__16048_G1_R2__21069	group1
AT5G26240	AT5G26240.1	CLC-D	protein_coding	0	0	0	3	2	0	3	chr5:9194644-9194644|G1_R2__18699,chr5:9194545-9194545|G1_R2__18697_G1_R3__22895,chr5:9194544-9194544|G1_R1__16665	group1
AT5G35730	AT5G35730.1	NA	protein_coding	0	0	2	1	1	0	3	chr5:13896908-13896908|G1_R2__19527_G1_R3__23624,chr5:13896324-13896324|G1_R1__17017,chr5:13896454-13896454|G1_R1__16826	group1
AT5G39510	AT5G39510.1	VTI11	protein_coding	0	0	2	1	3	0	3	chr5:15823569-15823569|G1_R2__20213,chr5:15823681-15823681|G1_R2__20989,chr5:15823568-15823568|G1_R1__16831_G1_R3__22604	group1
AT5G42900	AT5G42900.1	COR27	protein_coding	0	0	1	2	3	0	3	chr5:17198212-17198212|G1_R3__21807,chr5:17198213-17198213|G1_R2__18588,chr5:17198382-17198382|G1_R2__20210_G1_R3__23135	group1
AT5G44070	AT5G44070.1	PCS1	protein_coding	0	0	1	2	2	0	3	chr5:17737715-17737715|G1_R3__22044,chr5:17737306-17737306|G1_R1__17067,chr5:17737740-17737740|G1_R1__15964_G1_R2__20206	group1
AT5G49220	AT5G49220.1	NA	protein_coding	0	0	1	2	0	0	3	chr5:19958686-19958686|G1_R2__20061_G1_R3__21255,chr5:19957404-19957404|G1_R1__17189,chr5:19958684-19958684|G1_R1__15676	group1
AT5G49945	AT5G49945.1	NA	protein_coding	0	0	0	3	1	0	3	chr5:20319721-20319721|G1_R3__22482,chr5:20319723-20319723|G1_R2__20913,chr5:20319594-20319594|G1_R2__18874_G1_R3__21512	group1
AT5G50740	AT5G50740.2	NA	protein_coding	0	1	0	2	0	0	3	chr5:20635978-20635978|G1_R3__24138,chr5:20635942-20635942|G1_R2__21341,chr5:20637982-20637982|G1_R2__20846_G1_R3__23423	group1
AT5G63040	AT5G63040.2	NA	protein_coding	1	0	1	1	1	0	2	chr5:25287828-25287828|G1_R3__23401,chr5:25290008-25290008|G1_R2__18513,chr5:25290332-25290332|G1_R2__20185_G1_R3__21793	group1
AT1G30800	AT1G30800.1	NA	protein_coding	0	0	1	1	0	0	2	chr1:10937254-10937254|G1_R3__02917,chr1:10938090-10938090|G1_R1__00708_G1_R2__02078_G1_R3__01138	group1
AT1G35680	AT1G35680.1	RPL21	protein_coding	0	0	1	1	1	0	2	chr1:13208872-13208872|G1_R1__00052,chr1:13210291-13210291|G1_R1__00445_G1_R2__00192_G1_R3__00183	group1
AT1G55490	AT1G55490.1	CPN60B1	protein_coding	0	0	1	1	2	0	2	chr1:20715712-20715712|G1_R2__00316_G1_R3__00274,chr1:20715850-20715850|G1_R2__00318_G1_R3__00276	group1
AT1G63430	AT1G63430.1	NA	protein_coding	0	0	1	1	2	0	2	chr1:23526446-23526446|G1_R2__02562,chr1:23526605-23526605|G1_R1__00828_G1_R2__00252_G1_R3__02202	group1
AT1G74900	AT1G74900.1	OTP43	protein_coding	0	0	1	1	0	0	2	chr1:28134072-28134072|G1_R3__03391,chr1:28135653-28135653|G1_R1__00128_G1_R2__00459_G1_R3__00389	group1
AT3G09310	AT3G09310.1	NA	protein_coding	0	0	1	1	1	0	2	chr3:2860685-2860685|G1_R3__15074,chr3:2860468-2860468|G1_R1__08343_G1_R2__11335_G1_R3__14475	group1
AT4G09200	AT4G09200.1	NA	protein_coding	0	0	1	1	2	0	2	chr4:5861569-5861569|G1_R2__16415,chr4:5861732-5861732|G1_R1__15302_G1_R2__17080_G1_R3__20435	group1
AT4G09310	AT4G09310.1	NA	protein_coding	0	0	1	1	2	0	2	chr4:5905138-5905138|G1_R2__16365,chr4:5905301-5905301|G1_R1__15243_G1_R2__16368_G1_R3__20424	group1
AT4G14110	AT4G14110.1	CSN8	protein_coding	0	0	2	0	1	0	2	chr4:8133470-8133470|G1_R1__15440,chr4:8133059-8133059|G1_R1__15593_G1_R2__17711_G1_R3__19831	group1
AT4G17080	AT4G17080.1	NA	protein_coding	1	0	0	1	0	0	1	chr4:9600613-9600613|G1_R2__18104,chr4:9604117-9604117|G1_R1__14532_G1_R2__17023_G1_R3__19818	group1
AT4G28610	AT4G28610.1	PHR1	protein_coding	0	1	0	1	1	0	2	chr4:14135132-14135132|G1_R1__15412,chr4:14132984-14132984|G1_R1__15174_G1_R2__16687_G1_R3__19554	group1
AT5G09225	AT5G09225.1	NA	protein_coding	0	1	0	1	1	0	2	chr5:2871140-2871140|G1_R2__19113,chr5:2869458-2869458|G1_R1__16720_G1_R2__21042_G1_R3__21923	group1
AT5G10470	AT5G10470.2	KCA1	protein_coding	0	0	2	0	1	0	2	chr5:3290422-3290422|G1_R1__17246,chr5:3290135-3290135|G1_R1__16480_G1_R2__19266_G1_R3__21747	group1
AT5G13260	AT5G13260.1	NA	protein_coding	0	0	1	1	1	0	2	chr5:4243521-4243521|G1_R1__16959,chr5:4246783-4246783|G1_R1__15788_G1_R2__19104_G1_R3__21625	group1
AT5G24690	AT5G24690.1	NA	protein_coding	0	1	0	1	0	0	2	chr5:8458586-8458586|G1_R1__16963,chr5:8455582-8455582|G1_R1__16640_G1_R2__20418_G1_R3__21436	group1
AT5G35080	AT5G35080.1	OS9	protein_coding	0	0	1	1	1	0	2	chr5:13354900-13354900|G1_R1__16822,chr5:13354399-13354399|G1_R1__15624_G1_R2__20626_G1_R3__21975	group1
AT5G47780	AT5G47780.1	GAUT4	protein_coding	0	0	0	1	1	1	2	chr5:19348287-19348287|G1_R1__16996,chr5:19350581-19350581|G1_R1__15668_G1_R2__18634_G1_R3__21243	group1
AT1G01920	AT1G01920.2	NA	protein_coding	0	0	0	3	3	2	5	chr1:318484-318484|G1_R3__03371,chr1:319545-319545|G1_R3__01363,chr1:318520-318520|G1_R2__03873,chr1:319548-319548|G1_R2__02269,chr1:319553-319553|G1_R1__00244	group1
AT1G08030	AT1G08030.1	TPST	protein_coding	0	1	4	0	3	0	5	chr1:2489619-2489619|G1_R3__02322,chr1:2489621-2489621|G1_R2__02322,chr1:2489844-2489844|G1_R2__01728,chr1:2493141-2493141|G1_R2__03101,chr1:2489628-2489628|G1_R1__01579	group1
AT1G08230	AT1G08230.3	GAT1	protein_coding	0	0	5	0	3	0	5	chr1:2583747-2583747|G1_R3__01385,chr1:2583865-2583865|G1_R3__01387,chr1:2583937-2583937|G1_R3__00639,chr1:2584824-2584824|G1_R3__02127,chr1:2583746-2583746|G1_R2__02290	group1
AT1G10870	AT1G10870.1	AGD4	protein_coding	0	0	0	4	4	1	5	chr1:3616773-3616773|G1_R3__01396,chr1:3616882-3616882|G1_R3__00976,chr1:3622273-3622273|G1_R3__00951,chr1:3616757-3616757|G1_R2__00728,chr1:3616774-3616774|G1_R1__01746	group1
AT1G11480	AT1G11480.1	NA	protein_coding	1	0	0	4	2	0	4	chr1:3864125-3864125|G1_R3__03440,chr1:3864283-3864283|G1_R3__00665,chr1:3864126-3864126|G1_R2__03465,chr1:3864282-3864282|G1_R2__02921,chr1:3867711-3867711|G1_R2__02645	group1
AT1G14970	AT1G14970.1	OFUT4	protein_coding	0	0	0	5	4	0	5	chr1:5161921-5161921|G1_R3__01695,chr1:5162018-5162018|G1_R3__02357,chr1:5161777-5161777|G1_R2__02501,chr1:5161929-5161929|G1_R2__02396,chr1:5162011-5162011|G1_R1__01663	group1
AT1G16270	AT1G16270.1	NA	protein_coding	0	0	2	3	3	0	5	chr1:5568307-5568307|G1_R3__02347,chr1:5568297-5568297|G1_R2__00923,chr1:5565029-5565029|G1_R1__00592,chr1:5565829-5565829|G1_R1__01526,chr1:5568314-5568314|G1_R1__01122	group1
AT1G18750	AT1G18750.3	AGL65	protein_coding	0	2	1	2	2	0	5	chr1:6466836-6466836|G1_R3__03161,chr1:6469819-6469819|G1_R3__00814,chr1:6466945-6466945|G1_R2__03786,chr1:6468829-6468829|G1_R2__03678,chr1:6469838-6469838|G1_R2__01238	group1
AT1G22410	AT1G22410.1	NA	protein_coding	0	1	1	3	4	0	5	chr1:7914854-7914854|G1_R3__01697,chr1:7914853-7914853|G1_R2__02983,chr1:7912063-7912063|G1_R1__00608,chr1:7914707-7914707|G1_R1__01682,chr1:7914856-7914856|G1_R1__01310	group1
AT1G49520	AT1G49520.1	NA	protein_coding	0	0	3	2	1	0	5	chr1:18331885-18331885|G1_R3__02837,chr1:18331107-18331107|G1_R2__03519,chr1:18331234-18331234|G1_R2__03797,chr1:18331956-18331956|G1_R2__00103,chr1:18331373-18331373|G1_R1__01699	group1
AT1G56500	AT1G56500.2	SOQ1	protein_coding	0	0	0	5	0	0	5	chr1:21167114-21167114|G1_R3__02519,chr1:21167297-21167297|G1_R3__00894,chr1:21167117-21167117|G1_R2__01878,chr1:21167258-21167258|G1_R2__01880,chr1:21167108-21167108|G1_R1__01818	group1
AT1G77290	AT1G77290.1	TCHQD	protein_coding	0	0	0	5	3	0	5	chr1:29039987-29039987|G1_R3__00413,chr1:29040147-29040147|G1_R3__01288,chr1:29039984-29039984|G1_R2__02454,chr1:29040136-29040136|G1_R2__01532,chr1:29039982-29039982|G1_R1__00728	group1
AT2G18850	AT2G18850.1	NA	protein_coding	0	0	2	3	4	0	5	chr2:8163512-8163512|G1_R3__10386,chr2:8163237-8163237|G1_R2__08070,chr2:8163364-8163364|G1_R2__07989,chr2:8163530-8163530|G1_R2__04642,chr2:8163491-8163491|G1_R1__06766	group1
AT2G20480	AT2G20480.1	NA	protein_coding	0	0	2	3	3	0	5	chr2:8830661-8830661|G1_R3__08946,chr2:8830779-8830779|G1_R3__09105,chr2:8830238-8830238|G1_R2__08270,chr2:8830658-8830658|G1_R2__07714,chr2:8831445-8831445|G1_R2__07920	group1
AT2G23600	AT2G23600.2	ACL	protein_coding	0	0	2	3	3	0	5	chr2:10042321-10042321|G1_R3__03828,chr2:10042322-10042322|G1_R2__06380,chr2:10042320-10042320|G1_R1__02578,chr2:10042806-10042806|G1_R1__06698,chr2:10043287-10043287|G1_R1__04231	group1
AT2G29540	AT2G29540.2	ATRPC14	protein_coding	0	1	4	0	3	0	5	chr2:12642527-12642527|G1_R3__10304,chr2:12643476-12643476|G1_R3__07971,chr2:12643729-12643729|G1_R3__03772,chr2:12643732-12643732|G1_R2__05055,chr2:12643723-12643723|G1_R1__02694	group1
AT2G32590	AT2G32590.1	CAPH	protein_coding	0	0	5	0	2	0	5	chr2:13829439-13829439|G1_R3__07982,chr2:13829582-13829582|G1_R3__08695,chr2:13830459-13830459|G1_R3__08792,chr2:13830790-13830790|G1_R3__08950,chr2:13830171-13830171|G1_R2__07613	group1
AT2G34050	AT2G34050.1	NA	protein_coding	0	0	3	2	2	0	5	chr2:14382822-14382822|G1_R3__09835,chr2:14384105-14384105|G1_R3__10541,chr2:14382828-14382828|G1_R2__06833,chr2:14383942-14383942|G1_R2__09401,chr2:14384120-14384120|G1_R2__08958	group1
AT2G34500	AT2G34500.1	CYP710A1	protein_coding	0	2	3	0	0	0	5	chr2:14541110-14541110|G1_R3__08251,chr2:14541253-14541253|G1_R3__08118,chr2:14540383-14540383|G1_R2__07538,chr2:14541149-14541149|G1_R2__07362,chr2:14541254-14541254|G1_R2__07197	group1
AT2G43310	AT2G43310.1	NA	protein_coding	0	0	3	2	3	0	5	chr2:17996134-17996134|G1_R3__06557,chr2:17996684-17996684|G1_R3__06570,chr2:17996284-17996284|G1_R1__06651,chr2:17996483-17996483|G1_R1__05623,chr2:17996676-17996676|G1_R1__05984	group1
AT2G46400	AT2G46400.1	WRKY46	protein_coding	0	1	4	0	1	0	5	chr2:19043715-19043715|G1_R3__06917,chr2:19044161-19044161|G1_R3__07946,chr2:19044348-19044348|G1_R3__07034,chr2:19044776-19044776|G1_R3__07158,chr2:19044351-19044351|G1_R2__08055	group1
AT3G01260	AT3G01260.1	NA	protein_coding	0	0	5	0	0	0	5	chr3:80681-80681|G1_R3__17212,chr3:81132-81132|G1_R3__16437,chr3:81267-81267|G1_R3__16792,chr3:81732-81732|G1_R3__16698,chr3:81952-81952|G1_R3__16807	group1
AT3G05120	AT3G05120.1	GID1A	protein_coding	0	0	2	3	1	0	5	chr3:1432443-1432443|G1_R3__14907,chr3:1432638-1432638|G1_R3__14027,chr3:1432641-1432641|G1_R2__10349,chr3:1431323-1431323|G1_R1__14100,chr3:1431405-1431405|G1_R1__14419	group1
AT3G07340	AT3G07340.2	BHLH62	protein_coding	0	0	0	5	1	0	5	chr3:2340974-2340974|G1_R3__12073,chr3:2341157-2341157|G1_R3__13093,chr3:2340978-2340978|G1_R2__10836,chr3:2341140-2341140|G1_R2__14080,chr3:2340921-2340921|G1_R1__11819	group1
AT3G09350	AT3G09350.1	Fes1A	protein_coding	0	0	2	3	3	0	5	chr3:2871925-2871925|G1_R3__19008,chr3:2873122-2873122|G1_R3__14340,chr3:2872857-2872857|G1_R2__14968,chr3:2873188-2873188|G1_R2__11874,chr3:2873171-2873171|G1_R1__10442	group1
AT3G13150	AT3G13150.1	NA	protein_coding	0	0	4	1	1	0	5	chr3:4227805-4227805|G1_R3__17012,chr3:4228505-4228505|G1_R3__16971,chr3:4228705-4228705|G1_R3__17574,chr3:4229446-4229446|G1_R3__17860,chr3:4229599-4229599|G1_R3__17744	group1
AT3G13420	AT3G13420.2	NA	protein_coding	0	0	0	5	0	0	5	chr3:4366528-4366528|G1_R3__17838,chr3:4366693-4366693|G1_R3__14355,chr3:4366537-4366537|G1_R2__14681,chr3:4366714-4366714|G1_R2__10377,chr3:4366858-4366858|G1_R2__14047	group1
AT3G14580	AT3G14580.1	NA	protein_coding	0	0	5	0	2	0	5	chr3:4903320-4903320|G1_R3__18204,chr3:4903842-4903842|G1_R3__18259,chr3:4904111-4904111|G1_R3__17854,chr3:4903774-4903774|G1_R2__16050,chr3:4903953-4903953|G1_R2__16051	group1
AT3G47530	AT3G47530.1	PCMP-H76	protein_coding	0	0	5	0	2	0	5	chr3:17517474-17517474|G1_R3__17763,chr3:17518518-17518518|G1_R3__18957,chr3:17518766-17518766|G1_R3__18890,chr3:17518931-17518931|G1_R3__17899,chr3:17517478-17517478|G1_R2__13133	group1
AT3G49920	AT3G49920.3	VDAC5	protein_coding	0	0	0	5	0	0	5	chr3:18505608-18505608|G1_R3__16607,chr3:18505760-18505760|G1_R3__18190,chr3:18505607-18505607|G1_R2__13562,chr3:18505701-18505701|G1_R2__13563,chr3:18505697-18505697|G1_R1__12055	group1
AT3G51180	AT3G51180.1	NA	protein_coding	0	0	5	0	2	0	5	chr3:19015929-19015929|G1_R3__17893,chr3:19015340-19015340|G1_R2__14743,chr3:19015586-19015586|G1_R2__13520,chr3:19015795-19015795|G1_R2__13896,chr3:19015926-19015926|G1_R1__12220	group1
AT3G62050	AT3G62050.1	NA	protein_coding	0	0	3	2	3	0	5	chr3:22978701-22978701|G1_R3__17350,chr3:22978940-22978940|G1_R3__12328,chr3:22978573-22978573|G1_R2__14841,chr3:22978979-22978979|G1_R2__13697,chr3:22978984-22978984|G1_R1__10435	group1
AT4G11440	AT4G11440.1	NA	protein_coding	0	0	3	2	3	0	5	chr4:6958539-6958539|G1_R3__19313,chr4:6955922-6955922|G1_R2__18391,chr4:6957902-6957902|G1_R2__18272,chr4:6958557-6958557|G1_R2__16860,chr4:6958569-6958569|G1_R1__14782	group1
AT4G16155	AT4G16155.1	LPD2	protein_coding	0	0	5	0	7	0	5	chr4:9153586-9153586|G1_R3__20209,chr4:9153585-9153585|G1_R2__17339,chr4:9153733-9153733|G1_R2__17810,chr4:9153587-9153587|G1_R1__14549,chr4:9153735-9153735|G1_R1__14550	group1
AT4G16830	AT4G16830.1	RGGA	protein_coding	0	0	0	5	2	0	5	chr4:9472526-9472526|G1_R3__20236,chr4:9472375-9472375|G1_R2__16482,chr4:9472525-9472525|G1_R2__16875,chr4:9472373-9472373|G1_R1__14686,chr4:9472516-9472516|G1_R1__15300	group1
AT4G17010	AT4G17010.1	NA	protein_coding	0	0	0	5	2	0	5	chr4:9577735-9577735|G1_R3__20891,chr4:9577934-9577934|G1_R3__20430,chr4:9577755-9577755|G1_R2__17058,chr4:9577897-9577897|G1_R2__16388,chr4:9577898-9577898|G1_R1__15012	group1
AT4G26850	AT4G26850.1	VTC2	protein_coding	2	1	0	2	2	0	3	chr4:13499229-13499229|G1_R3__20604,chr4:13502501-13502501|G1_R3__20988,chr4:13499182-13499182|G1_R2__17270,chr4:13502500-13502500|G1_R2__18129,chr4:13501270-13501270|G1_R1__14984	group1
AT4G28880	AT4G28880.1	CKL3	protein_coding	0	0	0	5	0	0	5	chr4:14254345-14254345|G1_R3__20644,chr4:14254311-14254311|G1_R2__17779,chr4:14254702-14254702|G1_R2__18388,chr4:14254791-14254791|G1_R2__18325,chr4:14254338-14254338|G1_R1__14982	group1
AT4G32160	AT4G32160.1	EREL1	protein_coding	0	0	2	3	3	0	5	chr4:15532095-15532095|G1_R3__19454,chr4:15532971-15532971|G1_R3__20465,chr4:15532983-15532983|G1_R2__16495,chr4:15531962-15531962|G1_R1__15130,chr4:15532976-15532976|G1_R1__14586	group1
AT4G34215	AT4G34215.2	NA	protein_coding	0	0	2	3	3	0	5	chr4:16379733-16379733|G1_R3__19411,chr4:16379729-16379729|G1_R2__16558,chr4:16380215-16380215|G1_R2__17165,chr4:16380622-16380622|G1_R2__18416,chr4:16379730-16379730|G1_R1__15128	group1
AT5G08080	AT5G08080.1	SYP132	protein_coding	0	0	0	5	5	0	5	chr5:2591110-2591110|G1_R3__21925,chr5:2591229-2591229|G1_R3__22299,chr5:2591131-2591131|G1_R2__20446,chr5:2591247-2591247|G1_R2__19097,chr5:2591115-2591115|G1_R1__16267	group1
AT5G09350	AT5G09350.1	PI4KB2	protein_coding	0	0	2	3	4	0	5	chr5:2899233-2899233|G1_R3__22368,chr5:2899400-2899400|G1_R3__22971,chr5:2904401-2904401|G1_R3__21641,chr5:2899229-2899229|G1_R2__20015,chr5:2899228-2899228|G1_R1__16203	group1
AT5G09390	AT5G09390.1	NA	protein_coding	0	0	5	0	3	0	5	chr5:2915756-2915756|G1_R3__21769,chr5:2915762-2915762|G1_R2__20017,chr5:2915373-2915373|G1_R1__17016,chr5:2915577-2915577|G1_R1__16483,chr5:2915754-2915754|G1_R1__17116	group1
AT5G18520	AT5G18520.1	NA	protein_coding	0	0	2	3	3	0	5	chr5:6146492-6146492|G1_R3__22461,chr5:6146497-6146497|G1_R2__19467,chr5:6145081-6145081|G1_R1__16075,chr5:6145296-6145296|G1_R1__15727,chr5:6146454-6146454|G1_R1__16372	group1
AT5G18940	AT5G18940.1	NA	protein_coding	0	0	2	3	3	0	5	chr5:6328220-6328220|G1_R3__23144,chr5:6327012-6327012|G1_R2__21137,chr5:6327557-6327557|G1_R2__21363,chr5:6328226-6328226|G1_R2__20690,chr5:6328206-6328206|G1_R1__16233	group1
AT5G24060	AT5G24060.2	NA	protein_coding	0	0	2	3	3	0	5	chr5:8130025-8130025|G1_R3__22641,chr5:8130285-8130285|G1_R3__21316,chr5:8130031-8130031|G1_R2__20070,chr5:8130225-8130225|G1_R2__18714,chr5:8130287-8130287|G1_R1__16455	group1
AT5G36940	AT5G36940.1	CAT3	protein_coding	0	0	0	5	4	0	5	chr5:14594186-14594186|G1_R3__22563,chr5:14594346-14594346|G1_R3__23712,chr5:14594198-14594198|G1_R2__18473,chr5:14594324-14594324|G1_R2__20540,chr5:14594185-14594185|G1_R1__16695	group1
AT5G37310	AT5G37310.1	TMN4	protein_coding	0	0	1	4	2	0	5	chr5:14772625-14772625|G1_R3__22972,chr5:14772855-14772855|G1_R3__23185,chr5:14772621-14772621|G1_R2__20163,chr5:14772823-14772823|G1_R2__19309,chr5:14772630-14772630|G1_R1__15929	group1
AT5G43900	AT5G43900.2	MYA2	protein_coding	0	1	2	2	2	0	5	chr5:17657078-17657078|G1_R2__18589,chr5:17667431-17667431|G1_R2__20676,chr5:17657136-17657136|G1_R1__16955,chr5:17657746-17657746|G1_R1__16986,chr5:17664897-17664897|G1_R1__17162	group1
AT5G43930	AT5G43930.1	NA	protein_coding	0	0	0	5	0	0	5	chr5:17680806-17680806|G1_R3__21253,chr5:17681003-17681003|G1_R3__23429,chr5:17680833-17680833|G1_R2__18646,chr5:17681052-17681052|G1_R2__21251,chr5:17680778-17680778|G1_R1__15993	group1
AT5G51410	AT5G51410.2	NA	protein_coding	0	0	0	5	3	0	5	chr5:20880793-20880793|G1_R3__21552,chr5:20880899-20880899|G1_R3__23412,chr5:20881456-20881456|G1_R3__23076,chr5:20881741-20881741|G1_R3__23077,chr5:20880807-20880807|G1_R2__19824	group1
AT5G51660	AT5G51660.1	CPSF160	protein_coding	0	0	3	0	3	2	5	chr5:20982063-20982063|G1_R3__23842,chr5:20989265-20989265|G1_R3__21888,chr5:20982094-20982094|G1_R2__21457,chr5:20989260-20989260|G1_R2__20313,chr5:20989246-20989246|G1_R1__16797	group1
AT5G54580	AT5G54580.1	ORRM2	protein_coding	1	0	1	3	4	0	4	chr5:22170300-22170300|G1_R3__23160,chr5:22172802-22172802|G1_R3__22253,chr5:22172566-22172566|G1_R2__20728,chr5:22172810-22172810|G1_R2__20103,chr5:22172813-22172813|G1_R1__16395	group1
AT5G58330	AT5G58330.3	NA	protein_coding	0	0	0	5	2	0	5	chr5:23579810-23579810|G1_R3__22242,chr5:23579986-23579986|G1_R3__21511,chr5:23579797-23579797|G1_R2__20335,chr5:23579983-23579983|G1_R2__18875,chr5:23579808-23579808|G1_R1__16115	group1
AT5G61140	AT5G61140.2	BRR2C	protein_coding	0	0	3	2	4	0	5	chr5:24603462-24603462|G1_R3__22505,chr5:24603107-24603107|G1_R2__20122,chr5:24603275-24603275|G1_R2__21074,chr5:24603454-24603454|G1_R2__19867,chr5:24603277-24603277|G1_R1__17080	group1
AT5G65080	AT5G65080.3	MAF5	protein_coding	0	1	2	2	3	0	5	chr5:25997634-25997634|G1_R3__23743,chr5:26001267-26001267|G1_R3__21117,chr5:26002124-26002124|G1_R3__22007,chr5:26002322-26002322|G1_R3__21129,chr5:26002338-26002338|G1_R2__19555	group1
AT1G02960	AT1G02960.1	NA	protein_coding	0	0	4	0	4	0	4	chr1:667008-667008|G1_R3__00638,chr1:667007-667007|G1_R2__02968,chr1:667171-667171|G1_R2__02867_G1_R3__01953,chr1:667005-667005|G1_R1__01633	group1
AT1G07010	AT1G07010.1	NA	protein_coding	0	0	0	4	4	0	4	chr1:2155144-2155144|G1_R2__00679,chr1:2155026-2155026|G1_R2__01168_G1_R3__02294,chr1:2155055-2155055|G1_R1__01123,chr1:2155140-2155140|G1_R1__01166	group1
AT1G13820	AT1G13820.1	NA	protein_coding	0	0	1	3	4	0	4	chr1:4737810-4737810|G1_R3__00536,chr1:4737808-4737808|G1_R2__01928,chr1:4737611-4737611|G1_R2__02243_G1_R3__00534,chr1:4737809-4737809|G1_R1__00638	group1
AT1G17840	AT1G17840.1	ABCG11	protein_coding	0	0	0	4	2	0	4	chr1:6145985-6145985|G1_R2__00962,chr1:6146129-6146129|G1_R2__02401_G1_R3__02043,chr1:6145983-6145983|G1_R1__00919,chr1:6146127-6146127|G1_R1__00345	group1
AT1G18340	AT1G18340.1	TFB4	protein_coding	0	0	4	0	4	0	4	chr1:6311663-6311663|G1_R3__00995,chr1:6311633-6311633|G1_R2__02482,chr1:6311799-6311799|G1_R2__00798_G1_R3__00996,chr1:6311629-6311629|G1_R1__01603	group1
AT1G24267	AT1G24267.1	NA	protein_coding	0	1	1	2	0	0	4	chr1:8605018-8605018|G1_R2__00791,chr1:8604232-8604232|G1_R2__00966_G1_R3__02360,chr1:8604235-8604235|G1_R1__00758,chr1:8607290-8607290|G1_R1__01735	group1
AT1G24460	AT1G24460.2	NA	protein_coding	0	0	2	2	2	0	4	chr1:8671027-8671027|G1_R2__03874,chr1:8672364-8672364|G1_R2__01758_G1_R3__02408,chr1:8671949-8671949|G1_R1__01874,chr1:8672360-8672360|G1_R1__00171	group1
AT1G25420	AT1G25420.1	NA	protein_coding	0	0	0	4	4	0	4	chr1:8918129-8918129|G1_R3__00717,chr1:8918141-8918141|G1_R2__02483,chr1:8918016-8918016|G1_R2__00815_G1_R3__01000,chr1:8918076-8918076|G1_R1__01209	group1
AT1G34360	AT1G34360.1	IF3-1	protein_coding	0	0	4	0	2	0	4	chr1:12545790-12545790|G1_R3__01772,chr1:12545779-12545779|G1_R2__01869,chr1:12546007-12546007|G1_R2__01372,chr1:12545995-12545995|G1_R1__01333_G1_R3__01153	group1
AT1G45230	AT1G45230.1	DCL	protein_coding	0	0	0	4	2	0	4	chr1:17169738-17169738|G1_R3__01083,chr1:17169739-17169739|G1_R2__02798,chr1:17169637-17169637|G1_R2__02999_G1_R3__02364,chr1:17169641-17169641|G1_R1__00404	group1
AT1G47240	AT1G47240.1	NRAMP2	protein_coding	0	0	0	4	4	0	4	chr1:17308872-17308872|G1_R3__01742,chr1:17308873-17308873|G1_R2__01011,chr1:17309035-17309035|G1_R2__03000_G1_R3__00865,chr1:17309036-17309036|G1_R1__01448	group1
AT1G71790	AT1G71790.1	NA	protein_coding	0	0	2	2	2	0	4	chr1:26997128-26997128|G1_R3__00471,chr1:26996979-26996979|G1_R2__01122,chr1:26998916-26998916|G1_R2__01083_G1_R3__01231,chr1:26998887-26998887|G1_R1__00106	group1
AT1G74690	AT1G74690.1	IQD31	protein_coding	0	0	1	3	1	0	4	chr1:28061270-28061270|G1_R3__01631,chr1:28061419-28061419|G1_R1__01725,chr1:28062069-28062069|G1_R1__01126,chr1:28061253-28061253|G1_R1__00551_G1_R2__01919	group1
AT1G77350	AT1G77350.1	NA	protein_coding	0	0	0	4	4	0	4	chr1:29071553-29071553|G1_R2__02614,chr1:29071705-29071705|G1_R2__01526_G1_R3__01283,chr1:29071557-29071557|G1_R1__01017,chr1:29071702-29071702|G1_R1__01841	group1
AT2G01900	AT2G01900.1	NA	protein_coding	0	0	4	0	3	0	4	chr2:408302-408302|G1_R3__08109,chr2:408852-408852|G1_R3__07710,chr2:408851-408851|G1_R2__07252,chr2:408734-408734|G1_R2__07135_G1_R3__04586	group1
AT2G16370	AT2G16370.2	THY-1	protein_coding	0	0	1	3	2	0	4	chr2:7081836-7081836|G1_R3__06833,chr2:7082543-7082543|G1_R3__10713,chr2:7081834-7081834|G1_R2__04895,chr2:7082029-7082029|G1_R1__04890_G1_R2__04640	group1
AT2G39440	AT2G39440.1	NA	protein_coding	0	0	1	3	3	0	4	chr2:16468091-16468091|G1_R3__10400,chr2:16468102-16468102|G1_R2__08176,chr2:16468404-16468404|G1_R2__09356,chr2:16467940-16467940|G1_R2__08289_G1_R3__09209	group1
AT3G12020	AT3G12020.4	NA	protein_coding	0	1	0	3	0	0	4	chr3:3827008-3827008|G1_R3__19092,chr3:3834458-3834458|G1_R3__16779,chr3:3834275-3834275|G1_R2__11222,chr3:3834273-3834273|G1_R1__09563_G1_R3__11420	group1
AT3G13882	AT3G13882.1	NA	protein_coding	0	0	1	3	0	0	4	chr3:4576023-4576023|G1_R2__12499,chr3:4574651-4574651|G1_R1__13444,chr3:4575940-4575940|G1_R1__11554,chr3:4576020-4576020|G1_R1__10303_G1_R3__12009	group1
AT3G27040	AT3G27040.1	NA	protein_coding	2	0	1	0	1	1	2	chr3:9975044-9975044|G1_R3__18382,chr3:9975987-9975987|G1_R3__17902,chr3:9977129-9977129|G1_R3__17160,chr3:9976799-9976799|G1_R2__11792_G1_R3__16518	group1
AT3G60070	AT3G60070.6	NA	protein_coding	0	0	0	3	2	1	4	chr3:22183323-22183323|G1_R2__11468,chr3:22184271-22184271|G1_R2__16106,chr3:22183456-22183456|G1_R2__10645_G1_R3__14839,chr3:22183455-22183455|G1_R1__11284	group1
AT4G05410	AT4G05410.1	YAO	protein_coding	0	0	0	4	2	0	4	chr4:2742953-2742953|G1_R3__19659,chr4:2743217-2743217|G1_R3__19215,chr4:2742952-2742952|G1_R2__17323,chr4:2743091-2743091|G1_R2__17014_G1_R3__19660	group1
AT4G15090	AT4G15090.1	FAR1	protein_coding	0	1	2	1	1	0	4	chr4:8614203-8614203|G1_R3__20909,chr4:8617383-8617383|G1_R3__20827,chr4:8617407-8617407|G1_R2__18015,chr4:8618034-8618034|G1_R2__16867_G1_R3__20566	group1
AT4G20325	AT4G20325.1	NA	protein_coding	0	0	2	2	3	0	4	chr4:10982548-10982548|G1_R3__19762,chr4:10982204-10982204|G1_R2__17616,chr4:10982556-10982556|G1_R2__16974,chr4:10982339-10982339|G1_R2__17618_G1_R3__20038	group1
AT4G29590	AT4G29590.1	NA	protein_coding	0	0	3	1	3	0	4	chr4:14512754-14512754|G1_R3__19576,chr4:14512616-14512616|G1_R1__15363,chr4:14512939-14512939|G1_R1__15471,chr4:14512753-14512753|G1_R1__15069_G1_R2__16720	group1
AT4G32551	AT4G32551.1	LUG	protein_coding	0	0	2	2	4	0	4	chr4:15713344-15713344|G1_R3__19929,chr4:15713336-15713336|G1_R2__17953,chr4:15713527-15713527|G1_R2__17134_G1_R3__19461,chr4:15713533-15713533|G1_R1__14587	group1
AT4G33620	AT4G33620.1	ULP2A	protein_coding	0	0	4	0	4	0	4	chr4:16152006-16152006|G1_R3__20834,chr4:16152321-16152321|G1_R2__17754,chr4:16152682-16152682|G1_R2__17190,chr4:16152815-16152815|G1_R2__17565_G1_R3__20576	group1
AT4G34430	AT4G34430.2	CHB3	protein_coding	0	0	0	4	2	0	4	chr4:16465151-16465151|G1_R3__20520,chr4:16465194-16465194|G1_R2__16630,chr4:16465247-16465247|G1_R1__14583,chr4:16465041-16465041|G1_R1__15047_G1_R3__20458	group1
AT5G06410	AT5G06410.1	NA	protein_coding	0	0	2	2	4	0	4	chr5:1959821-1959821|G1_R3__21711,chr5:1959658-1959658|G1_R2__20491,chr5:1959819-1959819|G1_R1__16178,chr5:1959660-1959660|G1_R1__16429_G1_R3__22336	group1
AT5G15270	AT5G15270.1	NA	protein_coding	0	0	0	4	0	0	4	chr5:4961290-4961290|G1_R2__19267,chr5:4961374-4961374|G1_R2__20152,chr5:4961977-4961977|G1_R2__20004,chr5:4961482-4961482|G1_R2__21030_G1_R3__22851	group1
AT5G18900	AT5G18900.1	P4H4	protein_coding	0	1	1	2	0	0	4	chr5:6306100-6306100|G1_R2__21404,chr5:6306200-6306200|G1_R2__20382,chr5:6304288-6304288|G1_R2__20918_G1_R3__23033,chr5:6304283-6304283|G1_R1__16904	group1
AT5G51830	AT5G51830.1	NA	protein_coding	0	0	0	3	3	1	4	chr5:21069464-21069464|G1_R2__21631,chr5:21071511-21071511|G1_R2__20317,chr5:21071603-21071603|G1_R2__21066_G1_R3__22737,chr5:21071619-21071619|G1_R1__16388	group1
AT5G54110	AT5G54110.1	PVA41	protein_coding	0	0	2	2	2	0	4	chr5:21960477-21960477|G1_R2__20920_G1_R3__21535,chr5:21958602-21958602|G1_R1__17234,chr5:21958841-21958841|G1_R1__17043,chr5:21960424-21960424|G1_R1__17258	group1
AT5G56420	AT5G56420.1	NA	protein_coding	0	0	3	1	2	0	4	chr5:22850887-22850887|G1_R3__22192,chr5:22851325-22851325|G1_R3__23382,chr5:22851651-22851651|G1_R3__23995,chr5:22850737-22850737|G1_R2__19057_G1_R3__22941	group1
AT5G56740	AT5G56740.1	HAG2	protein_coding	0	0	1	3	4	0	4	chr5:22953008-22953008|G1_R3__22721,chr5:22953006-22953006|G1_R2__19734,chr5:22952925-22952925|G1_R2__19733_G1_R3__23159,chr5:22953011-22953011|G1_R1__17060	group1
AT5G57270	AT5G57270.1	NA	protein_coding	0	0	0	4	4	0	4	chr5:23200831-23200831|G1_R3__23633,chr5:23200832-23200832|G1_R2__18823,chr5:23200956-23200956|G1_R2__18828_G1_R3__21488,chr5:23200965-23200965|G1_R1__16105	group1
AT5G58450	AT5G58450.1	NAA25	protein_coding	0	0	1	3	3	0	4	chr5:23632156-23632156|G1_R3__22935,chr5:23632150-23632150|G1_R2__18950,chr5:23631672-23631672|G1_R1__16735,chr5:23632075-23632075|G1_R1__16714_G1_R3__22490	group1
AT5G62200	AT5G62200.1	ATS3B	protein_coding	0	0	2	2	4	0	4	chr5:24984595-24984595|G1_R2__20297,chr5:24984445-24984445|G1_R2__19393_G1_R3__22215,chr5:24984449-24984449|G1_R1__15740,chr5:24984573-24984573|G1_R1__17143	group1
AT1G19330	AT1G19330.1	NA	protein_coding	0	0	0	3	3	0	3	chr1:6680738-6680738|G1_R3__01490,chr1:6680796-6680796|G1_R2__01801,chr1:6680657-6680657|G1_R1__01694_G1_R2__02379_G1_R3__01689	group1
AT1G31870	AT1G31870.2	NA	protein_coding	0	0	0	3	3	0	3	chr1:11439984-11439984|G1_R3__00178,chr1:11439987-11439987|G1_R2__01870,chr1:11439840-11439840|G1_R1__01175_G1_R2__02744_G1_R3__02191	group1
AT1G35160	AT1G35160.1	GF14 PHI	protein_coding	0	0	0	3	3	0	3	chr1:12868589-12868589|G1_R2__01334_G1_R3__02431,chr1:12868685-12868685|G1_R2__01857_G1_R3__02173,chr1:12868684-12868684|G1_R1__00036	group1
AT1G55810	AT1G55810.1	UKL3	protein_coding	0	0	0	3	3	0	3	chr1:20864051-20864051|G1_R2__00324_G1_R3__00283,chr1:20864190-20864190|G1_R2__01890_G1_R3__01586,chr1:20864048-20864048|G1_R1__00302	group1
AT4G01220	AT4G01220.1	MGP4	protein_coding	0	0	1	2	1	0	3	chr4:515490-515490|G1_R3__20177,chr4:513225-513225|G1_R2__16308_G1_R3__19780,chr4:513383-513383|G1_R2__17009_G1_R3__19208	group1
AT4G31150	AT4G31150.1	NA	protein_coding	0	0	0	3	1	0	3	chr4:15143415-15143415|G1_R3__20803,chr4:15143900-15143900|G1_R3__19950,chr4:15143658-15143658|G1_R1__15307_G1_R2__17175_G1_R3__19497	group1
AT5G19540	AT5G19540.1	NA	protein_coding	0	0	3	0	1	0	3	chr5:6595792-6595792|G1_R3__23148,chr5:6596028-6596028|G1_R1__17105,chr5:6597709-6597709|G1_R1__15870_G1_R2__18880_G1_R3__21378	group1
AT5G27030	AT5G27030.1	TPR3	protein_coding	0	0	3	0	2	0	3	chr5:9508929-9508929|G1_R3__21337,chr5:9509309-9509309|G1_R2__21157_G1_R3__23689,chr5:9508928-9508928|G1_R1__16611_G1_R2__20292	group1
AT1G10090	AT1G10090.1	NA	protein_coding	0	0	3	3	4	0	6	chr1:3290498-3290498|G1_R3__02533,chr1:3290520-3290520|G1_R2__00748,chr1:3290770-3290770|G1_R2__01192,chr1:3291191-3291191|G1_R2__01193,chr1:3291699-3291699|G1_R2__01198,chr1:3290564-3290564|G1_R1__00681	group1
AT1G10450	AT1G10450.1	SNL6	protein_coding	0	0	1	5	3	0	6	chr1:3438244-3438244|G1_R3__01412,chr1:3437965-3437965|G1_R2__01959,chr1:3438117-3438117|G1_R2__02775,chr1:3438265-3438265|G1_R2__02684,chr1:3438118-3438118|G1_R1__01278,chr1:3438233-3438233|G1_R1__01420	group1
AT1G20760	AT1G20760.1	NA	protein_coding	0	0	1	5	5	0	6	chr1:7214839-7214839|G1_R3__00721,chr1:7214959-7214959|G1_R3__02332,chr1:7214837-7214837|G1_R2__00825,chr1:7214956-7214956|G1_R2__01213,chr1:7210042-7210042|G1_R1__01695,chr1:7214838-7214838|G1_R1__00975	group1
AT1G52420	AT1G52420.1	NA	protein_coding	0	0	2	4	6	0	6	chr1:19531034-19531034|G1_R3__00081,chr1:19531205-19531205|G1_R3__00084,chr1:19531099-19531099|G1_R2__00034,chr1:19531204-19531204|G1_R2__00036,chr1:19531025-19531025|G1_R1__01759,chr1:19531172-19531172|G1_R1__00790	group1
AT2G03050	AT2G03050.1	MTERF1	protein_coding	0	0	3	3	2	0	6	chr2:899883-899883|G1_R3__08963,chr2:899971-899971|G1_R3__08460,chr2:899969-899969|G1_R2__07601,chr2:900305-900305|G1_R2__09119,chr2:900700-900700|G1_R2__08980,chr2:900835-900835|G1_R2__08782	group1
AT2G03260	AT2G03260.2	PHO1-H2	protein_coding	0	0	5	1	3	0	6	chr2:988144-988144|G1_R3__09660,chr2:988314-988314|G1_R3__09724,chr2:988047-988047|G1_R2__07521,chr2:988153-988153|G1_R2__08005,chr2:989242-989242|G1_R2__07887,chr2:990476-990476|G1_R2__07327	group1
AT2G13600	AT2G13600.1	PCMP-E76	protein_coding	0	0	5	1	2	0	6	chr2:5671690-5671690|G1_R3__10720,chr2:5672776-5672776|G1_R3__10280,chr2:5673619-5673619|G1_R3__08101,chr2:5671867-5671867|G1_R2__08196,chr2:5672851-5672851|G1_R2__09431,chr2:5673301-5673301|G1_R2__09225	group1
AT2G18450	AT2G18450.1	SDH1-2	protein_coding	0	0	4	2	2	0	6	chr2:7997499-7997499|G1_R3__07981,chr2:7997977-7997977|G1_R3__09868,chr2:7997454-7997454|G1_R2__06216,chr2:7997769-7997769|G1_R2__08495,chr2:7998254-7998254|G1_R2__09288,chr2:7998340-7998340|G1_R2__09285	group1
AT2G29620	AT2G29620.1	NA	protein_coding	0	0	6	0	0	0	6	chr2:12663774-12663774|G1_R3__08988,chr2:12664542-12664542|G1_R3__09770,chr2:12664835-12664835|G1_R3__10520,chr2:12665231-12665231|G1_R3__10727,chr2:12664544-12664544|G1_R2__07863,chr2:12664671-12664671|G1_R2__07595	group1
AT2G29680	AT2G29680.2	CDC6	protein_coding	0	1	3	2	2	0	6	chr2:12689571-12689571|G1_R3__07298,chr2:12690139-12690139|G1_R3__09767,chr2:12692878-12692878|G1_R3__09244,chr2:12691807-12691807|G1_R2__09044,chr2:12692477-12692477|G1_R2__09198,chr2:12692996-12692996|G1_R2__08598	group1
AT2G41850	AT2G41850.1	ADPG2	protein_coding	0	0	5	0	2	1	6	chr2:17462088-17462088|G1_R3__09858,chr2:17463060-17463060|G1_R3__09484,chr2:17463223-17463223|G1_R3__08095,chr2:17462060-17462060|G1_R1__06620,chr2:17462262-17462262|G1_R1__05951,chr2:17462917-17462917|G1_R1__05953	group1
AT2G45135	AT2G45135.2	NA	protein_coding	1	2	0	3	3	0	5	chr2:18609120-18609120|G1_R3__08864,chr2:18610409-18610409|G1_R3__07829,chr2:18609099-18609099|G1_R2__08916,chr2:18610404-18610404|G1_R2__05748,chr2:18608612-18608612|G1_R1__06052,chr2:18610410-18610410|G1_R1__05396	group1
AT3G06770	AT3G06770.2	NA	protein_coding	0	0	3	3	1	0	6	chr3:2134839-2134839|G1_R3__11493,chr3:2135088-2135088|G1_R3__11501,chr3:2134836-2134836|G1_R1__09785,chr3:2135902-2135902|G1_R1__09688,chr3:2136031-2136031|G1_R1__09823,chr3:2136772-2136772|G1_R1__12528	group1
AT3G14070	AT3G14070.1	CCX3	protein_coding	0	0	3	3	3	0	6	chr3:4661094-4661094|G1_R3__16005,chr3:4661083-4661083|G1_R2__13307,chr3:4661098-4661098|G1_R1__11137,chr3:4661607-4661607|G1_R1__13242,chr3:4662200-4662200|G1_R1__12630,chr3:4662386-4662386|G1_R1__13942	group1
AT3G14460	AT3G14460.1	NA	protein_coding	0	0	6	0	0	0	6	chr3:4852739-4852739|G1_R3__17229,chr3:4852876-4852876|G1_R3__18144,chr3:4854550-4854550|G1_R3__16892,chr3:4855450-4855450|G1_R3__18509,chr3:4855258-4855258|G1_R2__16026,chr3:4856181-4856181|G1_R2__15844	group1
AT3G46940	AT3G46940.2	DUT1	protein_coding	0	0	2	4	1	0	6	chr3:17288214-17288214|G1_R3__14674,chr3:17288338-17288338|G1_R3__16898,chr3:17288877-17288877|G1_R3__16506,chr3:17288183-17288183|G1_R2__10594,chr3:17288851-17288851|G1_R2__14624,chr3:17288201-17288201|G1_R1__11149	group1
AT3G58980	AT3G58980.1	NA	protein_coding	0	0	4	0	0	2	6	chr3:21795253-21795253|G1_R3__16575,chr3:21795412-21795412|G1_R3__18006,chr3:21796296-21796296|G1_R3__17765,chr3:21795138-21795138|G1_R2__13305,chr3:21796243-21796243|G1_R2__14884,chr3:21796472-21796472|G1_R2__14796	group1
AT3G60150	AT3G60150.1	NA	protein_coding	0	0	6	0	0	0	6	chr3:22222849-22222849|G1_R3__14877,chr3:22223107-22223107|G1_R3__12309,chr3:22222520-22222520|G1_R2__14235,chr3:22222845-22222845|G1_R2__14295,chr3:22223110-22223110|G1_R2__14394,chr3:22223293-22223293|G1_R2__13499	group1
AT4G02580	AT4G02580.1	NA	protein_coding	0	1	1	4	4	0	6	chr4:1134584-1134584|G1_R3__19775,chr4:1136950-1136950|G1_R3__19784,chr4:1137056-1137056|G1_R3__19785,chr4:1134586-1134586|G1_R2__16292,chr4:1137023-1137023|G1_R2__17700,chr4:1137041-1137041|G1_R1__15227	group1
AT4G10810	AT4G10810.1	NA	protein_coding	0	1	2	3	5	0	6	chr4:6645915-6645915|G1_R3__19846,chr4:6646021-6646021|G1_R3__19689,chr4:6645862-6645862|G1_R2__17478,chr4:6645919-6645919|G1_R1__14778,chr4:6645995-6645995|G1_R1__15013,chr4:6646245-6646245|G1_R1__14674	group1
AT4G26650	AT4G26650.1	NA	protein_coding	0	0	0	6	3	0	6	chr4:13447774-13447774|G1_R3__19994,chr4:13447987-13447987|G1_R3__19579,chr4:13447777-13447777|G1_R2__16721,chr4:13447991-13447991|G1_R2__17256,chr4:13447769-13447769|G1_R1__14627,chr4:13447979-13447979|G1_R1__15400	group1
AT4G35040	AT4G35040.1	BZIP19	protein_coding	0	1	0	5	3	0	6	chr4:16681962-16681962|G1_R3__19477,chr4:16682657-16682657|G1_R3__19483,chr4:16680573-16680573|G1_R2__16510,chr4:16681825-16681825|G1_R2__17653,chr4:16681954-16681954|G1_R2__17655,chr4:16682650-16682650|G1_R2__17541	group1
AT5G47180	AT5G47180.1	PVA21	protein_coding	0	0	1	5	6	0	6	chr5:19161200-19161200|G1_R3__22114,chr5:19161376-19161376|G1_R3__21306,chr5:19161206-19161206|G1_R2__20261,chr5:19161353-19161353|G1_R2__19369,chr5:19161235-19161235|G1_R1__16633,chr5:19161408-19161408|G1_R1__17255	group1
AT5G50100	AT5G50100.1	NA	protein_coding	0	1	2	3	4	0	6	chr5:20371890-20371890|G1_R3__24157,chr5:20373196-20373196|G1_R3__22495,chr5:20372904-20372904|G1_R2__19823,chr5:20373026-20373026|G1_R2__18971,chr5:20373227-20373227|G1_R2__18972,chr5:20373199-20373199|G1_R1__16759	group1
AT5G61130	AT5G61130.1	PDCB1	protein_coding	0	2	1	3	3	0	6	chr5:24587358-24587358|G1_R3__22280,chr5:24589466-24589466|G1_R3__23243,chr5:24587335-24587335|G1_R2__19868,chr5:24587359-24587359|G1_R1__15772,chr5:24588398-24588398|G1_R1__17155,chr5:24589468-24589468|G1_R1__16766	group1
AT1G10610	AT1G10610.2	BHLH90	protein_coding	0	2	3	0	4	0	5	chr1:3506192-3506192|G1_R3__02270,chr1:3506410-3506410|G1_R3__01327,chr1:3508737-3508737|G1_R3__02277,chr1:3508741-3508741|G1_R2__00612,chr1:3508574-3508574|G1_R2__03643_G1_R3__00532	group1
AT1G17680	AT1G17680.2	NA	protein_coding	0	0	0	4	4	1	5	chr1:6079762-6079762|G1_R2__03755,chr1:6082173-6082173|G1_R2__01743,chr1:6082302-6082302|G1_R2__01971,chr1:6082186-6082186|G1_R1__01059,chr1:6082316-6082316|G1_R1__01585_G1_R3__02498	group1
AT1G70410	AT1G70410.3	BCA4	protein_coding	0	0	2	3	5	0	5	chr1:26534044-26534044|G1_R3__01871,chr1:26534029-26534029|G1_R2__01106,chr1:26534179-26534179|G1_R2__00497_G1_R3__02256,chr1:26534047-26534047|G1_R1__01430,chr1:26534180-26534180|G1_R1__00970	group1
AT1G80410	AT1G80410.2	EMB2753	protein_coding	0	0	2	3	5	0	5	chr1:30227607-30227607|G1_R3__01520,chr1:30227795-30227795|G1_R3__01045,chr1:30227614-30227614|G1_R2__02406,chr1:30227606-30227606|G1_R1__00366,chr1:30227794-30227794|G1_R1__00367_G1_R2__00003	group1
AT2G17470	AT2G17470.1	NA	protein_coding	0	0	4	1	3	0	5	chr2:7584609-7584609|G1_R3__07731,chr2:7584799-7584799|G1_R3__08675,chr2:7585115-7585115|G1_R3__09138,chr2:7584430-7584430|G1_R2__09140,chr2:7584613-7584613|G1_R1__04509_G1_R2__09446	group1
AT2G20510	AT2G20510.1	ATTIM44-1	protein_coding	0	0	5	0	4	0	5	chr2:8836111-8836111|G1_R3__09523,chr2:8836122-8836122|G1_R2__07782,chr2:8836268-8836268|G1_R2__07585,chr2:8837201-8837201|G1_R2__09061,chr2:8837342-8837342|G1_R2__09062_G1_R3__09524	group1
AT2G25880	AT2G25880.1	AtAUR2	protein_coding	0	0	3	2	2	0	5	chr2:11036112-11036112|G1_R3__08133,chr2:11036319-11036319|G1_R3__08235,chr2:11034772-11034772|G1_R2__04121,chr2:11036334-11036334|G1_R1__06585,chr2:11034770-11034770|G1_R1__04253_G1_R3__05211	group1
AT2G31900	AT2G31900.1	XIF	protein_coding	0	4	0	0	0	1	5	chr2:13570140-13570140|G1_R3__08727,chr2:13570403-13570403|G1_R3__08840,chr2:13569665-13569665|G1_R2__06716,chr2:13569951-13569951|G1_R2__04776,chr2:13569857-13569857|G1_R2__04775_G1_R3__07861	group1
AT2G40095	AT2G40095.2	NA	protein_coding	0	0	0	5	0	0	5	chr2:16744816-16744816|G1_R3__07271,chr2:16744498-16744498|G1_R2__05763,chr2:16744830-16744830|G1_R2__07335,chr2:16745044-16745044|G1_R2__07671,chr2:16744520-16744520|G1_R1__03421_G1_R3__04976	group1
AT2G46290	AT2G46290.1	NA	protein_coding	0	0	5	0	1	0	5	chr2:19006122-19006122|G1_R3__07722,chr2:19005967-19005967|G1_R2__07990,chr2:19006125-19006125|G1_R2__06713,chr2:19006963-19006963|G1_R2__06621,chr2:19006275-19006275|G1_R2__06708_G1_R3__07672	group1
AT3G56550	AT3G56550.1	PCMP-H80	protein_coding	0	0	1	4	1	0	5	chr3:20954349-20954349|G1_R3__18364,chr3:20952269-20952269|G1_R2__14443,chr3:20952888-20952888|G1_R2__14388,chr3:20952105-20952105|G1_R2__11663_G1_R3__12871,chr3:20952106-20952106|G1_R1__10080	group1
AT4G02930	AT4G02930.1	TUFA	protein_coding	0	0	0	5	3	0	5	chr4:1295673-1295673|G1_R3__20162,chr4:1295671-1295671|G1_R2__17691,chr4:1295499-1295499|G1_R2__16264_G1_R3__19768,chr4:1295494-1295494|G1_R1__15190,chr4:1295674-1295674|G1_R1__14731	group1
AT5G25754	AT5G25754.1	NA	protein_coding	0	0	1	4	3	0	5	chr5:8955939-8955939|G1_R3__22671,chr5:8955359-8955359|G1_R2__21038,chr5:8955528-8955528|G1_R2__18850,chr5:8955936-8955936|G1_R2__20722,chr5:8955574-8955574|G1_R1__16039_G1_R3__22668	group1
AT5G27840	AT5G27840.4	TOPP8	protein_coding	0	0	0	5	0	0	5	chr5:9863194-9863194|G1_R3__22693,chr5:9863174-9863174|G1_R2__20398,chr5:9863021-9863021|G1_R2__20594_G1_R3__21872,chr5:9863030-9863030|G1_R1__17024,chr5:9863196-9863196|G1_R1__16243	group1
AT1G71340	AT1G71340.1	GDPD4	protein_coding	0	2	0	2	1	0	4	chr1:26885235-26885235|G1_R3__02594,chr1:26887459-26887459|G1_R3__02091,chr1:26887483-26887483|G1_R1__01335,chr1:26885530-26885530|G1_R1__00850_G1_R2__00389_G1_R3__02235	group1
AT1G72390	AT1G72390.1	PHL	protein_coding	0	0	1	3	2	0	4	chr1:27251306-27251306|G1_R2__02188,chr1:27251557-27251557|G1_R2__00470,chr1:27250831-27250831|G1_R1__01613,chr1:27251224-27251224|G1_R1__00129_G1_R2__01515_G1_R3__02551	group1
AT4G31180	AT4G31180.1	IBI1	protein_coding	0	0	0	4	4	0	4	chr4:15159389-15159389|G1_R2__17923,chr4:15159488-15159488|G1_R2__17659_G1_R3__20267,chr4:15159482-15159482|G1_R1__15406,chr4:15159365-15159365|G1_R1__15609_G1_R3__21027	group1
AT1G61140	AT1G61140.1	EDA16	protein_coding	0	0	0	3	3	0	3	chr1:22534841-22534841|G1_R2__02132_G1_R3__00904,chr1:22534840-22534840|G1_R1__00838,chr1:22534938-22534938|G1_R1__00086_G1_R2__03047_G1_R3__00280	group1
AT1G80420	AT1G80420.4	XRCC1	protein_coding	0	0	1	2	2	0	3	chr1:30237100-30237100|G1_R1__01687,chr1:30235305-30235305|G1_R1__01639_G1_R3__02150,chr1:30235399-30235399|G1_R1__01775_G1_R2__00014_G1_R3__01708	group1
AT2G20815	AT2G20815.4	QWRF3	protein_coding	0	3	4	0	4	0	7	chr2:8959669-8959669|G1_R3__06739,chr2:8959702-8959702|G1_R2__04676,chr2:8960443-8960443|G1_R2__09235,chr2:8960580-8960580|G1_R2__08286,chr2:8961097-8961097|G1_R2__07919,chr2:8961735-8961735|G1_R2__08659,chr2:8959703-8959703|G1_R1__05819	group1
AT2G33760	AT2G33760.1	PCMP-H6	protein_coding	0	0	7	0	4	0	7	chr2:14276181-14276181|G1_R3__09589,chr2:14276483-14276483|G1_R3__10721,chr2:14277169-14277169|G1_R3__10267,chr2:14277256-14277256|G1_R3__10517,chr2:14277470-14277470|G1_R3__10226,chr2:14277126-14277126|G1_R2__08744,chr2:14277503-14277503|G1_R2__08496	group1
AT3G47220	AT3G47220.1	PLC9	protein_coding	0	0	4	3	5	0	7	chr3:17389146-17389146|G1_R3__15686,chr3:17389514-17389514|G1_R3__16153,chr3:17390410-17390410|G1_R3__15593,chr3:17390566-17390566|G1_R3__15520,chr3:17390572-17390572|G1_R2__11446,chr3:17390408-17390408|G1_R1__13057,chr3:17390553-17390553|G1_R1__14128	group1
AT4G08280	AT4G08280.2	NA	protein_coding	0	0	2	5	3	0	7	chr4:5232034-5232034|G1_R3__19828,chr4:5231201-5231201|G1_R2__17463,chr4:5231296-5231296|G1_R2__17705,chr4:5232037-5232037|G1_R2__17841,chr4:5230542-5230542|G1_R1__14668,chr4:5231195-5231195|G1_R1__15432,chr4:5232035-5232035|G1_R1__14762	group1
AT4G39235	AT4G39235.1	NA	protein_coding	0	0	2	3	3	2	7	chr4:18268732-18268732|G1_R3__20109,chr4:18269095-18269095|G1_R3__20579,chr4:18268531-18268531|G1_R2__16651,chr4:18268660-18268660|G1_R2__18008,chr4:18268733-18268733|G1_R2__16485,chr4:18269099-18269099|G1_R2__17131,chr4:18269075-18269075|G1_R1__15339	group1
AT5G63400	AT5G63400.1	ADK1	protein_coding	0	0	0	3	3	0	3	chr5:25393237-25393237|G1_R2__18481,chr5:25393238-25393238|G1_R1__15625_G1_R3__21093,chr5:25393118-25393118|G1_R1__15647_G1_R2__20039_G1_R3__21801	group1
AT1G16690	AT1G16690.1	NA	protein_coding	0	0	3	3	4	0	6	chr1:5708189-5708189|G1_R3__01447,chr1:5709414-5709414|G1_R3__01010,chr1:5709431-5709431|G1_R2__02349,chr1:5708186-5708186|G1_R1__01692,chr1:5709382-5709382|G1_R1__01525,chr1:5709224-5709224|G1_R1__01593_G1_R3__01453	group1
AT1G48140	AT1G48140.1	DPMS3	protein_coding	0	1	4	1	3	0	6	chr1:17782140-17782140|G1_R2__01002,chr1:17783417-17783417|G1_R2__02524,chr1:17783876-17783876|G1_R2__02049,chr1:17783996-17783996|G1_R2__02527,chr1:17783877-17783877|G1_R1__00988,chr1:17783690-17783690|G1_R1__00403_G1_R2__01313	group1
AT1G55730	AT1G55730.2	CAX5	protein_coding	0	0	2	4	5	0	6	chr1:20831220-20831220|G1_R3__00905,chr1:20831218-20831218|G1_R2__02439,chr1:20831365-20831365|G1_R2__01068,chr1:20831503-20831503|G1_R2__03011,chr1:20831900-20831900|G1_R2__03627,chr1:20831379-20831379|G1_R1__01573_G1_R3__01212	group1
AT1G60600	AT1G60600.2	ABC4	protein_coding	0	0	3	3	5	0	6	chr1:22324716-22324716|G1_R3__00306,chr1:22325440-22325440|G1_R3__03114,chr1:22324714-22324714|G1_R2__01457,chr1:22324832-22324832|G1_R2__01892_G1_R3__01591,chr1:22324719-22324719|G1_R1__01174,chr1:22324987-22324987|G1_R1__01770	group1
AT2G37770	AT2G37770.2	AKR4C9	protein_coding	0	1	5	0	3	0	6	chr2:15834819-15834819|G1_R2__08665,chr2:15834989-15834989|G1_R1__05401,chr2:15835651-15835651|G1_R1__04426,chr2:15835895-15835895|G1_R1__05230,chr2:15836454-15836454|G1_R1__06749,chr2:15836350-15836350|G1_R1__07019_G1_R3__09204	group1
AT2G43190	AT2G43190.1	NA	protein_coding	0	0	6	0	3	0	6	chr2:17957335-17957335|G1_R3__07275,chr2:17957587-17957587|G1_R3__07938,chr2:17957787-17957787|G1_R3__07481,chr2:17957789-17957789|G1_R2__04447,chr2:17957795-17957795|G1_R1__05260,chr2:17956922-17956922|G1_R1__06814_G1_R3__07715	group1
AT2G43465	AT2G43465.6	NA	protein_coding	0	0	5	1	1	0	6	chr2:18049046-18049046|G1_R3__09208,chr2:18049182-18049182|G1_R3__09335,chr2:18049476-18049476|G1_R3__09942,chr2:18047666-18047666|G1_R2__06725,chr2:18049453-18049453|G1_R2__07597,chr2:18048375-18048375|G1_R2__08233_G1_R3__07964	group1
AT4G10610	AT4G10610.1	CID12	protein_coding	0	0	3	3	6	0	6	chr4:6559143-6559143|G1_R3__19276,chr4:6559281-6559281|G1_R3__20421,chr4:6559325-6559325|G1_R2__16356,chr4:6559136-6559136|G1_R1__14939,chr4:6559279-6559279|G1_R1__14669,chr4:6558970-6558970|G1_R1__15414_G1_R3__19275	group1
AT4G32850	AT4G32850.1	nPAP	protein_coding	0	1	1	4	0	0	6	chr4:15854609-15854609|G1_R3__19899,chr4:15854761-15854761|G1_R3__19901,chr4:15854634-15854634|G1_R2__17902,chr4:15854762-15854762|G1_R2__16543,chr4:15852147-15852147|G1_R1__15391,chr4:15849857-15849857|G1_R1__15138_G1_R3__20120	group1
AT1G72990	AT1G72990.1	BGAL17	protein_coding	0	0	4	1	1	0	5	chr1:27458189-27458189|G1_R3__02960,chr1:27457963-27457963|G1_R2__03301,chr1:27458200-27458200|G1_R2__03317,chr1:27458720-27458720|G1_R2__03833,chr1:27457403-27457403|G1_R1__01230_G1_R2__02230_G1_R3__01321	group1
AT5G28850	AT5G28850.2	B''BETA	protein_coding	0	0	0	5	3	0	5	chr5:10876964-10876964|G1_R2__18434,chr5:10877287-10877287|G1_R2__19301,chr5:10877209-10877209|G1_R1__16287,chr5:10876980-10876980|G1_R1__16816_G1_R3__23124,chr5:10877293-10877293|G1_R1__15927_G1_R3__21066	group1
AT5G41350	AT5G41350.3	NA	protein_coding	0	0	2	3	3	0	5	chr5:16541707-16541707|G1_R3__24001,chr5:16542225-16542225|G1_R3__21187,chr5:16541850-16541850|G1_R2__18578,chr5:16542537-16542537|G1_R1__17005,chr5:16541985-16541985|G1_R1__15652_G1_R2__20655_G1_R3__21184	group1
AT5G51050	AT5G51050.1	NA	protein_coding	0	2	0	3	1	0	5	chr5:20753083-20753083|G1_R3__23662,chr5:20755962-20755962|G1_R3__23615,chr5:20753052-20753052|G1_R2__21174,chr5:20755951-20755951|G1_R2__19716,chr5:20755722-20755722|G1_R1__16247_G1_R2__18734_G1_R3__23156	group1
AT1G63640	AT1G63640.1	NA	protein_coding	0	0	6	2	4	0	8	chr1:23589043-23589043|G1_R3__03060,chr1:23589074-23589074|G1_R2__02097,chr1:23589267-23589267|G1_R2__01387,chr1:23589526-23589526|G1_R2__01875,chr1:23590686-23590686|G1_R2__03460,chr1:23591118-23591118|G1_R2__03328,chr1:23593376-23593376|G1_R2__03414,chr1:23589269-23589269|G1_R1__01564	group1
AT2G14100	AT2G14100.1	CYP705A13	protein_coding	2	0	5	1	1	0	6	chr2:5934704-5934704|G1_R3__09582,chr2:5935149-5935149|G1_R3__10742,chr2:5936002-5936002|G1_R3__10577,chr2:5936153-5936153|G1_R3__07924,chr2:5936671-5936671|G1_R3__09301,chr2:5937251-5937251|G1_R3__10123,chr2:5936173-5936173|G1_R2__09544,chr2:5936329-5936329|G1_R2__09320	group1
AT2G18100	AT2G18100.2	NA	protein_coding	0	0	4	3	2	1	8	chr2:7871353-7871353|G1_R3__04621,chr2:7870638-7870638|G1_R2__08955,chr2:7870754-7870754|G1_R2__08977,chr2:7870893-7870893|G1_R2__09105,chr2:7870985-7870985|G1_R2__08601,chr2:7871119-7871119|G1_R2__07741,chr2:7871358-7871358|G1_R2__03983,chr2:7871516-7871516|G1_R2__06602	group1
AT2G26070	AT2G26070.1	RTE1	protein_coding	0	1	7	0	3	0	8	chr2:11105784-11105784|G1_R3__07260,chr2:11106108-11106108|G1_R3__07355,chr2:11105803-11105803|G1_R2__06009,chr2:11106987-11106987|G1_R2__07860,chr2:11105770-11105770|G1_R1__05603,chr2:11106142-11106142|G1_R1__04492,chr2:11106294-11106294|G1_R1__06344,chr2:11106554-11106554|G1_R1__05510	group1
AT2G26420	AT2G26420.1	PIP5K3	protein_coding	0	0	7	0	1	1	8	chr2:11240243-11240243|G1_R3__08605,chr2:11241418-11241418|G1_R3__07930,chr2:11241619-11241619|G1_R3__07303,chr2:11241748-11241748|G1_R3__08171,chr2:11242037-11242037|G1_R3__08710,chr2:11239500-11239500|G1_R2__07008,chr2:11242433-11242433|G1_R2__07213,chr2:11242019-11242019|G1_R1__05931	group1
AT3G12220	AT3G12220.1	SCPL16	protein_coding	0	0	8	0	4	0	8	chr3:3897130-3897130|G1_R3__18344,chr3:3897246-3897246|G1_R3__18480,chr3:3897779-3897779|G1_R3__18404,chr3:3896593-3896593|G1_R2__14269,chr3:3896726-3896726|G1_R2__13344,chr3:3896851-3896851|G1_R2__13910,chr3:3897722-3897722|G1_R2__15913,chr3:3898805-3898805|G1_R2__15740	group1
AT3G52680	AT3G52680.1	NA	protein_coding	3	0	5	0	4	0	5	chr3:19526512-19526512|G1_R3__15833,chr3:19526624-19526624|G1_R3__17267,chr3:19527536-19527536|G1_R3__16477,chr3:19528586-19528586|G1_R3__16794,chr3:19526500-19526500|G1_R2__14113,chr3:19527701-19527701|G1_R2__14678,chr3:19528392-19528392|G1_R2__14682,chr3:19528700-19528700|G1_R2__14370	group1
AT5G05820	AT5G05820.1	NA	protein_coding	0	0	2	6	5	0	8	chr5:1751744-1751744|G1_R3__21759,chr5:1751980-1751980|G1_R3__21959,chr5:1751748-1751748|G1_R2__20008,chr5:1751970-1751970|G1_R2__20527,chr5:1752078-1752078|G1_R2__19286,chr5:1753462-1753462|G1_R2__21453,chr5:1752017-1752017|G1_R1__15922,chr5:1752127-1752127|G1_R1__16657	group1
AT5G27620	AT5G27620.1	CYCH;1	protein_coding	0	2	4	2	3	0	8	chr5:9774788-9774788|G1_R3__21367,chr5:9771501-9771501|G1_R2__21321,chr5:9773665-9773665|G1_R2__19407,chr5:9774077-9774077|G1_R2__21173,chr5:9774470-9774470|G1_R2__19412,chr5:9774616-9774616|G1_R2__19773,chr5:9774782-9774782|G1_R2__20325,chr5:9771468-9771468|G1_R1__16945	group1
AT2G25355	AT2G25355.1	NA	protein_coding	0	2	4	1	4	0	7	chr2:10801338-10801338|G1_R3__09196,chr2:10803527-10803527|G1_R3__06519,chr2:10801368-10801368|G1_R2__09428,chr2:10803529-10803529|G1_R2__04697,chr2:10803665-10803665|G1_R2__07461,chr2:10803367-10803367|G1_R2__06751_G1_R3__08398,chr2:10803533-10803533|G1_R1__06581	group1
AT5G21060	AT5G21060.2	NA	protein_coding	0	0	2	1	0	0	3	chr5:7149560-7149560|G1_R2__18773_G1_R3__22656,chr5:7149775-7149775|G1_R2__19737_G1_R3__21847,chr5:7149092-7149092|G1_R1__17022_G1_R2__19389_G1_R3__22653	group1
AT2G32940	AT2G32940.1	AGO6	protein_coding	0	0	2	3	2	0	5	chr2:13971988-13971988|G1_R2__07545,chr2:13972144-13972144|G1_R2__05648,chr2:13973361-13973361|G1_R2__08422_G1_R3__08495,chr2:13973483-13973483|G1_R2__08282_G1_R3__08572,chr2:13972141-13972141|G1_R1__06103_G1_R3__05785	group1
AT1G80030	AT1G80030.2	NA	protein_coding	0	0	1	7	2	0	8	chr1:30104891-30104891|G1_R3__02416,chr1:30105025-30105025|G1_R3__00005,chr1:30105154-30105154|G1_R3__02149,chr1:30104888-30104888|G1_R2__01262,chr1:30105033-30105033|G1_R2__02002,chr1:30105022-30105022|G1_R1__00782,chr1:30108833-30108833|G1_R1__01293,chr1:30105156-30105156|G1_R1__00003_G1_R2__01263	group1
AT2G34150	AT2G34150.2	SCAR1	protein_coding	0	0	8	0	2	0	8	chr2:14420790-14420790|G1_R3__09510,chr2:14419618-14419618|G1_R2__08837,chr2:14420264-14420264|G1_R2__09578,chr2:14420380-14420380|G1_R2__09579,chr2:14422838-14422838|G1_R2__08506,chr2:14423125-14423125|G1_R2__08708_G1_R3__10449,chr2:14419471-14419471|G1_R1__06353,chr2:14420817-14420817|G1_R1__06357	group1
AT4G21192	AT4G21192.2	NA	protein_coding	0	1	3	3	5	0	7	chr4:11295249-11295249|G1_R3__20622,chr4:11295130-11295130|G1_R2__17218,chr4:11295245-11295245|G1_R2__17578,chr4:11294210-11294210|G1_R1__15483,chr4:11294997-11294997|G1_R1__15207,chr4:11295197-11295197|G1_R1__15099,chr4:11294571-11294571|G1_R1__15443_G1_R2__17966_G1_R3__19963	group1
AT5G63280	AT5G63280.1	NA	protein_coding	0	0	4	3	3	0	7	chr5:25368669-25368669|G1_R3__23464,chr5:25368799-25368799|G1_R3__23387,chr5:25368369-25368369|G1_R2__21182,chr5:25368826-25368826|G1_R2__20170,chr5:25369089-25369089|G1_R2__20819_G1_R3__21098,chr5:25369229-25369229|G1_R2__20542_G1_R3__21100,chr5:25369125-25369125|G1_R1__17041	group1
AT2G07170	AT2G07170.1	TOR1L2	protein_coding	0	1	8	1	2	0	10	chr2:2978483-2978483|G1_R3__10551,chr2:2975166-2975166|G1_R2__08500,chr2:2975568-2975568|G1_R2__08406,chr2:2977432-2977432|G1_R2__09103,chr2:2977618-2977618|G1_R2__08928,chr2:2977895-2977895|G1_R2__08952,chr2:2978200-2978200|G1_R2__09399,chr2:2978418-2978418|G1_R2__09521,chr2:2978497-2978497|G1_R2__09522,chr2:2978699-2978699|G1_R2__09214	group1
AT2G37280	AT2G37280.1	PDR5	protein_coding	0	0	10	0	4	0	10	chr2:15650522-15650522|G1_R3__07785,chr2:15653400-15653400|G1_R3__08763,chr2:15653844-15653844|G1_R3__07993,chr2:15654656-15654656|G1_R3__08084,chr2:15655381-15655381|G1_R3__07916,chr2:15656030-15656030|G1_R3__06753,chr2:15656213-15656213|G1_R3__07907,chr2:15656390-15656390|G1_R3__06699,chr2:15655724-15655724|G1_R2__08857,chr2:15656394-15656394|G1_R2__06614	group1
AT2G47680	AT2G47680.1	NA	protein_coding	0	0	7	1	4	2	10	chr2:19545852-19545852|G1_R3__04973,chr2:19546011-19546011|G1_R3__07397,chr2:19546927-19546927|G1_R3__07522,chr2:19547150-19547150|G1_R3__07909,chr2:19550189-19550189|G1_R3__08687,chr2:19545806-19545806|G1_R2__04828,chr2:19545967-19545967|G1_R2__07485,chr2:19546534-19546534|G1_R2__08724,chr2:19547014-19547014|G1_R2__09258,chr2:19547579-19547579|G1_R2__08831	group1
AT4G02560	AT4G02560.1	LD	protein_coding	0	0	7	2	2	0	9	chr4:1123572-1123572|G1_R3__19794,chr4:1123959-1123959|G1_R3__19796,chr4:1124184-1124184|G1_R3__20180,chr4:1124847-1124847|G1_R3__20509,chr4:1123580-1123580|G1_R2__17311,chr4:1124203-1124203|G1_R2__16985,chr4:1124635-1124635|G1_R2__17622,chr4:1124505-1124505|G1_R2__17829_G1_R3__19664,chr4:1123951-1123951|G1_R1__14661	group1
AT3G13276	AT3G13276.1	NA	protein_coding	2	0	2	2	2	1	5	chr3:4293744-4293744|G1_R3__17604,chr3:4294058-4294058|G1_R3__17665,chr3:4294774-4294774|G1_R3__15903,chr3:4294373-4294373|G1_R2__13717,chr3:4294762-4294762|G1_R2__13895,chr3:4294366-4294366|G1_R1__12624_G1_R3__15019,chr3:4294486-4294486|G1_R1__10438_G1_R2__12869_G1_R3__13471	group1
