# Supplementary material for: Two zinc finger proteins with functions in m6A writing interact with HAKAI
Source: Nat Commun. 2022 Mar 2;13:1127. doi: 10.1038/s41467-022-28753-3 (PMC8891334; doi:10.1038/s41467-022-28753-3)
Supplement: Supplementary file 7 — Supplementary Data 4 [file 41467_2022_28753_MOESM7_ESM.xlsx]

## Sheet: WT_peaks_not_in_vir-1
List of peaks that disappear or decrease in the writer complex member mutant vir-1
gene_id	transcript_id	gene_name	gene_type	Promoter	UTR5	CDS	UTR3	Stop Codon	Intron	Transcript	peakDetail	Sample
AT5G23490	AT5G23490.1	NA	protein_coding	0	0	1	0	0	0	1	chr5:7926474-7926474|G1_R1__16552_G1_R3__22163	group1
AT5G22510	AT5G22510.1	INVE	protein_coding	0	0	1	0	1	0	1	chr5:7475009-7475009|G1_R2__18719_G1_R3__22122	group1
AT5G20520	AT5G20520.1	WAV2	protein_coding	0	0	0	1	1	0	1	chr5:6943405-6943405|G1_R2__18929_G1_R3__21392	group1
AT5G02780	AT5G02780.1	GSTL1	protein_coding	0	0	0	1	1	0	1	chr5:632587-632587|G1_R2__19963_G1_R3__21708	group1
AT5G17620	AT5G17620.1	2007-08-01	protein_coding	0	0	0	1	1	0	1	chr5:5805873-5805873|G1_R2__18769_G1_R3__22434	group1
AT5G17310	AT5G17310.2	UGP1	protein_coding	0	0	0	1	1	0	1	chr5:5696861-5696861|G1_R2__19791_G1_R3__22910	group1
AT5G14720	AT5G14720.1	NA	protein_coding	0	0	0	1	1	0	1	chr5:4748054-4748054|G1_R2__19263_G1_R3__23289	group1
AT5G14620	AT5G14620.1	DRM2	protein_coding	0	0	1	0	1	0	1	chr5:4715429-4715429|G1_R1__17118_G1_R2__19505	group1
AT5G08530	AT5G08530.1	CI51	protein_coding	0	0	0	1	0	0	1	chr5:2759425-2759425|G1_R1__16995_G1_R2__20473	group1
AT5G63390	AT5G63390.1	OFUT37	protein_coding	0	0	0	1	1	0	1	chr5:25390340-25390340|G1_R2__18536_G1_R3__23924	group1
AT5G61940	AT5G61940.2	NA	protein_coding	0	0	0	1	1	0	1	chr5:24872792-24872792|G1_R2__20319_G1_R3__22738	group1
AT5G07790	AT5G07790.1	NA	protein_coding	0	0	0	1	1	0	1	chr5:2486258-2486258|G1_R2__19987_G1_R3__23566	group1
AT5G60430	AT5G60430.1	NA	protein_coding	0	0	1	0	1	0	1	chr5:24302989-24302989|G1_R2__19805_G1_R3__22256	group1
AT5G54590	AT5G54590.2	CRLK1	protein_coding	0	0	1	0	1	0	1	chr5:22182638-22182638|G1_R2__20905_G1_R3__21474	group1
AT5G52110	AT5G52110.1	CCB2	protein_coding	0	0	0	1	1	0	1	chr5:21172530-21172530|G1_R2__19797_G1_R3__21898	group1
AT5G50670	AT5G50670.2	SPL13A	protein_coding	0	0	0	1	1	0	1	chr5:20615778-20615778|G1_R2__18915_G1_R3__22931	group1
AT5G48250	AT5G48250.1	COL10	protein_coding	0	0	0	1	0	0	1	chr5:19561438-19561438|G1_R2__19350_G1_R3__22411	group1
AT5G48020	AT5G48020.1	NA	protein_coding	0	0	0	1	1	0	1	chr5:19462741-19462741|G1_R2__20663_G1_R3__21219	group1
AT5G47720	AT5G47720.3	NA	protein_coding	0	0	0	1	0	0	1	chr5:19334304-19334304|G1_R1__17243_G1_R2__19647	group1
AT5G47590	AT5G47590.1	NA	protein_coding	0	0	0	1	1	0	1	chr5:19297907-19297907|G1_R2__21300_G1_R3__22409	group1
AT5G45775	AT5G45775.2	RPL11C	protein_coding	0	0	0	1	1	0	1	chr5:18565164-18565164|G1_R2__20060_G1_R3__23298	group1
AT5G45300	AT5G45300.3	BMY2	protein_coding	0	0	0	1	1	0	1	chr5:18356803-18356803|G1_R2__20563_G1_R3__23420	group1
AT5G43050	AT5G43050.1	NPQ6	protein_coding	0	0	0	1	1	0	1	chr5:17268954-17268954|G1_R2__19353_G1_R3__22617	group1
AT5G37780	AT5G37780.1	CAM1	protein_coding	0	0	0	1	1	0	1	chr5:15004720-15004720|G1_R2__18607_G1_R3__21208	group1
AT5G37740	AT5G37740.1	NA	protein_coding	0	0	0	1	1	0	1	chr5:14993481-14993481|G1_R1__16537_G1_R2__20026	group1
AT5G01010	AT5G01010.2	NA	protein_coding	0	0	0	1	0	0	1	chr5:1150-1150|G1_R2__19896_G1_R3__21605	group1
AT4G15953	AT4G15953.1	ESFL5	protein_coding	1	0	0	0	0	0	0	chr4:9042161-9042161|G1_R2__17492_G1_R3__19868	group1
AT4G15140	AT4G15140.1	NA	protein_coding	0	0	0	1	1	0	1	chr4:8639513-8639513|G1_R2__17034_G1_R3__20195	group1
AT4G12060	AT4G12060.1	CLPT2	protein_coding	0	0	0	1	1	0	1	chr4:7228246-7228246|G1_R2__17898_G1_R3__19252	group1
AT4G01590	AT4G01590.3	NA	protein_coding	0	0	0	1	1	0	1	chr4:688953-688953|G1_R2__18005_G1_R3__20763	group1
AT4G10400	AT4G10400.1	NA	protein_coding	0	0	0	1	1	0	1	chr4:6446277-6446277|G1_R2__17981_G1_R3__20556	group1
AT4G36090	AT4G36090.3	NA	protein_coding	0	0	1	0	2	0	1	chr4:17078392-17078392|G1_R1__15585_G1_R3__20275	group1
AT4G35740	AT4G35740.1	RECQL3	protein_coding	0	0	1	0	1	0	1	chr4:16940070-16940070|G1_R2__17758_G1_R3__20772	group1
AT4G35030	AT4G35030.4	NA	protein_coding	0	0	0	1	1	0	1	chr4:16678064-16678064|G1_R2__17570_G1_R3__20459	group1
AT4G33760	AT4G33760.2	NA	protein_coding	0	0	1	0	1	0	1	chr4:16189334-16189334|G1_R2__17140_G1_R3__19933	group1
AT4G32915	AT4G32915.1	GATC	protein_coding	0	0	0	1	0	0	1	chr4:15886918-15886918|G1_R2__17866_G1_R3__19897	group1
AT4G31010	AT4G31010.1	NA	protein_coding	0	0	0	1	1	0	1	chr4:15108489-15108489|G1_R2__17368_G1_R3__19939	group1
AT4G30780	AT4G30780.1	NA	protein_coding	0	0	0	1	1	0	1	chr4:14992954-14992954|G1_R2__16965_G1_R3__19752	group1
AT4G29210	AT4G29210.2	GGT3	protein_coding	0	0	0	1	0	0	1	chr4:14403505-14403505|G1_R2__17291_G1_R3__19753	group1
AT4G27430	AT4G27430.1	CIP7	protein_coding	0	0	0	1	1	0	1	chr4:13722928-13722928|G1_R2__17587_G1_R3__20136	group1
AT4G26620	AT4G26620.1	NA	protein_coding	0	0	1	0	1	0	1	chr4:13427599-13427599|G1_R2__17931_G1_R3__20381	group1
AT4G25300	AT4G25300.1	NA	protein_coding	0	0	0	1	1	0	1	chr4:12946661-12946661|G1_R2__16797_G1_R3__20327	group1
AT4G24920	AT4G24920.1	NA	protein_coding	0	0	0	1	0	0	1	chr4:12819565-12819565|G1_R2__17671_G1_R3__20289	group1
AT4G24400	AT4G24400.1	CIPK8	protein_coding	0	0	0	1	1	0	1	chr4:12620603-12620603|G1_R2__16812_G1_R3__20035	group1
AT4G02760	AT4G02760.5	NA	protein_coding	0	0	0	1	2	0	1	chr4:1224955-1224955|G1_R2__17000_G1_R3__20060	group1
AT4G21410	AT4G21410.2	CRK29	protein_coding	0	0	0	1	0	0	1	chr4:11402372-11402372|G1_R2__17276_G1_R3__19607	group1
AT4G21270	AT4G21270.1	KIN14C	protein_coding	0	0	0	1	1	0	1	chr4:11329490-11329490|G1_R2__17763_G1_R3__20764	group1
AT3G25855	AT3G25855.1	NA	protein_coding	0	0	0	1	1	0	1	chr3:9459500-9459500|G1_R2__15097_G1_R3__16576	group1
AT3G24300	AT3G24300.1	AMT1-3	protein_coding	0	0	1	0	0	0	1	chr3:8807288-8807288|G1_R1__13615_G1_R3__17171	group1
AT3G02870	AT3G02870.1	VTC4	protein_coding	0	1	0	0	0	0	1	chr3:629690-629690|G1_R1__09065_G1_R3__14345	group1
AT3G18320	AT3G18320.1	NA	protein_coding	0	0	0	1	1	0	1	chr3:6289184-6289184|G1_R2__10150_G1_R3__11330	group1
AT3G02520	AT3G02520.2	GRF7	protein_coding	0	1	0	0	0	0	1	chr3:528278-528278|G1_R2__12719_G1_R3__11482	group1
AT3G15190	AT3G15190.1	RPS20	protein_coding	0	0	1	0	3	0	1	chr3:5116387-5116387|G1_R1__09878_G1_R3__11152	group1
AT3G10915	AT3G10915.3	NA	protein_coding	0	0	0	1	1	0	1	chr3:3416034-3416034|G1_R2__11315_G1_R3__17373	group1
AT3G09455	AT3G09455.1	OST4C	protein_coding	0	1	0	0	0	0	1	chr3:2911263-2911263|G1_R2__13412_G1_R3__15293	group1
AT3G09010	AT3G09010.2	NA	protein_coding	0	0	0	1	0	0	1	chr3:2752166-2752166|G1_R2__12324_G1_R3__16380	group1
AT3G08780	AT3G08780.2	NA	protein_coding	0	0	0	1	0	0	1	chr3:2666237-2666237|G1_R1__09644_G1_R3__13578	group1
AT3G08510	AT3G08510.1	PLC2	protein_coding	0	1	0	0	0	0	1	chr3:2585600-2585600|G1_R1__08531_G1_R3__12754	group1
AT3G07780	AT3G07780.2	OBE1	protein_coding	0	1	0	0	0	0	1	chr3:2484524-2484524|G1_R2__13921_G1_R3__15845	group1
AT3G56910	AT3G56910.1	PSRP5	protein_coding	0	0	1	0	0	0	1	chr3:21070181-21070181|G1_R1__07753_G1_R3__10990	group1
AT3G52800	AT3G52800.2	SAP6	protein_coding	0	1	0	0	0	0	1	chr3:19569501-19569501|G1_R1__08466_G1_R3__13862	group1
AT3G47860	AT3G47860.1	CHL	protein_coding	0	0	0	1	1	0	1	chr3:17656751-17656751|G1_R2__13625_G1_R3__16811	group1
AT3G46130	AT3G46130.1	ATMYB48	protein_coding	0	0	1	0	0	0	1	chr3:16946083-16946083|G1_R1__13866_G1_R3__10884	group1
AT3G45640	AT3G45640.1	MPK3	protein_coding	0	0	0	1	1	0	1	chr3:16758602-16758602|G1_R1__08757_G1_R3__13830	group1
AT3G44970	AT3G44970.2	NA	protein_coding	0	0	0	1	0	0	1	chr3:16434913-16434913|G1_R1__14329_G1_R3__15292	group1
AT3G43920	AT3G43920.4	DCL3	protein_coding	0	0	1	0	0	0	1	chr3:15760789-15760789|G1_R2__12530_G1_R3__12838	group1
AT3G01360	AT3G01360.2	NA	protein_coding	0	0	0	1	0	0	1	chr3:137709-137709|G1_R2__11878_G1_R3__15132	group1
AT3G30300	AT3G30300.2	OFUT27	protein_coding	0	1	0	0	0	0	1	chr3:11924571-11924571|G1_R2__15743_G1_R3__17037	group1
AT2G21045	AT2G21045.1	HAC1	protein_coding	0	0	0	1	1	0	1	chr2:9028903-9028903|G1_R2__06937_G1_R3__10019	group1
AT2G20830	AT2G20830.6	NA	protein_coding	0	0	1	0	0	0	1	chr2:8970039-8970039|G1_R1__03075_G1_R3__05395	group1
AT2G01120	AT2G01120.1	ORC4	protein_coding	0	0	0	1	1	0	1	chr2:88134-88134|G1_R2__06136_G1_R3__04275	group1
AT2G13960	AT2G13960.3	NA	protein_coding	0	0	0	1	0	0	1	chr2:5861189-5861189|G1_R2__07798_G1_R3__10225	group1
AT2G47970	AT2G47970.2	NA	protein_coding	0	0	0	1	0	0	1	chr2:19631012-19631012|G1_R1__04025_G1_R3__04122	group1
AT2G43100	AT2G43100.1	IPMI2	protein_coding	0	0	1	0	0	0	1	chr2:17920854-17920854|G1_R1__02901_G1_R3__04481	group1
AT2G37060	AT2G37060.2	NFYB8	protein_coding	0	0	0	1	0	0	1	chr2:15577790-15577790|G1_R2__06505_G1_R3__07304	group1
AT2G35736	AT2G35736.2	NA	protein_coding	0	0	0	1	0	0	1	chr2:15022586-15022586|G1_R1__05177_G1_R3__06723	group1
AT2G32860	AT2G32860.1	BGLU33	protein_coding	0	0	1	0	0	0	1	chr2:13942595-13942595|G1_R2__07556_G1_R3__06801	group1
AT2G01250	AT2G01250.1	RPL7B	protein_coding	0	0	0	1	1	0	1	chr2:132856-132856|G1_R2__04579_G1_R3__06065	group1
AT2G30780	AT2G30780.1	NA	protein_coding	0	0	0	1	0	0	1	chr2:13118830-13118830|G1_R2__05051_G1_R3__06923	group1
AT2G27505	AT2G27505.1	NA	protein_coding	1	0	0	0	0	0	0	chr2:11755850-11755850|G1_R2__06533_G1_R3__03715	group1
AT2G24980	AT2G24980.3	NA	protein_coding	0	0	1	0	0	0	1	chr2:10622839-10622839|G1_R1__02565_G1_R3__03674	group1
AT2G24550	AT2G24550.1	NA	protein_coding	0	0	0	1	1	0	1	chr2:10428006-10428006|G1_R1__02878_G1_R3__05468	group1
AT1G27360	AT1G27360.2	SPL11	protein_coding	0	0	0	1	1	0	1	chr1:9503772-9503772|G1_R2__02735_G1_R3__02039	group1
AT1G27100	AT1G27100.1	NA	protein_coding	0	0	0	1	1	0	1	chr1:9407360-9407360|G1_R2__02777_G1_R3__01671	group1
AT1G26540	AT1G26540.1	DUF3	protein_coding	0	0	0	1	1	0	1	chr1:9167775-9167775|G1_R2__03696_G1_R3__03112	group1
AT1G21600	AT1G21600.1	PTAC6	protein_coding	0	0	0	1	0	0	1	chr1:7571367-7571367|G1_R2__00960_G1_R3__00838	group1
AT1G20720	AT1G20720.2	NA	protein_coding	0	0	0	1	0	0	1	chr1:7185457-7185457|G1_R2__01786_G1_R3__01469	group1
AT1G17890	AT1G17890.1	GER2	protein_coding	0	0	0	1	1	0	1	chr1:6154364-6154364|G1_R2__01788_G1_R3__02788	group1
AT1G17880	AT1G17880.1	BTF3	protein_coding	0	0	0	1	1	0	1	chr1:6152520-6152520|G1_R2__02359_G1_R3__02338	group1
AT1G16920	AT1G16920.1	RABA1B	protein_coding	0	0	0	1	1	0	1	chr1:5787485-5787485|G1_R1__01562_G1_R2__01744	group1
AT1G16080	AT1G16080.1	NA	protein_coding	0	0	0	1	1	0	1	chr1:5515870-5515870|G1_R2__00889_G1_R3__00776	group1
AT1G15080	AT1G15080.1	LPP2	protein_coding	0	0	0	1	1	0	1	chr1:5189602-5189602|G1_R2__02377_G1_R3__01488	group1
AT1G14770	AT1G14770.1	NA	protein_coding	0	0	0	1	1	0	1	chr1:5086772-5086772|G1_R2__01218_G1_R3__00736	group1
AT1G14690	AT1G14690.1	MAP65-7	protein_coding	0	0	0	1	1	0	1	chr1:5051945-5051945|G1_R2__03054_G1_R3__01990	group1
AT1G14660	AT1G14660.1	NHX8	protein_coding	0	0	0	1	1	0	1	chr1:5032058-5032058|G1_R2__01255_G1_R3__01700	group1
AT1G14580	AT1G14580.2	NA	protein_coding	0	0	0	1	1	0	1	chr1:4992563-4992563|G1_R2__01698_G1_R3__01954	group1
AT1G14410	AT1G14410.1	WHY1	protein_coding	0	0	0	1	1	0	1	chr1:4929272-4929272|G1_R2__02309_G1_R3__01960	group1
AT1G12410	AT1G12410.1	CLPR2	protein_coding	0	0	0	1	1	0	1	chr1:4225030-4225030|G1_R2__02312_G1_R3__01415	group1
AT1G12140	AT1G12140.1	FMOGS-OX5	protein_coding	0	0	0	1	1	0	1	chr1:4123427-4123427|G1_R1__01503_G1_R3__02494	group1
AT1G80950	AT1G80950.2	LPEAT1	protein_coding	0	0	0	1	1	0	1	chr1:30412364-30412364|G1_R2__01264_G1_R3__01704	group1
AT1G80570	AT1G80570.1	FBL14	protein_coding	0	0	0	1	1	0	1	chr1:30292317-30292317|G1_R2__03111_G1_R3__00019	group1
AT1G80400	AT1G80400.1	NA	protein_coding	0	0	0	1	1	0	1	chr1:30227430-30227430|G1_R2__01999_G1_R3__01042	group1
AT1G79000	AT1G79000.2	HAC1	protein_coding	0	0	1	0	3	0	1	chr1:29716641-29716641|G1_R2__02639_G1_R3__00464	group1
AT1G78240	AT1G78240.2	QUA2	protein_coding	0	0	0	1	0	0	1	chr1:29432932-29432932|G1_R2__02200_G1_R3__00412	group1
AT1G78200	AT1G78200.3	NA	protein_coding	0	0	0	1	1	0	1	chr1:29421771-29421771|G1_R2__00546_G1_R3__00468	group1
AT1G08920	AT1G08920.1	ESL1	protein_coding	0	0	0	1	1	0	1	chr1:2870527-2870527|G1_R2__01146_G1_R3__03268	group1
AT1G74088	AT1G74088.2	NA	protein_coding	0	0	0	1	1	0	1	chr1:27862671-27862671|G1_R2__01114_G1_R3__00440	group1
AT1G71840	AT1G71840.1	NA	protein_coding	0	0	0	1	1	0	1	chr1:27024448-27024448|G1_R2__01531_G1_R3__01866	group1
AT1G08410	AT1G08410.1	LSG1-2	protein_coding	0	0	0	1	1	0	1	chr1:2649243-2649243|G1_R2__02866_G1_R3__02308	group1
AT1G70310	AT1G70310.1	SPDSYN2	protein_coding	0	0	0	1	1	0	1	chr1:26485431-26485431|G1_R2__01538_G1_R3__01624	group1
AT1G70230	AT1G70230.1	AXY4	protein_coding	0	0	0	1	1	0	1	chr1:26451810-26451810|G1_R2__01534_G1_R3__01291	group1
AT1G07980	AT1G07980.2	NF-YC10	protein_coding	0	0	0	1	0	0	1	chr1:2473426-2473426|G1_R2__02325_G1_R3__01424	group1
AT1G64740	AT1G64740.1	TUBA1	protein_coding	0	0	0	1	1	0	1	chr1:24052423-24052423|G1_R2__01409_G1_R3__00239	group1
AT1G56280	AT1G56280.1	ATDI19	protein_coding	0	0	0	1	0	0	1	chr1:21073093-21073093|G1_R1__00082_G1_R3__00257	group1
AT1G54710	AT1G54710.1	ATG18H	protein_coding	0	0	0	1	0	0	1	chr1:20416809-20416809|G1_R2__01056_G1_R3__02785	group1
AT1G53440	AT1G53440.1	NA	protein_coding	0	0	1	0	2	0	1	chr1:19951481-19951481|G1_R1__01292_G1_R3__01722	group1
AT1G50480	AT1G50480.1	THFS	protein_coding	0	0	0	1	1	0	1	chr1:18704857-18704857|G1_R2__01289_G1_R3__03435	group1
AT1G06040	AT1G06040.1	BBX24	protein_coding	0	0	0	1	1	0	1	chr1:1828579-1828579|G1_R2__00698_G1_R3__00607	group1
AT1G45474	AT1G45474.2	LHCA5	protein_coding	0	0	1	0	1	0	1	chr1:17180421-17180421|G1_R2__02986_G1_R3__01714	group1
AT1G01290	AT1G01290.1	CNX3	protein_coding	0	0	0	1	0	0	1	chr1:116124-116124|G1_R2__02962_G1_R3__02273	group1
AT1G31175	AT1G31175.1	NA	protein_coding	0	0	0	1	0	0	1	chr1:11142550-11142550|G1_R2__02073_G1_R3__00157	group1
AT1G31170	AT1G31170.4	ATSRX	protein_coding	0	0	1	0	0	0	1	chr1:11134107-11134107|G1_R1__01801_G1_R2__02069	group1
AT5G25780	AT5G25780.1	EIF3B-2	protein_coding	0	0	0	1	1	0	1	chr5:8973342-8973342|G1_R1__15708_G1_R2__18877_G1_R3__23305	group1
AT5G20280	AT5G20280.1	SPS1	protein_coding	0	0	0	1	1	0	1	chr5:6844897-6844897|G1_R1__15716_G1_R2__18926_G1_R3__21391	group1
AT5G17530	AT5G17530.4	NA	protein_coding	0	0	1	0	2	0	1	chr5:5781862-5781862|G1_R1__16060_G1_R2__18959_G1_R3__23036	group1
AT5G12200	AT5G12200.1	PYD2	protein_coding	0	0	0	1	1	0	1	chr5:3941657-3941657|G1_R1__16535_G1_R2__19205_G1_R3__21702	group1
AT5G65740	AT5G65740.1	NA	protein_coding	0	0	0	1	1	0	1	chr5:26301665-26301665|G1_R1__16493_G1_R2__20199_G1_R3__23338	group1
AT5G07940	AT5G07940.1	NA	protein_coding	0	0	0	1	0	0	1	chr5:2540362-2540362|G1_R1__16407_G1_R2__19889_G1_R3__22783	group1
AT5G59440	AT5G59440.2	ZEU1	protein_coding	0	0	0	1	1	0	1	chr5:23972772-23972772|G1_R1__17267_G1_R2__19779_G1_R3__23669	group1
AT5G58950	AT5G58950.1	NA	protein_coding	0	0	0	1	1	0	1	chr5:23800995-23800995|G1_R1__16137_G1_R2__19058_G1_R3__22942	group1
AT5G58490	AT5G58490.1	NA	protein_coding	0	0	0	1	1	0	1	chr5:23644491-23644491|G1_R1__16111_G1_R2__21002_G1_R3__22739	group1
AT5G57930	AT5G57930.2	APO2	protein_coding	0	0	0	1	1	0	1	chr5:23456414-23456414|G1_R1__17196_G1_R2__19865_G1_R3__22778	group1
AT5G57860	AT5G57860.2	NA	protein_coding	0	0	0	1	1	0	1	chr5:23439219-23439219|G1_R1__16261_G1_R2__19034_G1_R3__22500	group1
AT5G57440	AT5G57440.1	GPP2	protein_coding	0	0	0	1	1	0	1	chr5:23271369-23271369|G1_R1__16757_G1_R2__20589_G1_R3__21902	group1
AT5G50920	AT5G50920.1	CLPC1	protein_coding	0	0	0	1	1	0	1	chr5:20715632-20715632|G1_R1__16253_G1_R2__18947_G1_R3__22259	group1
AT5G49910	AT5G49910.1	HSP70-7	protein_coding	0	0	0	1	1	0	1	chr5:20306356-20306356|G1_R1__15763_G1_R2__18953_G1_R3__21543	group1
AT5G43770	AT5G43770.1	NA	protein_coding	0	0	0	1	1	0	1	chr5:17589462-17589462|G1_R1__15650_G1_R2__19592_G1_R3__21804	group1
AT5G05800	AT5G05800.1	LIMYB	protein_coding	0	0	0	1	1	0	1	chr5:1743186-1743186|G1_R1__16914_G1_R2__20139_G1_R3__23099	group1
AT5G41520	AT5G41520.1	RPS10B	protein_coding	0	0	0	1	1	0	1	chr5:16609252-16609252|G1_R1__15847_G1_R2__18596_G1_R3__21200	group1
AT5G04990	AT5G04990.1	SUN1	protein_coding	0	0	0	1	1	0	1	chr5:1471653-1471653|G1_R1__15827_G1_R2__20518_G1_R3__22852	group1
AT5G30490	AT5G30490.1	NA	protein_coding	0	0	1	0	1	0	1	chr5:11614217-11614217|G1_R1__16285_G1_R2__20022_G1_R3__22372	group1
AT4G04460	AT4G04460.1	APA3	protein_coding	0	0	0	1	0	0	1	chr4:2227850-2227850|G1_R1__15114_G1_R2__16331_G1_R3__19248	group1
AT4G39460	AT4G39460.2	SAMC1	protein_coding	0	0	0	1	1	0	1	chr4:18356068-18356068|G1_R1__15487_G1_R2__17380_G1_R3__19951	group1
AT4G38170	AT4G38170.1	FRS9	protein_coding	0	0	0	1	1	0	1	chr4:17906622-17906622|G1_R1__15046_G1_R2__17820_G1_R3__20248	group1
AT4G36180	AT4G36180.1	NA	protein_coding	0	0	0	1	1	0	1	chr4:17120165-17120165|G1_R1__15269_G1_R2__16621_G1_R3__20457	group1
AT4G32605	AT4G32605.1	NA	protein_coding	0	0	0	1	1	0	1	chr4:15726322-15726322|G1_R1__15043_G1_R2__16904_G1_R3__20246	group1
AT4G26970	AT4G26970.1	ACO2	protein_coding	0	0	0	1	1	0	1	chr4:13548451-13548451|G1_R1__14903_G1_R2__17272_G1_R3__20498	group1
AT4G22890	AT4G22890.3	PGRL1A	protein_coding	0	0	0	1	0	0	1	chr4:12009376-12009376|G1_R1__14906_G1_R2__16959_G1_R3__20500	group1
AT4G21570	AT4G21570.1	NA	protein_coding	0	0	0	1	1	0	1	chr4:11471058-11471058|G1_R1__15087_G1_R2__16782_G1_R3__20394	group1
AT3G19960	AT3G19960.3	ATM1	protein_coding	0	0	0	1	0	0	1	chr3:6956876-6956876|G1_R1__10654_G1_R2__11760_G1_R3__12953	group1
AT3G15710	AT3G15710.1	NA	protein_coding	0	0	0	1	1	0	1	chr3:5323495-5323495|G1_R1__09615_G1_R2__10161_G1_R3__12978	group1
AT3G15395	AT3G15395.3	NA	protein_coding	0	0	0	1	0	0	1	chr3:5201410-5201410|G1_R1__08561_G1_R2__10696_G1_R3__13359	group1
AT3G09410	AT3G09410.3	PAE5	protein_coding	0	0	0	1	1	0	1	chr3:2898154-2898154|G1_R1__08144_G1_R2__11378_G1_R3__13786	group1
AT3G07440	AT3G07440.2	NA	protein_coding	0	0	0	1	0	0	1	chr3:2383097-2383097|G1_R1__11776_G1_R2__11537_G1_R3__13052	group1
AT3G57710	AT3G57710.1	NA	protein_coding	0	0	0	1	0	0	1	chr3:21386055-21386055|G1_R1__09210_G1_R2__10982_G1_R3__13285	group1
AT3G53750	AT3G53750.1	ACT1	protein_coding	0	0	0	1	0	0	1	chr3:19917474-19917474|G1_R1__09068_G1_R2__11429_G1_R3__12109	group1
AT3G53520	AT3G53520.3	UXS1	protein_coding	0	0	0	1	0	0	1	chr3:19844203-19844203|G1_R1__07186_G1_R2__12002_G1_R3__12850	group1
AT3G04920	AT3G04920.2	RPS24A	protein_coding	0	0	0	1	2	0	1	chr3:1362121-1362121|G1_R1__07622_G1_R2__10253_G1_R3__11457	group1
AT2G21270	AT2G21270.1	UFD1	protein_coding	0	0	0	1	0	0	1	chr2:9110073-9110073|G1_R1__02871_G1_R2__04071_G1_R3__05189	group1
AT2G45990	AT2G45990.1	NA	protein_coding	0	0	1	0	1	0	1	chr2:18920846-18920846|G1_R1__03234_G1_R2__06166_G1_R3__04487	group1
AT2G45430	AT2G45430.1	AHL22	protein_coding	1	0	0	0	0	0	0	chr2:18727490-18727490|G1_R1__04170_G1_R2__04442_G1_R3__07012	group1
AT2G27880	AT2G27880.1	AGO5	protein_coding	1	0	0	0	0	0	0	chr2:11871157-11871157|G1_R1__05597_G1_R2__05024_G1_R3__07689	group1
AT2G25570	AT2G25570.1	NA	protein_coding	0	0	0	1	0	0	1	chr2:10885817-10885817|G1_R1__04308_G1_R2__05615_G1_R3__04723	group1
AT1G28090	AT1G28090.2	NA	protein_coding	0	0	0	1	1	0	1	chr1:9799006-9799006|G1_R1__00213_G1_R2__02984_G1_R3__01698	group1
AT1G17650	AT1G17650.1	GLYR2	protein_coding	0	0	0	1	1	0	1	chr1:6069514-6069514|G1_R1__01476_G1_R2__00849_G1_R3__01451	group1
AT1G14820	AT1G14820.3	NA	protein_coding	0	0	0	1	1	0	1	chr1:5105216-5105216|G1_R1__00194_G1_R2__00878_G1_R3__00767	group1
AT1G14290	AT1G14290.1	SBH2	protein_coding	0	0	0	1	1	0	1	chr1:4880176-4880176|G1_R1__00682_G1_R2__02310_G1_R3__01668	group1
AT1G79870	AT1G79870.2	HPR2	protein_coding	0	0	0	1	1	0	1	chr1:30045934-30045934|G1_R1__00983_G1_R2__02007_G1_R3__02417	group1
AT1G77490	AT1G77490.1	APXT	protein_coding	0	0	0	1	1	0	1	chr1:29120058-29120058|G1_R1__00526_G1_R2__00475_G1_R3__00401	group1
AT1G76260	AT1G76260.1	DWA2	protein_coding	0	0	0	1	0	0	1	chr1:28613237-28613237|G1_R1__00136_G1_R2__02955_G1_R3__00408	group1
AT1G73460	AT1G73460.1	NA	protein_coding	0	0	0	1	1	0	1	chr1:27624912-27624912|G1_R1__01119_G1_R2__02599_G1_R3__01600	group1
AT1G72500	AT1G72500.1	NA	protein_coding	0	0	0	1	1	0	1	chr1:27295320-27295320|G1_R1__01111_G1_R2__02445_G1_R3__01836	group1
AT1G67700	AT1G67700.1	HHL1	protein_coding	0	0	0	1	0	0	1	chr1:25375970-25375970|G1_R1__00158_G1_R2__00558_G1_R3__00479	group1
AT1G06790	AT1G06790.2	NA	protein_coding	0	0	0	1	1	0	1	chr1:2089497-2089497|G1_R1__00248_G1_R2__01167_G1_R3__02293	group1
AT1G54320	AT1G54320.1	ALIS3	protein_coding	0	0	0	1	0	0	1	chr1:20275636-20275636|G1_R1__00093_G1_R2__00337_G1_R3__00294	group1
AT1G01540	AT1G01540.2	NA	protein_coding	0	0	0	1	1	0	1	chr1:198521-198521|G1_R1__00925_G1_R2__00599_G1_R3__00524	group1
AT1G52290	AT1G52290.1	PERK15	protein_coding	0	0	0	1	1	0	1	chr1:19470094-19470094|G1_R1__00397_G1_R2__02996_G1_R3__01741	group1
AT1G48450	AT1G48450.2	NA	protein_coding	0	0	0	1	1	0	1	chr1:17908721-17908721|G1_R1__00698_G1_R2__00027_G1_R3__00857	group1
AT1G48175	AT1G48175.1	emb2191	protein_coding	0	0	0	1	0	0	1	chr1:17792307-17792307|G1_R1__01393_G1_R2__02528_G1_R3__00068	group1
AT1G47900	AT1G47900.3	FPP6	protein_coding	0	0	0	1	1	0	1	chr1:17647308-17647308|G1_R1__01580_G1_R2__00984_G1_R3__01092	group1
AT1G33040	AT1G33040.1	NACA5	protein_coding	0	0	0	1	1	0	1	chr1:11967771-11967771|G1_R1__00993_G1_R2__02803_G1_R3__01749	group1
AT1G32400	AT1G32400.1	TOM2A	protein_coding	0	0	0	1	1	0	1	chr1:11689213-11689213|G1_R1__01144_G1_R2__01859_G1_R3__02176	group1
AT1G30440	AT1G30440.1	NA	protein_coding	0	0	0	1	1	0	1	chr1:10762373-10762373|G1_R1__00412_G1_R2__02533_G1_R3__01118	group1
AT5G27750	AT5G27750.2	NA	protein_coding	0	0	0	2	0	0	2	chr5:9830045-9830045|G1_R3__24004,chr5:9830102-9830102|G1_R2__21382	group1
AT5G27750	AT5G27750.1	NA	protein_coding	0	0	2	0	4	0	2	chr5:9829951-9829951|G1_R3__23948,chr5:9829947-9829947|G1_R2__21426	group1
AT5G27493	AT5G27493.1	NA	protein_coding	0	0	2	0	1	0	2	chr5:9703318-9703318|G1_R2__21320,chr5:9703450-9703450|G1_R2__18721	group1
AT5G27460	AT5G27460.1	NA	protein_coding	0	0	2	0	2	0	2	chr5:9693281-9693281|G1_R3__22148,chr5:9693285-9693285|G1_R2__20099	group1
AT5G27410	AT5G27410.2	NA	protein_coding	0	0	0	1	0	1	2	chr5:9678506-9678506|G1_R2__20585,chr5:9682823-9682823|G1_R2__19834	group1
AT5G27360	AT5G27360.2	SFP2	protein_coding	0	0	0	2	2	0	2	chr5:9662501-9662501|G1_R3__23572,chr5:9662549-9662549|G1_R2__18916	group1
AT5G27120	AT5G27120.1	NOP5-1	protein_coding	0	0	0	2	2	0	2	chr5:9543766-9543766|G1_R3__23419,chr5:9543767-9543767|G1_R2__21535	group1
AT5G26770	AT5G26770.1	NA	protein_coding	0	0	0	2	2	0	2	chr5:9407910-9407910|G1_R3__22120,chr5:9407928-9407928|G1_R2__18708	group1
AT5G25540	AT5G25540.1	CID6	protein_coding	0	0	0	2	2	0	2	chr5:8891627-8891627|G1_R2__19789,chr5:8891713-8891713|G1_R1__16460	group1
AT5G25500	AT5G25500.1	NA	protein_coding	0	0	0	2	2	0	2	chr5:8882443-8882443|G1_R3__23779,chr5:8882428-8882428|G1_R2__21332	group1
AT5G25475	AT5G25475.3	NA	protein_coding	0	0	0	2	2	0	2	chr5:8867883-8867883|G1_R3__22124,chr5:8867876-8867876|G1_R2__18724	group1
AT5G25360	AT5G25360.3	NA	protein_coding	0	0	2	0	2	0	2	chr5:8799969-8799969|G1_R3__22188,chr5:8800089-8800089|G1_R3__22700	group1
AT5G03470	AT5G03470.1	B'ALPHA	protein_coding	0	0	0	2	2	0	2	chr5:868948-868948|G1_R3__23734,chr5:868923-868923|G1_R2__21724	group1
AT5G24870	AT5G24870.3	NA	protein_coding	0	0	0	2	2	0	2	chr5:8544912-8544912|G1_R2__19768,chr5:8544910-8544910|G1_R1__16811	group1
AT5G23720	AT5G23720.1	PHS1	protein_coding	0	0	0	2	2	0	2	chr5:8002716-8002716|G1_R3__23221,chr5:8002720-8002720|G1_R2__20300	group1
AT5G23405	AT5G23405.1	HMGB12	protein_coding	0	0	0	2	2	0	2	chr5:7883029-7883029|G1_R2__19466,chr5:7883028-7883028|G1_R1__17309	group1
AT5G22850	AT5G22850.1	NA	protein_coding	0	0	0	2	2	0	2	chr5:7633654-7633654|G1_R3__23686,chr5:7633648-7633648|G1_R2__19445	group1
AT5G03200	AT5G03200.1	LUL1	protein_coding	0	0	2	0	2	0	2	chr5:760662-760662|G1_R3__24057,chr5:761515-761515|G1_R3__21678	group1
AT5G03190	AT5G03190.1	CPUORF47	protein_coding	0	0	0	2	0	0	2	chr5:760365-760365|G1_R3__23978,chr5:760364-760364|G1_R2__21459	group1
AT5G22790	AT5G22790.1	RER1	protein_coding	0	0	0	2	2	0	2	chr5:7599291-7599291|G1_R3__23380,chr5:7599292-7599292|G1_R2__19808	group1
AT5G03140	AT5G03140.1	LECRK82	protein_coding	0	0	2	0	1	0	2	chr5:737750-737750|G1_R3__23367,chr5:739012-739012|G1_R3__23476	group1
AT5G03110	AT5G03110.1	NA	protein_coding	0	1	0	1	1	0	2	chr5:730313-730313|G1_R3__23665,chr5:731281-731281|G1_R3__23723	group1
AT5G22040	AT5G22040.2	NA	protein_coding	0	0	0	2	2	0	2	chr5:7297090-7297090|G1_R3__21336,chr5:7297107-7297107|G1_R2__20296	group1
AT5G21070	AT5G21070.1	NA	protein_coding	0	0	0	2	2	0	2	chr5:7157613-7157613|G1_R3__23230,chr5:7157624-7157624|G1_R2__20371	group1
AT5G20910	AT5G20910.1	AIP2	protein_coding	0	0	0	2	2	0	2	chr5:7092594-7092594|G1_R2__21655,chr5:7092596-7092596|G1_R1__17261	group1
AT5G20620	AT5G20620.2	UBQ4	protein_coding	0	0	0	2	2	0	2	chr5:6973208-6973208|G1_R3__23304,chr5:6973205-6973205|G1_R1__16040	group1
AT5G20120	AT5G20120.1	NA	protein_coding	0	0	0	2	2	0	2	chr5:6797007-6797007|G1_R3__21401,chr5:6797009-6797009|G1_R1__16364	group1
AT5G20020	AT5G20020.1	RAN2	protein_coding	0	0	0	2	2	0	2	chr5:6764465-6764465|G1_R3__21403,chr5:6764462-6764462|G1_R2__18952	group1
AT5G19740	AT5G19740.1	LAMP1	protein_coding	0	0	2	0	2	0	2	chr5:6676748-6676748|G1_R3__22666,chr5:6676767-6676767|G1_R2__19403	group1
AT5G19490	AT5G19490.1	NA	protein_coding	0	0	0	2	2	0	2	chr5:6576762-6576762|G1_R3__22438,chr5:6576763-6576763|G1_R2__19742	group1
AT5G19430	AT5G19430.2	NA	protein_coding	0	0	0	2	2	0	2	chr5:6555679-6555679|G1_R3__22701,chr5:6555702-6555702|G1_R2__19045	group1
AT5G19320	AT5G19320.1	RANGAP2	protein_coding	0	0	0	2	2	0	2	chr5:6505201-6505201|G1_R3__22181,chr5:6505225-6505225|G1_R2__19846	group1
AT5G19010	AT5G19010.1	MPK16	protein_coding	0	2	0	0	0	0	2	chr5:6347979-6347979|G1_R3__23739,chr5:6347972-6347972|G1_R2__21417	group1
AT5G18770	AT5G18770.1	NA	protein_coding	0	0	0	2	0	0	2	chr5:6263374-6263374|G1_R3__23800,chr5:6263393-6263393|G1_R2__18735	group1
AT5G18480	AT5G18480.1	IPUT1	protein_coding	0	0	0	2	2	0	2	chr5:6131285-6131285|G1_R2__20689,chr5:6131250-6131250|G1_R1__17266	group1
AT5G18310	AT5G18310.1	NA	protein_coding	0	0	0	2	2	0	2	chr5:6062989-6062989|G1_R3__23234,chr5:6063007-6063007|G1_R2__20412	group1
AT5G18200	AT5G18200.1	NA	protein_coding	0	0	0	2	2	0	2	chr5:6016702-6016702|G1_R3__21315,chr5:6016708-6016708|G1_R2__20272	group1
AT5G17800	AT5G17800.1	MYB56	protein_coding	0	0	1	1	1	0	2	chr5:5877400-5877400|G1_R3__22157,chr5:5879166-5879166|G1_R3__23607	group1
AT5G17670	AT5G17670.1	NA	protein_coding	0	0	1	1	2	0	2	chr5:5822559-5822559|G1_R3__24152,chr5:5822659-5822659|G1_R3__22659	group1
AT5G17440	AT5G17440.1	NA	protein_coding	0	0	0	2	2	0	2	chr5:5753531-5753531|G1_R3__21443,chr5:5753544-5753544|G1_R2__20429	group1
AT5G17280	AT5G17280.1	NA	protein_coding	0	0	0	2	2	0	2	chr5:5686876-5686876|G1_R3__24149,chr5:5686855-5686855|G1_R2__21366	group1
AT5G17250	AT5G17250.1	NA	protein_coding	0	0	2	0	0	0	2	chr5:5669234-5669234|G1_R3__23706,chr5:5669362-5669362|G1_R3__23816	group1
AT5G17190	AT5G17190.1	NA	protein_coding	0	0	0	2	2	0	2	chr5:5652833-5652833|G1_R3__23039,chr5:5652828-5652828|G1_R2__19013	group1
AT5G17050	AT5G17050.1	UGT78D2	protein_coding	0	0	2	0	2	0	2	chr5:5607845-5607845|G1_R3__24194,chr5:5607846-5607846|G1_R2__21504	group1
AT5G16800	AT5G16800.1	NA	protein_coding	0	0	0	2	0	0	2	chr5:5524415-5524415|G1_R3__21309,chr5:5524403-5524403|G1_R2__18695	group1
AT5G16310	AT5G16310.1	UCH1	protein_coding	0	0	0	2	2	0	2	chr5:5342508-5342508|G1_R3__21433,chr5:5342507-5342507|G1_R2__19035	group1
AT5G16240	AT5G16240.1	S-ACP-DES1	protein_coding	0	0	0	2	2	0	2	chr5:5309737-5309737|G1_R3__21432,chr5:5309744-5309744|G1_R2__19854	group1
AT5G16190	AT5G16190.2	ATCSLA11	protein_coding	0	1	1	0	1	0	2	chr5:5284052-5284052|G1_R3__23444,chr5:5286561-5286561|G1_R3__22908	group1
AT5G16070	AT5G16070.1	CCT6B	protein_coding	0	0	1	1	1	0	2	chr5:5247481-5247481|G1_R2__20996,chr5:5247974-5247974|G1_R2__21674	group1
AT5G15570	AT5G15570.1	NA	protein_coding	0	0	0	2	2	0	2	chr5:5068077-5068077|G1_R3__22651,chr5:5068087-5068087|G1_R2__20080	group1
AT5G15530	AT5G15530.1	BCCP2	protein_coding	0	0	0	2	2	0	2	chr5:5040517-5040517|G1_R3__24200,chr5:5040615-5040615|G1_R2__21158	group1
AT5G15240	AT5G15240.1	AVT1J	protein_coding	0	0	0	2	2	0	2	chr5:4950235-4950235|G1_R3__24007,chr5:4950304-4950304|G1_R2__21542	group1
AT5G02320	AT5G02320.2	MYB3R5	protein_coding	0	0	0	2	0	0	2	chr5:483123-483123|G1_R3__22521,chr5:483127-483127|G1_R2__19949	group1
AT5G14780	AT5G14780.1	FDH1	protein_coding	0	0	0	2	2	0	2	chr5:4779308-4779308|G1_R3__21726,chr5:4779307-4779307|G1_R1__15817	group1
AT5G02250	AT5G02250.1	RNR1	protein_coding	0	0	0	2	1	0	2	chr5:459143-459143|G1_R2__19064,chr5:459371-459371|G1_R2__19885	group1
AT5G14090	AT5G14090.1	LA1	protein_coding	0	0	0	2	1	0	2	chr5:4549326-4549326|G1_R3__23283,chr5:4549553-4549553|G1_R2__19227	group1
AT5G13790	AT5G13790.2	AGL15	protein_coding	0	0	2	0	1	0	2	chr5:4449275-4449275|G1_R3__21940,chr5:4449472-4449472|G1_R3__21943	group1
AT5G13510	AT5G13510.1	RPL10	protein_coding	0	0	1	1	1	0	2	chr5:4342042-4342042|G1_R2__19879,chr5:4341327-4341327|G1_R1__16609	group1
AT5G13330	AT5G13330.1	ERF113	protein_coding	0	1	1	0	1	0	2	chr5:4272127-4272127|G1_R3__21734,chr5:4274418-4274418|G1_R3__23121	group1
AT5G02130	AT5G02130.1	NDP1	protein_coding	2	0	0	0	0	0	0	chr5:422194-422194|G1_R3__22846,chr5:422190-422190|G1_R2__19502	group1
AT5G13120	AT5G13120.1	PNSL5	protein_coding	0	0	2	0	2	0	2	chr5:4162729-4162729|G1_R3__21606,chr5:4162731-4162731|G1_R2__21106	group1
AT5G12210	AT5G12210.1	RGTB1	protein_coding	0	0	0	2	2	0	2	chr5:3949668-3949668|G1_R3__21604,chr5:3949667-3949667|G1_R1__16408	group1
AT5G12110	AT5G12110.1	NA	protein_coding	0	0	0	2	1	0	2	chr5:3915874-3915874|G1_R2__19877,chr5:3916211-3916211|G1_R1__15776	group1
AT5G11940	AT5G11940.1	SBT3.11	protein_coding	0	0	0	0	0	2	2	chr5:3851697-3851697|G1_R3__22786,chr5:3851694-3851694|G1_R2__19077	group1
AT5G11860	AT5G11860.3	SSP5	protein_coding	0	0	0	2	2	0	2	chr5:3821902-3821902|G1_R3__21640,chr5:3821889-3821889|G1_R2__19121	group1
AT5G11630	AT5G11630.1	NA	protein_coding	0	0	0	2	0	0	2	chr5:3741685-3741685|G1_R3__23577,chr5:3741683-3741683|G1_R2__19931	group1
AT5G11600	AT5G11600.1	NA	protein_coding	0	0	2	0	2	0	2	chr5:3733819-3733819|G1_R3__22546,chr5:3733818-3733818|G1_R2__20007	group1
AT5G11430	AT5G11430.1	NA	protein_coding	0	0	0	2	2	0	2	chr5:3652298-3652298|G1_R3__24093,chr5:3652296-3652296|G1_R2__21327	group1
AT5G11350	AT5G11350.1	NA	protein_coding	0	0	0	2	0	0	2	chr5:3625631-3625631|G1_R3__22308,chr5:3625622-3625622|G1_R2__19918	group1
AT5G11110	AT5G11110.1	SPS2	protein_coding	0	0	1	1	1	0	2	chr5:3540969-3540969|G1_R2__19089,chr5:3539659-3539659|G1_R1__17272	group1
AT5G11030	AT5G11030.1	ALF4	protein_coding	0	0	0	2	2	0	2	chr5:3490939-3490939|G1_R3__23617,chr5:3490938-3490938|G1_R2__19892	group1
AT5G10790	AT5G10790.2	UBP22	protein_coding	0	0	1	1	1	0	2	chr5:3412547-3412547|G1_R3__23271,chr5:3412800-3412800|G1_R3__23397	group1
AT5G10710	AT5G10710.1	NA	protein_coding	0	0	0	2	2	0	2	chr5:3382716-3382716|G1_R3__22328,chr5:3382721-3382721|G1_R2__20478	group1
AT5G10650	AT5G10650.1	NA	protein_coding	0	0	0	2	2	0	2	chr5:3365090-3365090|G1_R3__21659,chr5:3365094-3365094|G1_R2__19149	group1
AT5G10610	AT5G10610.1	CYP81K1	protein_coding	0	0	1	1	1	0	2	chr5:3355056-3355056|G1_R3__23286,chr5:3353640-3353640|G1_R1__17101	group1
AT5G01850	AT5G01850.1	NA	protein_coding	0	0	0	2	2	0	2	chr5:334360-334360|G1_R3__21665,chr5:334371-334371|G1_R2__19937	group1
AT5G10330	AT5G10330.7	HISN6A	protein_coding	0	0	0	2	2	0	2	chr5:3247915-3247915|G1_R3__21634,chr5:3248013-3248013|G1_R2__19914	group1
AT5G10200	AT5G10200.2	NA	protein_coding	0	0	0	2	0	0	2	chr5:3204612-3204612|G1_R3__22527,chr5:3204618-3204618|G1_R2__20795	group1
AT5G10190	AT5G10190.1	NA	protein_coding	0	0	0	2	2	0	2	chr5:3201224-3201224|G1_R3__22810,chr5:3201228-3201228|G1_R2__20467	group1
AT5G09510	AT5G09510.1	RPS15D	protein_coding	0	0	1	1	1	0	2	chr5:2955578-2955578|G1_R3__22319,chr5:2956324-2956324|G1_R1__15799	group1
AT5G09270	AT5G09270.1	NA	protein_coding	0	0	0	2	2	0	2	chr5:2880151-2880151|G1_R3__22539,chr5:2880138-2880138|G1_R2__19503	group1
AT5G08430	AT5G08430.2	NA	protein_coding	0	0	0	2	2	0	2	chr5:2719221-2719221|G1_R3__22370,chr5:2719213-2719213|G1_R2__19294	group1
AT5G67370	AT5G67370.1	CGLD27	protein_coding	0	0	2	0	2	0	2	chr5:26877709-26877709|G1_R3__22000,chr5:26877708-26877708|G1_R2__19546	group1
AT5G67220	AT5G67220.1	NA	protein_coding	0	0	0	2	2	0	2	chr5:26820236-26820236|G1_R2__19315,chr5:26820239-26820239|G1_R1__16486	group1
AT5G67160	AT5G67160.1	EPS1	protein_coding	0	2	0	0	0	0	2	chr5:26799057-26799057|G1_R3__22580,chr5:26799041-26799041|G1_R2__21217	group1
AT5G66880	AT5G66880.1	SRK2I	protein_coding	0	0	2	0	2	0	2	chr5:26712703-26712703|G1_R2__20541,chr5:26712694-26712694|G1_R1__15940	group1
AT5G01720	AT5G01720.1	FBL3	protein_coding	0	0	0	2	0	0	2	chr5:266902-266902|G1_R3__22801,chr5:266903-266903|G1_R2__20460	group1
AT5G65650	AT5G65650.1	NA	protein_coding	0	0	0	2	2	0	2	chr5:26241356-26241356|G1_R3__22876,chr5:26241355-26241355|G1_R2__18524	group1
AT5G65400	AT5G65400.2	NA	protein_coding	0	0	0	2	2	0	2	chr5:26133213-26133213|G1_R3__21792,chr5:26133211-26133211|G1_R2__18508	group1
AT5G65250	AT5G65250.1	NA	protein_coding	0	0	0	2	2	0	2	chr5:26078682-26078682|G1_R3__22021,chr5:26078674-26078674|G1_R2__20651	group1
AT5G65240	AT5G65240.2	NA	protein_coding	0	0	2	0	0	0	2	chr5:26074992-26074992|G1_R3__22002,chr5:26075006-26075006|G1_R2__18502	group1
AT5G65200	AT5G65200.1	PUB38	protein_coding	0	0	0	2	2	0	2	chr5:26048116-26048116|G1_R3__22881,chr5:26048134-26048134|G1_R2__20201	group1
AT5G65070	AT5G65070.1	MAF4	protein_coding	0	0	0	2	2	0	2	chr5:25995970-25995970|G1_R3__21795,chr5:25995969-25995969|G1_R2__20868	group1
AT5G64730	AT5G64730.1	NA	protein_coding	0	0	0	2	2	0	2	chr5:25875163-25875163|G1_R3__22588,chr5:25875169-25875169|G1_R2__19326	group1
AT5G64670	AT5G64670.1	NA	protein_coding	0	0	0	2	2	0	2	chr5:25852494-25852494|G1_R3__23188,chr5:25852481-25852481|G1_R2__20030	group1
AT5G64560	AT5G64560.1	MRS2-2	protein_coding	0	0	0	2	2	0	2	chr5:25806891-25806891|G1_R3__23432,chr5:25806890-25806890|G1_R2__20644	group1
AT5G64250	AT5G64250.1	NA	protein_coding	0	0	0	2	2	0	2	chr5:25697495-25697495|G1_R3__21788,chr5:25697497-25697497|G1_R2__20637	group1
AT5G64150	AT5G64150.1	NA	protein_coding	0	0	0	2	2	0	2	chr5:25668946-25668946|G1_R3__21154,chr5:25668965-25668965|G1_R2__20035	group1
AT5G08000	AT5G08000.1	E13L3	protein_coding	0	0	0	2	2	0	2	chr5:2565344-2565344|G1_R3__24169,chr5:2565359-2565359|G1_R2__21454	group1
AT5G64020	AT5G64020.1	TBL14	protein_coding	0	0	0	2	2	0	2	chr5:25620421-25620421|G1_R3__23570,chr5:25620359-25620359|G1_R2__19574	group1
AT5G64010	AT5G64010.1	NA	protein_coding	0	0	0	2	0	0	2	chr5:25618672-25618672|G1_R3__22577,chr5:25618661-25618661|G1_R2__19568	group1
AT5G63940	AT5G63940.1	NA	protein_coding	0	0	0	2	2	0	2	chr5:25591313-25591313|G1_R3__22383,chr5:25591314-25591314|G1_R2__21049	group1
AT5G63870	AT5G63870.1	PP7	protein_coding	0	0	0	2	2	0	2	chr5:25561264-25561264|G1_R3__21144,chr5:25561261-25561261|G1_R2__18522	group1
AT5G63620	AT5G63620.2	NA	protein_coding	0	0	0	2	2	0	2	chr5:25466279-25466279|G1_R3__22989,chr5:25466275-25466275|G1_R2__19584	group1
AT5G63610	AT5G63610.1	CDKE-1	protein_coding	0	0	0	2	2	0	2	chr5:25463580-25463580|G1_R3__22983,chr5:25463537-25463537|G1_R2__20869	group1
AT5G63200	AT5G63200.1	NA	protein_coding	0	0	0	2	3	0	2	chr5:25352938-25352938|G1_R3__22381,chr5:25352956-25352956|G1_R2__18488	group1
AT5G62720	AT5G62720.1	NA	protein_coding	0	0	0	2	2	0	2	chr5:25194870-25194870|G1_R3__22028,chr5:25194876-25194876|G1_R2__18551	group1
AT5G62440	AT5G62440.1	EMB514	protein_coding	0	0	0	2	2	0	2	chr5:25072524-25072524|G1_R3__23626,chr5:25072522-25072522|G1_R2__21124	group1
AT5G62165	AT5G62165.10	AGL42	protein_coding	0	0	1	1	1	0	2	chr5:24967864-24967864|G1_R2__21111,chr5:24968474-24968474|G1_R2__20088	group1
AT5G61950	AT5G61950.1	NA	protein_coding	0	0	1	1	1	0	2	chr5:24877669-24877669|G1_R2__21367,chr5:24878149-24878149|G1_R2__20747	group1
AT5G61920	AT5G61920.2	FLXL4	protein_coding	0	0	0	2	0	0	2	chr5:24865823-24865823|G1_R2__19871,chr5:24865912-24865912|G1_R2__19469	group1
AT5G61790	AT5G61790.1	CNX1	protein_coding	0	0	0	2	2	0	2	chr5:24827268-24827268|G1_R3__21530,chr5:24827267-24827267|G1_R2__18933	group1
AT5G61760	AT5G61760.1	IPK2B	protein_coding	0	0	0	2	2	0	2	chr5:24813811-24813811|G1_R3__21559,chr5:24813810-24813810|G1_R2__18991	group1
AT5G61290	AT5G61290.1	NA	protein_coding	0	0	1	1	2	0	2	chr5:24650641-24650641|G1_R3__21571,chr5:24650664-24650664|G1_R2__19839	group1
AT5G07710	AT5G07710.1	NEN1	protein_coding	0	0	1	1	2	0	2	chr5:2455351-2455351|G1_R3__22543,chr5:2455369-2455369|G1_R2__20521	group1
AT5G60710	AT5G60710.1	NA	protein_coding	0	0	2	0	1	0	2	chr5:24410957-24410957|G1_R1__16897,chr5:24412842-24412842|G1_R1__16823	group1
AT5G60690	AT5G60690.1	REV	protein_coding	0	0	0	2	2	0	2	chr5:24401952-24401952|G1_R2__19811,chr5:24402044-24402044|G1_R2__20367	group1
AT5G60620	AT5G60620.1	GPAT9	protein_coding	0	0	2	0	1	0	2	chr5:24369366-24369366|G1_R2__18949,chr5:24369619-24369619|G1_R2__21010	group1
AT5G60580	AT5G60580.1	NA	protein_coding	0	0	1	1	2	0	2	chr5:24356761-24356761|G1_R2__20121,chr5:24356705-24356705|G1_R1__16763	group1
AT5G60570	AT5G60570.1	NA	protein_coding	0	0	0	2	2	0	2	chr5:24349958-24349958|G1_R3__23252,chr5:24349960-24349960|G1_R2__21004	group1
AT5G60360	AT5G60360.1	AALP	protein_coding	0	0	0	2	2	0	2	chr5:24282217-24282217|G1_R3__21486,chr5:24282219-24282219|G1_R2__18825	group1
AT5G01650	AT5G01650.1	NA	protein_coding	0	0	0	2	2	0	2	chr5:242656-242656|G1_R3__21746,chr5:242658-242658|G1_R2__19265	group1
AT5G60040	AT5G60040.1	NRPC1	protein_coding	0	0	0	2	0	0	2	chr5:24183419-24183419|G1_R3__21884,chr5:24183447-24183447|G1_R2__19757	group1
AT5G59980	AT5G59980.1	NA	protein_coding	0	0	0	2	1	0	2	chr5:24149819-24149819|G1_R3__23823,chr5:24149813-24149813|G1_R2__18792	group1
AT5G59540	AT5G59540.1	NA	protein_coding	0	0	0	2	2	0	2	chr5:23996169-23996169|G1_R3__22499,chr5:23996170-23996170|G1_R2__19032	group1
AT5G58960	AT5G58960.1	GIL1	protein_coding	0	0	1	1	1	0	2	chr5:23806716-23806716|G1_R3__23439,chr5:23808412-23808412|G1_R3__23371	group1
AT5G58930	AT5G58930.1	NA	protein_coding	0	1	0	1	1	0	2	chr5:23796119-23796119|G1_R3__22262,chr5:23794450-23794450|G1_R2__21323	group1
AT5G58440	AT5G58440.1	SNX2A	protein_coding	0	0	0	2	0	0	2	chr5:23623927-23623927|G1_R3__22717,chr5:23623929-23623929|G1_R2__19722	group1
AT5G58370	AT5G58370.2	NA	protein_coding	0	0	0	2	0	0	2	chr5:23595863-23595863|G1_R3__22742,chr5:23595877-23595877|G1_R2__19419	group1
AT5G01620	AT5G01620.1	TBL35	protein_coding	0	0	2	0	2	0	2	chr5:234791-234791|G1_R3__23096,chr5:234794-234794|G1_R2__19138	group1
AT5G57910	AT5G57910.2	NA	protein_coding	0	1	0	1	1	0	2	chr5:23452667-23452667|G1_R3__23584,chr5:23451156-23451156|G1_R2__21123	group1
AT5G57890	AT5G57890.1	ASB2	protein_coding	0	0	0	2	2	0	2	chr5:23447530-23447530|G1_R3__21889,chr5:23447488-23447488|G1_R2__19409	group1
AT5G57360	AT5G57360.1	ZTL	protein_coding	0	0	0	2	0	0	2	chr5:23244494-23244494|G1_R3__23046,chr5:23244496-23244496|G1_R2__18705	group1
AT5G57340	AT5G57340.1	NA	protein_coding	0	1	1	0	1	0	2	chr5:23226236-23226236|G1_R3__24108,chr5:23228905-23228905|G1_R1__16376	group1
AT5G57170	AT5G57170.1	NA	protein_coding	0	0	0	2	2	0	2	chr5:23162184-23162184|G1_R3__21447,chr5:23162119-23162119|G1_R2__19685	group1
AT5G57090	AT5G57090.1	PIN2	protein_coding	0	0	0	2	1	0	2	chr5:23104538-23104538|G1_R2__21624,chr5:23104694-23104694|G1_R2__21533	group1
AT5G56990	AT5G56990.1	NA	protein_coding	0	0	0	2	2	0	2	chr5:23060953-23060953|G1_R3__23479,chr5:23060917-23060917|G1_R2__19004	group1
AT5G01600	AT5G01600.1	FER1	protein_coding	0	2	0	0	0	0	2	chr5:229963-229963|G1_R3__21917,chr5:229964-229964|G1_R2__19884	group1
AT5G56680	AT5G56680.1	SYNC1	protein_coding	0	0	0	2	2	0	2	chr5:22938950-22938950|G1_R3__22735,chr5:22938953-22938953|G1_R2__20314	group1
AT5G56650	AT5G56650.1	ILL1	protein_coding	0	0	0	2	2	0	2	chr5:22932684-22932684|G1_R3__22281,chr5:22932685-22932685|G1_R2__20767	group1
AT5G56610	AT5G56610.1	NA	protein_coding	0	0	0	2	2	0	2	chr5:22918281-22918281|G1_R3__23421,chr5:22918298-22918298|G1_R2__19712	group1
AT5G56580	AT5G56580.1	MKK6	protein_coding	0	0	1	1	1	0	2	chr5:22904815-22904815|G1_R3__22223,chr5:22905199-22905199|G1_R3__23608	group1
AT5G54900	AT5G54900.1	RBP45A	protein_coding	0	0	0	2	2	0	2	chr5:22298189-22298189|G1_R2__18789,chr5:22298169-22298169|G1_R1__16992	group1
AT5G07100	AT5G07100.1	WRKY26	protein_coding	0	0	2	0	0	0	2	chr5:2204447-2204447|G1_R1__15807,chr5:2204628-2204628|G1_R1__15809	group1
AT5G54270	AT5G54270.1	LHCB3	protein_coding	0	0	0	2	2	0	2	chr5:22039550-22039550|G1_R3__22241,chr5:22039551-22039551|G1_R2__18861	group1
AT5G07070	AT5G07070.1	CIPK2	protein_coding	0	0	0	2	2	0	2	chr5:2196649-2196649|G1_R3__21918,chr5:2196662-2196662|G1_R2__19473	group1
AT5G54080	AT5G54080.1	HGO	protein_coding	0	0	0	2	2	0	2	chr5:21948229-21948229|G1_R2__20927,chr5:21948243-21948243|G1_R1__16865	group1
AT5G53570	AT5G53570.1	NA	protein_coding	0	0	0	2	2	0	2	chr5:21760780-21760780|G1_R3__23161,chr5:21760750-21760750|G1_R2__20098	group1
AT5G53060	AT5G53060.1	RCF3	protein_coding	0	0	1	1	1	0	2	chr5:21516522-21516522|G1_R3__24170,chr5:21518198-21518198|G1_R3__21538	group1
AT5G53050	AT5G53050.3	NA	protein_coding	0	0	1	1	0	0	2	chr5:21510274-21510274|G1_R2__18753,chr5:21511694-21511694|G1_R2__20997	group1
AT5G52960	AT5G52960.1	NA	protein_coding	0	0	0	2	2	0	2	chr5:21478340-21478340|G1_R3__24117,chr5:21478336-21478336|G1_R2__21647	group1
AT5G52950	AT5G52950.1	NA	protein_coding	0	0	1	1	2	0	2	chr5:21473849-21473849|G1_R3__23413,chr5:21474055-21474055|G1_R3__22780	group1
AT5G52780	AT5G52780.1	NA	protein_coding	0	0	0	2	2	0	2	chr5:21390837-21390837|G1_R3__21911,chr5:21390920-21390920|G1_R2__19026	group1
AT5G52120	AT5G52120.1	PP2A14	protein_coding	0	0	0	2	2	0	2	chr5:21176478-21176478|G1_R2__21299,chr5:21176657-21176657|G1_R2__18998	group1
AT5G51670	AT5G51670.1	NA	protein_coding	0	0	2	0	0	0	2	chr5:20993671-20993671|G1_R3__23587,chr5:20993675-20993675|G1_R1__16946	group1
AT5G51430	AT5G51430.1	EYE	protein_coding	0	0	1	1	2	0	2	chr5:20887046-20887046|G1_R3__22922,chr5:20887026-20887026|G1_R2__21062	group1
AT5G51390	AT5G51390.1	NA	protein_coding	0	0	0	2	2	0	2	chr5:20878014-20878014|G1_R3__23418,chr5:20878006-20878006|G1_R2__19433	group1
AT5G51380	AT5G51380.1	NA	protein_coding	0	0	0	2	2	0	2	chr5:20877850-20877850|G1_R3__23620,chr5:20877897-20877897|G1_R2__21370	group1
AT5G01520	AT5G01520.1	AIRP2	protein_coding	0	0	0	2	2	0	2	chr5:208454-208454|G1_R2__20504,chr5:208446-208446|G1_R1__17048	group1
AT5G51180	AT5G51180.1	NA	protein_coding	0	0	0	2	2	0	2	chr5:20800001-20800001|G1_R3__21564,chr5:20800012-20800012|G1_R2__19835	group1
AT5G50950	AT5G50950.2	FUM2	protein_coding	0	0	0	2	2	0	2	chr5:20733750-20733750|G1_R3__24126,chr5:20733758-20733758|G1_R2__19450	group1
AT5G50370	AT5G50370.1	ADK2	protein_coding	0	0	0	2	2	0	2	chr5:20509226-20509226|G1_R3__24074,chr5:20509220-20509220|G1_R2__19379	group1
AT5G50350	AT5G50350.1	NA	protein_coding	0	0	0	2	2	0	2	chr5:20498653-20498653|G1_R2__20718,chr5:20498678-20498678|G1_R1__17148	group1
AT5G50200	AT5G50200.3	NRT3.1	protein_coding	0	0	1	1	1	0	2	chr5:20436630-20436630|G1_R3__24163,chr5:20437606-20437606|G1_R2__21729	group1
AT5G49230	AT5G49230.2	DI19-7	protein_coding	0	0	0	2	2	0	2	chr5:19958943-19958943|G1_R3__23210,chr5:19958951-19958951|G1_R2__20243	group1
AT5G49060	AT5G49060.1	ATJ49	protein_coding	0	0	0	2	2	0	2	chr5:19888215-19888215|G1_R3__22066,chr5:19888229-19888229|G1_R2__20662	group1
AT5G49000	AT5G49000.2	NA	protein_coding	0	0	0	2	2	0	2	chr5:19865686-19865686|G1_R3__23715,chr5:19865704-19865704|G1_R2__21241	group1
AT5G48580	AT5G48580.1	FKBP15-2	protein_coding	0	0	0	2	2	0	2	chr5:19696030-19696030|G1_R3__23009,chr5:19696028-19696028|G1_R2__19655	group1
AT5G48570	AT5G48570.1	FKBP65	protein_coding	0	0	1	1	2	0	2	chr5:19690622-19690622|G1_R2__19616,chr5:19690793-19690793|G1_R2__21560	group1
AT5G48520	AT5G48520.1	NA	protein_coding	0	0	0	2	2	0	2	chr5:19666269-19666269|G1_R3__21835,chr5:19666256-19666256|G1_R2__20886	group1
AT5G48310	AT5G48310.2	NA	protein_coding	0	0	1	1	2	0	2	chr5:19574940-19574940|G1_R2__19344,chr5:19575072-19575072|G1_R2__21571	group1
AT5G47900	AT5G47900.8	NA	protein_coding	0	0	0	2	0	0	2	chr5:19395114-19395114|G1_R3__23625,chr5:19395098-19395098|G1_R2__21120	group1
AT5G06340	AT5G06340.1	NUDT27	protein_coding	0	0	0	2	2	0	2	chr5:1938039-1938039|G1_R3__23094,chr5:1938040-1938040|G1_R2__20936	group1
AT5G47770	AT5G47770.1	FPS1	protein_coding	0	0	0	2	2	0	2	chr5:19347504-19347504|G1_R2__19349,chr5:19347502-19347502|G1_R1__17297	group1
AT5G47400	AT5G47400.1	NA	protein_coding	0	0	0	2	2	0	2	chr5:19232590-19232590|G1_R3__22065,chr5:19232600-19232600|G1_R2__18613	group1
AT5G47240	AT5G47240.2	atnudt8	protein_coding	0	0	2	0	2	0	2	chr5:19185419-19185419|G1_R3__21230,chr5:19185420-19185420|G1_R2__18625	group1
AT5G47090	AT5G47090.1	NA	protein_coding	0	0	1	1	2	0	2	chr5:19128475-19128475|G1_R3__23407,chr5:19128669-19128669|G1_R3__22432	group1
AT5G46560	AT5G46560.1	NA	protein_coding	0	0	0	2	2	0	2	chr5:18890249-18890249|G1_R3__21227,chr5:18890247-18890247|G1_R2__18624	group1
AT5G46490	AT5G46490.2	NA	protein_coding	0	0	2	0	2	0	2	chr5:18853743-18853743|G1_R3__23136,chr5:18853790-18853790|G1_R2__19343	group1
AT5G46170	AT5G46170.1	NA	protein_coding	0	1	0	1	0	0	2	chr5:18715010-18715010|G1_R2__21279,chr5:18716881-18716881|G1_R1__16786	group1
AT5G46110	AT5G46110.2	APE2	protein_coding	0	0	1	1	0	0	2	chr5:18700499-18700499|G1_R3__22425,chr5:18698897-18698897|G1_R1__15679	group1
AT5G45660	AT5G45660.1	NA	protein_coding	0	0	0	2	1	0	2	chr5:18526864-18526864|G1_R3__23200,chr5:18526958-18526958|G1_R2__21558	group1
AT5G45610	AT5G45610.1	SUV2	protein_coding	0	0	1	1	2	0	2	chr5:18496355-18496355|G1_R2__19627,chr5:18496547-18496547|G1_R2__20666	group1
AT5G45590	AT5G45590.1	NA	protein_coding	0	0	0	2	2	0	2	chr5:18484521-18484521|G1_R3__23982,chr5:18484532-18484532|G1_R2__19663	group1
AT5G45275	AT5G45275.1	NA	protein_coding	0	0	0	2	2	0	2	chr5:18334390-18334390|G1_R3__22081,chr5:18334400-18334400|G1_R2__19355	group1
AT5G45170	AT5G45170.1	NA	protein_coding	0	0	0	2	2	0	2	chr5:18270423-18270423|G1_R3__22093,chr5:18270421-18270421|G1_R2__20556	group1
AT5G45060	AT5G45060.1	RPS4B	protein_coding	0	0	1	1	1	0	2	chr5:18182137-18182137|G1_R1__16930,chr5:18186175-18186175|G1_R1__17076	group1
AT5G44720	AT5G44720.1	NA	protein_coding	0	0	0	2	2	0	2	chr5:18045424-18045424|G1_R3__24050,chr5:18045321-18045321|G1_R2__21728	group1
AT5G44490	AT5G44490.2	NA	protein_coding	0	0	1	1	2	0	2	chr5:17925572-17925572|G1_R3__23939,chr5:17925634-17925634|G1_R2__21340	group1
AT5G43990	AT5G43990.5	SUVR2	protein_coding	0	0	0	2	2	0	2	chr5:17701868-17701868|G1_R3__22893,chr5:17701865-17701865|G1_R2__20256	group1
AT5G43970	AT5G43970.1	TOM9-2	protein_coding	0	0	0	2	2	0	2	chr5:17693250-17693250|G1_R3__22071,chr5:17693237-17693237|G1_R1__16784	group1
AT5G43430	AT5G43430.4	ETFBETA	protein_coding	0	0	2	0	5	0	2	chr5:17455077-17455077|G1_R3__23433,chr5:17455087-17455087|G1_R2__18672	group1
AT5G43070	AT5G43070.1	WPP1	protein_coding	0	0	0	2	2	0	2	chr5:17289173-17289173|G1_R3__23012,chr5:17289170-17289170|G1_R2__18657	group1
AT5G43060	AT5G43060.1	RD21B	protein_coding	0	0	0	2	2	0	2	chr5:17269652-17269652|G1_R3__22416,chr5:17269649-17269649|G1_R2__20057	group1
AT5G42960	AT5G42960.1	OEP24B	protein_coding	0	0	0	2	2	0	2	chr5:17236479-17236479|G1_R3__23571,chr5:17236502-17236502|G1_R2__21181	group1
AT5G42590	AT5G42590.1	CYP71A16	protein_coding	0	0	2	0	0	0	2	chr5:17033547-17033547|G1_R3__23703,chr5:17033573-17033573|G1_R2__21410	group1
AT5G42560	AT5G42560.1	HVA22I	protein_coding	0	0	0	2	2	0	2	chr5:17017064-17017064|G1_R3__24146,chr5:17017069-17017069|G1_R2__20207	group1
AT5G42010	AT5G42010.2	NA	protein_coding	0	0	0	2	0	0	2	chr5:16804963-16804963|G1_R3__22049,chr5:16804965-16804965|G1_R2__20656	group1
AT5G41770	AT5G41770.1	NA	protein_coding	0	0	0	2	2	0	2	chr5:16721029-16721029|G1_R3__22036,chr5:16721030-16721030|G1_R2__19591	group1
AT5G41190	AT5G41190.1	NA	protein_coding	0	0	0	2	2	0	2	chr5:16487583-16487583|G1_R3__22627,chr5:16487538-16487538|G1_R2__19668	group1
AT5G40830	AT5G40830.1	NA	protein_coding	0	0	1	1	1	0	2	chr5:16354547-16354547|G1_R3__21261,chr5:16355641-16355641|G1_R3__22624	group1
AT5G40580	AT5G40580.1	PBB2	protein_coding	0	0	1	1	1	0	2	chr5:16248433-16248433|G1_R2__20988,chr5:16248572-16248572|G1_R2__19605	group1
AT5G39740	AT5G39740.1	RPL5B	protein_coding	0	0	0	2	2	0	2	chr5:15905240-15905240|G1_R3__22998,chr5:15905259-15905259|G1_R2__20823	group1
AT5G39710	AT5G39710.1	EMB2745	protein_coding	0	0	1	1	1	0	2	chr5:15896005-15896005|G1_R3__21262,chr5:15898158-15898158|G1_R3__21280	group1
AT5G38970	AT5G38970.3	CYP85A1	protein_coding	0	0	1	1	0	0	2	chr5:15594901-15594901|G1_R3__24058,chr5:15596576-15596576|G1_R3__24037	group1
AT5G38895	AT5G38895.1	NA	protein_coding	0	0	0	2	0	0	2	chr5:15573475-15573475|G1_R3__22593,chr5:15573473-15573473|G1_R2__19332	group1
AT5G38660	AT5G38660.2	APE1	protein_coding	0	0	0	2	2	0	2	chr5:15471187-15471187|G1_R3__22421,chr5:15471188-15471188|G1_R1__15678	group1
AT5G38590	AT5G38590.1	NA	protein_coding	0	0	0	2	0	0	2	chr5:15452005-15452005|G1_R3__22089,chr5:15452007-15452007|G1_R2__19652	group1
AT5G38480	AT5G38480.1	GRF3	protein_coding	0	0	1	1	2	0	2	chr5:15411453-15411453|G1_R3__24162,chr5:15411137-15411137|G1_R1__15963	group1
AT5G38380	AT5G38380.1	NA	protein_coding	0	0	2	0	2	0	2	chr5:15348193-15348193|G1_R2__19346,chr5:15348136-15348136|G1_R1__17092	group1
AT5G37710	AT5G37710.1	NA	protein_coding	0	0	0	2	2	0	2	chr5:14981465-14981465|G1_R3__22373,chr5:14981446-14981446|G1_R2__19519	group1
AT5G37530	AT5G37530.2	NA	protein_coding	0	0	0	2	2	0	2	chr5:14909088-14909088|G1_R3__24129,chr5:14909131-14909131|G1_R2__18445	group1
AT5G37190	AT5G37190.3	CIP4	protein_coding	0	0	0	2	0	0	2	chr5:14723279-14723279|G1_R3__23379,chr5:14723274-14723274|G1_R2__21207	group1
AT5G37070	AT5G37070.1	NA	protein_coding	0	0	2	0	2	0	2	chr5:14652137-14652137|G1_R3__22564,chr5:14652136-14652136|G1_R2__20028	group1
AT5G36000	AT5G36000.1	NA	protein_coding	0	0	1	0	0	1	2	chr5:14140912-14140912|G1_R3__23565,chr5:14141421-14141421|G1_R3__23558	group1
AT5G04840	AT5G04840.1	NA	protein_coding	0	0	0	2	2	0	2	chr5:1407670-1407670|G1_R2__21389,chr5:1407847-1407847|G1_R2__20011	group1
AT5G04810	AT5G04810.1	PPR4	protein_coding	0	0	2	0	2	0	2	chr5:1393727-1393727|G1_R3__22290,chr5:1393743-1393743|G1_R2__19894	group1
AT5G30495	AT5G30495.2	NA	protein_coding	0	0	0	2	2	0	2	chr5:11381410-11381410|G1_R3__23997,chr5:11381437-11381437|G1_R2__18465	group1
AT5G04070	AT5G04070.1	NA	protein_coding	0	0	0	2	2	0	2	chr5:1104281-1104281|G1_R3__24070,chr5:1104282-1104282|G1_R2__19934	group1
AT5G29000	AT5G29000.2	PHL1	protein_coding	0	0	0	2	2	0	2	chr5:11022174-11022174|G1_R3__22561,chr5:11022189-11022189|G1_R2__20631	group1
AT5G04050	AT5G04050.2	NA	protein_coding	0	0	0	2	0	0	2	chr5:1098829-1098829|G1_R3__22510,chr5:1098835-1098835|G1_R2__21247	group1
AT5G03910	AT5G03910.1	ABCB29	protein_coding	0	0	2	0	2	0	2	chr5:1054323-1054323|G1_R3__22807,chr5:1054324-1054324|G1_R1__15795	group1
AT4G17510	AT4G17510.1	UCH3	protein_coding	0	0	0	2	2	0	2	chr4:9767072-9767072|G1_R3__21034,chr4:9767032-9767032|G1_R2__17514	group1
AT4G02200	AT4G02200.1	NA	protein_coding	0	0	2	0	2	0	2	chr4:974126-974126|G1_R2__17019,chr4:974106-974106|G1_R1__15497	group1
AT4G17380	AT4G17380.1	MSH4	protein_coding	0	0	2	0	1	0	2	chr4:9713924-9713924|G1_R3__20792,chr4:9713979-9713979|G1_R2__18136	group1
AT4G17220	AT4G17220.1	MAP70.5	protein_coding	0	0	1	1	1	0	2	chr4:9656930-9656930|G1_R2__17042,chr4:9658808-9658808|G1_R2__18195	group1
AT4G17190	AT4G17190.1	FPS2	protein_coding	0	0	0	2	2	0	2	chr4:9648632-9648632|G1_R3__19335,chr4:9648635-9648635|G1_R2__17949	group1
AT4G17170	AT4G17170.1	RABB1C	protein_coding	0	0	0	2	2	0	2	chr4:9644776-9644776|G1_R3__20432,chr4:9644780-9644780|G1_R2__16398	group1
AT4G17020	AT4G17020.1	NA	protein_coding	0	0	0	2	0	0	2	chr4:9578076-9578076|G1_R3__19306,chr4:9578101-9578101|G1_R2__17061	group1
AT4G16710	AT4G16710.1	NA	protein_coding	0	0	0	2	2	0	2	chr4:9399709-9399709|G1_R3__19848,chr4:9399735-9399735|G1_R2__17070	group1
AT4G16510	AT4G16510.1	NA	protein_coding	0	0	1	1	2	0	2	chr4:9304850-9304850|G1_R2__17099,chr4:9304987-9304987|G1_R2__17345	group1
AT4G16143	AT4G16143.1	IMPA2	protein_coding	0	1	0	1	0	0	2	chr4:9134033-9134033|G1_R2__17336,chr4:9137261-9137261|G1_R2__18289	group1
AT4G15700	AT4G15700.1	GRXS3	protein_coding	0	2	0	0	0	0	2	chr4:8937490-8937490|G1_R3__21036,chr4:8937441-8937441|G1_R2__18326	group1
AT4G15390	AT4G15390.1	NA	protein_coding	0	0	2	0	0	0	2	chr4:8794167-8794167|G1_R3__20434,chr4:8794168-8794168|G1_R1__14553	group1
AT4G15010	AT4G15010.1	NA	protein_coding	0	0	1	1	2	0	2	chr4:8573150-8573150|G1_R3__20725,chr4:8573088-8573088|G1_R2__17030	group1
AT4G14870	AT4G14870.1	SECE1	protein_coding	0	0	0	2	2	0	2	chr4:8517833-8517833|G1_R3__20220,chr4:8517844-8517844|G1_R2__16437	group1
AT4G14746	AT4G14746.1	NA	protein_coding	0	0	0	2	2	0	2	chr4:8462690-8462690|G1_R3__20427,chr4:8462697-8462697|G1_R2__17051	group1
AT4G14700	AT4G14700.1	ORC1A	protein_coding	0	0	0	2	3	0	2	chr4:8424750-8424750|G1_R2__17460,chr4:8424758-8424758|G1_R1__14755	group1
AT4G14600	AT4G14600.1	NA	protein_coding	0	0	0	2	2	0	2	chr4:8378104-8378104|G1_R2__17709,chr4:8378082-8378082|G1_R1__15479	group1
AT4G14310	AT4G14310.1	NA	protein_coding	0	0	0	2	0	0	2	chr4:8236907-8236907|G1_R3__20768,chr4:8236900-8236900|G1_R2__18100	group1
AT4G01880	AT4G01880.1	NA	protein_coding	0	0	0	2	2	0	2	chr4:810794-810794|G1_R3__20406,chr4:810798-810798|G1_R2__16332	group1
AT4G13615	AT4G13615.1	NA	protein_coding	0	0	1	1	2	0	2	chr4:7924971-7924971|G1_R2__17340,chr4:7925128-7925128|G1_R2__16406	group1
AT4G13345	AT4G13345.1	MEE55	protein_coding	0	0	0	2	2	0	2	chr4:7769489-7769489|G1_R3__20551,chr4:7769495-7769495|G1_R2__16840	group1
AT4G13100	AT4G13100.1	NA	protein_coding	0	0	0	2	2	0	2	chr4:7636461-7636461|G1_R3__20230,chr4:7636464-7636464|G1_R2__17509	group1
AT4G12570	AT4G12570.1	UPL5	protein_coding	0	0	0	2	2	0	2	chr4:7448975-7448975|G1_R2__16394,chr4:7448974-7448974|G1_R1__14779	group1
AT4G12000	AT4G12000.1	NA	protein_coding	0	0	1	1	1	0	2	chr4:7193433-7193433|G1_R2__16467,chr4:7194145-7194145|G1_R2__18257	group1
AT4G11740	AT4G11740.1	PUX8	protein_coding	0	0	0	2	2	0	2	chr4:7075354-7075354|G1_R3__20738,chr4:7075356-7075356|G1_R2__17490	group1
AT4G11630	AT4G11630.1	NA	protein_coding	0	0	0	2	2	0	2	chr4:7021214-7021214|G1_R2__17635,chr4:7021125-7021125|G1_R1__15559	group1
AT4G11230	AT4G11230.1	RBOHI	protein_coding	0	0	0	2	2	0	2	chr4:6840617-6840617|G1_R3__20675,chr4:6840618-6840618|G1_R2__18017	group1
AT4G11175	AT4G11175.1	NA	protein_coding	0	0	1	1	2	0	2	chr4:6818802-6818802|G1_R3__20067,chr4:6818850-6818850|G1_R2__17458	group1
AT4G11070	AT4G11070.1	WRKY41	protein_coding	0	0	0	2	2	0	2	chr4:6760767-6760767|G1_R3__20350,chr4:6760769-6760769|G1_R2__17718	group1
AT4G10140	AT4G10140.1	NA	protein_coding	0	0	0	2	2	0	2	chr4:6324426-6324426|G1_R3__20442,chr4:6324427-6324427|G1_R2__17950	group1
AT4G09750	AT4G09750.1	NA	protein_coding	0	0	0	2	3	0	2	chr4:6148814-6148814|G1_R2__17033,chr4:6148778-6148778|G1_R1__14760	group1
AT4G09720	AT4G09720.4	ATRABG3A	protein_coding	0	0	0	2	2	0	2	chr4:6135141-6135141|G1_R3__19292,chr4:6135080-6135080|G1_R2__16374	group1
AT4G01330	AT4G01330.1	NA	protein_coding	0	0	0	2	2	0	2	chr4:553025-553025|G1_R3__20057,chr4:553023-553023|G1_R2__17440	group1
AT4G01150	AT4G01150.1	CURT1A	protein_coding	0	0	0	2	2	0	2	chr4:494765-494765|G1_R3__21057,chr4:494771-494771|G1_R2__16991	group1
AT4G01100	AT4G01100.3	ADNT1	protein_coding	0	0	0	2	0	0	2	chr4:479855-479855|G1_R3__20999,chr4:479848-479848|G1_R2__16300	group1
AT4G01020	AT4G01020.1	NA	protein_coding	0	0	0	2	2	0	2	chr4:445084-445084|G1_R2__18148,chr4:445087-445087|G1_R1__15514	group1
AT4G05090	AT4G05090.1	NA	protein_coding	0	0	0	2	2	0	2	chr4:2611636-2611636|G1_R3__21055,chr4:2611633-2611633|G1_R2__18068	group1
AT4G04614	AT4G04614.2	NA	protein_coding	0	0	0	2	2	0	2	chr4:2327281-2327281|G1_R3__20161,chr4:2327277-2327277|G1_R2__17799	group1
AT4G04020	AT4G04020.1	PAP1	protein_coding	0	0	0	2	2	0	2	chr4:1933712-1933712|G1_R3__19653,chr4:1933700-1933700|G1_R2__16978	group1
AT4G40010	AT4G40010.1	SRK2F	protein_coding	0	0	1	1	2	0	2	chr4:18548628-18548628|G1_R2__18165,chr4:18548767-18548767|G1_R2__18390	group1
AT4G39980	AT4G39980.1	DHS1	protein_coding	0	0	0	2	2	0	2	chr4:18541965-18541965|G1_R2__17743,chr4:18541914-18541914|G1_R1__14574	group1
AT4G39470	AT4G39470.1	NA	protein_coding	0	0	0	2	0	0	2	chr4:18359533-18359533|G1_R3__20239,chr4:18359534-18359534|G1_R2__17133	group1
AT4G39210	AT4G39210.1	APL3	protein_coding	0	0	0	2	2	0	2	chr4:18263241-18263241|G1_R3__20638,chr4:18263243-18263243|G1_R2__16545	group1
AT4G38980	AT4G38980.1	NA	protein_coding	0	0	0	2	2	0	2	chr4:18166850-18166850|G1_R3__20935,chr4:18166851-18166851|G1_R2__18150	group1
AT4G38790	AT4G38790.1	NA	protein_coding	0	0	0	2	2	0	2	chr4:18113144-18113144|G1_R3__19889,chr4:18113134-18113134|G1_R2__17355	group1
AT4G38670	AT4G38670.1	NA	protein_coding	0	0	0	2	2	0	2	chr4:18069726-18069726|G1_R3__19711,chr4:18069733-18069733|G1_R2__17755	group1
AT4G36780	AT4G36780.1	BEH2	protein_coding	0	0	1	1	0	0	2	chr4:17333309-17333309|G1_R3__19921,chr4:17332531-17332531|G1_R2__18134	group1
AT4G36515	AT4G36515.1	NA	protein_coding	0	0	0	2	0	0	2	chr4:17229598-17229598|G1_R3__20448,chr4:17229593-17229593|G1_R2__17139	group1
AT4G35940	AT4G35940.4	NA	protein_coding	0	0	0	2	0	0	2	chr4:17023904-17023904|G1_R3__20801,chr4:17023919-17023919|G1_R2__17736	group1
AT4G35905	AT4G35905.1	NA	protein_coding	0	0	0	2	2	0	2	chr4:17007138-17007138|G1_R3__19457,chr4:17007123-17007123|G1_R2__17951	group1
AT4G35890	AT4G35890.1	LARP1C	protein_coding	0	0	0	2	2	0	2	chr4:17000486-17000486|G1_R3__19392,chr4:17000480-17000480|G1_R2__16520	group1
AT4G35560	AT4G35560.1	NA	protein_coding	0	0	0	2	2	0	2	chr4:16886911-16886911|G1_R3__20776,chr4:16886912-16886912|G1_R2__17151	group1
AT4G34190	AT4G34190.1	2001-09-01	protein_coding	0	0	0	2	2	0	2	chr4:16372579-16372579|G1_R2__17178,chr4:16372595-16372595|G1_R1__14967	group1
AT4G00370	AT4G00370.1	PHT4;4	protein_coding	0	0	0	2	3	0	2	chr4:163029-163029|G1_R3__19243,chr4:163037-163037|G1_R1__14934	group1
AT4G33100	AT4G33100.1	NA	protein_coding	0	0	0	2	2	0	2	chr4:15972408-15972408|G1_R3__20107,chr4:15972405-15972405|G1_R2__17561	group1
AT4G32900	AT4G32900.2	NA	protein_coding	0	0	0	2	2	0	2	chr4:15878862-15878862|G1_R3__20258,chr4:15878858-15878858|G1_R2__17372	group1
AT4G32190	AT4G32190.1	NA	protein_coding	0	0	0	2	2	0	2	chr4:15547735-15547735|G1_R3__19713,chr4:15547734-15547734|G1_R2__16632	group1
AT4G32180	AT4G32180.2	PANK2	protein_coding	0	0	0	2	0	0	2	chr4:15537675-15537675|G1_R2__17554,chr4:15537679-15537679|G1_R1__15484	group1
AT4G31715	AT4G31715.1	NA	protein_coding	0	0	2	0	5	0	2	chr4:15353879-15353879|G1_R3__19935,chr4:15353880-15353880|G1_R2__17740	group1
AT4G31330	AT4G31330.1	NA	protein_coding	2	0	0	0	0	0	0	chr4:15201293-15201293|G1_R3__20719,chr4:15201295-15201295|G1_R2__18306	group1
AT4G31120	AT4G31120.1	PMRT15	protein_coding	0	0	0	2	2	0	2	chr4:15132140-15132140|G1_R3__20742,chr4:15132150-15132150|G1_R2__17737	group1
AT4G31050	AT4G31050.1	LIP2P	protein_coding	0	0	0	2	2	0	2	chr4:15115600-15115600|G1_R3__20920,chr4:15115617-15115617|G1_R2__18273	group1
AT4G30935	AT4G30935.1	WRKY32	protein_coding	0	0	1	1	1	0	2	chr4:15051858-15051858|G1_R3__20791,chr4:15053079-15053079|G1_R1__15509	group1
AT4G30360	AT4G30360.1	CNGC17	protein_coding	0	0	0	2	2	0	2	chr4:14854961-14854961|G1_R3__20141,chr4:14854962-14854962|G1_R2__17880	group1
AT4G29670	AT4G29670.1	ACHT2	protein_coding	0	0	1	1	1	0	2	chr4:14535696-14535696|G1_R2__17293,chr4:14536961-14536961|G1_R1__15092	group1
AT4G03270	AT4G03270.1	CYCD6-1	protein_coding	0	0	2	0	1	0	2	chr4:1432531-1432531|G1_R3__20918,chr4:1432866-1432866|G1_R3__21012	group1
AT4G29060	AT4G29060.1	emb2726	protein_coding	0	0	0	2	2	0	2	chr4:14321502-14321502|G1_R3__20816,chr4:14321501-14321501|G1_R2__17683	group1
AT4G29000	AT4G29000.1	TCX5	protein_coding	0	0	0	2	0	0	2	chr4:14296937-14296937|G1_R3__20680,chr4:14296929-14296929|G1_R2__17237	group1
AT4G28600	AT4G28600.2	NPGR2	protein_coding	0	0	0	2	2	0	2	chr4:14132762-14132762|G1_R3__19732,chr4:14132751-14132751|G1_R2__17765	group1
AT4G28480	AT4G28480.1	NA	protein_coding	0	0	2	0	2	0	2	chr4:14075085-14075085|G1_R2__17785,chr4:14075072-14075072|G1_R1__15296	group1
AT4G28390	AT4G28390.1	AAC3	protein_coding	0	0	0	2	2	0	2	chr4:14041393-14041393|G1_R2__18197,chr4:14041403-14041403|G1_R1__15602	group1
AT4G28260	AT4G28260.1	NA	protein_coding	0	1	0	1	1	0	2	chr4:14006839-14006839|G1_R2__18327,chr4:14004764-14004764|G1_R1__15481	group1
AT4G28070	AT4G28070.1	NA	protein_coding	0	0	0	2	2	0	2	chr4:13948513-13948513|G1_R3__20761,chr4:13948509-13948509|G1_R2__18065	group1
AT4G27860	AT4G27860.2	NA	protein_coding	0	0	0	2	2	0	2	chr4:13876292-13876292|G1_R3__19606,chr4:13876309-13876309|G1_R1__15324	group1
AT4G27490	AT4G27490.1	RRP41L	protein_coding	0	0	0	2	2	0	2	chr4:13741724-13741724|G1_R3__20598,chr4:13741751-13741751|G1_R2__16945	group1
AT4G27480	AT4G27480.1	NA	protein_coding	0	0	0	2	2	0	2	chr4:13736784-13736784|G1_R3__20843,chr4:13736792-13736792|G1_R2__16924	group1
AT4G27370	AT4G27370.2	VIIIB	protein_coding	0	0	0	2	2	0	2	chr4:13694800-13694800|G1_R3__19587,chr4:13694813-13694813|G1_R2__16953	group1
AT4G27350	AT4G27350.1	NA	protein_coding	0	0	0	2	2	0	2	chr4:13690911-13690911|G1_R3__19981,chr4:13690912-13690912|G1_R2__17766	group1
AT4G25680	AT4G25680.1	NA	protein_coding	0	0	0	2	2	0	2	chr4:13090053-13090053|G1_R2__16752,chr4:13089980-13089980|G1_R1__15200	group1
AT4G25500	AT4G25500.1	RS40	protein_coding	0	0	0	2	0	0	2	chr4:13027376-13027376|G1_R3__20322,chr4:13027357-13027357|G1_R2__16968	group1
AT4G25290	AT4G25290.1	NA	protein_coding	0	0	0	2	2	0	2	chr4:12941306-12941306|G1_R3__19741,chr4:12941309-12941309|G1_R2__17263	group1
AT4G24680	AT4G24680.2	MOS1	protein_coding	0	0	0	1	0	1	2	chr4:12733687-12733687|G1_R2__16971,chr4:12739947-12739947|G1_R2__16684	group1
AT4G24580	AT4G24580.1	REN1	protein_coding	0	0	2	0	2	0	2	chr4:12688000-12688000|G1_R2__16923,chr4:12688151-12688151|G1_R2__17670	group1
AT4G24500	AT4G24500.1	SIC	protein_coding	0	0	0	2	1	0	2	chr4:12660413-12660413|G1_R3__20625,chr4:12660350-12660350|G1_R2__17246	group1
AT4G24370	AT4G24370.1	NA	protein_coding	0	0	0	2	2	0	2	chr4:12611554-12611554|G1_R3__20856,chr4:12611548-12611548|G1_R2__16948	group1
AT4G24350	AT4G24350.1	NA	protein_coding	0	0	0	2	0	0	2	chr4:12611376-12611376|G1_R3__20144,chr4:12611377-12611377|G1_R2__16708	group1
AT4G24175	AT4G24175.1	NA	protein_coding	0	0	0	2	2	0	2	chr4:12548851-12548851|G1_R3__19602,chr4:12548854-12548854|G1_R2__16955	group1
AT4G02760	AT4G02760.2	NA	protein_coding	0	0	2	0	0	0	2	chr4:1225337-1225337|G1_R3__19805,chr4:1227792-1227792|G1_R3__19241	group1
AT4G22740	AT4G22740.1	NA	protein_coding	0	0	1	1	2	0	2	chr4:11943978-11943978|G1_R2__17778,chr4:11944115-11944115|G1_R2__16761	group1
AT4G22160	AT4G22160.1	NA	protein_coding	2	0	0	0	0	0	0	chr4:11732837-11732837|G1_R3__20894,chr4:11732840-11732840|G1_R2__16778	group1
AT4G22070	AT4G22070.1	WRKY31	protein_coding	0	0	2	0	1	0	2	chr4:11691422-11691422|G1_R3__19976,chr4:11693416-11693416|G1_R3__21038	group1
AT4G21810	AT4G21810.1	DER2.1	protein_coding	0	0	0	2	1	0	2	chr4:11575267-11575267|G1_R2__16674,chr4:11575149-11575149|G1_R1__14880	group1
AT4G21230	AT4G21230.1	CRK27	protein_coding	0	0	0	2	2	0	2	chr4:11319211-11319211|G1_R3__20389,chr4:11319183-11319183|G1_R2__17262	group1
AT4G21170	AT4G21170.1	NA	protein_coding	0	0	2	0	0	0	2	chr4:11287026-11287026|G1_R3__19742,chr4:11288385-11288385|G1_R3__20960	group1
AT4G21100	AT4G21100.1	DDB1B	protein_coding	0	0	0	2	2	0	2	chr4:11258840-11258840|G1_R3__19756,chr4:11258836-11258836|G1_R2__16970	group1
AT4G20910	AT4G20910.2	HEN1	protein_coding	0	0	0	2	2	0	2	chr4:11186211-11186211|G1_R3__20890,chr4:11186167-11186167|G1_R2__18256	group1
AT4G20890	AT4G20890.1	TUBB9	protein_coding	0	0	0	2	2	0	2	chr4:11183957-11183957|G1_R3__20139,chr4:11183953-11183953|G1_R2__17238	group1
AT4G19550	AT4G19550.1	NA	protein_coding	0	0	2	0	2	0	2	chr4:10659524-10659524|G1_R3__20297,chr4:10659527-10659527|G1_R1__15579	group1
AT4G19060	AT4G19060.1	NA	protein_coding	1	0	0	1	1	0	1	chr4:10445059-10445059|G1_R3__20595,chr4:10446334-10446334|G1_R3__19551	group1
AT4G02340	AT4G02340.1	NA	protein_coding	0	0	0	2	2	0	2	chr4:1037499-1037499|G1_R3__19779,chr4:1037502-1037502|G1_R2__16307	group1
AT4G02330	AT4G02330.1	PME41	protein_coding	0	0	2	0	0	0	2	chr4:1032565-1032565|G1_R3__19764,chr4:1032560-1032560|G1_R1__14729	group1
AT4G18465	AT4G18465.1	NA	protein_coding	0	0	1	1	2	0	2	chr4:10201564-10201564|G1_R2__18112,chr4:10201681-10201681|G1_R2__17397	group1
AT4G18230	AT4G18230.1	NA	protein_coding	0	0	0	2	2	0	2	chr4:10080487-10080487|G1_R3__20031,chr4:10080441-10080441|G1_R2__16805	group1
AT3G26910	AT3G26910.3	NA	protein_coding	0	0	0	2	0	0	2	chr3:9915148-9915148|G1_R3__18735,chr3:9915147-9915147|G1_R2__14002	group1
AT3G26790	AT3G26790.1	FUS3	protein_coding	1	0	1	0	0	0	1	chr3:9854252-9854252|G1_R3__17949,chr3:9856297-9856297|G1_R3__18641	group1
AT3G26540	AT3G26540.1	PCMP-A5	protein_coding	0	0	2	0	0	0	2	chr3:9745550-9745550|G1_R3__19136,chr3:9745956-9745956|G1_R2__16002	group1
AT3G26512	AT3G26512.1	NA	protein_coding	0	0	2	0	0	0	2	chr3:9712061-9712061|G1_R3__11300,chr3:9712083-9712083|G1_R1__07881	group1
AT3G26200	AT3G26200.1	CYP71B22	protein_coding	0	0	2	0	0	0	2	chr3:9589475-9589475|G1_R1__10502,chr3:9590446-9590446|G1_R1__09312	group1
AT3G26190	AT3G26190.1	CYP71B21	protein_coding	0	0	2	0	0	0	2	chr3:9583857-9583857|G1_R3__18444,chr3:9584308-9584308|G1_R2__15366	group1
AT3G26170	AT3G26170.1	CYP71B19	protein_coding	0	0	0	2	2	0	2	chr3:9573400-9573400|G1_R3__18816,chr3:9573460-9573460|G1_R2__15548	group1
AT3G26115	AT3G26115.4	NA	protein_coding	0	0	0	2	0	0	2	chr3:9544447-9544447|G1_R3__15896,chr3:9544407-9544407|G1_R2__14057	group1
AT3G26090	AT3G26090.1	RGS1	protein_coding	0	0	0	2	2	0	2	chr3:9535543-9535543|G1_R3__13423,chr3:9535592-9535592|G1_R2__12242	group1
AT3G26080	AT3G26080.1	NA	protein_coding	0	0	1	1	2	0	2	chr3:9530352-9530352|G1_R3__16421,chr3:9530479-9530479|G1_R2__14745	group1
AT3G25600	AT3G25600.1	CML16	protein_coding	0	0	2	0	0	0	2	chr3:9307385-9307385|G1_R3__13438,chr3:9307388-9307388|G1_R1__10825	group1
AT3G25540	AT3G25540.3	LAG1	protein_coding	0	0	2	0	1	0	2	chr3:9276046-9276046|G1_R3__17560,chr3:9276136-9276136|G1_R1__14066	group1
AT3G24590	AT3G24590.2	PLSP1	protein_coding	0	0	2	0	4	0	2	chr3:8971929-8971929|G1_R2__10093,chr3:8970747-8970747|G1_R1__11993	group1
AT3G24255	AT3G24255.2	NA	protein_coding	0	0	1	0	0	1	2	chr3:8791249-8791249|G1_R3__19159,chr3:8792686-8792686|G1_R3__18139	group1
AT3G24050	AT3G24050.1	GATA1	protein_coding	0	0	0	2	2	0	2	chr3:8687630-8687630|G1_R3__14522,chr3:8687622-8687622|G1_R2__12465	group1
AT3G23400	AT3G23400.1	PAP6	protein_coding	0	0	2	0	4	0	2	chr3:8376689-8376689|G1_R3__11146,chr3:8376691-8376691|G1_R1__07283	group1
AT3G23030	AT3G23030.2	IAA2	protein_coding	0	0	2	0	0	0	2	chr3:8181674-8181674|G1_R3__11186,chr3:8181692-8181692|G1_R1__07841	group1
AT3G22230	AT3G22230.1	RPL27B	protein_coding	0	0	0	2	2	0	2	chr3:7844040-7844040|G1_R3__16026,chr3:7844023-7844023|G1_R2__11168	group1
AT3G22125	AT3G22125.5	NA	protein_coding	0	0	2	0	0	0	2	chr3:7805558-7805558|G1_R3__13940,chr3:7805577-7805577|G1_R1__08501	group1
AT3G22125	AT3G22125.4	NA	protein_coding	0	0	2	0	0	0	2	chr3:7805151-7805151|G1_R3__12389,chr3:7805157-7805157|G1_R1__08275	group1
AT3G21870	AT3G21870.1	CYCU1-1	protein_coding	0	0	1	1	2	0	2	chr3:7703907-7703907|G1_R3__14620,chr3:7703932-7703932|G1_R2__11090	group1
AT3G03210	AT3G03210.1	NA	protein_coding	0	0	0	2	2	0	2	chr3:742125-742125|G1_R3__15655,chr3:742153-742153|G1_R2__13779	group1
AT3G20800	AT3G20800.1	NA	protein_coding	0	0	2	0	0	0	2	chr3:7273257-7273257|G1_R2__15550,chr3:7273844-7273844|G1_R1__13627	group1
AT3G20640	AT3G20640.2	BHLH123	protein_coding	0	0	0	2	0	0	2	chr3:7210312-7210312|G1_R2__12746,chr3:7210477-7210477|G1_R2__14808	group1
AT3G20170	AT3G20170.1	NA	protein_coding	0	0	0	2	2	0	2	chr3:7043251-7043251|G1_R3__13407,chr3:7043246-7043246|G1_R2__12790	group1
AT3G20010	AT3G20010.1	CHR27	protein_coding	0	0	2	0	3	0	2	chr3:6973674-6973674|G1_R3__15243,chr3:6976041-6976041|G1_R3__16052	group1
AT3G19900	AT3G19900.1	NA	protein_coding	0	1	1	0	2	0	2	chr3:6923493-6923493|G1_R1__11918,chr3:6924960-6924960|G1_R1__12742	group1
AT3G19780	AT3G19780.3	NA	protein_coding	0	0	2	0	4	0	2	chr3:6872876-6872876|G1_R2__16099,chr3:6874536-6874536|G1_R1__14094	group1
AT3G19680	AT3G19680.1	NA	protein_coding	0	2	0	0	0	0	2	chr3:6840406-6840406|G1_R3__17452,chr3:6840386-6840386|G1_R1__09770	group1
AT3G03030	AT3G03030.2	NA	protein_coding	0	0	0	2	0	0	2	chr3:683937-683937|G1_R3__13581,chr3:683931-683931|G1_R2__12300	group1
AT3G19660	AT3G19660.1	NA	protein_coding	0	1	0	1	1	0	2	chr3:6825899-6825899|G1_R3__13957,chr3:6825610-6825610|G1_R1__13211	group1
AT3G03010	AT3G03010.4	NA	protein_coding	0	0	0	2	2	0	2	chr3:678864-678864|G1_R3__18437,chr3:678847-678847|G1_R2__11536	group1
AT3G19440	AT3G19440.1	NA	protein_coding	0	0	2	0	1	0	2	chr3:6742901-6742901|G1_R3__18640,chr3:6743096-6743096|G1_R3__16884	group1
AT3G19290	AT3G19290.2	ABF4	protein_coding	0	0	0	2	2	0	2	chr3:6689845-6689845|G1_R3__11172,chr3:6689843-6689843|G1_R2__10025	group1
AT3G19010	AT3G19010.1	NA	protein_coding	0	0	2	0	3	0	2	chr3:6556310-6556310|G1_R3__11406,chr3:6556317-6556317|G1_R1__08836	group1
AT3G18780	AT3G18780.2	ACT2	protein_coding	0	1	1	0	0	0	2	chr3:6475063-6475063|G1_R1__08631,chr3:6476171-6476171|G1_R1__07576	group1
AT3G18730	AT3G18730.1	TSK	protein_coding	0	0	2	0	2	0	2	chr3:6446094-6446094|G1_R3__11922,chr3:6446132-6446132|G1_R2__10059	group1
AT3G18130	AT3G18130.1	RACK1C	protein_coding	0	0	0	2	2	0	2	chr3:6210993-6210993|G1_R3__13000,chr3:6210994-6210994|G1_R2__11817	group1
AT3G18090	AT3G18090.1	NRPD2B	protein_coding	0	0	2	0	5	0	2	chr3:6199851-6199851|G1_R3__14943,chr3:6200024-6200024|G1_R3__11205	group1
AT3G17668	AT3G17668.1	ENA	protein_coding	0	0	2	0	3	0	2	chr3:6039756-6039756|G1_R1__12942,chr3:6040239-6040239|G1_R1__12670	group1
AT3G17660	AT3G17660.2	AGD15	protein_coding	0	0	1	1	2	0	2	chr3:6038939-6038939|G1_R3__14672,chr3:6039200-6039200|G1_R3__14291	group1
AT3G02770	AT3G02770.1	NA	protein_coding	0	1	1	0	0	0	2	chr3:602157-602157|G1_R3__15224,chr3:601786-601786|G1_R1__12767	group1
AT3G17580	AT3G17580.1	NA	protein_coding	0	0	1	1	1	0	2	chr3:6015286-6015286|G1_R1__12384,chr3:6015550-6015550|G1_R1__10909	group1
AT3G16700	AT3G16700.1	FAHD2	protein_coding	0	0	2	0	1	0	2	chr3:5689413-5689413|G1_R2__15609,chr3:5689655-5689655|G1_R2__14963	group1
AT3G16220	AT3G16220.1	NA	protein_coding	0	0	2	0	3	0	2	chr3:5498737-5498737|G1_R1__11659,chr3:5498882-5498882|G1_R1__12025	group1
AT3G16030	AT3G16030.3	CES101	protein_coding	0	0	1	1	1	0	2	chr3:5439690-5439690|G1_R3__16801,chr3:5442848-5442848|G1_R2__12367	group1
AT3G15605	AT3G15605.1	NA	protein_coding	0	0	2	0	3	0	2	chr3:5290938-5290938|G1_R2__10162,chr3:5290926-5290926|G1_R1__08306	group1
AT3G02510	AT3G02510.3	NA	protein_coding	0	1	1	0	4	0	2	chr3:522204-522204|G1_R3__13598,chr3:524544-524544|G1_R3__14000	group1
AT3G15351	AT3G15351.1	NA	protein_coding	0	0	2	0	0	0	2	chr3:5177520-5177520|G1_R3__12511,chr3:5177523-5177523|G1_R2__10744	group1
AT3G02470	AT3G02470.4	SAMDC1	protein_coding	0	1	1	0	0	0	2	chr3:510147-510147|G1_R1__07426,chr3:510429-510429|G1_R1__07623	group1
AT3G14990	AT3G14990.1	DJ1A	protein_coding	0	0	1	1	1	0	2	chr3:5047817-5047817|G1_R1__09879,chr3:5049757-5049757|G1_R1__08262	group1
AT3G14870	AT3G14870.4	NA	protein_coding	0	1	0	1	0	0	2	chr3:5005630-5005630|G1_R3__15087,chr3:5002899-5002899|G1_R1__12603	group1
AT3G14760	AT3G14760.1	NA	protein_coding	0	0	0	2	2	0	2	chr3:4957176-4957176|G1_R3__16989,chr3:4957151-4957151|G1_R2__15196	group1
AT3G14680	AT3G14680.1	CYP72A14	protein_coding	0	0	0	2	2	0	2	chr3:4936490-4936490|G1_R3__15062,chr3:4936473-4936473|G1_R1__11208	group1
AT3G14430	AT3G14430.1	NA	protein_coding	1	0	0	1	1	0	1	chr3:4824308-4824308|G1_R3__17736,chr3:4825579-4825579|G1_R2__15134	group1
AT3G01140	AT3G01140.1	MYB106	protein_coding	0	2	0	0	0	0	2	chr3:48205-48205|G1_R3__17200,chr3:48251-48251|G1_R2__13327	group1
AT3G14110	AT3G14110.2	FLU	protein_coding	0	0	0	2	2	0	2	chr3:4676196-4676196|G1_R3__19088,chr3:4676200-4676200|G1_R1__09694	group1
AT3G14080	AT3G14080.2	LSM1B	protein_coding	0	1	1	0	3	0	2	chr3:4667513-4667513|G1_R1__11444,chr3:4668932-4668932|G1_R1__12674	group1
AT3G13860	AT3G13860.1	HSP60-3A	protein_coding	0	0	0	2	2	0	2	chr3:4561640-4561640|G1_R3__15722,chr3:4561629-4561629|G1_R2__11299	group1
AT3G13170	AT3G13170.1	SPO11-1	protein_coding	0	0	1	0	1	1	2	chr3:4231671-4231671|G1_R3__16763,chr3:4234051-4234051|G1_R3__16893	group1
AT3G13075	AT3G13075.1	NA	protein_coding	0	0	2	0	2	0	2	chr3:4195334-4195334|G1_R3__14921,chr3:4195336-4195336|G1_R1__13516	group1
AT3G02180	AT3G02180.1	SP1L3	protein_coding	0	1	1	0	0	0	2	chr3:404810-404810|G1_R3__12057,chr3:405391-405391|G1_R1__09793	group1
AT3G12560	AT3G12560.1	TRP3	protein_coding	0	0	0	2	2	0	2	chr3:3982097-3982097|G1_R3__11988,chr3:3982095-3982095|G1_R2__11229	group1
AT3G02170	AT3G02170.1	LNG2	protein_coding	0	0	2	0	2	0	2	chr3:396258-396258|G1_R1__09044,chr3:396608-396608|G1_R1__07937	group1
AT3G12090	AT3G12090.1	TET6	protein_coding	0	0	2	0	0	0	2	chr3:3853679-3853679|G1_R3__18024,chr3:3852548-3852548|G1_R1__11715	group1
AT3G11760	AT3G11760.1	NA	protein_coding	0	0	1	1	1	0	2	chr3:3720600-3720600|G1_R3__17781,chr3:3721176-3721176|G1_R2__12853	group1
AT3G11745	AT3G11745.1	NA	protein_coding	0	0	2	0	4	0	2	chr3:3713999-3713999|G1_R3__16656,chr3:3714149-3714149|G1_R3__15213	group1
AT3G11230	AT3G11230.2	NA	protein_coding	0	0	2	0	3	0	2	chr3:3518127-3518127|G1_R3__15532,chr3:3516859-3516859|G1_R2__10821	group1
AT3G11200	AT3G11200.2	AL2	protein_coding	0	2	0	0	0	0	2	chr3:3510494-3510494|G1_R3__13495,chr3:3510475-3510475|G1_R1__09293	group1
AT3G11020	AT3G11020.1	DREB2B	protein_coding	0	0	2	0	1	0	2	chr3:3456663-3456663|G1_R3__16254,chr3:3456251-3456251|G1_R2__13297	group1
AT3G10845	AT3G10845.1	NA	protein_coding	0	0	1	0	2	1	2	chr3:3395300-3395300|G1_R3__16519,chr3:3396931-3396931|G1_R3__16621	group1
AT3G01990	AT3G01990.2	ACR6	protein_coding	0	0	0	2	0	0	2	chr3:332194-332194|G1_R3__17982,chr3:332218-332218|G1_R2__12892	group1
AT3G10527	AT3G10527.1	NA	protein_coding	0	0	2	0	1	0	2	chr3:3281878-3281878|G1_R3__12620,chr3:3281835-3281835|G1_R1__07944	group1
AT3G10450	AT3G10450.2	SCPL7	protein_coding	0	0	2	0	1	0	2	chr3:3251715-3251715|G1_R1__14373,chr3:3251989-3251989|G1_R1__12947	group1
AT3G10420	AT3G10420.1	SPD1	protein_coding	0	0	0	2	0	0	2	chr3:3242295-3242295|G1_R3__14067,chr3:3242298-3242298|G1_R2__12314	group1
AT3G09910	AT3G09910.1	RABC2B	protein_coding	0	0	2	0	4	0	2	chr3:3036921-3036921|G1_R3__17002,chr3:3036884-3036884|G1_R2__12389	group1
AT3G09890	AT3G09890.2	NA	protein_coding	0	0	0	2	0	0	2	chr3:3034205-3034205|G1_R3__16471,chr3:3034238-3034238|G1_R2__11524	group1
AT3G09630	AT3G09630.1	RPL4A	protein_coding	0	0	2	0	4	0	2	chr3:2953906-2953906|G1_R1__08672,chr3:2954236-2954236|G1_R1__14047	group1
AT3G09500	AT3G09500.1	RPL35A	protein_coding	0	0	0	2	2	0	2	chr3:2917899-2917899|G1_R3__11442,chr3:2917957-2917957|G1_R2__11842	group1
AT3G09240	AT3G09240.2	NA	protein_coding	0	0	1	1	1	0	2	chr3:2836200-2836200|G1_R3__15512,chr3:2835664-2835664|G1_R2__14264	group1
AT3G08947	AT3G08947.2	NA	protein_coding	0	0	0	2	0	0	2	chr3:2726790-2726790|G1_R3__14571,chr3:2726815-2726815|G1_R1__12103	group1
AT3G01750	AT3G01750.1	NA	protein_coding	0	0	2	0	0	0	2	chr3:272253-272253|G1_R3__16012,chr3:270997-270997|G1_R1__13653	group1
AT3G08030	AT3G08030.1	NA	protein_coding	0	0	2	0	0	0	2	chr3:2564246-2564246|G1_R1__09801,chr3:2564869-2564869|G1_R1__11790	group1
AT3G07930	AT3G07930.1	MBD4L	protein_coding	0	0	1	1	0	0	2	chr3:2527200-2527200|G1_R3__18504,chr3:2528523-2528523|G1_R2__12896	group1
AT3G07750	AT3G07750.2	NA	protein_coding	0	0	2	0	2	0	2	chr3:2474870-2474870|G1_R3__15131,chr3:2474999-2474999|G1_R3__15220	group1
AT3G63490	AT3G63490.1	RPL1	protein_coding	0	0	2	0	2	0	2	chr3:23444352-23444352|G1_R1__08410,chr3:23444506-23444506|G1_R1__08838	group1
AT3G63420	AT3G63420.3	AGG1	protein_coding	0	0	1	0	4	1	2	chr3:23417815-23417815|G1_R2__15058,chr3:23418227-23418227|G1_R2__13825	group1
AT3G63140	AT3G63140.1	CSP41A	protein_coding	0	0	2	0	3	0	2	chr3:23328465-23328465|G1_R3__13669,chr3:23328445-23328445|G1_R1__08084	group1
AT3G07320	AT3G07320.1	NA	protein_coding	0	0	2	0	0	0	2	chr3:2332614-2332614|G1_R1__14439,chr3:2333540-2333540|G1_R1__09109	group1
AT3G62290	AT3G62290.2	ARFA1E	protein_coding	0	1	1	0	3	0	2	chr3:23051731-23051731|G1_R1__07222,chr3:23053395-23053395|G1_R1__08479	group1
AT3G62070	AT3G62070.1	NA	protein_coding	0	0	0	2	2	0	2	chr3:22983551-22983551|G1_R3__17019,chr3:22983553-22983553|G1_R2__14203	group1
AT3G61930	AT3G61930.1	NA	protein_coding	0	1	1	0	0	0	2	chr3:22935538-22935538|G1_R3__17818,chr3:22935717-22935717|G1_R3__18019	group1
AT3G61850	AT3G61850.4	DAG1	protein_coding	0	0	0	2	0	0	2	chr3:22897362-22897362|G1_R3__17880,chr3:22897397-22897397|G1_R1__14138	group1
AT3G61640	AT3G61640.1	AGP20	protein_coding	0	1	1	0	0	0	2	chr3:22810573-22810573|G1_R3__15454,chr3:22810650-22810650|G1_R3__15379	group1
AT3G61320	AT3G61320.3	NA	protein_coding	0	0	2	0	2	0	2	chr3:22695378-22695378|G1_R3__15441,chr3:22695377-22695377|G1_R1__13036	group1
AT3G61160	AT3G61160.4	NA	protein_coding	0	0	2	0	1	0	2	chr3:22638430-22638430|G1_R2__12753,chr3:22638374-22638374|G1_R1__13572	group1
AT3G61060	AT3G61060.1	AtPP2-A13	protein_coding	0	0	2	0	3	0	2	chr3:22603289-22603289|G1_R1__14465,chr3:22604330-22604330|G1_R1__08494	group1
AT3G61010	AT3G61010.1	NA	protein_coding	0	2	0	0	0	0	2	chr3:22575159-22575159|G1_R3__17144,chr3:22575172-22575172|G1_R1__12435	group1
AT3G60960	AT3G60960.1	NA	protein_coding	0	0	1	0	1	1	2	chr3:22537107-22537107|G1_R3__15764,chr3:22536056-22536056|G1_R1__13183	group1
AT3G60620	AT3G60620.1	CDS5	protein_coding	0	0	2	0	4	0	2	chr3:22406646-22406646|G1_R3__16966,chr3:22407024-22407024|G1_R3__16715	group1
AT3G60590	AT3G60590.3	NA	protein_coding	0	0	2	0	3	0	2	chr3:22399456-22399456|G1_R3__12270,chr3:22399400-22399400|G1_R1__14245	group1
AT3G01580	AT3G01580.1	PCMP-E87	protein_coding	0	0	2	0	0	0	2	chr3:223760-223760|G1_R3__15320,chr3:223753-223753|G1_R2__14438	group1
AT3G01560	AT3G01560.1	NA	protein_coding	0	0	0	2	0	0	2	chr3:221807-221807|G1_R3__12687,chr3:221791-221791|G1_R2__12757	group1
AT3G59760	AT3G59760.1	OASC	protein_coding	0	0	1	1	1	0	2	chr3:22075195-22075195|G1_R3__12909,chr3:22071999-22071999|G1_R2__14487	group1
AT3G59690	AT3G59690.1	IQD13	protein_coding	0	0	0	2	0	0	2	chr3:22051560-22051560|G1_R3__15344,chr3:22051594-22051594|G1_R2__13437	group1
AT3G59660	AT3G59660.1	BAGP1	protein_coding	0	0	2	0	4	0	2	chr3:22034426-22034426|G1_R3__12234,chr3:22034430-22034430|G1_R1__08223	group1
AT3G59280	AT3G59280.2	PAM16L2	protein_coding	0	1	1	0	1	0	2	chr3:21908800-21908800|G1_R2__14709,chr3:21910555-21910555|G1_R1__10770	group1
AT3G59120	AT3G59120.1	NA	protein_coding	0	0	2	0	0	0	2	chr3:21857940-21857940|G1_R3__11006,chr3:21857941-21857941|G1_R1__08234	group1
AT3G58800	AT3G58800.1	NA	protein_coding	0	0	1	1	2	0	2	chr3:21749584-21749584|G1_R3__19024,chr3:21749620-21749620|G1_R2__14042	group1
AT3G58060	AT3G58060.1	MTPC3	protein_coding	0	0	0	2	2	0	2	chr3:21497719-21497719|G1_R3__17972,chr3:21497723-21497723|G1_R2__14927	group1
AT3G57760	AT3G57760.1	NA	protein_coding	0	0	0	2	2	0	2	chr3:21397132-21397132|G1_R2__16200,chr3:21397135-21397135|G1_R1__12341	group1
AT3G57680	AT3G57680.1	CTPA3	protein_coding	0	0	0	2	2	0	2	chr3:21383633-21383633|G1_R3__17828,chr3:21383638-21383638|G1_R2__13705	group1
AT3G57590	AT3G57590.1	NA	protein_coding	0	0	0	2	2	0	2	chr3:21330100-21330100|G1_R3__12235,chr3:21330091-21330091|G1_R2__11009	group1
AT3G57500	AT3G57500.1	NA	protein_coding	0	0	2	0	0	0	2	chr3:21281987-21281987|G1_R3__17131,chr3:21282022-21282022|G1_R2__14485	group1
AT3G57390	AT3G57390.3	AGL18	protein_coding	0	0	0	2	0	0	2	chr3:21235843-21235843|G1_R3__19016,chr3:21235827-21235827|G1_R2__15238	group1
AT3G57330	AT3G57330.1	ACA11	protein_coding	0	1	0	0	0	1	2	chr3:21215468-21215468|G1_R3__18154,chr3:21216674-21216674|G1_R3__19157	group1
AT3G57030	AT3G57030.1	SSL10	protein_coding	0	0	0	2	2	0	2	chr3:21101539-21101539|G1_R3__17583,chr3:21101545-21101545|G1_R2__14025	group1
AT3G56950	AT3G56950.2	SIP2;1	protein_coding	0	0	2	0	0	0	2	chr3:21079073-21079073|G1_R1__14296,chr3:21079377-21079377|G1_R1__12154	group1
AT3G56620	AT3G56620.1	NA	protein_coding	0	1	1	0	0	0	2	chr3:20974595-20974595|G1_R2__14540,chr3:20973619-20973619|G1_R1__13581	group1
AT3G56570	AT3G56570.1	NA	protein_coding	0	0	2	0	3	0	2	chr3:20960258-20960258|G1_R2__15251,chr3:20960968-20960968|G1_R2__15332	group1
AT3G56020	AT3G56020.1	RPL41G	protein_coding	0	0	0	2	2	0	2	chr3:20790769-20790769|G1_R3__14240,chr3:20790771-20790771|G1_R2__12165	group1
AT3G55830	AT3G55830.1	EPC1	protein_coding	0	0	2	0	2	0	2	chr3:20715271-20715271|G1_R1__13386,chr3:20715893-20715893|G1_R1__10801	group1
AT3G55770	AT3G55770.1	NA	protein_coding	0	1	1	0	4	0	2	chr3:20703387-20703387|G1_R1__13343,chr3:20704991-20704991|G1_R1__07721	group1
AT3G55500	AT3G55500.1	EXPA16	protein_coding	0	1	1	0	0	0	2	chr3:20575605-20575605|G1_R3__14781,chr3:20576144-20576144|G1_R3__12233	group1
AT3G55440	AT3G55440.1	CTIMC	protein_coding	0	1	0	1	1	0	2	chr3:20556123-20556123|G1_R2__11067,chr3:20553789-20553789|G1_R1__07802	group1
AT3G55370	AT3G55370.1	OBP3	protein_coding	0	0	0	2	0	0	2	chr3:20529099-20529099|G1_R3__11858,chr3:20529122-20529122|G1_R2__13614	group1
AT3G54970	AT3G54970.3	NA	protein_coding	0	0	0	2	0	0	2	chr3:20368281-20368281|G1_R3__17122,chr3:20368280-20368280|G1_R2__13579	group1
AT3G54790	AT3G54790.1	PUB3	protein_coding	0	2	0	0	0	0	2	chr3:20285036-20285036|G1_R3__17812,chr3:20285034-20285034|G1_R1__10354	group1
AT3G54770	AT3G54770.3	ARP1	protein_coding	0	0	0	2	3	0	2	chr3:20273846-20273846|G1_R2__13974,chr3:20273858-20273858|G1_R1__13599	group1
AT3G54590	AT3G54590.3	EXT2	protein_coding	0	0	2	0	0	0	2	chr3:20206790-20206790|G1_R3__13898,chr3:20206787-20206787|G1_R1__07258	group1
AT3G54480	AT3G54480.1	SKIP5	protein_coding	0	0	2	0	3	0	2	chr3:20172423-20172423|G1_R1__13704,chr3:20172693-20172693|G1_R1__11641	group1
AT3G53980	AT3G53980.1	NA	protein_coding	0	1	1	0	0	0	2	chr3:19988216-19988216|G1_R3__17101,chr3:19988168-19988168|G1_R1__11010	group1
AT3G53830	AT3G53830.3	NA	protein_coding	0	0	2	0	3	0	2	chr3:19943335-19943335|G1_R3__16412,chr3:19943490-19943490|G1_R3__16094	group1
AT3G53500	AT3G53500.2	RS2Z32	protein_coding	0	1	1	0	0	0	2	chr3:19836456-19836456|G1_R1__08750,chr3:19836951-19836951|G1_R1__09943	group1
AT3G53420	AT3G53420.1	PIP2-1	protein_coding	0	0	0	2	2	0	2	chr3:19803786-19803786|G1_R3__15995,chr3:19803783-19803783|G1_R1__08777	group1
AT3G53400	AT3G53400.1	NA	protein_coding	0	1	1	0	0	0	2	chr3:19798249-19798249|G1_R1__10216,chr3:19798575-19798575|G1_R1__10234	group1
AT3G52780	AT3G52780.1	PAP20	protein_coding	0	1	1	0	0	0	2	chr3:19564208-19564208|G1_R3__13844,chr3:19562136-19562136|G1_R2__10903	group1
AT3G52400	AT3G52400.1	SYP122	protein_coding	0	0	2	0	0	0	2	chr3:19426977-19426977|G1_R3__18973,chr3:19426926-19426926|G1_R1__13026	group1
AT3G52360	AT3G52360.1	NA	protein_coding	0	2	0	0	0	0	2	chr3:19412238-19412238|G1_R3__10813,chr3:19412233-19412233|G1_R1__07666	group1
AT3G52070	AT3G52070.1	NA	protein_coding	1	0	1	0	1	0	1	chr3:19313083-19313083|G1_R3__15914,chr3:19312624-19312624|G1_R2__16123	group1
AT3G52030	AT3G52030.2	NA	protein_coding	0	0	2	0	2	0	2	chr3:19302011-19302011|G1_R3__16897,chr3:19302948-19302948|G1_R1__13139	group1
AT3G06360	AT3G06360.1	AGP27	protein_coding	0	0	2	0	2	0	2	chr3:1929159-1929159|G1_R3__14499,chr3:1929163-1929163|G1_R1__13526	group1
AT3G51990	AT3G51990.1	NA	protein_coding	0	0	2	0	0	0	2	chr3:19287990-19287990|G1_R3__16507,chr3:19288495-19288495|G1_R3__17424	group1
AT3G51930	AT3G51930.1	NA	protein_coding	0	0	2	0	2	0	2	chr3:19272873-19272873|G1_R3__17370,chr3:19272834-19272834|G1_R2__15598	group1
AT3G51860	AT3G51860.1	CAX3	protein_coding	0	0	2	0	0	0	2	chr3:19242266-19242266|G1_R2__13481,chr3:19242387-19242387|G1_R2__16247	group1
AT3G51480	AT3G51480.1	GLR3.6	protein_coding	0	0	0	2	0	0	2	chr3:19104797-19104797|G1_R3__15308,chr3:19104763-19104763|G1_R2__12829	group1
AT3G51480	AT3G51480.3	GLR3.6	protein_coding	0	0	2	0	0	0	2	chr3:19102361-19102361|G1_R3__16664,chr3:19103769-19103769|G1_R3__16936	group1
AT3G50770	AT3G50770.1	CML41	protein_coding	0	0	1	1	1	0	2	chr3:18874056-18874056|G1_R3__16113,chr3:18874658-18874658|G1_R3__18043	group1
AT3G50240	AT3G50240.2	KIN4B	protein_coding	1	0	1	0	1	0	1	chr3:18628698-18628698|G1_R3__17153,chr3:18629901-18629901|G1_R3__17475	group1
AT3G50040	AT3G50040.3	NA	protein_coding	0	0	0	2	2	0	2	chr3:18549356-18549356|G1_R3__17898,chr3:18549351-18549351|G1_R2__13430	group1
AT3G49950	AT3G49950.1	SCL32	protein_coding	0	0	2	0	0	0	2	chr3:18522693-18522693|G1_R3__19070,chr3:18523112-18523112|G1_R3__19131	group1
AT3G49740	AT3G49740.1	PCMP-E84	protein_coding	0	0	2	0	1	0	2	chr3:18449269-18449269|G1_R3__18453,chr3:18449461-18449461|G1_R3__18681	group1
AT3G49110	AT3G49110.1	PER33	protein_coding	0	0	2	0	0	0	2	chr3:18202313-18202313|G1_R1__09170,chr3:18202447-18202447|G1_R1__07682	group1
AT3G48770	AT3G48770.1	NA	protein_coding	0	0	2	0	0	0	2	chr3:18083827-18083827|G1_R3__14203,chr3:18083834-18083834|G1_R2__09720	group1
AT3G48343	AT3G48343.1	NA	protein_coding	0	0	1	1	1	0	2	chr3:17900871-17900871|G1_R3__18003,chr3:17900042-17900042|G1_R2__13891	group1
AT3G05937	AT3G05937.1	NA	protein_coding	0	0	0	2	2	0	2	chr3:1776027-1776027|G1_R3__17462,chr3:1776127-1776127|G1_R3__17105	group1
AT3G47840	AT3G47840.1	PCMP-E43	protein_coding	0	0	2	0	2	0	2	chr3:17653630-17653630|G1_R3__17780,chr3:17652524-17652524|G1_R2__14341	group1
AT3G47790	AT3G47790.3	ABCA8	protein_coding	0	0	0	2	0	0	2	chr3:17633767-17633767|G1_R3__15606,chr3:17633717-17633717|G1_R2__14784	group1
AT3G05890	AT3G05890.1	RCI2B	protein_coding	0	0	1	1	0	0	2	chr3:1757700-1757700|G1_R1__10132,chr3:1758392-1758392|G1_R1__09397	group1
AT3G47640	AT3G47640.2	BHLH47	protein_coding	0	0	2	0	2	0	2	chr3:17568505-17568505|G1_R3__18360,chr3:17568690-17568690|G1_R3__17444	group1
AT3G47250	AT3G47250.2	NA	protein_coding	0	1	1	0	1	0	2	chr3:17400183-17400183|G1_R1__09278,chr3:17401710-17401710|G1_R1__11957	group1
AT3G47050	AT3G47050.1	NA	protein_coding	0	0	0	2	2	0	2	chr3:17328025-17328025|G1_R3__15902,chr3:17328024-17328024|G1_R2__13724	group1
AT3G46930	AT3G46930.2	NA	protein_coding	0	2	0	0	0	0	2	chr3:17286128-17286128|G1_R2__14301,chr3:17286145-17286145|G1_R1__13553	group1
AT3G46900	AT3G46900.1	COPT2	protein_coding	0	1	1	0	0	0	2	chr3:17268881-17268881|G1_R1__13550,chr3:17269154-17269154|G1_R1__13810	group1
AT3G46845	AT3G46845.1	NA	protein_coding	0	0	0	0	1	2	2	chr3:17254896-17254896|G1_R3__15884,chr3:17254845-17254845|G1_R1__09974	group1
AT3G05790	AT3G05790.2	LON4	protein_coding	0	1	1	0	0	0	2	chr3:1722225-1722225|G1_R3__14328,chr3:1725221-1725221|G1_R3__12616	group1
AT3G46720	AT3G46720.1	UGT76E5	protein_coding	0	0	2	0	0	0	2	chr3:17211374-17211374|G1_R3__17627,chr3:17212290-17212290|G1_R3__18449	group1
AT3G46440	AT3G46440.2	UXS5	protein_coding	0	2	0	0	0	0	2	chr3:17091613-17091613|G1_R1__10352,chr3:17091745-17091745|G1_R1__11280	group1
AT3G46200	AT3G46200.5	NUDT9	protein_coding	0	0	0	2	3	0	2	chr3:16971172-16971172|G1_R3__16720,chr3:16971167-16971167|G1_R2__12418	group1
AT3G46110	AT3G46110.2	NA	protein_coding	0	0	1	1	0	0	2	chr3:16932362-16932362|G1_R2__15544,chr3:16933701-16933701|G1_R2__16219	group1
AT3G46100	AT3G46100.1	ATHRS1	protein_coding	0	0	0	2	2	0	2	chr3:16928412-16928412|G1_R3__16197,chr3:16928410-16928410|G1_R2__10927	group1
AT3G45970	AT3G45970.2	EXLA1	protein_coding	0	0	2	0	0	0	2	chr3:16896455-16896455|G1_R1__14359,chr3:16896711-16896711|G1_R1__10943	group1
AT3G45740	AT3G45740.2	NA	protein_coding	0	2	0	0	0	0	2	chr3:16790978-16790978|G1_R3__17728,chr3:16790969-16790969|G1_R2__15082	group1
AT3G45620	AT3G45620.1	NA	protein_coding	0	0	2	0	3	0	2	chr3:16747075-16747075|G1_R1__14366,chr3:16747431-16747431|G1_R1__12896	group1
AT3G05625	AT3G05625.2	NA	protein_coding	0	0	0	2	0	0	2	chr3:1633950-1633950|G1_R3__11638,chr3:1634010-1634010|G1_R2__11556	group1
AT3G44450	AT3G44450.1	BIC2	protein_coding	0	0	2	0	1	0	2	chr3:16074506-16074506|G1_R3__15915,chr3:16074229-16074229|G1_R2__16017	group1
AT3G05520	AT3G05520.3	NA	protein_coding	0	0	2	0	1	0	2	chr3:1600794-1600794|G1_R2__14213,chr3:1600914-1600914|G1_R1__11596	group1
AT3G43800	AT3G43800.1	GSTU27	protein_coding	0	0	1	1	1	0	2	chr3:15661089-15661089|G1_R3__18317,chr3:15661827-15661827|G1_R3__16586	group1
AT3G43700	AT3G43700.1	BPM6	protein_coding	0	0	2	0	1	0	2	chr3:15601951-15601951|G1_R1__14397,chr3:15603170-15603170|G1_R1__13868	group1
AT3G05240	AT3G05240.1	PCMP-E82	protein_coding	0	0	2	0	1	0	2	chr3:1493771-1493771|G1_R3__16857,chr3:1494052-1494052|G1_R3__18038	group1
AT3G42630	AT3G42630.1	NA	protein_coding	0	0	0	2	2	0	2	chr3:14723709-14723709|G1_R3__14855,chr3:14723678-14723678|G1_R1__12479	group1
AT3G33520	AT3G33520.1	ARP6	protein_coding	0	0	2	0	0	0	2	chr3:14095214-14095214|G1_R3__14090,chr3:14095230-14095230|G1_R1__08442	group1
AT3G04980	AT3G04980.2	NA	protein_coding	0	0	0	2	2	0	2	chr3:1378650-1378650|G1_R3__17777,chr3:1378601-1378601|G1_R2__13282	group1
AT3G04920	AT3G04920.1	RPS24A	protein_coding	0	0	2	0	1	0	2	chr3:1361647-1361647|G1_R3__13469,chr3:1361883-1361883|G1_R3__13019	group1
AT3G04590	AT3G04590.2	AHL14	protein_coding	0	0	0	2	0	0	2	chr3:1239128-1239128|G1_R2__16191,chr3:1239077-1239077|G1_R1__12365	group1
AT3G29130	AT3G29130.1	NA	protein_coding	2	0	0	0	0	0	0	chr3:11104744-11104744|G1_R3__18873,chr3:11104741-11104741|G1_R2__13294	group1
AT3G29000	AT3G29000.1	CML45	protein_coding	0	0	2	0	1	0	2	chr3:11006008-11006008|G1_R3__13804,chr3:11006291-11006291|G1_R2__13823	group1
AT3G28956	AT3G28956.3	NA	protein_coding	0	0	2	0	4	0	2	chr3:10980843-10980843|G1_R3__14737,chr3:10980833-10980833|G1_R1__12677	group1
AT3G28956	AT3G28956.2	NA	protein_coding	0	0	0	2	0	0	2	chr3:10980637-10980637|G1_R3__15705,chr3:10980657-10980657|G1_R2__14056	group1
AT3G04110	AT3G04110.3	GLR1.1	protein_coding	0	0	0	2	3	0	2	chr3:1080238-1080238|G1_R3__12780,chr3:1080251-1080251|G1_R2__10499	group1
AT3G28500	AT3G28500.1	RPP2C	protein_coding	0	0	0	2	2	0	2	chr3:10682701-10682701|G1_R3__17521,chr3:10682688-10682688|G1_R2__14764	group1
AT3G28080	AT3G28080.3	NA	protein_coding	0	0	2	0	0	0	2	chr3:10451858-10451858|G1_R3__18174,chr3:10451740-10451740|G1_R1__14424	group1
AT3G28070	AT3G28070.3	NA	protein_coding	0	0	0	2	5	0	2	chr3:10450851-10450851|G1_R3__11727,chr3:10450854-10450854|G1_R1__10360	group1
AT3G27510	AT3G27510.1	NA	protein_coding	0	0	0	2	3	0	2	chr3:10188142-10188142|G1_R3__14092,chr3:10188141-10188141|G1_R2__11425	group1
AT3G27400	AT3G27400.2	NA	protein_coding	0	0	2	0	0	0	2	chr3:10142703-10142703|G1_R1__11975,chr3:10142822-10142822|G1_R1__11648	group1
AT3G27220	AT3G27220.1	NA	protein_coding	0	0	0	2	0	0	2	chr3:10051442-10051442|G1_R3__15869,chr3:10051443-10051443|G1_R2__13465	group1
AT3G03900	AT3G03900.2	APK3	protein_coding	0	2	0	0	0	0	2	chr3:1004906-1004906|G1_R3__15144,chr3:1004885-1004885|G1_R1__11477	group1
AT2G22860	AT2G22860.1	PSK2	protein_coding	0	0	2	0	0	0	2	chr2:9737719-9737719|G1_R3__09128,chr2:9737770-9737770|G1_R1__04770	group1
AT2G22690	AT2G22690.2	NA	protein_coding	0	0	2	0	0	0	2	chr2:9650105-9650105|G1_R3__10067,chr2:9650714-9650714|G1_R3__09106	group1
AT2G21710	AT2G21710.2	MTERF2	protein_coding	0	0	0	2	0	0	2	chr2:9273345-9273345|G1_R2__05592,chr2:9273356-9273356|G1_R1__05748	group1
AT2G21195	AT2G21195.2	NA	protein_coding	0	0	0	2	0	0	2	chr2:9083816-9083816|G1_R3__06948,chr2:9083851-9083851|G1_R2__07364	group1
AT2G21060	AT2G21060.1	CSP4	protein_coding	0	0	0	2	2	0	2	chr2:9036872-9036872|G1_R3__10330,chr2:9036866-9036866|G1_R2__09182	group1
AT2G21050	AT2G21050.1	LAX2	protein_coding	0	0	1	1	1	0	2	chr2:9036108-9036108|G1_R1__05993,chr2:9036474-9036474|G1_R1__03981	group1
AT2G20960	AT2G20960.2	pEARLI4	protein_coding	0	0	1	1	0	0	2	chr2:9009635-9009635|G1_R2__09259,chr2:9007861-9007861|G1_R1__01945	group1
AT2G20820	AT2G20820.1	NA	protein_coding	0	0	1	1	1	0	2	chr2:8965267-8965267|G1_R2__03941,chr2:8964518-8964518|G1_R1__03296	group1
AT2G02990	AT2G02990.1	RNS1	protein_coding	0	0	2	0	0	0	2	chr2:873795-873795|G1_R3__08462,chr2:873807-873807|G1_R1__05537	group1
AT2G19910	AT2G19910.1	RDR3	protein_coding	0	0	0	2	2	0	2	chr2:8595735-8595735|G1_R3__10141,chr2:8595700-8595700|G1_R2__06831	group1
AT2G19800	AT2G19800.1	MIOX2	protein_coding	0	0	2	0	2	0	2	chr2:8531114-8531114|G1_R1__03986,chr2:8531238-8531238|G1_R1__04587	group1
AT2G19760	AT2G19760.1	PRO1	protein_coding	0	0	0	2	2	0	2	chr2:8516956-8516956|G1_R3__03606,chr2:8516957-8516957|G1_R2__05410	group1
AT2G19690	AT2G19690.3	PLA2-BETA	protein_coding	0	0	0	2	1	0	2	chr2:8504653-8504653|G1_R3__05194,chr2:8504672-8504672|G1_R2__05422	group1
AT2G19190	AT2G19190.1	SIRK	protein_coding	0	0	2	0	0	0	2	chr2:8329118-8329118|G1_R2__08158,chr2:8329840-8329840|G1_R2__06693	group1
AT2G18690	AT2G18690.2	NA	protein_coding	0	0	2	0	0	0	2	chr2:8097974-8097974|G1_R1__02856,chr2:8098131-8098131|G1_R1__04589	group1
AT2G18030	AT2G18030.1	MSRA5	protein_coding	0	0	2	0	4	0	2	chr2:7840348-7840348|G1_R1__03311,chr2:7841437-7841437|G1_R1__05505	group1
AT2G17970	AT2G17970.3	ALKBH9B	protein_coding	0	0	2	0	3	0	2	chr2:7819222-7819222|G1_R3__06594,chr2:7819240-7819240|G1_R1__06566	group1
AT2G16790	AT2G16790.3	NA	protein_coding	0	0	2	0	2	0	2	chr2:7284175-7284175|G1_R3__06835,chr2:7284135-7284135|G1_R2__07036	group1
AT2G16060	AT2G16060.1	AHB1	protein_coding	0	1	0	1	1	0	2	chr2:6983539-6983539|G1_R3__10288,chr2:6982700-6982700|G1_R2__09100	group1
AT2G15730	AT2G15730.2	NA	protein_coding	0	0	0	2	0	0	2	chr2:6852113-6852113|G1_R3__08366,chr2:6852102-6852102|G1_R2__08953	group1
AT2G15300	AT2G15300.1	NA	protein_coding	0	2	0	0	0	0	2	chr2:6649483-6649483|G1_R3__06873,chr2:6649518-6649518|G1_R2__08580	group1
AT2G14880	AT2G14880.1	NA	protein_coding	0	0	2	0	3	0	2	chr2:6394553-6394553|G1_R1__04010,chr2:6394716-6394716|G1_R1__03830	group1
AT2G14775	AT2G14775.1	NA	protein_coding	0	1	1	0	0	0	2	chr2:6355229-6355229|G1_R3__09995,chr2:6354972-6354972|G1_R2__09566	group1
AT2G02360	AT2G02360.1	PP2B10	protein_coding	0	0	0	2	0	0	2	chr2:619458-619458|G1_R3__07960,chr2:619450-619450|G1_R2__04604	group1
AT2G14520	AT2G14520.1	CBSDUF3	protein_coding	0	0	0	2	2	0	2	chr2:6182284-6182284|G1_R3__09700,chr2:6182264-6182264|G1_R2__08007	group1
AT2G02350	AT2G02350.1	SKIP3	protein_coding	0	0	0	2	2	0	2	chr2:617858-617858|G1_R3__08341,chr2:617859-617859|G1_R2__08948	group1
AT2G14110	AT2G14110.2	NA	protein_coding	0	0	0	2	4	0	2	chr2:5953074-5953074|G1_R3__04607,chr2:5953092-5953092|G1_R2__04903	group1
AT2G12280	AT2G12280.1	NA	protein_coding	0	0	2	0	1	0	2	chr2:4922348-4922348|G1_R3__09737,chr2:4922497-4922497|G1_R2__09411	group1
AT2G10553	AT2G10553.1	NA	protein_coding	0	1	1	0	1	0	2	chr2:4100840-4100840|G1_R3__08108,chr2:4101050-4101050|G1_R3__07884	group1
AT2G01890	AT2G01890.1	PAP8	protein_coding	0	0	0	2	2	0	2	chr2:396897-396897|G1_R3__08512,chr2:396900-396900|G1_R2__07471	group1
AT2G07795	AT2G07795.1	NA	protein_coding	1	0	0	1	0	0	1	chr2:3492932-3492932|G1_R3__10326,chr2:3493963-3493963|G1_R3__10117	group1
AT2G07659	AT2G07659.1	NA	protein_coding	0	0	0	0	0	2	2	chr2:3481387-3481387|G1_R1__06526,chr2:3481558-3481558|G1_R1__06226	group1
AT2G07725	AT2G07725.1	NA	protein_coding	0	1	1	0	0	0	2	chr2:3447537-3447537|G1_R3__10772,chr2:3448488-3448488|G1_R1__04805	group1
AT2G07643	AT2G07643.1	NA	protein_coding	2	0	0	0	0	0	0	chr2:3403690-3403690|G1_R1__06716,chr2:3403933-3403933|G1_R1__05043	group1
AT2G07702	AT2G07702.1	NA	protein_coding	1	0	1	0	0	0	1	chr2:3372362-3372362|G1_R3__08373,chr2:3372805-3372805|G1_R3__10197	group1
AT2G01620	AT2G01620.1	SKIP28	protein_coding	0	0	0	2	2	0	2	chr2:279246-279246|G1_R3__07282,chr2:279247-279247|G1_R2__06958	group1
AT2G06850	AT2G06850.1	XTH4	protein_coding	0	0	2	0	0	0	2	chr2:2763734-2763734|G1_R1__02814,chr2:2764366-2764366|G1_R1__02533	group1
AT2G05590	AT2G05590.1	NA	protein_coding	0	0	0	2	1	0	2	chr2:2069126-2069126|G1_R2__05367,chr2:2069151-2069151|G1_R1__03885	group1
AT2G47970	AT2G47970.1	NA	protein_coding	0	0	2	0	1	0	2	chr2:19629720-19629720|G1_R3__05307,chr2:19629795-19629795|G1_R1__05371	group1
AT2G47880	AT2G47880.1	GRXC13	protein_coding	0	0	2	0	0	0	2	chr2:19605190-19605190|G1_R2__09263,chr2:19605380-19605380|G1_R1__06434	group1
AT2G47440	AT2G47440.2	NA	protein_coding	0	1	1	0	0	0	2	chr2:19469900-19469900|G1_R1__06508,chr2:19470740-19470740|G1_R1__02851	group1
AT2G46640	AT2G46640.4	NA	protein_coding	0	0	0	2	3	0	2	chr2:19150833-19150833|G1_R3__06324,chr2:19150849-19150849|G1_R1__05055	group1
AT2G46510	AT2G46510.1	AIB	protein_coding	0	2	0	0	0	0	2	chr2:19093217-19093217|G1_R3__07682,chr2:19093205-19093205|G1_R1__05010	group1
AT2G46490	AT2G46490.1	NA	protein_coding	0	0	0	2	2	0	2	chr2:19079959-19079959|G1_R3__09421,chr2:19080008-19080008|G1_R2__06537	group1
AT2G46320	AT2G46320.4	NA	protein_coding	0	0	0	2	2	0	2	chr2:19018173-19018173|G1_R3__06548,chr2:19018198-19018198|G1_R2__05736	group1
AT2G46060	AT2G46060.3	NA	protein_coding	0	0	2	0	3	0	2	chr2:18941379-18941379|G1_R3__04995,chr2:18941364-18941364|G1_R2__05256	group1
AT2G45970	AT2G45970.1	CYP86A8	protein_coding	0	2	0	0	0	0	2	chr2:18914627-18914627|G1_R3__10083,chr2:18914559-18914559|G1_R1__06831	group1
AT2G45920	AT2G45920.2	PUB37	protein_coding	0	0	0	2	2	0	2	chr2:18901266-18901266|G1_R3__10469,chr2:18901108-18901108|G1_R2__04334	group1
AT2G45870	AT2G45870.1	NA	protein_coding	0	0	2	0	2	0	2	chr2:18876053-18876053|G1_R3__08476,chr2:18876045-18876045|G1_R2__07663	group1
AT2G45850	AT2G45850.2	AHL9	protein_coding	1	0	1	0	3	0	1	chr2:18874252-18874252|G1_R3__09021,chr2:18872566-18872566|G1_R1__07022	group1
AT2G45280	AT2G45280.2	ATRAD51C	protein_coding	0	0	2	0	4	0	2	chr2:18670776-18670776|G1_R3__09534,chr2:18671974-18671974|G1_R3__08458	group1
AT2G45220	AT2G45220.1	PME17	protein_coding	0	0	1	0	0	1	2	chr2:18645408-18645408|G1_R2__08745,chr2:18646313-18646313|G1_R1__05079	group1
AT2G44890	AT2G44890.2	CYP704A1	protein_coding	0	0	2	0	2	0	2	chr2:18508520-18508520|G1_R2__08552,chr2:18508850-18508850|G1_R2__09647	group1
AT2G05120	AT2G05120.2	NA	protein_coding	0	0	2	0	0	0	2	chr2:1846819-1846819|G1_R3__09699,chr2:1846005-1846005|G1_R2__09027	group1
AT2G43840	AT2G43840.2	UGT74F1	protein_coding	0	0	2	0	4	0	2	chr2:18157801-18157801|G1_R3__09366,chr2:18159022-18159022|G1_R2__08447	group1
AT2G43550	AT2G43550.1	ATTI6	protein_coding	2	0	0	0	2	0	0	chr2:18073184-18073184|G1_R3__08387,chr2:18073301-18073301|G1_R1__05966	group1
AT2G43445	AT2G43445.1	NA	protein_coding	1	0	1	0	0	0	1	chr2:18040995-18040995|G1_R3__07997,chr2:18042530-18042530|G1_R3__08719	group1
AT2G42540	AT2G42540.2	COR15A	protein_coding	0	0	2	0	2	0	2	chr2:17711343-17711343|G1_R3__06015,chr2:17711342-17711342|G1_R1__04307	group1
AT2G42380	AT2G42380.2	BZIP34	protein_coding	0	2	0	0	3	0	2	chr2:17648861-17648861|G1_R3__04135,chr2:17648894-17648894|G1_R1__04073	group1
AT2G41905	AT2G41905.1	NA	protein_coding	0	1	0	1	1	0	2	chr2:17495745-17495745|G1_R3__06754,chr2:17495964-17495964|G1_R3__07147	group1
AT2G41880	AT2G41880.6	GK-1	protein_coding	0	0	0	2	1	0	2	chr2:17477119-17477119|G1_R3__03988,chr2:17477120-17477120|G1_R2__04351	group1
AT2G04860	AT2G04860.1	PCMP-E74	protein_coding	0	0	2	0	1	0	2	chr2:1708712-1708712|G1_R3__08891,chr2:1706900-1706900|G1_R2__09675	group1
AT2G04840	AT2G04840.1	NA	protein_coding	0	0	2	0	2	0	2	chr2:1698073-1698073|G1_R3__07584,chr2:1698075-1698075|G1_R2__05355	group1
AT2G40690	AT2G40690.2	GLY1	protein_coding	0	0	2	0	2	0	2	chr2:16974550-16974550|G1_R2__09205,chr2:16976115-16976115|G1_R1__05838	group1
AT2G40520	AT2G40520.3	NA	protein_coding	0	0	0	2	0	0	2	chr2:16925796-16925796|G1_R3__04518,chr2:16925776-16925776|G1_R2__05906	group1
AT2G40520	AT2G40520.2	NA	protein_coding	0	0	2	0	2	0	2	chr2:16924682-16924682|G1_R2__09202,chr2:16924799-16924799|G1_R2__08885	group1
AT2G40420	AT2G40420.1	AVT6D	protein_coding	0	0	2	0	2	0	2	chr2:16878680-16878680|G1_R3__09378,chr2:16878425-16878425|G1_R2__07477	group1
AT2G40030	AT2G40030.1	NRPE1	protein_coding	0	0	2	0	3	0	2	chr2:16723227-16723227|G1_R3__08664,chr2:16722676-16722676|G1_R2__08208	group1
AT2G04740	AT2G04740.2	NA	protein_coding	0	0	0	2	5	0	2	chr2:1659576-1659576|G1_R3__08734,chr2:1659621-1659621|G1_R2__05368	group1
AT2G39760	AT2G39760.1	BPM3	protein_coding	0	0	2	0	5	0	2	chr2:16585919-16585919|G1_R3__05037,chr2:16585918-16585918|G1_R2__06175	group1
AT2G39650	AT2G39650.1	NA	protein_coding	0	0	0	2	0	0	2	chr2:16527856-16527856|G1_R3__08970,chr2:16527890-16527890|G1_R2__06815	group1
AT2G39560	AT2G39560.1	NA	protein_coding	0	1	1	0	1	0	2	chr2:16505219-16505219|G1_R3__10259,chr2:16505957-16505957|G1_R3__09281	group1
AT2G39375	AT2G39375.1	NA	protein_coding	0	1	0	1	0	0	2	chr2:16446635-16446635|G1_R3__08004,chr2:16449103-16449103|G1_R3__10340	group1
AT2G39320	AT2G39320.1	NA	protein_coding	0	0	2	0	2	0	2	chr2:16417719-16417719|G1_R3__09043,chr2:16417734-16417734|G1_R2__09584	group1
AT2G39010	AT2G39010.1	PIP2-6	protein_coding	0	0	1	0	0	1	2	chr2:16292003-16292003|G1_R2__09305,chr2:16292650-16292650|G1_R1__03129	group1
AT2G38995	AT2G38995.1	NA	protein_coding	0	0	2	0	0	0	2	chr2:16284686-16284686|G1_R3__06702,chr2:16284305-16284305|G1_R2__09031	group1
AT2G38660	AT2G38660.6	FOLD1	protein_coding	0	0	0	2	0	0	2	chr2:16168286-16168286|G1_R3__04944,chr2:16168289-16168289|G1_R2__04816	group1
AT2G38380	AT2G38380.1	PER22	protein_coding	0	0	2	0	0	0	2	chr2:16077235-16077235|G1_R1__04379,chr2:16077874-16077874|G1_R1__04223	group1
AT2G38320	AT2G38320.2	TBL34	protein_coding	0	0	2	0	0	0	2	chr2:16057660-16057660|G1_R3__06593,chr2:16057008-16057008|G1_R2__07774	group1
AT2G38120	AT2G38120.2	AUX1	protein_coding	0	0	0	2	1	0	2	chr2:15976996-15976996|G1_R3__09600,chr2:15977011-15977011|G1_R2__08984	group1
AT2G37960	AT2G37960.1	NA	protein_coding	1	0	1	0	1	0	1	chr2:15889259-15889259|G1_R3__05618,chr2:15887135-15887135|G1_R2__08529	group1
AT2G37670	AT2G37670.2	NA	protein_coding	0	0	2	0	0	0	2	chr2:15797828-15797828|G1_R1__04947,chr2:15799697-15799697|G1_R1__06674	group1
AT2G37180	AT2G37180.1	PIP2-3	protein_coding	0	1	1	0	1	0	2	chr2:15617747-15617747|G1_R3__05022,chr2:15618838-15618838|G1_R2__08186	group1
AT2G36740	AT2G36740.1	SWC2	protein_coding	0	1	1	0	3	0	2	chr2:15407243-15407243|G1_R3__06052,chr2:15409709-15409709|G1_R2__08455	group1
AT2G36060	AT2G36060.1	MMZ3	protein_coding	0	0	0	2	2	0	2	chr2:15142946-15142946|G1_R3__06511,chr2:15142892-15142892|G1_R2__06097	group1
AT2G35950	AT2G35950.2	EDA12	protein_coding	0	0	2	0	1	0	2	chr2:15105500-15105500|G1_R3__08013,chr2:15105761-15105761|G1_R3__07705	group1
AT2G35840	AT2G35840.3	SPP2	protein_coding	0	0	0	2	0	0	2	chr2:15057117-15057117|G1_R3__06460,chr2:15057080-15057080|G1_R2__06543	group1
AT2G35850	AT2G35850.1	NA	protein_coding	0	0	2	0	4	0	2	chr2:15056895-15056895|G1_R3__06637,chr2:15056887-15056887|G1_R2__07114	group1
AT2G35730	AT2G35730.1	NA	protein_coding	1	0	1	0	1	0	1	chr2:15020561-15020561|G1_R2__09222,chr2:15022575-15022575|G1_R2__04402	group1
AT2G35420	AT2G35420.1	ATL28	protein_coding	0	0	2	0	0	0	2	chr2:14900061-14900061|G1_R3__07756,chr2:14900328-14900328|G1_R3__07248	group1
AT2G35270	AT2G35270.1	AHL21	protein_coding	0	1	1	0	0	0	2	chr2:14856932-14856932|G1_R1__05347,chr2:14857623-14857623|G1_R1__06746	group1
AT2G35000	AT2G35000.1	ATL9	protein_coding	0	0	2	0	0	0	2	chr2:14752857-14752857|G1_R3__07214,chr2:14752037-14752037|G1_R1__06330	group1
AT2G34780	AT2G34780.1	MEE22	protein_coding	0	0	1	1	0	0	2	chr2:14668659-14668659|G1_R3__10770,chr2:14673837-14673837|G1_R2__07898	group1
AT2G04240	AT2G04240.1	XERICO	protein_coding	0	0	1	1	1	0	2	chr2:1461749-1461749|G1_R3__07725,chr2:1462301-1462301|G1_R3__10698	group1
AT2G33860	AT2G33860.1	ARF3	protein_coding	0	2	0	0	0	0	2	chr2:14328939-14328939|G1_R3__10166,chr2:14328940-14328940|G1_R2__08820	group1
AT2G33835	AT2G33835.1	FES1	protein_coding	0	0	1	1	1	0	2	chr2:14314084-14314084|G1_R3__10585,chr2:14311990-14311990|G1_R2__08558	group1
AT2G33400	AT2G33400.1	NA	protein_coding	0	0	2	0	0	0	2	chr2:14153699-14153699|G1_R3__06978,chr2:14153864-14153864|G1_R2__08983	group1
AT2G33130	AT2G33130.1	RALFL18	protein_coding	1	0	1	0	1	0	1	chr2:14046710-14046710|G1_R3__10191,chr2:14047092-14047092|G1_R3__09071	group1
AT2G32765	AT2G32765.1	SUMO5	protein_coding	0	0	2	0	2	0	2	chr2:13895204-13895204|G1_R3__08030,chr2:13895376-13895376|G1_R3__06879	group1
AT2G32660	AT2G32660.2	AtRLP22	protein_coding	0	0	2	0	1	0	2	chr2:13853951-13853951|G1_R3__08790,chr2:13854884-13854884|G1_R2__06857	group1
AT2G32500	AT2G32500.2	NA	protein_coding	0	0	2	0	3	0	2	chr2:13795729-13795729|G1_R2__04238,chr2:13795374-13795374|G1_R1__05468	group1
AT2G32380	AT2G32380.1	NA	protein_coding	0	0	1	1	2	0	2	chr2:13746755-13746755|G1_R2__07063,chr2:13746863-13746863|G1_R2__06889	group1
AT2G32120	AT2G32120.1	HSP70-8	protein_coding	0	0	0	2	2	0	2	chr2:13651689-13651689|G1_R3__04440,chr2:13651638-13651638|G1_R2__04772	group1
AT2G31980	AT2G31980.1	CYS2	protein_coding	0	1	1	0	0	0	2	chr2:13609500-13609500|G1_R3__10455,chr2:13609850-13609850|G1_R3__09172	group1
AT2G31240	AT2G31240.1	NA	protein_coding	0	0	1	1	1	0	2	chr2:13317533-13317533|G1_R2__04200,chr2:13319441-13319441|G1_R2__08800	group1
AT2G30840	AT2G30840.1	NA	protein_coding	0	0	2	0	4	0	2	chr2:13135723-13135723|G1_R3__05222,chr2:13135700-13135700|G1_R2__04722	group1
AT2G30490	AT2G30490.1	CYP73A5	protein_coding	0	0	2	0	2	0	2	chr2:12993882-12993882|G1_R2__06350,chr2:12993893-12993893|G1_R1__02707	group1
AT2G30432	AT2G30432.1	TCL1	protein_coding	0	0	2	0	1	0	2	chr2:12968841-12968841|G1_R3__05915,chr2:12969786-12969786|G1_R3__05780	group1
AT2G30070	AT2G30070.1	POT1	protein_coding	0	0	0	2	0	0	2	chr2:12838474-12838474|G1_R3__07036,chr2:12838472-12838472|G1_R2__06299	group1
AT2G29910	AT2G29910.7	NA	protein_coding	0	0	2	0	0	0	2	chr2:12752295-12752295|G1_R3__07348,chr2:12752821-12752821|G1_R3__08838	group1
AT2G29870	AT2G29870.1	NA	protein_coding	1	0	1	0	0	0	1	chr2:12741248-12741248|G1_R3__09922,chr2:12740700-12740700|G1_R2__09043	group1
AT2G29600	AT2G29600.1	NA	protein_coding	2	0	0	0	0	0	0	chr2:12654447-12654447|G1_R3__04362,chr2:12654410-12654410|G1_R1__03127	group1
AT2G03980	AT2G03980.1	NA	protein_coding	0	0	0	2	0	0	2	chr2:1262498-1262498|G1_R3__07625,chr2:1262500-1262500|G1_R2__05517	group1
AT2G28560	AT2G28560.2	ATRAD51B	protein_coding	0	0	0	2	0	0	2	chr2:12236719-12236719|G1_R2__08682,chr2:12236842-12236842|G1_R2__07731	group1
AT2G28105	AT2G28105.1	NA	protein_coding	0	0	1	1	2	0	2	chr2:11977681-11977681|G1_R2__07258,chr2:11977824-11977824|G1_R2__08111	group1
AT2G27830	AT2G27830.1	NA	protein_coding	1	1	0	0	0	0	1	chr2:11859398-11859398|G1_R3__10588,chr2:11860660-11860660|G1_R1__04592	group1
AT2G27010	AT2G27010.1	CYP705A9	protein_coding	0	0	2	0	0	0	2	chr2:11527651-11527651|G1_R2__09034,chr2:11527031-11527031|G1_R1__06232	group1
AT2G26480	AT2G26480.1	UGT76D1	protein_coding	0	0	2	0	1	0	2	chr2:11264392-11264392|G1_R3__08324,chr2:11265375-11265375|G1_R3__08193	group1
AT2G26350	AT2G26350.3	PEX10	protein_coding	0	0	2	0	3	0	2	chr2:11218156-11218156|G1_R3__09389,chr2:11218136-11218136|G1_R2__07053	group1
AT2G26310	AT2G26310.2	FAP2	protein_coding	0	0	2	0	4	0	2	chr2:11203717-11203717|G1_R3__08211,chr2:11203842-11203842|G1_R3__07098	group1
AT2G25690	AT2G25690.3	FLZ11	protein_coding	0	0	0	2	0	0	2	chr2:10940303-10940303|G1_R3__05503,chr2:10940290-10940290|G1_R2__05643	group1
AT2G25350	AT2G25350.3	NA	protein_coding	0	0	0	2	0	0	2	chr2:10800816-10800816|G1_R3__04439,chr2:10800820-10800820|G1_R2__05462	group1
AT2G24790	AT2G24790.1	COL3	protein_coding	0	0	2	0	0	0	2	chr2:10567040-10567040|G1_R1__04605,chr2:10567519-10567519|G1_R1__02015	group1
AT2G24765	AT2G24765.1	ARF3	protein_coding	0	1	0	0	2	1	2	chr2:10564520-10564520|G1_R2__08987,chr2:10562796-10562796|G1_R1__07010	group1
AT2G24681	AT2G24681.1	REM11	protein_coding	0	0	2	0	0	0	2	chr2:10497751-10497751|G1_R3__09999,chr2:10498061-10498061|G1_R3__09412	group1
AT2G24540	AT2G24540.1	AFR	protein_coding	1	0	1	0	0	0	1	chr2:10426026-10426026|G1_R2__09590,chr2:10426671-10426671|G1_R1__06185	group1
AT2G24350	AT2G24350.2	NA	protein_coding	0	0	2	0	5	0	2	chr2:10364216-10364216|G1_R3__09713,chr2:10364212-10364212|G1_R1__05598	group1
AT2G24260	AT2G24260.1	BHLH66	protein_coding	0	0	2	0	1	0	2	chr2:10319826-10319826|G1_R1__06699,chr2:10320001-10320001|G1_R1__05882	group1
AT2G24240	AT2G24240.1	NA	protein_coding	0	0	0	2	2	0	2	chr2:10312199-10312199|G1_R3__07513,chr2:10312203-10312203|G1_R1__05704	group1
AT2G24230	AT2G24230.1	NA	protein_coding	0	0	2	0	1	0	2	chr2:10302007-10302007|G1_R3__10389,chr2:10304149-10304149|G1_R3__09871	group1
AT2G24220	AT2G24220.2	ATPUP5	protein_coding	0	0	2	0	3	0	2	chr2:10300810-10300810|G1_R3__08053,chr2:10301002-10301002|G1_R3__09469	group1
AT1G03860	AT1G03860.1	PHB2	protein_coding	0	0	0	2	2	0	2	chr1:979490-979490|G1_R3__00651,chr1:979484-979484|G1_R2__00741	group1
AT1G27910	AT1G27910.1	PUB45	protein_coding	0	0	0	2	2	0	2	chr1:9720832-9720832|G1_R3__00716,chr1:9720810-9720810|G1_R2__01757	group1
AT1G27770	AT1G27770.3	ACA1	protein_coding	0	0	0	2	2	0	2	chr1:9671786-9671786|G1_R3__01441,chr1:9671790-9671790|G1_R2__02706	group1
AT1G27580	AT1G27580.1	NA	protein_coding	0	0	2	0	2	0	2	chr1:9589959-9589959|G1_R3__01988,chr1:9589958-9589958|G1_R2__02484	group1
AT1G27450	AT1G27450.1	APT1	protein_coding	0	0	1	1	1	0	2	chr1:9533878-9533878|G1_R2__01816,chr1:9532656-9532656|G1_R1__01796	group1
AT1G26880	AT1G26880.1	RPL34A	protein_coding	0	0	0	2	2	0	2	chr1:9315603-9315603|G1_R3__03464,chr1:9315598-9315598|G1_R2__02716	group1
AT1G26580	AT1G26580.1	NA	protein_coding	0	0	0	2	0	0	2	chr1:9187469-9187469|G1_R3__01489,chr1:9187461-9187461|G1_R1__00338	group1
AT1G25370	AT1G25370.1	NA	protein_coding	0	0	0	2	0	0	2	chr1:8897815-8897815|G1_R3__02949,chr1:8897823-8897823|G1_R2__03081	group1
AT1G03550	AT1G03550.1	SCAMP2	protein_coding	1	1	0	0	0	0	1	chr1:887856-887856|G1_R3__03036,chr1:888467-888467|G1_R2__01616	group1
AT1G25250	AT1G25250.2	AtIDD16	protein_coding	0	0	1	1	1	0	2	chr1:8851082-8851082|G1_R3__03344,chr1:8851565-8851565|G1_R2__01209	group1
AT1G24706	AT1G24706.4	THO2	protein_coding	0	0	2	0	0	0	2	chr1:8755203-8755203|G1_R3__02334,chr1:8755210-8755210|G1_R2__01769	group1
AT1G03495	AT1G03495.1	NA	protein_coding	0	2	0	0	0	0	2	chr1:873283-873283|G1_R3__03444,chr1:873284-873284|G1_R2__03759	group1
AT1G24148	AT1G24148.1	NA	protein_coding	0	0	0	2	2	0	2	chr1:8545436-8545436|G1_R3__02505,chr1:8545483-8545483|G1_R2__02879	group1
AT1G24040	AT1G24040.1	NA	protein_coding	0	0	0	0	0	2	2	chr1:8505532-8505532|G1_R3__03421,chr1:8505538-8505538|G1_R2__03102	group1
AT1G23950	AT1G23950.2	NA	protein_coding	0	0	0	2	2	0	2	chr1:8469645-8469645|G1_R3__03485,chr1:8469640-8469640|G1_R2__02387	group1
AT1G23490	AT1G23490.1	ARF2-A	protein_coding	0	0	0	2	1	0	2	chr1:8338722-8338722|G1_R3__03000,chr1:8338472-8338472|G1_R2__00936	group1
AT1G23480	AT1G23480.1	CSLA3	protein_coding	2	0	0	0	0	0	0	chr1:8331900-8331900|G1_R3__03064,chr1:8332145-8332145|G1_R3__02006	group1
AT1G23340	AT1G23340.2	NA	protein_coding	0	0	2	0	2	0	2	chr1:8284207-8284207|G1_R3__03275,chr1:8286396-8286396|G1_R3__02686	group1
AT1G23140	AT1G23140.1	CAR8	protein_coding	0	0	0	2	2	0	2	chr1:8202326-8202326|G1_R2__01226,chr1:8202323-8202323|G1_R1__01893	group1
AT1G22880	AT1G22880.1	CEL5	protein_coding	0	2	0	0	0	0	2	chr1:8095616-8095616|G1_R3__02730,chr1:8095598-8095598|G1_R2__01836	group1
AT1G22510	AT1G22510.2	NA	protein_coding	0	0	1	1	1	0	2	chr1:7950993-7950993|G1_R3__01985,chr1:7952527-7952527|G1_R2__03911	group1
AT1G22280	AT1G22280.3	PAPP2C	protein_coding	0	0	0	2	2	0	2	chr1:7875691-7875691|G1_R3__00786,chr1:7875690-7875690|G1_R1__00905	group1
AT1G22180	AT1G22180.3	NA	protein_coding	0	0	0	2	2	0	2	chr1:7828405-7828405|G1_R3__02026,chr1:7828386-7828386|G1_R2__02384	group1
AT1G21651	AT1G21651.1	NA	protein_coding	0	0	0	2	3	0	2	chr1:7601013-7601013|G1_R3__02351,chr1:7601012-7601012|G1_R1__00609	group1
AT1G21410	AT1G21410.1	SKP2A	protein_coding	0	1	0	1	1	0	2	chr1:7497216-7497216|G1_R1__00901,chr1:7499406-7499406|G1_R1__01027	group1
AT1G20870	AT1G20870.1	IDM3	protein_coding	0	0	1	1	2	0	2	chr1:7259289-7259289|G1_R3__02625,chr1:7259253-7259253|G1_R2__03171	group1
AT1G03055	AT1G03055.1	D27	protein_coding	0	0	0	2	1	0	2	chr1:710076-710076|G1_R3__01649,chr1:710060-710060|G1_R2__02660	group1
AT1G20410	AT1G20410.1	NA	protein_coding	0	0	0	2	2	0	2	chr1:7078970-7078970|G1_R3__02911,chr1:7078969-7078969|G1_R2__03142	group1
AT1G03030	AT1G03030.1	NA	protein_coding	0	0	0	2	1	0	2	chr1:703794-703794|G1_R3__02497,chr1:703755-703755|G1_R2__03117	group1
AT1G19860	AT1G19860.1	NA	protein_coding	0	0	1	1	2	0	2	chr1:6891698-6891698|G1_R3__02012,chr1:6891537-6891537|G1_R2__02361	group1
AT1G19800	AT1G19800.1	TGD1	protein_coding	0	0	0	2	2	0	2	chr1:6847969-6847969|G1_R3__01035,chr1:6847996-6847996|G1_R2__01823	group1
AT1G19150	AT1G19150.1	LHCA6	protein_coding	0	0	0	2	2	0	2	chr1:6613911-6613911|G1_R3__00781,chr1:6613909-6613909|G1_R2__03204	group1
AT1G18773	AT1G18773.2	NA	protein_coding	0	0	0	2	0	0	2	chr1:6475842-6475842|G1_R3__02884,chr1:6475836-6475836|G1_R2__03785	group1
AT1G18390	AT1G18390.1	NA	protein_coding	0	0	0	2	2	0	2	chr1:6329975-6329975|G1_R3__02565,chr1:6329976-6329976|G1_R2__01763	group1
AT1G17700	AT1G17700.1	PRA1F1	protein_coding	0	0	2	0	0	0	2	chr1:6089591-6089591|G1_R2__03718,chr1:6089656-6089656|G1_R1__01630	group1
AT1G17600	AT1G17600.1	NA	protein_coding	0	0	2	0	3	0	2	chr1:6053190-6053190|G1_R3__02706,chr1:6053618-6053618|G1_R3__03307	group1
AT1G17200	AT1G17200.1	NA	protein_coding	0	0	2	0	1	0	2	chr1:5878502-5878502|G1_R2__03925,chr1:5879854-5879854|G1_R1__00606	group1
AT1G02670	AT1G02670.2	NA	protein_coding	0	0	0	2	2	0	2	chr1:580380-580380|G1_R3__00579,chr1:580382-580382|G1_R2__00653	group1
AT1G16750	AT1G16750.1	NA	protein_coding	0	0	0	2	2	0	2	chr1:5729152-5729152|G1_R3__00779,chr1:5729183-5729183|G1_R1__01025	group1
AT1G16720	AT1G16720.2	HCF173	protein_coding	0	2	0	0	2	0	2	chr1:5722956-5722956|G1_R3__02328,chr1:5722955-5722955|G1_R1__01418	group1
AT1G16630	AT1G16630.1	NA	protein_coding	0	0	2	0	0	0	2	chr1:5682887-5682887|G1_R3__02344,chr1:5683821-5683821|G1_R3__02350	group1
AT1G16430	AT1G16430.1	MED22A	protein_coding	0	0	0	2	2	0	2	chr1:5615455-5615455|G1_R3__01487,chr1:5615428-5615428|G1_R2__03263	group1
AT1G15970	AT1G15970.1	NA	protein_coding	0	0	0	2	1	0	2	chr1:5486340-5486340|G1_R3__02345,chr1:5486501-5486501|G1_R2__00927	group1
AT1G15390	AT1G15390.1	PDF1A	protein_coding	0	0	0	2	2	0	2	chr1:5295670-5295670|G1_R2__01742,chr1:5295640-5295640|G1_R1__00884	group1
AT1G15310	AT1G15310.1	SRP-54A	protein_coding	0	0	2	0	2	0	2	chr1:5269205-5269205|G1_R3__01019,chr1:5269208-5269208|G1_R2__01225	group1
AT1G15140	AT1G15140.1	NA	protein_coding	0	0	1	1	1	0	2	chr1:5210321-5210321|G1_R2__00946,chr1:5212028-5212028|G1_R1__00216	group1
AT1G14810	AT1G14810.1	NA	protein_coding	0	0	1	1	0	0	2	chr1:5102659-5102659|G1_R2__00845,chr1:5102692-5102692|G1_R1__00181	group1
AT1G14685	AT1G14685.1	BPC2	protein_coding	0	0	0	2	2	0	2	chr1:5044035-5044035|G1_R3__03113,chr1:5044031-5044031|G1_R2__03504	group1
AT1G14670	AT1G14670.1	TMN2	protein_coding	0	0	0	2	2	0	2	chr1:5040388-5040388|G1_R2__01791,chr1:5040260-5040260|G1_R1__01276	group1
AT1G14380	AT1G14380.3	IQD28	protein_coding	0	0	0	2	2	0	2	chr1:4918206-4918206|G1_R3__00953,chr1:4918176-4918176|G1_R2__02244	group1
AT1G14360	AT1G14360.1	UTR3	protein_coding	0	0	1	1	1	0	2	chr1:4911292-4911292|G1_R2__01185,chr1:4912488-4912488|G1_R2__03889	group1
AT1G13950	AT1G13950.1	ELF5A-1	protein_coding	0	0	0	2	2	0	2	chr1:4774779-4774779|G1_R3__03037,chr1:4774729-4774729|G1_R2__03584	group1
AT1G13630	AT1G13630.3	NA	protein_coding	0	0	0	2	0	0	2	chr1:4669534-4669534|G1_R3__01642,chr1:4669516-4669516|G1_R2__01923	group1
AT1G13440	AT1G13440.1	GAPC2	protein_coding	0	0	0	2	0	0	2	chr1:4608200-4608200|G1_R3__03438,chr1:4608210-4608210|G1_R2__03503	group1
AT1G13270	AT1G13270.1	MAP1B	protein_coding	0	0	2	0	2	0	2	chr1:4547136-4547136|G1_R3__03397,chr1:4547142-4547142|G1_R2__01664	group1
AT1G12150	AT1G12150.2	NA	protein_coding	0	0	2	0	1	0	2	chr1:4123688-4123688|G1_R3__03136,chr1:4124986-4124986|G1_R3__03329	group1
AT1G11800	AT1G11800.1	NA	protein_coding	0	0	1	1	2	0	2	chr1:3985376-3985376|G1_R3__03258,chr1:3985543-3985543|G1_R2__01624	group1
AT1G11750	AT1G11750.1	CLPP6	protein_coding	0	0	0	2	2	0	2	chr1:3969691-3969691|G1_R3__03442,chr1:3969655-3969655|G1_R2__03021	group1
AT1G11630	AT1G11630.1	NA	protein_coding	0	0	0	2	2	0	2	chr1:3912969-3912969|G1_R3__01407,chr1:3912977-3912977|G1_R2__01711	group1
AT1G11410	AT1G11410.2	NA	protein_coding	0	0	0	2	2	0	2	chr1:3844349-3844349|G1_R3__02637,chr1:3844348-3844348|G1_R2__03393	group1
AT1G11380	AT1G11380.1	NA	protein_coding	0	0	0	2	2	0	2	chr1:3834101-3834101|G1_R3__00496,chr1:3834117-3834117|G1_R2__00573	group1
AT1G10700	AT1G10700.2	PRS3	protein_coding	0	0	0	2	0	0	2	chr1:3556334-3556334|G1_R3__01333,chr1:3556343-3556343|G1_R2__01588	group1
AT1G10600	AT1G10600.2	AMSH2	protein_coding	0	0	0	2	0	0	2	chr1:3505371-3505371|G1_R3__00682,chr1:3505372-3505372|G1_R2__02872	group1
AT1G02000	AT1G02000.1	GAE2	protein_coding	0	0	1	1	1	0	2	chr1:346054-346054|G1_R3__02998,chr1:347371-347371|G1_R3__01916	group1
AT1G09750	AT1G09750.1	AED3	protein_coding	0	0	2	0	0	0	2	chr1:3157661-3157661|G1_R1__00675,chr1:3157789-3157789|G1_R1__01039	group1
AT1G09645	AT1G09645.1	NA	protein_coding	0	0	0	2	2	0	2	chr1:3124438-3124438|G1_R3__01386,chr1:3124444-3124444|G1_R2__02291	group1
AT1G09630	AT1G09630.1	RABA2A	protein_coding	0	0	0	2	2	0	2	chr1:3118257-3118257|G1_R3__00960,chr1:3118252-3118252|G1_R2__01636	group1
AT1G09620	AT1G09620.1	NA	protein_coding	1	0	0	1	1	0	1	chr1:3116846-3116846|G1_R3__03135,chr1:3112908-3112908|G1_R2__01736	group1
AT1G80790	AT1G80790.2	FDM5	protein_coding	0	0	0	2	0	0	2	chr1:30363327-30363327|G1_R3__01047,chr1:30363329-30363329|G1_R2__02504	group1
AT1G80720	AT1G80720.2	NA	protein_coding	0	0	0	2	2	0	2	chr1:30337449-30337449|G1_R3__01051,chr1:30337450-30337450|G1_R2__02010	group1
AT1G80550	AT1G80550.1	NA	protein_coding	0	0	0	2	0	0	2	chr1:30285033-30285033|G1_R3__00004,chr1:30285032-30285032|G1_R2__00972	group1
AT1G80170	AT1G80170.1	NA	protein_coding	0	0	1	1	2	0	2	chr1:30153657-30153657|G1_R3__02826,chr1:30153637-30153637|G1_R2__00970	group1
AT1G09300	AT1G09300.2	ICP55	protein_coding	0	0	2	0	4	0	2	chr1:3008096-3008096|G1_R3__00605,chr1:3008059-3008059|G1_R2__02861	group1
AT1G79820	AT1G79820.4	SGB1	protein_coding	0	0	0	2	4	0	2	chr1:30022513-30022513|G1_R3__02047,chr1:30022506-30022506|G1_R1__01648	group1
AT1G79780	AT1G79780.1	NA	protein_coding	0	0	0	0	3	2	2	chr1:30016421-30016421|G1_R3__02147,chr1:30016413-30016413|G1_R2__01258	group1
AT1G78550	AT1G78550.1	NA	protein_coding	0	0	2	0	2	0	2	chr1:29545138-29545138|G1_R3__01273,chr1:29545127-29545127|G1_R2__02610	group1
AT1G78050	AT1G78050.1	PGM	protein_coding	0	0	0	2	2	0	2	chr1:29349701-29349701|G1_R3__01615,chr1:29349676-29349676|G1_R2__02198	group1
AT1G77260	AT1G77260.1	NA	protein_coding	0	0	0	2	2	0	2	chr1:29023871-29023871|G1_R3__01868,chr1:29023864-29023864|G1_R2__03048	group1
AT1G77180	AT1G77180.1	SKIP	protein_coding	0	0	0	2	2	0	2	chr1:28999654-28999654|G1_R3__00915,chr1:28999679-28999679|G1_R2__03097	group1
AT1G09000	AT1G09000.1	ANP1	protein_coding	0	0	0	2	2	0	2	chr1:2895109-2895109|G1_R3__01388,chr1:2895113-2895113|G1_R2__01691	group1
AT1G76300	AT1G76300.1	SMD3A	protein_coding	0	0	0	2	2	0	2	chr1:28627192-28627192|G1_R3__00921,chr1:28627195-28627195|G1_R2__00460	group1
AT1G76160	AT1G76160.1	sks5	protein_coding	0	0	0	2	2	0	2	chr1:28578036-28578036|G1_R3__00388,chr1:28578030-28578030|G1_R2__02916	group1
AT1G75900	AT1G75900.1	EXL3	protein_coding	2	0	0	0	0	0	0	chr1:28498691-28498691|G1_R3__02777,chr1:28498039-28498039|G1_R2__01524	group1
AT1G75810	AT1G75810.1	NA	protein_coding	0	0	0	2	2	0	2	chr1:28462262-28462262|G1_R3__02464,chr1:28462253-28462253|G1_R2__01506	group1
AT1G08830	AT1G08830.1	CSD1	protein_coding	0	0	0	2	2	0	2	chr1:2829171-2829171|G1_R3__00631,chr1:2829172-2829172|G1_R2__00713	group1
AT1G08800	AT1G08800.1	MYOB1	protein_coding	0	0	0	2	0	0	2	chr1:2813199-2813199|G1_R3__02742,chr1:2813243-2813243|G1_R2__01182	group1
AT1G74320	AT1G74320.1	NA	protein_coding	0	0	0	2	2	0	2	chr1:27943011-27943011|G1_R3__02916,chr1:27943029-27943029|G1_R2__01537	group1
AT1G73820	AT1G73820.1	NA	protein_coding	0	0	0	2	2	0	2	chr1:27755647-27755647|G1_R3__02089,chr1:27755645-27755645|G1_R2__02163	group1
AT1G73600	AT1G73600.2	NA	protein_coding	0	0	2	0	0	0	2	chr1:27672748-27672748|G1_R1__01863,chr1:27672865-27672865|G1_R1__01646	group1
AT1G73370	AT1G73370.1	SUS6	protein_coding	0	0	0	2	2	0	2	chr1:27584480-27584480|G1_R3__02597,chr1:27584482-27584482|G1_R2__03634	group1
AT1G73240	AT1G73240.1	NA	protein_coding	0	0	1	1	1	0	2	chr1:27544479-27544479|G1_R3__00369,chr1:27542364-27542364|G1_R2__01485	group1
AT1G73170	AT1G73170.4	NA	protein_coding	0	0	0	2	2	0	2	chr1:27511716-27511716|G1_R3__01262,chr1:27511714-27511714|G1_R2__01505	group1
AT1G72040	AT1G72040.1	NA	protein_coding	0	0	0	2	1	0	2	chr1:27111976-27111976|G1_R2__02223,chr1:27112111-27112111|G1_R2__03926	group1
AT1G71940	AT1G71940.2	NA	protein_coding	0	0	2	0	2	0	2	chr1:27079658-27079658|G1_R2__03213,chr1:27079969-27079969|G1_R2__02642	group1
AT1G71870	AT1G71870.1	DTX54	protein_coding	0	1	1	0	1	0	2	chr1:27035039-27035039|G1_R3__02925,chr1:27032460-27032460|G1_R2__03717	group1
AT1G71230	AT1G71230.1	CSN5B	protein_coding	0	0	0	2	2	0	2	chr1:26854310-26854310|G1_R3__02841,chr1:26854329-26854329|G1_R2__02160	group1
AT1G70810	AT1G70810.1	CAR7	protein_coding	0	0	0	2	2	0	2	chr1:26705147-26705147|G1_R3__01238,chr1:26705149-26705149|G1_R2__01481	group1
AT1G70690	AT1G70690.1	CRRSP2	protein_coding	0	0	1	1	1	0	2	chr1:26653540-26653540|G1_R3__00478,chr1:26652196-26652196|G1_R1__01112	group1
AT1G70620	AT1G70620.4	NA	protein_coding	0	0	1	1	0	0	2	chr1:26630928-26630928|G1_R2__03157,chr1:26628153-26628153|G1_R1__01757	group1
AT1G70610	AT1G70610.1	ABCB26	protein_coding	0	0	0	2	2	0	2	chr1:26626415-26626415|G1_R3__01258,chr1:26626413-26626413|G1_R2__01901	group1
AT1G70590	AT1G70590.1	NA	protein_coding	0	0	0	2	2	0	2	chr1:26620240-26620240|G1_R3__03122,chr1:26620249-26620249|G1_R2__00549	group1
AT1G70510	AT1G70510.2	KNAT2	protein_coding	0	0	1	1	2	0	2	chr1:26582127-26582127|G1_R2__03771,chr1:26582218-26582218|G1_R2__03814	group1
AT1G70210	AT1G70210.1	CYCD1-1	protein_coding	0	1	0	1	1	0	2	chr1:26439934-26439934|G1_R3__03380,chr1:26442024-26442024|G1_R3__01233	group1
AT1G69790	AT1G69790.1	PBL18	protein_coding	0	0	1	1	1	0	2	chr1:26267412-26267412|G1_R2__03461,chr1:26268903-26268903|G1_R2__02452	group1
AT1G08320	AT1G08320.2	TGA9	protein_coding	0	0	0	2	2	0	2	chr1:2622101-2622101|G1_R3__00504,chr1:2622096-2622096|G1_R2__01924	group1
AT1G69280	AT1G69280.1	NA	protein_coding	0	1	1	0	0	0	2	chr1:26045754-26045754|G1_R2__03528,chr1:26047162-26047162|G1_R2__03664	group1
AT1G69250	AT1G69250.1	NA	protein_coding	0	0	1	1	1	0	2	chr1:26034693-26034693|G1_R2__03587,chr1:26035306-26035306|G1_R2__01488	group1
AT1G68937	AT1G68937.1	NA	protein_coding	0	0	0	0	2	2	2	chr1:25926076-25926076|G1_R3__02617,chr1:25926109-25926109|G1_R2__03458	group1
AT1G68650	AT1G68650.1	NA	protein_coding	0	0	0	2	2	0	2	chr1:25777733-25777733|G1_R3__01276,chr1:25777732-25777732|G1_R2__01521	group1
AT1G68370	AT1G68370.1	ATJ15	protein_coding	0	1	0	1	0	0	2	chr1:25631820-25631820|G1_R2__00487,chr1:25634697-25634697|G1_R2__03922	group1
AT1G67920	AT1G67920.1	NA	protein_coding	0	0	0	2	2	0	2	chr1:25474132-25474132|G1_R3__01317,chr1:25474134-25474134|G1_R2__00556	group1
AT1G67690	AT1G67690.1	NA	protein_coding	0	0	0	2	2	0	2	chr1:25373816-25373816|G1_R3__00940,chr1:25373813-25373813|G1_R2__02216	group1
AT1G67630	AT1G67630.1	POLA2	protein_coding	0	0	0	2	2	0	2	chr1:25344507-25344507|G1_R3__01234,chr1:25344488-25344488|G1_R2__03238	group1
AT1G67600	AT1G67600.1	NA	protein_coding	0	0	0	2	1	0	2	chr1:25336519-25336519|G1_R3__00931,chr1:25336500-25336500|G1_R2__02617	group1
AT1G67360	AT1G67360.2	NA	protein_coding	0	0	0	2	2	0	2	chr1:25236909-25236909|G1_R3__02097,chr1:25236914-25236914|G1_R1__00133	group1
AT1G67190	AT1G67190.2	NA	protein_coding	0	0	1	1	2	0	2	chr1:25134322-25134322|G1_R3__03443,chr1:25134305-25134305|G1_R2__03910	group1
AT1G66070	AT1G66070.2	NA	protein_coding	0	0	0	2	2	0	2	chr1:24596138-24596138|G1_R3__00267,chr1:24596110-24596110|G1_R2__01423	group1
AT1G66050	AT1G66050.1	ORTH5	protein_coding	0	0	1	1	1	0	2	chr1:24592024-24592024|G1_R2__03836,chr1:24592678-24592678|G1_R2__02566	group1
AT1G65950	AT1G65950.2	NA	protein_coding	0	0	0	2	0	0	2	chr1:24546852-24546852|G1_R3__01200,chr1:24546834-24546834|G1_R2__01885	group1
AT1G65920	AT1G65920.2	NA	protein_coding	0	0	2	0	0	0	2	chr1:24525704-24525704|G1_R3__02729,chr1:24528276-24528276|G1_R3__00251	group1
AT1G65700	AT1G65700.3	NA	protein_coding	0	0	0	2	2	0	2	chr1:24434327-24434327|G1_R2__02127,chr1:24434435-24434435|G1_R2__01064	group1
AT1G07900	AT1G07900.1	LBD1	protein_coding	0	0	2	0	0	0	2	chr1:2442823-2442823|G1_R3__03303,chr1:2442828-2442828|G1_R2__00594	group1
AT1G65410	AT1G65410.1	TGD3	protein_coding	0	0	0	2	2	0	2	chr1:24297426-24297426|G1_R3__00231,chr1:24297429-24297429|G1_R2__00264	group1
AT1G65070	AT1G65070.2	NA	protein_coding	0	0	0	2	2	0	2	chr1:24173022-24173022|G1_R3__02449,chr1:24173019-24173019|G1_R2__02577	group1
AT1G65020	AT1G65020.1	NA	protein_coding	0	0	0	2	2	0	2	chr1:24154519-24154519|G1_R3__01803,chr1:24154518-24154518|G1_R2__02826	group1
AT1G64960	AT1G64960.2	NA	protein_coding	0	0	2	0	2	0	2	chr1:24130081-24130081|G1_R3__00203,chr1:24134007-24134007|G1_R2__02565	group1
AT1G07770	AT1G07770.1	RPS15AF	protein_coding	0	0	1	1	2	0	2	chr1:2408320-2408320|G1_R2__01734,chr1:2408442-2408442|G1_R2__00785	group1
AT1G07745	AT1G07745.2	RAD51D	protein_coding	0	0	2	0	3	0	2	chr1:2400968-2400968|G1_R2__02988,chr1:2401208-2401208|G1_R2__03023	group1
AT1G64600	AT1G64600.1	NA	protein_coding	0	0	0	2	2	0	2	chr1:23998643-23998643|G1_R3__02815,chr1:23998647-23998647|G1_R2__01386	group1
AT1G07725	AT1G07725.1	ATEXO70H6	protein_coding	2	0	0	0	0	0	0	chr1:2397289-2397289|G1_R3__01352,chr1:2397295-2397295|G1_R2__01635	group1
AT1G64440	AT1G64440.1	UGE4	protein_coding	0	0	0	2	2	0	2	chr1:23939653-23939653|G1_R3__01195,chr1:23939678-23939678|G1_R2__02120	group1
AT1G64180	AT1G64180.1	NA	protein_coding	0	1	1	0	0	0	2	chr1:23821633-23821633|G1_R3__01790,chr1:23821843-23821843|G1_R3__02662	group1
AT1G07670	AT1G07670.1	ECA4	protein_coding	0	0	0	2	2	0	2	chr1:2370141-2370141|G1_R3__00625,chr1:2370196-2370196|G1_R2__01687	group1
AT1G63680	AT1G63680.1	ATMURE	protein_coding	0	0	0	2	0	0	2	chr1:23617728-23617728|G1_R3__02793,chr1:23617714-23617714|G1_R2__03295	group1
AT1G62640	AT1G62640.2	KAS III	protein_coding	0	0	0	2	2	0	2	chr1:23194890-23194890|G1_R3__02936,chr1:23194912-23194912|G1_R2__03341	group1
AT1G62310	AT1G62310.1	NA	protein_coding	0	0	1	1	0	0	2	chr1:23034544-23034544|G1_R2__01400,chr1:23036756-23036756|G1_R1__01588	group1
AT1G61850	AT1G61850.1	NA	protein_coding	0	0	0	2	0	0	2	chr1:22862234-22862234|G1_R3__00903,chr1:22862240-22862240|G1_R2__00319	group1
AT1G61490	AT1G61490.1	NA	protein_coding	0	0	2	0	1	0	2	chr1:22686216-22686216|G1_R3__03169,chr1:22685166-22685166|G1_R2__01456	group1
AT1G61370	AT1G61370.2	NA	protein_coding	0	0	2	0	2	0	2	chr1:22642187-22642187|G1_R3__02374,chr1:22642184-22642184|G1_R2__02108	group1
AT1G60810	AT1G60810.2	ACLA-2	protein_coding	0	0	1	1	1	0	2	chr1:22388640-22388640|G1_R3__03476,chr1:22390201-22390201|G1_R3__03082	group1
AT1G60560	AT1G60560.1	NA	protein_coding	0	0	0	2	1	0	2	chr1:22308601-22308601|G1_R3__02677,chr1:22308582-22308582|G1_R2__03367	group1
AT1G60550	AT1G60550.1	MENB	protein_coding	0	0	0	2	2	0	2	chr1:22305890-22305890|G1_R3__01808,chr1:22305867-22305867|G1_R2__01437	group1
AT1G07130	AT1G07130.1	STN1	protein_coding	0	0	0	2	2	0	2	chr1:2188574-2188574|G1_R3__01943,chr1:2188579-2188579|G1_R2__02277	group1
AT1G59560	AT1G59560.1	SPL1	protein_coding	0	0	0	2	2	0	2	chr1:21883643-21883643|G1_R3__02802,chr1:21883712-21883712|G1_R2__02585	group1
AT1G59359	AT1G59359.1	RPS2B	protein_coding	0	0	0	2	2	0	2	chr1:21842438-21842438|G1_R2__00285,chr1:21842454-21842454|G1_R1__01756	group1
AT1G58983	AT1G58983.1	RPS2B	protein_coding	0	0	0	2	2	0	2	chr1:21806180-21806180|G1_R2__00248,chr1:21806196-21806196|G1_R1__01721	group1
AT1G56520	AT1G56520.1	NA	protein_coding	0	0	0	2	0	0	2	chr1:21174823-21174823|G1_R3__02980,chr1:21174835-21174835|G1_R2__03601	group1
AT1G06890	AT1G06890.1	UXT3	protein_coding	0	0	1	1	0	0	2	chr1:2111691-2111691|G1_R2__01719,chr1:2111758-2111758|G1_R1__00685	group1
AT1G56300	AT1G56300.1	NA	protein_coding	0	1	0	1	1	0	2	chr1:21078953-21078953|G1_R2__02581,chr1:21080259-21080259|G1_R1__01838	group1
AT1G56260	AT1G56260.1	TEN1	protein_coding	0	0	0	2	2	0	2	chr1:21064509-21064509|G1_R3__00315,chr1:21064495-21064495|G1_R2__01464	group1
AT1G56210	AT1G56210.1	HIPP35	protein_coding	0	1	1	0	0	0	2	chr1:21035700-21035700|G1_R3__02694,chr1:21035816-21035816|G1_R3__02829	group1
AT1G56170	AT1G56170.1	NFYC2	protein_coding	2	0	0	0	0	0	0	chr1:21023643-21023643|G1_R3__02446,chr1:21023667-21023667|G1_R2__00290	group1
AT1G56120	AT1G56120.2	NA	protein_coding	0	0	0	2	3	0	2	chr1:20987283-20987283|G1_R3__02689,chr1:20987284-20987284|G1_R2__00254	group1
AT1G55870	AT1G55870.1	PARN	protein_coding	0	0	2	0	2	0	2	chr1:20898308-20898308|G1_R3__02670,chr1:20898339-20898339|G1_R2__01074	group1
AT1G55370	AT1G55370.2	NDF5	protein_coding	0	0	0	2	0	0	2	chr1:20676283-20676283|G1_R3__02695,chr1:20676290-20676290|G1_R2__02817	group1
AT1G54960	AT1G54960.1	ANP2	protein_coding	0	0	0	2	2	0	2	chr1:20503730-20503730|G1_R3__00906,chr1:20503698-20503698|G1_R2__00325	group1
AT1G54680	AT1G54680.1	NA	protein_coding	0	0	2	0	3	0	2	chr1:20414421-20414421|G1_R3__03168,chr1:20414417-20414417|G1_R2__03735	group1
AT1G54440	AT1G54440.4	NA	protein_coding	0	0	0	2	0	0	2	chr1:20328165-20328165|G1_R3__03062,chr1:20328185-20328185|G1_R2__03544	group1
AT1G54440	AT1G54440.3	NA	protein_coding	0	0	1	1	2	0	2	chr1:20327829-20327829|G1_R2__02910,chr1:20327947-20327947|G1_R2__00210	group1
AT1G54210	AT1G54210.2	ATG12A	protein_coding	0	0	0	2	0	0	2	chr1:20242382-20242382|G1_R3__00290,chr1:20242395-20242395|G1_R2__01072	group1
AT1G54110	AT1G54110.1	NA	protein_coding	0	0	0	2	2	0	2	chr1:20201638-20201638|G1_R3__02725,chr1:20201643-20201643|G1_R2__01053	group1
AT1G54100	AT1G54100.2	ALDH7B4	protein_coding	0	0	1	1	2	0	2	chr1:20195384-20195384|G1_R2__02443,chr1:20195441-20195441|G1_R1__00307	group1
AT1G53645	AT1G53645.1	NA	protein_coding	0	0	0	2	2	0	2	chr1:20026257-20026257|G1_R2__02574,chr1:20026275-20026275|G1_R1__01352	group1
AT1G53400	AT1G53400.1	NA	protein_coding	0	0	0	2	2	0	2	chr1:19926557-19926557|G1_R3__00100,chr1:19926554-19926554|G1_R2__02028	group1
AT1G53350	AT1G53350.1	RPP8L2	protein_coding	0	0	1	1	1	0	2	chr1:19905285-19905285|G1_R3__00855,chr1:19906974-19906974|G1_R2__03651	group1
AT1G06490	AT1G06490.2	CALS7	protein_coding	0	0	0	2	2	0	2	chr1:1989207-1989207|G1_R3__00576,chr1:1989156-1989156|G1_R2__02261	group1
AT1G52590	AT1G52590.1	NA	protein_coding	0	0	0	2	2	0	2	chr1:19589191-19589191|G1_R3__00039,chr1:19589187-19589187|G1_R1__01233	group1
AT1G50710	AT1G50710.1	2004-08-01	protein_coding	0	0	0	2	2	0	2	chr1:18784682-18784682|G1_R3__02693,chr1:18784669-18784669|G1_R2__02055	group1
AT1G49840	AT1G49840.1	NA	protein_coding	0	0	0	2	2	0	2	chr1:18454341-18454341|G1_R3__03152,chr1:18454182-18454182|G1_R2__03604	group1
AT1G06060	AT1G06060.1	NA	protein_coding	0	1	0	1	0	0	2	chr1:1833045-1833045|G1_R2__02972,chr1:1834807-1834807|G1_R2__03382	group1
AT1G49430	AT1G49430.1	LACS2	protein_coding	0	1	0	1	1	0	2	chr1:18291137-18291137|G1_R3__02983,chr1:18295742-18295742|G1_R2__01291	group1
AT1G49050	AT1G49050.1	APCB1	protein_coding	0	0	0	2	2	0	2	chr1:18153273-18153273|G1_R3__02423,chr1:18153260-18153260|G1_R2__01321	group1
AT1G48520	AT1G48520.2	GATB	protein_coding	0	0	0	2	0	0	2	chr1:17942665-17942665|G1_R3__01535,chr1:17942713-17942713|G1_R2__00986	group1
AT1G47720	AT1G47720.1	OSB1	protein_coding	0	0	2	0	2	0	2	chr1:17561565-17561565|G1_R3__01728,chr1:17561530-17561530|G1_R2__02418	group1
AT1G47710	AT1G47710.2	NA	protein_coding	0	0	1	1	1	0	2	chr1:17558358-17558358|G1_R3__01719,chr1:17560151-17560151|G1_R2__00999	group1
AT1G05810	AT1G05810.2	ARA	protein_coding	0	0	2	0	2	0	2	chr1:1749345-1749345|G1_R3__02312,chr1:1749346-1749346|G1_R2__02299	group1
AT1G47250	AT1G47250.1	PAF2	protein_coding	0	0	0	2	1	0	2	chr1:17321028-17321028|G1_R3__00097,chr1:17321101-17321101|G1_R2__02412	group1
AT1G47200	AT1G47200.1	WPP2	protein_coding	0	0	0	2	2	0	2	chr1:17298123-17298123|G1_R3__00054,chr1:17298122-17298122|G1_R2__02033	group1
AT1G47128	AT1G47128.1	RD21A	protein_coding	0	0	0	2	2	0	2	chr1:17282965-17282965|G1_R2__01308,chr1:17283009-17283009|G1_R1__00399	group1
AT1G45248	AT1G45248.2	NA	protein_coding	0	0	0	2	2	0	2	chr1:17163078-17163078|G1_R3__01712,chr1:17163073-17163073|G1_R2__01272	group1
AT1G44910	AT1G44910.1	PRP40A	protein_coding	0	0	2	0	0	0	2	chr1:16982738-16982738|G1_R3__00027,chr1:16982745-16982745|G1_R2__02019	group1
AT1G44760	AT1G44760.1	NA	protein_coding	0	0	0	2	2	0	2	chr1:16896810-16896810|G1_R3__03448,chr1:16896826-16896826|G1_R2__03930	group1
AT1G44750	AT1G44750.3	PUP11	protein_coding	0	0	0	2	2	0	2	chr1:16895287-16895287|G1_R3__01737,chr1:16895309-16895309|G1_R2__01295	group1
AT1G43680	AT1G43680.1	NA	protein_coding	2	0	0	0	0	0	0	chr1:16471443-16471443|G1_R3__03277,chr1:16471669-16471669|G1_R3__03281	group1
AT1G05000	AT1G05000.1	NA	protein_coding	0	0	0	2	2	0	2	chr1:1428577-1428577|G1_R3__00540,chr1:1428564-1428564|G1_R2__02652	group1
AT1G04950	AT1G04950.1	TAF6	protein_coding	0	0	0	2	0	0	2	chr1:1403320-1403320|G1_R3__01379,chr1:1403259-1403259|G1_R2__02283	group1
AT1G01350	AT1G01350.1	NA	protein_coding	0	0	0	2	2	0	2	chr1:138070-138070|G1_R3__01358,chr1:138005-138005|G1_R2__01648	group1
AT1G04660	AT1G04660.1	NA	protein_coding	0	0	2	0	1	0	2	chr1:1300785-1300785|G1_R3__02964,chr1:1300966-1300966|G1_R3__03160	group1
AT1G35350	AT1G35350.1	PHO1-H8	protein_coding	0	0	0	2	2	0	2	chr1:12981153-12981153|G1_R3__00187,chr1:12981155-12981155|G1_R2__00197	group1
AT1G35340	AT1G35340.4	NA	protein_coding	0	0	0	2	2	0	2	chr1:12979854-12979854|G1_R3__00176,chr1:12979853-12979853|G1_R2__00186	group1
AT1G35290	AT1G35290.1	ALT1	protein_coding	0	0	0	2	2	0	2	chr1:12947711-12947711|G1_R3__02067,chr1:12947693-12947693|G1_R2__01373	group1
AT1G04630	AT1G04630.1	MEE4	protein_coding	0	0	0	2	2	0	2	chr1:1289890-1289890|G1_R3__01658,chr1:1289888-1289888|G1_R2__01699	group1
AT1G34420	AT1G34420.1	NA	protein_coding	0	0	0	2	2	0	2	chr1:12587684-12587684|G1_R3__02068,chr1:12587686-12587686|G1_R2__00191	group1
AT1G34270	AT1G34270.1	NA	protein_coding	0	0	2	0	0	0	2	chr1:12494266-12494266|G1_R3__02912,chr1:12494406-12494406|G1_R3__02062	group1
AT1G34260	AT1G34260.2	FAB1D	protein_coding	0	0	0	2	0	0	2	chr1:12492088-12492088|G1_R3__00872,chr1:12492089-12492089|G1_R2__01337	group1
AT1G33170	AT1G33170.1	NA	protein_coding	0	0	0	2	2	0	2	chr1:12030480-12030480|G1_R3__01560,chr1:12030499-12030499|G1_R2__01375	group1
AT1G04340	AT1G04340.1	NA	protein_coding	0	0	0	2	2	0	2	chr1:1163229-1163229|G1_R2__01735,chr1:1163250-1163250|G1_R1__01550	group1
AT1G31360	AT1G31360.3	RECQL2	protein_coding	0	0	2	0	1	0	2	chr1:11236426-11236426|G1_R3__02439,chr1:11237324-11237324|G1_R3__01548	group1
AT1G31335	AT1G31335.1	NA	protein_coding	0	1	1	0	1	0	2	chr1:11217124-11217124|G1_R3__03081,chr1:11217401-11217401|G1_R3__02995	group1
AT1G31330	AT1G31330.1	PSAF	protein_coding	0	0	1	1	1	0	2	chr1:11214953-11214953|G1_R1__00286,chr1:11215876-11215876|G1_R1__00046	group1
AT1G30520	AT1G30520.1	AAE14	protein_coding	0	0	0	2	2	0	2	chr1:10813622-10813622|G1_R3__01551,chr1:10813573-10813573|G1_R2__01860	group1
AT1G30230	AT1G30230.2	NA	protein_coding	0	0	2	0	0	0	2	chr1:10640581-10640581|G1_R2__00142,chr1:10640577-10640577|G1_R1__00992	group1
AT1G29900	AT1G29900.1	CARB	protein_coding	0	0	1	1	2	0	2	chr1:10471980-10471980|G1_R2__01366,chr1:10471968-10471968|G1_R1__01490	group1
AT1G29800	AT1G29800.1	NA	protein_coding	0	0	0	2	2	0	2	chr1:10435259-10435259|G1_R2__02059,chr1:10435368-10435368|G1_R1__01212	group1
AT1G29550	AT1G29550.1	EIF4E3	protein_coding	0	0	0	2	2	0	2	chr1:10332271-10332271|G1_R3__00883,chr1:10332269-10332269|G1_R2__01866	group1
AT1G29465	AT1G29465.1	NA	protein_coding	0	0	1	1	2	0	2	chr1:10309725-10309725|G1_R3__02066,chr1:10309753-10309753|G1_R2__00189	group1
AT1G29220	AT1G29220.1	NA	protein_coding	0	0	2	0	0	0	2	chr1:10211108-10211108|G1_R3__03255,chr1:10211101-10211101|G1_R2__03395	group1
AT1G03970	AT1G03970.1	GBF4	protein_coding	0	0	0	2	2	0	2	chr1:1019208-1019208|G1_R3__01917,chr1:1019209-1019209|G1_R2__00618	group1
AT1G28765	AT1G28765.2	NA	protein_coding	0	0	1	1	1	0	2	chr1:10105128-10105128|G1_R2__02549,chr1:10105377-10105377|G1_R2__03512	group1
AT1G28510	AT1G28510.1	NA	protein_coding	0	0	0	2	1	0	2	chr1:10026082-10026082|G1_R3__03367,chr1:10026200-10026200|G1_R2__03388	group1
AT5G27430	AT5G27430.1	NA	protein_coding	0	0	0	2	2	0	2	chr5:9689283-9689283|G1_R2__18782,chr5:9689282-9689282|G1_R1__16506_G1_R3__23358	group1
AT5G03690	AT5G03690.1	FBA4	protein_coding	0	1	0	1	1	0	2	chr5:964983-964983|G1_R3__23946,chr5:963238-963238|G1_R2__19993_G1_R3__21744	group1
AT5G26940	AT5G26940.4	DPD1	protein_coding	0	0	1	1	2	0	2	chr5:9482629-9482629|G1_R3__22162,chr5:9482705-9482705|G1_R2__20354_G1_R3__21861	group1
AT5G03560	AT5G03560.1	NA	protein_coding	0	0	0	2	2	0	2	chr5:900558-900558|G1_R2__20816_G1_R3__21965,chr5:900566-900566|G1_R1__16791	group1
AT5G25757	AT5G25757.1	NA	protein_coding	0	0	0	2	2	0	2	chr5:8965466-8965466|G1_R2__20890,chr5:8965465-8965465|G1_R1__16015_G1_R3__22638	group1
AT5G24314	AT5G24314.2	PTAC7	protein_coding	0	0	0	2	2	0	2	chr5:8279130-8279130|G1_R2__19720,chr5:8279112-8279112|G1_R1__16964_G1_R3__21327	group1
AT5G24270	AT5G24270.3	CBL4	protein_coding	0	0	0	2	2	0	2	chr5:8238755-8238755|G1_R3__21864,chr5:8238754-8238754|G1_R1__17122_G1_R2__20591	group1
AT5G23900	AT5G23900.1	RPL13D	protein_coding	0	0	0	2	2	0	2	chr5:8064065-8064065|G1_R3__22637,chr5:8064066-8064066|G1_R1__16013_G1_R2__18700	group1
AT5G03300	AT5G03300.2	ADK2	protein_coding	0	0	0	2	2	0	2	chr5:799046-799046|G1_R2__19250_G1_R3__21738,chr5:799044-799044|G1_R1__16592	group1
AT5G22440	AT5G22440.1	RPL10AC	protein_coding	0	0	0	2	2	0	2	chr5:7435222-7435222|G1_R2__19436_G1_R3__21393,chr5:7435217-7435217|G1_R1__17150	group1
AT5G22330	AT5G22330.1	RIN1	protein_coding	0	0	2	0	2	0	2	chr5:7391047-7391047|G1_R2__20423,chr5:7391065-7391065|G1_R1__16681_G1_R3__22189	group1
AT5G21160	AT5G21160.1	NA	protein_coding	0	0	0	2	2	0	2	chr5:7199020-7199020|G1_R2__20907,chr5:7199076-7199076|G1_R1__16961_G1_R3__22901	group1
AT5G20180	AT5G20180.3	NA	protein_coding	0	0	0	2	2	0	2	chr5:6811990-6811990|G1_R3__21860,chr5:6811992-6811992|G1_R1__16837_G1_R2__21008	group1
AT5G19910	AT5G19910.1	MED31	protein_coding	0	0	1	1	2	0	2	chr5:6731661-6731661|G1_R3__22168,chr5:6731308-6731308|G1_R2__20590_G1_R3__22165	group1
AT5G19860	AT5G19860.1	NA	protein_coding	0	0	0	2	2	0	2	chr5:6714356-6714356|G1_R2__20360,chr5:6714355-6714355|G1_R1__16359_G1_R3__21863	group1
AT5G19855	AT5G19855.2	RBCX2	protein_coding	0	0	0	2	0	0	2	chr5:6712082-6712082|G1_R2__20584_G1_R3__23225,chr5:6712085-6712085|G1_R1__16354	group1
AT5G19151	AT5G19151.1	NA	protein_coding	0	0	2	0	1	0	2	chr5:6428716-6428716|G1_R3__23024,chr5:6429527-6429527|G1_R2__19744_G1_R3__22137	group1
AT5G18650	AT5G18650.1	MIEL1	protein_coding	0	0	0	2	0	0	2	chr5:6220589-6220589|G1_R2__19423_G1_R3__22673,chr5:6220577-6220577|G1_R1__17285	group1
AT5G01020	AT5G01020.1	PBL8	protein_coding	0	0	0	2	2	0	2	chr5:6219-6219|G1_R2__20783_G1_R3__21658,chr5:6233-6233|G1_R1__16161	group1
AT5G18540	AT5G18540.2	NA	protein_coding	0	0	0	2	1	0	2	chr5:6155902-6155902|G1_R2__21391,chr5:6156105-6156105|G1_R2__18904_G1_R3__21386	group1
AT5G02610	AT5G02610.1	NA	protein_coding	0	0	0	2	2	0	2	chr5:588638-588638|G1_R2__20010,chr5:588643-588643|G1_R1__16699_G1_R3__21958	group1
AT5G02530	AT5G02530.1	ALY2	protein_coding	0	0	0	2	2	0	2	chr5:564208-564208|G1_R2__20474_G1_R3__22816,chr5:564184-564184|G1_R1__16751	group1
AT5G16610	AT5G16610.2	NA	protein_coding	0	0	0	2	1	0	2	chr5:5444821-5444821|G1_R3__23302,chr5:5445034-5445034|G1_R2__20289_G1_R3__22652	group1
AT5G15490	AT5G15490.1	UGD3	protein_coding	0	0	0	2	2	0	2	chr5:5027802-5027802|G1_R2__20112_G1_R3__22169,chr5:5027805-5027805|G1_R1__17023	group1
AT5G15200	AT5G15200.1	RPS9B	protein_coding	0	0	0	2	2	0	2	chr5:4935062-4935062|G1_R2__19107,chr5:4935068-4935068|G1_R1__16529_G1_R3__22302	group1
AT5G14680	AT5G14680.1	NA	protein_coding	0	0	0	2	2	0	2	chr5:4731553-4731553|G1_R2__20150,chr5:4731554-4731554|G1_R1__16568_G1_R3__23288	group1
AT5G02290	AT5G02290.1	PBL11	protein_coding	0	0	0	2	0	0	2	chr5:470324-470324|G1_R2__19231,chr5:470327-470327|G1_R1__16187_G1_R3__21725	group1
AT5G13470	AT5G13470.1	NA	protein_coding	0	0	0	2	2	0	2	chr5:4319765-4319765|G1_R2__19969_G1_R3__21719,chr5:4319738-4319738|G1_R1__17194	group1
AT5G11760	AT5G11760.1	NA	protein_coding	0	0	1	1	2	0	2	chr5:3790326-3790326|G1_R2__21099_G1_R3__23446,chr5:3790299-3790299|G1_R1__17322	group1
AT5G11380	AT5G11380.2	DXPS3	protein_coding	0	0	0	2	0	0	2	chr5:3633398-3633398|G1_R2__21027_G1_R3__22353,chr5:3633396-3633396|G1_R1__15917	group1
AT5G11040	AT5G11040.1	TRS120	protein_coding	0	0	0	2	2	0	2	chr5:3500801-3500801|G1_R2__19499_G1_R3__22341,chr5:3500803-3500803|G1_R1__16851	group1
AT5G11010	AT5G11010.2	NA	protein_coding	0	0	0	2	0	0	2	chr5:3486096-3486096|G1_R3__21740,chr5:3486144-3486144|G1_R1__16435_G1_R2__20147	group1
AT5G10480	AT5G10480.2	PAS2	protein_coding	0	0	0	2	2	0	2	chr5:3297936-3297936|G1_R3__22309,chr5:3297935-3297935|G1_R1__16157_G1_R2__19486	group1
AT5G10350	AT5G10350.1	PABN3	protein_coding	0	0	0	2	2	0	2	chr5:3255568-3255568|G1_R2__20945,chr5:3255566-3255566|G1_R1__17273_G1_R3__22347	group1
AT5G63640	AT5G63640.1	TOL5	protein_coding	0	0	0	2	2	0	2	chr5:25481382-25481382|G1_R2__19324_G1_R3__22393,chr5:25481381-25481381|G1_R1__16315	group1
AT5G07840	AT5G07840.1	PIA1	protein_coding	0	1	0	1	0	0	2	chr5:2506752-2506752|G1_R2__20818_G1_R3__22865,chr5:2508235-2508235|G1_R1__16806	group1
AT5G62270	AT5G62270.2	NA	protein_coding	0	0	0	2	2	0	2	chr5:25014517-25014517|G1_R3__22026,chr5:25014655-25014655|G1_R2__18552_G1_R3__24185	group1
AT5G59150	AT5G59150.1	RABA2D	protein_coding	0	0	0	2	2	0	2	chr5:23878290-23878290|G1_R2__20742_G1_R3__21544,chr5:23878284-23878284|G1_R1__16562	group1
AT5G58230	AT5G58230.1	MSI1	protein_coding	0	0	0	2	2	0	2	chr5:23558076-23558076|G1_R2__18748_G1_R3__21469,chr5:23558083-23558083|G1_R1__16094	group1
AT5G57940	AT5G57940.2	CNGC5	protein_coding	0	0	0	2	2	0	2	chr5:23460474-23460474|G1_R2__18767_G1_R3__22211,chr5:23460465-23460465|G1_R1__16469	group1
AT5G57345	AT5G57345.1	NA	protein_coding	0	0	0	2	2	0	2	chr5:23229521-23229521|G1_R2__18730_G1_R3__21461,chr5:23229523-23229523|G1_R1__16088	group1
AT5G57300	AT5G57300.1	COQ5	protein_coding	0	0	0	2	2	0	2	chr5:23208665-23208665|G1_R2__20400,chr5:23208595-23208595|G1_R2__19836_G1_R3__23542	group1
AT5G57150	AT5G57150.1	NA	protein_coding	0	0	0	2	2	0	2	chr5:23155020-23155020|G1_R2__20348_G1_R3__22748,chr5:23155043-23155043|G1_R1__16120	group1
AT5G56660	AT5G56660.1	ILL2	protein_coding	0	0	0	2	1	0	2	chr5:22935300-22935300|G1_R2__18745_G1_R3__24166,chr5:22935028-22935028|G1_R1__16690	group1
AT5G06960	AT5G06960.1	TGA5	protein_coding	0	0	0	2	2	0	2	chr5:2157408-2157408|G1_R2__20498,chr5:2157545-2157545|G1_R2__20500_G1_R3__21723	group1
AT5G53150	AT5G53150.2	NA	protein_coding	0	0	0	2	0	0	2	chr5:21557507-21557507|G1_R2__21307,chr5:21557405-21557405|G1_R2__21059_G1_R3__22197	group1
AT5G52560	AT5G52560.1	USP	protein_coding	0	1	0	1	1	0	2	chr5:21330837-21330837|G1_R3__23415,chr5:21334608-21334608|G1_R2__20328_G1_R3__21501	group1
AT5G52370	AT5G52370.1	NA	protein_coding	0	0	0	2	2	0	2	chr5:21260394-21260394|G1_R2__19860_G1_R3__22277,chr5:21260395-21260395|G1_R1__16726	group1
AT5G51940	AT5G51940.1	NRPB6A	protein_coding	0	0	0	2	2	0	2	chr5:21105875-21105875|G1_R3__23162,chr5:21105874-21105874|G1_R1__16116_G1_R2__18865	group1
AT5G51620	AT5G51620.1	NA	protein_coding	0	0	0	2	3	0	2	chr5:20968177-20968177|G1_R3__22201,chr5:20968175-20968175|G1_R1__16717_G1_R2__20692	group1
AT5G50870	AT5G50870.1	UBC27	protein_coding	0	0	0	2	2	0	2	chr5:20699518-20699518|G1_R2__20922_G1_R3__22756,chr5:20699515-20699515|G1_R1__16254	group1
AT5G49810	AT5G49810.1	MMT1	protein_coding	0	0	0	2	2	0	2	chr5:20246173-20246173|G1_R2__20266,chr5:20246170-20246170|G1_R1__16245_G1_R3__21451	group1
AT5G49460	AT5G49460.1	ACLB-2	protein_coding	0	0	1	1	2	0	2	chr5:20058222-20058222|G1_R2__20916,chr5:20058183-20058183|G1_R1__16618_G1_R3__23254	group1
AT5G48760	AT5G48760.1	RPL13AD	protein_coding	1	0	0	1	1	0	1	chr5:19772899-19772899|G1_R2__21740,chr5:19771219-19771219|G1_R2__18595_G1_R3__21199	group1
AT5G06390	AT5G06390.1	FLA17	protein_coding	0	0	0	2	0	0	2	chr5:1955386-1955386|G1_R2__19141_G1_R3__23173,chr5:1955420-1955420|G1_R1__16989	group1
AT5G47970	AT5G47970.1	NA	protein_coding	0	0	0	2	2	0	2	chr5:19425686-19425686|G1_R3__22597,chr5:19425685-19425685|G1_R1__15653_G1_R2__20877	group1
AT5G01470	AT5G01470.4	NA	protein_coding	0	0	0	2	0	0	2	chr5:192614-192614|G1_R2__20507_G1_R3__23177,chr5:192613-192613|G1_R1__16434	group1
AT5G05930	AT5G05930.1	ATGC1	protein_coding	0	0	0	2	0	0	2	chr5:1780050-1780050|G1_R2__19219_G1_R3__22836,chr5:1780052-1780052|G1_R1__16181	group1
AT5G43270	AT5G43270.1	SPL2	protein_coding	0	0	0	2	2	0	2	chr5:17360480-17360480|G1_R2__20985,chr5:17360521-17360521|G1_R1__15651_G1_R3__21180	group1
AT5G42940	AT5G42940.1	RHG1A	protein_coding	0	0	0	2	2	0	2	chr5:17216514-17216514|G1_R3__21207,chr5:17216502-17216502|G1_R1__16572_G1_R2__18605	group1
AT5G42370	AT5G42370.2	NA	protein_coding	0	0	1	1	1	0	2	chr5:16941350-16941350|G1_R3__23928,chr5:16939265-16939265|G1_R2__20220_G1_R3__22068	group1
AT5G42190	AT5G42190.1	SKP1B	protein_coding	0	0	0	2	2	0	2	chr5:16854390-16854390|G1_R2__19604_G1_R3__22051,chr5:16854399-16854399|G1_R1__16546	group1
AT5G39600	AT5G39600.1	NA	protein_coding	0	0	0	2	2	0	2	chr5:15854014-15854014|G1_R2__18581_G1_R3__22046,chr5:15854015-15854015|G1_R1__16495	group1
AT5G05200	AT5G05200.1	NA	protein_coding	0	0	0	2	2	0	2	chr5:1544157-1544157|G1_R2__19115,chr5:1544169-1544169|G1_R1__15896_G1_R3__21636	group1
AT5G04850	AT5G04850.1	VPS60.2	protein_coding	0	0	0	2	2	0	2	chr5:1408146-1408146|G1_R2__19514_G1_R3__22862,chr5:1408148-1408148|G1_R1__15923	group1
AT5G35750	AT5G35750.1	AHK2	protein_coding	0	0	0	2	0	0	2	chr5:13911489-13911489|G1_R2__18455,chr5:13911487-13911487|G1_R1__15938_G1_R3__21974	group1
AT5G04170	AT5G04170.1	CML50	protein_coding	0	0	0	2	2	0	2	chr5:1147626-1147626|G1_R2__19070,chr5:1147607-1147607|G1_R1__16406_G1_R3__22943	group1
AT4G16520	AT4G16520.1	ATG8F	protein_coding	0	0	0	2	2	0	2	chr4:9306826-9306826|G1_R2__16465_G1_R3__19360,chr4:9306828-9306828|G1_R1__15095	group1
AT4G15920	AT4G15920.1	SWEET17	protein_coding	0	0	0	2	2	0	2	chr4:9030609-9030609|G1_R2__17912_G1_R3__19819,chr4:9030627-9030627|G1_R1__14753	group1
AT4G14500	AT4G14500.1	NA	protein_coding	0	0	0	2	3	0	2	chr4:8337342-8337342|G1_R2__17728_G1_R3__19329,chr4:8337323-8337323|G1_R1__15121	group1
AT4G13520	AT4G13520.1	SMAP1	protein_coding	0	0	0	2	2	0	2	chr4:7864694-7864694|G1_R2__17110_G1_R3__19879,chr4:7864664-7864664|G1_R1__14803	group1
AT4G01690	AT4G01690.1	PPOX1	protein_coding	0	0	0	2	2	0	2	chr4:732348-732348|G1_R2__17831_G1_R3__19798,chr4:732314-732314|G1_R1__14522	group1
AT4G11220	AT4G11220.1	RTNLB2	protein_coding	0	0	0	2	2	0	2	chr4:6838051-6838051|G1_R2__17710,chr4:6838030-6838030|G1_R1__14765_G1_R3__19677	group1
AT4G10120	AT4G10120.1	SPS4	protein_coding	0	0	1	1	2	0	2	chr4:6319770-6319770|G1_R3__19850,chr4:6319786-6319786|G1_R1__14552_G1_R2__16408	group1
AT4G01480	AT4G01480.1	PPA5	protein_coding	0	0	0	2	2	0	2	chr4:627927-627927|G1_R2__16310_G1_R3__20172,chr4:627917-627917|G1_R1__14995	group1
AT4G10040	AT4G10040.1	CYTC-2	protein_coding	0	0	0	2	2	0	2	chr4:6278392-6278392|G1_R3__19254,chr4:6278428-6278428|G1_R1__15246_G1_R2__16339	group1
AT4G10030	AT4G10030.1	NA	protein_coding	0	0	0	2	2	0	2	chr4:6270458-6270458|G1_R2__16861,chr4:6270461-6270461|G1_R1__14781_G1_R3__19849	group1
AT4G09670	AT4G09670.1	NA	protein_coding	0	0	0	2	2	0	2	chr4:6107280-6107280|G1_R2__16414_G1_R3__19317,chr4:6107275-6107275|G1_R1__14785	group1
AT4G01370	AT4G01370.1	MPK4	protein_coding	0	0	0	2	2	0	2	chr4:569003-569003|G1_R2__16287,chr4:568997-568997|G1_R1__15447_G1_R3__19667	group1
AT4G08320	AT4G08320.1	TPR8	protein_coding	0	0	0	2	2	0	2	chr4:5255046-5255046|G1_R2__16410_G1_R3__19854,chr4:5255009-5255009|G1_R1__15232	group1
AT4G07410	AT4G07410.1	PCN	protein_coding	0	0	0	2	1	0	2	chr4:4201408-4201408|G1_R2__16321_G1_R3__19217,chr4:4201392-4201392|G1_R1__15000	group1
AT4G04850	AT4G04850.2	KEA3	protein_coding	0	0	2	0	2	0	2	chr4:2457465-2457465|G1_R2__17454_G1_R3__20652,chr4:2457459-2457459|G1_R1__14530	group1
AT4G04800	AT4G04800.1	MSRB3	protein_coding	0	0	0	2	2	0	2	chr4:2441062-2441062|G1_R2__17897_G1_R3__20189,chr4:2441038-2441038|G1_R1__14752	group1
AT4G00500	AT4G00500.2	NA	protein_coding	0	0	1	1	2	0	2	chr4:225207-225207|G1_R2__17803_G1_R3__19669,chr4:225225-225225|G1_R1__15110	group1
AT4G00430	AT4G00430.1	PIP1.4	protein_coding	0	0	0	2	2	0	2	chr4:186020-186020|G1_R2__17445,chr4:186001-186001|G1_R1__14527_G1_R3__20338	group1
AT4G39900	AT4G39900.1	NA	protein_coding	0	0	0	2	2	0	2	chr4:18508462-18508462|G1_R2__16885_G1_R3__20096,chr4:18508455-18508455|G1_R1__14690	group1
AT4G39710	AT4G39710.1	PNSL4	protein_coding	0	0	0	2	0	0	2	chr4:18427122-18427122|G1_R2__17656,chr4:18427185-18427185|G1_R1__14824_G1_R3__20099	group1
AT4G38930	AT4G38930.2	NA	protein_coding	0	0	0	2	0	0	2	chr4:18151677-18151677|G1_R3__19435,chr4:18151670-18151670|G1_R1__14840_G1_R2__16609	group1
AT4G37910	AT4G37910.1	HSP70-9	protein_coding	0	0	0	2	0	0	2	chr4:17825251-17825251|G1_R2__16634_G1_R3__19448,chr4:17825256-17825256|G1_R1__14843	group1
AT4G37200	AT4G37200.1	HCF164	protein_coding	0	0	0	2	2	0	2	chr4:17509783-17509783|G1_R2__16548,chr4:17509784-17509784|G1_R1__14953_G1_R3__19404	group1
AT4G37080	AT4G37080.4	NA	protein_coding	0	0	0	2	0	0	2	chr4:17476737-17476737|G1_R2__17153_G1_R3__20450,chr4:17476722-17476722|G1_R1__14952	group1
AT4G34730	AT4G34730.1	NA	protein_coding	0	0	0	2	0	0	2	chr4:16569647-16569647|G1_R2__17904_G1_R3__20274,chr4:16569582-16569582|G1_R1__14968	group1
AT4G34360	AT4G34360.1	NA	protein_coding	0	0	1	1	2	0	2	chr4:16433647-16433647|G1_R2__16877,chr4:16433819-16433819|G1_R2__16878_G1_R3__19458	group1
AT4G34265	AT4G34265.1	NA	protein_coding	0	0	0	2	0	0	2	chr4:16403646-16403646|G1_R2__17534_G1_R3__19480,chr4:16403622-16403622|G1_R1__14702	group1
AT4G34090	AT4G34090.1	NA	protein_coding	0	0	2	0	2	0	2	chr4:16328078-16328078|G1_R2__16503_G1_R3__19386,chr4:16328094-16328094|G1_R1__15156	group1
AT4G33910	AT4G33910.1	P4H9	protein_coding	0	0	0	2	2	0	2	chr4:16256862-16256862|G1_R2__17543_G1_R3__20265,chr4:16256896-16256896|G1_R1__15495	group1
AT4G33440	AT4G33440.1	NA	protein_coding	0	0	2	0	0	0	2	chr4:16093938-16093938|G1_R3__19949,chr4:16093809-16093809|G1_R2__17172_G1_R3__20683	group1
AT4G33360	AT4G33360.1	FLDH	protein_coding	0	0	0	2	4	0	2	chr4:16067899-16067899|G1_R2__16547_G1_R3__19403,chr4:16067913-16067913|G1_R1__15126	group1
AT4G33150	AT4G33150.2	NA	protein_coding	0	0	0	2	2	0	2	chr4:15985325-15985325|G1_R2__16534_G1_R3__19399,chr4:15985326-15985326|G1_R1__14822	group1
AT4G32360	AT4G32360.1	MFDR	protein_coding	0	0	0	2	2	0	2	chr4:15624730-15624730|G1_R3__19397,chr4:15624755-15624755|G1_R1__15035_G1_R2__17901	group1
AT4G31600	AT4G31600.1	UTR7	protein_coding	0	0	0	2	1	0	2	chr4:15314945-15314945|G1_R2__16893,chr4:15315143-15315143|G1_R2__17870_G1_R3__19416	group1
AT4G31170	AT4G31170.1	NA	protein_coding	0	0	0	2	2	0	2	chr4:15153312-15153312|G1_R2__16608_G1_R3__20639,chr4:15153339-15153339|G1_R1__15558	group1
AT4G30920	AT4G30920.1	LAP2	protein_coding	0	0	1	1	1	0	2	chr4:15046550-15046550|G1_R2__16599_G1_R3__20658,chr4:15049183-15049183|G1_R1__15369	group1
AT4G30710	AT4G30710.1	2008-08-01	protein_coding	0	0	0	2	1	0	2	chr4:14965406-14965406|G1_R2__17579,chr4:14965281-14965281|G1_R2__18053_G1_R3__20938	group1
AT4G30690	AT4G30690.1	IF3-4	protein_coding	0	0	0	2	2	0	2	chr4:14962397-14962397|G1_R2__17298,chr4:14962396-14962396|G1_R1__15148_G1_R3__19637	group1
AT4G28400	AT4G28400.1	NA	protein_coding	0	0	0	2	2	0	2	chr4:14050248-14050248|G1_R2__17585_G1_R3__20383,chr4:14050243-14050243|G1_R1__15343	group1
AT4G28190	AT4G28190.1	ULT1	protein_coding	0	1	0	1	1	0	2	chr4:13985604-13985604|G1_R3__20974,chr4:13987119-13987119|G1_R2__17245_G1_R3__19986	group1
AT4G28025	AT4G28025.1	NA	protein_coding	0	0	0	2	2	0	2	chr4:13935736-13935736|G1_R2__16682_G1_R3__19548,chr4:13935777-13935777|G1_R1__14616	group1
AT4G26690	AT4G26690.1	GDPDL3	protein_coding	0	0	0	2	2	0	2	chr4:13456755-13456755|G1_R2__17798_G1_R3__19649,chr4:13456729-13456729|G1_R1__14659	group1
AT4G26400	AT4G26400.1	NA	protein_coding	0	0	0	2	2	0	2	chr4:13344930-13344930|G1_R2__16675_G1_R3__20132,chr4:13344931-13344931|G1_R1__15263	group1
AT4G26370	AT4G26370.1	NA	protein_coding	0	0	0	2	1	0	2	chr4:13333938-13333938|G1_R3__19583,chr4:13333876-13333876|G1_R1__14633_G1_R2__16733	group1
AT4G26230	AT4G26230.1	RPL31B	protein_coding	0	0	1	1	2	0	2	chr4:13286565-13286565|G1_R2__16956,chr4:13286543-13286543|G1_R1__15144_G1_R3__19608	group1
AT4G00300	AT4G00300.1	NA	protein_coding	0	0	0	2	2	0	2	chr4:130242-130242|G1_R2__17911_G1_R3__19242,chr4:130203-130203|G1_R1__14751	group1
AT4G24990	AT4G24990.2	MUB3	protein_coding	0	0	0	2	2	0	2	chr4:12849782-12849782|G1_R3__20034,chr4:12849781-12849781|G1_R1__14922_G1_R2__17416	group1
AT4G23850	AT4G23850.1	LACS4	protein_coding	0	0	0	2	2	0	2	chr4:12403637-12403637|G1_R2__16772_G1_R3__19618,chr4:12403636-12403636|G1_R1__14649	group1
AT4G20980	AT4G20980.1	TIF3D1	protein_coding	0	0	0	2	0	0	2	chr4:11219191-11219191|G1_R2__17677_G1_R3__19991,chr4:11219180-11219180|G1_R1__15362	group1
AT4G20800	AT4G20800.1	NA	protein_coding	2	0	0	0	0	0	0	chr4:11138961-11138961|G1_R3__20821,chr4:11139317-11139317|G1_R2__16954_G1_R3__19999	group1
AT4G19160	AT4G19160.1	NA	protein_coding	0	0	0	2	2	0	2	chr4:10480043-10480043|G1_R2__17991,chr4:10480014-10480014|G1_R1__15103_G1_R3__20643	group1
AT4G18810	AT4G18810.1	NA	protein_coding	0	0	0	2	2	0	2	chr4:10322563-10322563|G1_R2__16768,chr4:10322564-10322564|G1_R1__15083_G1_R3__19749	group1
AT4G18160	AT4G18160.1	TPK3	protein_coding	0	0	0	2	2	0	2	chr4:10057577-10057577|G1_R2__17681_G1_R3__20310,chr4:10057575-10057575|G1_R1__15329	group1
AT4G18130	AT4G18130.1	PHYE	protein_coding	0	0	0	2	2	0	2	chr4:10042149-10042149|G1_R2__17775_G1_R3__19744,chr4:10042150-10042150|G1_R1__15076	group1
AT3G26700	AT3G26700.4	NA	protein_coding	0	0	0	2	1	0	2	chr3:9812434-9812434|G1_R3__17853,chr3:9812614-9812614|G1_R2__10157_G1_R3__12977	group1
AT3G26440	AT3G26440.3	NA	protein_coding	0	0	0	2	1	0	2	chr3:9679721-9679721|G1_R2__12047_G1_R3__12966,chr3:9679703-9679703|G1_R1__11724	group1
AT3G26370	AT3G26370.2	PAGR	protein_coding	0	0	0	2	2	0	2	chr3:9659751-9659751|G1_R3__12425,chr3:9659745-9659745|G1_R1__10011_G1_R2__11757	group1
AT3G21830	AT3G21830.1	ASK8	protein_coding	2	0	0	0	0	0	0	chr3:7694662-7694662|G1_R3__11276,chr3:7694661-7694661|G1_R1__08831_G1_R2__10110	group1
AT3G21650	AT3G21650.2	B'ZETA	protein_coding	0	0	0	2	2	0	2	chr3:7621643-7621643|G1_R2__10004,chr3:7621642-7621642|G1_R1__09617_G1_R3__13326	group1
AT3G21510	AT3G21510.1	AHP1	protein_coding	0	0	0	2	2	0	2	chr3:7578287-7578287|G1_R2__12477,chr3:7578303-7578303|G1_R1__08715_G1_R3__12415	group1
AT3G21350	AT3G21350.1	MED6	protein_coding	0	0	0	2	0	0	2	chr3:7518678-7518678|G1_R2__11186_G1_R3__13410,chr3:7518643-7518643|G1_R1__09411	group1
AT3G21230	AT3G21230.3	4CL4	protein_coding	0	0	0	2	0	0	2	chr3:7448198-7448198|G1_R2__10092_G1_R3__13379,chr3:7448202-7448202|G1_R1__07868	group1
AT3G01210	AT3G01210.1	NA	protein_coding	0	0	0	2	2	0	2	chr3:73237-73237|G1_R3__14965,chr3:73226-73226|G1_R1__14068_G1_R2__13714	group1
AT3G20820	AT3G20820.1	NA	protein_coding	0	0	2	0	0	0	2	chr3:7281296-7281296|G1_R1__08816,chr3:7280993-7280993|G1_R1__08276_G1_R3__11198	group1
AT3G19810	AT3G19810.1	NA	protein_coding	0	0	2	0	1	0	2	chr3:6877843-6877843|G1_R2__12544_G1_R3__13396,chr3:6878757-6878757|G1_R1__12091	group1
AT3G03020	AT3G03020.1	NA	protein_coding	0	0	0	2	0	0	2	chr3:681855-681855|G1_R2__11340_G1_R3__11607,chr3:681823-681823|G1_R1__10646	group1
AT3G18960	AT3G18960.1	NA	protein_coding	0	0	2	0	0	0	2	chr3:6543524-6543524|G1_R3__13938,chr3:6543522-6543522|G1_R1__10410_G1_R2__11119	group1
AT3G17626	AT3G17626.1	NA	protein_coding	0	0	0	2	2	0	2	chr3:6028544-6028544|G1_R2__12239,chr3:6028532-6028532|G1_R1__11050_G1_R3__12500	group1
AT3G01170	AT3G01170.2	NA	protein_coding	0	0	0	2	0	0	2	chr3:58861-58861|G1_R2__10399,chr3:58858-58858|G1_R1__08010_G1_R3__13069	group1
AT3G17160	AT3G17160.1	NA	protein_coding	0	0	0	2	2	0	2	chr3:5852943-5852943|G1_R2__11484,chr3:5852948-5852948|G1_R1__13904_G1_R3__13337	group1
AT3G02690	AT3G02690.1	NA	protein_coding	0	0	0	2	2	0	2	chr3:581569-581569|G1_R3__13526,chr3:581581-581581|G1_R1__10530_G1_R2__11893	group1
AT3G16190	AT3G16190.1	NA	protein_coding	0	0	0	2	2	0	2	chr3:5489803-5489803|G1_R2__12246,chr3:5489789-5489789|G1_R1__07352_G1_R3__12527	group1
AT3G14660	AT3G14660.3	CYP72A13	protein_coding	0	0	0	2	0	0	2	chr3:4926922-4926922|G1_R2__11358_G1_R3__11634,chr3:4926918-4926918|G1_R1__07616	group1
AT3G12400	AT3G12400.1	ELC	protein_coding	0	0	0	2	2	0	2	chr3:3944435-3944435|G1_R2__10441_G1_R3__14369,chr3:3944437-3944437|G1_R1__07972	group1
AT3G12270	AT3G12270.1	PRMT3	protein_coding	0	0	1	1	1	0	2	chr3:3910934-3910934|G1_R3__18891,chr3:3913153-3913153|G1_R2__11566_G1_R3__11678	group1
AT3G11960	AT3G11960.1	NA	protein_coding	0	0	0	2	0	0	2	chr3:3793198-3793198|G1_R3__14607,chr3:3793196-3793196|G1_R1__10415_G1_R2__12286	group1
AT3G11500	AT3G11500.2	NA	protein_coding	0	0	0	2	0	0	2	chr3:3621555-3621555|G1_R2__10230,chr3:3621543-3621543|G1_R1__07983_G1_R3__12555	group1
AT3G10490	AT3G10490.1	ANAC052	protein_coding	0	0	0	2	1	0	2	chr3:3270694-3270694|G1_R2__12513,chr3:3270693-3270693|G1_R1__08375_G1_R3__12716	group1
AT3G09090	AT3G09090.3	DEX1	protein_coding	0	0	2	0	2	0	2	chr3:2782876-2782876|G1_R3__12069,chr3:2782877-2782877|G1_R1__07474_G1_R2__12676	group1
AT3G08890	AT3G08890.2	NA	protein_coding	0	0	0	2	0	0	2	chr3:2708703-2708703|G1_R2__11282_G1_R3__12627,chr3:2708705-2708705|G1_R1__09330	group1
AT3G07650	AT3G07650.1	COL9	protein_coding	0	0	0	2	0	0	2	chr3:2444309-2444309|G1_R2__10776,chr3:2444260-2444260|G1_R1__09832_G1_R3__12587	group1
AT3G60500	AT3G60500.4	RRP45B	protein_coding	0	0	0	2	1	0	2	chr3:22356510-22356510|G1_R2__10652_G1_R3__12920,chr3:22356496-22356496|G1_R1__07271	group1
AT3G59730	AT3G59730.2	LECRK56	protein_coding	0	0	1	1	0	0	2	chr3:22064248-22064248|G1_R2__14349,chr3:22065108-22065108|G1_R2__09844_G1_R3__16393	group1
AT3G58160	AT3G58160.4	XI-J	protein_coding	0	0	0	2	0	0	2	chr3:21541992-21541992|G1_R2__09868_G1_R3__13668,chr3:21542001-21542001|G1_R1__11126	group1
AT3G57140	AT3G57140.2	SDP1L	protein_coding	0	2	0	0	0	0	2	chr3:21153580-21153580|G1_R3__16067,chr3:21153552-21153552|G1_R1__12068_G1_R2__13721	group1
AT3G56470	AT3G56470.1	NA	protein_coding	0	0	0	2	2	0	2	chr3:20936214-20936214|G1_R3__12232,chr3:20936211-20936211|G1_R1__11805_G1_R2__13069	group1
AT3G56180	AT3G56180.2	NA	protein_coding	0	0	0	2	2	0	2	chr3:20845721-20845721|G1_R3__12907,chr3:20845738-20845738|G1_R1__07257_G1_R2__12583	group1
AT3G55920	AT3G55920.1	CYP21-2	protein_coding	0	0	2	0	2	0	2	chr3:20743535-20743535|G1_R2__10663,chr3:20743559-20743559|G1_R1__08655_G1_R3__14123	group1
AT3G55020	AT3G55020.2	NA	protein_coding	0	0	0	2	0	0	2	chr3:20389063-20389063|G1_R3__12316,chr3:20388998-20388998|G1_R1__07268_G1_R2__11025	group1
AT3G48780	AT3G48780.2	LCB2B	protein_coding	0	0	0	2	0	0	2	chr3:18092404-18092404|G1_R2__09788_G1_R3__11823,chr3:18092377-18092377|G1_R1__08199	group1
AT3G48590	AT3G48590.1	NFYC1	protein_coding	0	0	1	1	0	0	2	chr3:18008688-18008688|G1_R2__12879_G1_R3__18737,chr3:18009528-18009528|G1_R1__14395	group1
AT3G47670	AT3G47670.1	NA	protein_coding	0	0	2	0	0	0	2	chr3:17575506-17575506|G1_R3__14817,chr3:17575647-17575647|G1_R2__13605_G1_R3__10801	group1
AT3G45030	AT3G45030.1	RPS20C	protein_coding	0	0	2	0	2	0	2	chr3:16471648-16471648|G1_R2__11443,chr3:16471634-16471634|G1_R1__07530_G1_R3__13856	group1
AT3G43720	AT3G43720.1	LTPG2	protein_coding	0	0	0	2	2	0	2	chr3:15615504-15615504|G1_R2__09759,chr3:15615506-15615506|G1_R1__07178_G1_R3__10856	group1
AT3G01050	AT3G01050.2	MUB1	protein_coding	0	1	0	1	1	0	2	chr3:14735-14735|G1_R2__12618,chr3:13293-13293|G1_R1__13096_G1_R3__15486	group1
AT3G04160	AT3G04160.3	NA	protein_coding	0	0	0	2	0	0	2	chr3:1091437-1091437|G1_R2__13404,chr3:1091441-1091441|G1_R1__13092_G1_R3__13776	group1
AT3G27820	AT3G27820.1	MDAR4	protein_coding	0	0	1	1	2	0	2	chr3:10317925-10317925|G1_R2__10549_G1_R3__11770,chr3:10317872-10317872|G1_R1__07500	group1
AT2G22260	AT2G22260.7	NA	protein_coding	0	0	0	2	0	0	2	chr2:9463147-9463147|G1_R2__04661_G1_R3__05162,chr2:9463157-9463157|G1_R1__02652	group1
AT2G21830	AT2G21830.2	NA	protein_coding	0	0	0	2	1	0	2	chr2:9305753-9305753|G1_R2__08726,chr2:9305752-9305752|G1_R1__04298_G1_R3__05185	group1
AT2G20850	AT2G20850.2	SRF1	protein_coding	0	0	0	2	0	0	2	chr2:8975501-8975501|G1_R2__05964_G1_R3__03604,chr2:8975504-8975504|G1_R1__03960	group1
AT2G01110	AT2G01110.1	TATC	protein_coding	0	0	0	2	2	0	2	chr2:83663-83663|G1_R3__04241,chr2:83667-83667|G1_R1__02137_G1_R2__04578	group1
AT2G18090	AT2G18090.1	NA	protein_coding	0	0	0	2	0	0	2	chr2:7867643-7867643|G1_R3__04588,chr2:7867650-7867650|G1_R1__04380_G1_R2__03942	group1
AT2G16930	AT2G16930.1	NA	protein_coding	0	0	0	2	2	0	2	chr2:7342216-7342216|G1_R2__05604_G1_R3__04708,chr2:7342209-7342209|G1_R1__02873	group1
AT2G16390	AT2G16390.2	DRD1	protein_coding	0	0	0	2	0	0	2	chr2:7101238-7101238|G1_R3__06172,chr2:7101233-7101233|G1_R1__03171_G1_R2__04654	group1
AT2G07724	AT2G07724.1	NA	protein_coding	0	2	0	0	0	0	2	chr2:3446831-3446831|G1_R1__05021,chr2:3446970-3446970|G1_R1__03554_G1_R3__08593	group1
AT2G47910	AT2G47910.2	CRR6	protein_coding	0	0	1	1	1	0	2	chr2:19615686-19615686|G1_R2__08479_G1_R3__08205,chr2:19615152-19615152|G1_R1__03253	group1
AT2G47690	AT2G47690.3	NA	protein_coding	0	0	0	2	0	0	2	chr2:19552234-19552234|G1_R2__05803,chr2:19552263-19552263|G1_R1__03427_G1_R3__05697	group1
AT2G45380	AT2G45380.2	NA	protein_coding	0	0	1	1	0	0	2	chr2:18699861-18699861|G1_R3__07169,chr2:18699543-18699543|G1_R1__02490_G1_R3__05038	group1
AT2G44050	AT2G44050.1	COS1	protein_coding	0	0	0	2	2	0	2	chr2:18225994-18225994|G1_R3__05345,chr2:18225997-18225997|G1_R1__03839_G1_R2__05328	group1
AT2G41600	AT2G41600.1	NA	protein_coding	0	0	0	2	1	0	2	chr2:17345504-17345504|G1_R2__05718_G1_R3__04906,chr2:17345520-17345520|G1_R1__02065	group1
AT2G40120	AT2G40120.1	NA	protein_coding	0	0	1	1	1	0	2	chr2:16755700-16755700|G1_R2__08577,chr2:16755042-16755042|G1_R2__06896_G1_R3__06682	group1
AT2G40020	AT2G40020.3	NA	protein_coding	0	0	2	0	4	0	2	chr2:16712797-16712797|G1_R2__05255_G1_R3__06146,chr2:16712735-16712735|G1_R1__02765	group1
AT2G39740	AT2G39740.1	HESO1	protein_coding	0	0	0	2	0	0	2	chr2:16578793-16578793|G1_R2__05749,chr2:16578788-16578788|G1_R1__04668_G1_R3__06009	group1
AT2G39700	AT2G39700.1	EXPA4	protein_coding	0	1	1	0	1	0	2	chr2:16544307-16544307|G1_R1__06890,chr2:16545501-16545501|G1_R1__04036_G1_R3__06550	group1
AT2G39470	AT2G39470.3	PNSL1	protein_coding	0	0	0	2	1	0	2	chr2:16477698-16477698|G1_R2__04805_G1_R3__06322,chr2:16477711-16477711|G1_R1__04731	group1
AT2G37840	AT2G37840.3	ATG1C	protein_coding	0	0	0	2	0	0	2	chr2:15856155-15856155|G1_R2__06257,chr2:15856153-15856153|G1_R1__03498_G1_R3__04007	group1
AT2G36835	AT2G36835.1	NA	protein_coding	0	0	0	2	2	0	2	chr2:15449765-15449765|G1_R2__04424_G1_R3__04074,chr2:15449776-15449776|G1_R1__02972	group1
AT2G32640	AT2G32640.2	NA	protein_coding	0	0	0	2	2	0	2	chr2:13847015-13847015|G1_R3__04840,chr2:13847020-13847020|G1_R1__04625_G1_R2__06412	group1
AT2G31350	AT2G31350.3	GLX2-5	protein_coding	0	0	0	2	2	0	2	chr2:13370882-13370882|G1_R2__06158,chr2:13370890-13370890|G1_R1__02374_G1_R3__03865	group1
AT2G30950	AT2G30950.1	VAR2	protein_coding	0	0	0	2	0	0	2	chr2:13177112-13177112|G1_R2__04294_G1_R3__06353,chr2:13177096-13177096|G1_R1__02205	group1
AT2G30740	AT2G30740.2	PTI12	protein_coding	0	1	1	0	4	0	2	chr2:13095395-13095395|G1_R1__05211,chr2:13098233-13098233|G1_R1__01976_G1_R2__05863	group1
AT2G28000	AT2G28000.1	CPN60A1	protein_coding	0	0	0	2	2	0	2	chr2:11929286-11929286|G1_R2__04254_G1_R3__03869,chr2:11929290-11929290|G1_R1__02202	group1
AT2G27720	AT2G27720.3	NA	protein_coding	0	0	0	2	0	0	2	chr2:11819439-11819439|G1_R2__04095_G1_R3__05205,chr2:11819440-11819440|G1_R1__01969	group1
AT2G25210	AT2G25210.1	NA	protein_coding	0	0	1	1	2	0	2	chr2:10740383-10740383|G1_R2__05630,chr2:10740351-10740351|G1_R1__03004_G1_R3__05474	group1
AT2G24520	AT2G24520.1	AHA5	protein_coding	0	0	0	2	0	0	2	chr2:10419850-10419850|G1_R2__06156_G1_R3__04808,chr2:10419844-10419844|G1_R1__03924	group1
AT1G03900	AT1G03900.1	ATNAP4	protein_coding	0	0	0	2	2	0	2	chr1:993033-993033|G1_R2__02668_G1_R3__02493,chr1:993032-993032|G1_R1__00980	group1
AT1G27960	AT1G27960.3	ECT9	protein_coding	0	0	0	2	2	0	2	chr1:9742306-9742306|G1_R2__02362_G1_R3__02011,chr1:9742327-9742327|G1_R1__01460	group1
AT1G27385	AT1G27385.1	NA	protein_coding	0	0	0	2	2	0	2	chr1:9511081-9511081|G1_R2__02353_G1_R3__02503,chr1:9511070-9511070|G1_R1__01364	group1
AT1G26300	AT1G26300.1	NA	protein_coding	0	0	1	1	2	0	2	chr1:9096028-9096028|G1_R3__00991,chr1:9096018-9096018|G1_R1__01879_G1_R2__02974	group1
AT1G26180	AT1G26180.1	NA	protein_coding	0	0	0	2	1	0	2	chr1:9056657-9056657|G1_R2__01233,chr1:9056728-9056728|G1_R2__00910_G1_R3__01492	group1
AT1G24764	AT1G24764.1	ATMAP70-2	protein_coding	0	0	0	2	2	0	2	chr1:8759801-8759801|G1_R2__01227_G1_R3__00773,chr1:8759824-8759824|G1_R1__00903	group1
AT1G22700	AT1G22700.1	PYG7	protein_coding	0	0	0	2	2	0	2	chr1:8028260-8028260|G1_R2__03064_G1_R3__01508,chr1:8028262-8028262|G1_R1__01067	group1
AT1G21190	AT1G21190.1	LSM3A	protein_coding	0	0	0	2	2	0	2	chr1:7419823-7419823|G1_R2__00926_G1_R3__00812,chr1:7419824-7419824|G1_R1__00749	group1
AT1G20560	AT1G20560.1	AAE1	protein_coding	0	0	0	2	2	0	2	chr1:7119852-7119852|G1_R2__03030_G1_R3__00754,chr1:7119858-7119858|G1_R1__00584	group1
AT1G02850	AT1G02850.1	BGLU11	protein_coding	0	0	1	1	2	0	2	chr1:633085-633085|G1_R2__00706_G1_R3__00617,chr1:633086-633086|G1_R1__00771	group1
AT1G18335	AT1G18335.1	NA	protein_coding	0	0	1	1	0	0	2	chr1:6309747-6309747|G1_R2__03830,chr1:6309023-6309023|G1_R2__00955_G1_R3__01514	group1
AT1G18260	AT1G18260.1	HRD3A	protein_coding	0	0	0	2	2	0	2	chr1:6278952-6278952|G1_R2__00796_G1_R3__01981,chr1:6279032-6279032|G1_R1__00561	group1
AT1G18050	AT1G18050.1	NA	protein_coding	0	0	0	0	0	2	2	chr1:6210973-6210973|G1_R3__01515,chr1:6210970-6210970|G1_R1__00212_G1_R2__01995	group1
AT1G17930	AT1G17930.1	MAIN	protein_coding	0	0	0	2	0	0	2	chr1:6166418-6166418|G1_R3__01444,chr1:6166432-6166432|G1_R1__00173_G1_R2__01214	group1
AT1G17280	AT1G17280.3	UBC34	protein_coding	0	0	0	2	2	0	2	chr1:5916968-5916968|G1_R2__03034,chr1:5917020-5917020|G1_R1__00755_G1_R3__00845	group1
AT1G16810	AT1G16810.3	NA	protein_coding	0	1	1	0	3	0	2	chr1:5756656-5756656|G1_R2__00826_G1_R3__02566,chr1:5755671-5755671|G1_R1__00562	group1
AT1G16240	AT1G16240.1	SYP51	protein_coding	0	0	0	2	2	0	2	chr1:5555072-5555072|G1_R2__02395_G1_R3__02513,chr1:5555106-5555106|G1_R1__00211	group1
AT1G14990	AT1G14990.1	NA	protein_coding	0	0	0	2	2	0	2	chr1:5167229-5167229|G1_R2__02710_G1_R3__00727,chr1:5167206-5167206|G1_R1__00570	group1
AT1G14650	AT1G14650.1	NA	protein_coding	0	0	0	2	1	0	2	chr1:5031783-5031783|G1_R2__03439,chr1:5030679-5030679|G1_R2__01250_G1_R3__00826	group1
AT1G14530	AT1G14530.2	THH1	protein_coding	0	0	1	1	3	0	2	chr1:4971351-4971351|G1_R3__00966,chr1:4971668-4971668|G1_R2__03477_G1_R3__03079	group1
AT1G12640	AT1G12640.1	LPLAT1	protein_coding	0	0	0	2	2	0	2	chr1:4303485-4303485|G1_R2__02670_G1_R3__00624,chr1:4303499-4303499|G1_R1__01537	group1
AT1G11860	AT1G11860.3	NA	protein_coding	0	0	0	2	2	0	2	chr1:4003306-4003306|G1_R2__00641_G1_R3__00568,chr1:4003299-4003299|G1_R1__00231	group1
AT1G11050	AT1G11050.1	NA	protein_coding	0	0	0	2	2	0	2	chr1:3683802-3683802|G1_R3__01410,chr1:3683858-3683858|G1_R1__01675_G1_R2__01714	group1
AT1G10670	AT1G10670.1	ACLA-1	protein_coding	0	0	1	1	2	0	2	chr1:3538143-3538143|G1_R2__00775,chr1:3538081-3538081|G1_R1__01102_G1_R3__00680	group1
AT1G01910	AT1G01910.2	NA	protein_coding	0	0	0	2	0	0	2	chr1:313469-313469|G1_R2__01601_G1_R3__01912,chr1:313471-313471|G1_R1__00979	group1
AT1G80640	AT1G80640.1	NA	protein_coding	0	0	2	0	2	0	2	chr1:30314223-30314223|G1_R2__00974,chr1:30314200-30314200|G1_R1__00272_G1_R3__00012	group1
AT1G80610	AT1G80610.1	NA	protein_coding	0	0	0	2	2	0	2	chr1:30301119-30301119|G1_R2__00971_G1_R3__00002,chr1:30301174-30301174|G1_R1__00271	group1
AT1G79750	AT1G79750.1	NADP-ME4	protein_coding	0	0	0	2	2	0	2	chr1:30007509-30007509|G1_R2__00009,chr1:30007587-30007587|G1_R2__00011_G1_R3__00017	group1
AT1G09130	AT1G09130.3	NA	protein_coding	0	0	2	0	2	0	2	chr1:2939783-2939783|G1_R2__01650,chr1:2939785-2939785|G1_R1__00356_G1_R3__02289	group1
AT1G78040	AT1G78040.1	NA	protein_coding	0	0	0	2	2	0	2	chr1:29346923-29346923|G1_R2__00446,chr1:29346885-29346885|G1_R1__00123_G1_R3__00374	group1
AT1G76320	AT1G76320.1	FRS4	protein_coding	0	0	0	2	0	0	2	chr1:28634477-28634477|G1_R2__03218,chr1:28634331-28634331|G1_R2__00533_G1_R3__01309	group1
AT1G76200	AT1G76200.1	NA	protein_coding	0	0	0	2	0	0	2	chr1:28594682-28594682|G1_R2__00469,chr1:28594701-28594701|G1_R1__00130_G1_R3__00392	group1
AT1G75420	AT1G75420.1	NA	protein_coding	0	0	0	2	2	0	2	chr1:28307373-28307373|G1_R2__02851,chr1:28307374-28307374|G1_R1__00322_G1_R3__01311	group1
AT1G74730	AT1G74730.1	NA	protein_coding	0	0	0	2	2	0	2	chr1:28079913-28079913|G1_R2__01569_G1_R3__00486,chr1:28079914-28079914|G1_R1__01748	group1
AT1G74410	AT1G74410.1	ATL24	protein_coding	0	0	0	2	2	0	2	chr1:27967830-27967830|G1_R2__01897,chr1:27967822-27967822|G1_R1__01583_G1_R3__02385	group1
AT1G74230	AT1G74230.1	RBG5	protein_coding	0	0	0	2	2	0	2	chr1:27916891-27916891|G1_R2__03217_G1_R3__03459,chr1:27916947-27916947|G1_R1__01701	group1
AT1G74060	AT1G74060.1	RPL6B	protein_coding	0	0	0	2	1	0	2	chr1:27849909-27849909|G1_R3__01637,chr1:27849928-27849928|G1_R1__01266_G1_R2__01563	group1
AT1G73350	AT1G73350.2	NA	protein_coding	0	0	0	2	2	0	2	chr1:27575541-27575541|G1_R2__00416,chr1:27575538-27575538|G1_R1__01158_G1_R3__00351	group1
AT1G73130	AT1G73130.2	NA	protein_coding	0	0	0	2	2	0	2	chr1:27501916-27501916|G1_R2__00514_G1_R3__00434,chr1:27501900-27501900|G1_R1__01470	group1
AT1G01725	AT1G01725.1	NA	protein_coding	0	0	0	2	2	0	2	chr1:269909-269909|G1_R2__02268,chr1:269911-269911|G1_R1__00659_G1_R3__00588	group1
AT1G71090	AT1G71090.1	PILS2	protein_coding	0	0	0	2	2	0	2	chr1:26813984-26813984|G1_R2__01543_G1_R3__00438,chr1:26813997-26813997|G1_R1__00871	group1
AT1G70570	AT1G70570.1	NA	protein_coding	0	0	2	0	2	0	2	chr1:26612051-26612051|G1_R2__00464_G1_R3__00390,chr1:26612057-26612057|G1_R1__00522	group1
AT1G69450	AT1G69450.2	NA	protein_coding	0	0	0	2	2	0	2	chr1:26107063-26107063|G1_R2__02620,chr1:26107064-26107064|G1_R1__00533_G1_R3__01867	group1
AT1G69420	AT1G69420.2	PAT22	protein_coding	0	0	0	2	2	0	2	chr1:26096855-26096855|G1_R2__00557,chr1:26096852-26096852|G1_R1__00877_G1_R3__02527	group1
AT1G68830	AT1G68830.1	STN7	protein_coding	0	0	0	2	2	0	2	chr1:25872566-25872566|G1_R2__02838,chr1:25872594-25872594|G1_R1__01804_G1_R3__01257	group1
AT1G66410	AT1G66410.1	CAM4	protein_coding	0	0	0	2	2	0	2	chr1:24774268-24774268|G1_R3__02205,chr1:24774267-24774267|G1_R1__00297_G1_R2__00283	group1
AT1G66240	AT1G66240.1	ATX1	protein_coding	0	0	0	2	2	0	2	chr1:24686358-24686358|G1_R2__00216,chr1:24686371-24686371|G1_R1__00061_G1_R3__00200	group1
AT1G65270	AT1G65270.2	NA	protein_coding	0	0	0	2	0	0	2	chr1:24244668-24244668|G1_R2__00222_G1_R3__02197,chr1:24244661-24244661|G1_R1__00459	group1
AT1G65040	AT1G65040.2	HRD1B	protein_coding	0	0	0	2	2	0	2	chr1:24160050-24160050|G1_R2__00360,chr1:24160055-24160055|G1_R1__00102_G1_R3__00310	group1
AT1G62710	AT1G62710.1	bVPE	protein_coding	0	0	0	2	2	0	2	chr1:23224033-23224033|G1_R2__02133,chr1:23224040-23224040|G1_R1__00839_G1_R3__00907	group1
AT1G07420	AT1G07420.1	SMO2-2	protein_coding	0	0	0	2	2	0	2	chr1:2280196-2280196|G1_R2__00615,chr1:2280197-2280197|G1_R1__00637_G1_R3__01915	group1
AT1G60420	AT1G60420.1	NA	protein_coding	0	0	0	2	2	0	2	chr1:22264314-22264314|G1_R2__02911,chr1:22264301-22264301|G1_R1__00071_G1_R3__01172	group1
AT1G07070	AT1G07070.1	RPL35AA	protein_coding	0	0	0	2	2	0	2	chr1:2169760-2169760|G1_R2__01940_G1_R3__01359,chr1:2169744-2169744|G1_R1__01262	group1
AT1G55930	AT1G55930.1	CBSDUFCH2	protein_coding	0	0	2	0	2	0	2	chr1:20922108-20922108|G1_R2__02943,chr1:20922097-20922097|G1_R1__01314_G1_R3__01178	group1
AT1G55000	AT1G55000.1	NA	protein_coding	0	0	0	2	0	0	2	chr1:20516375-20516375|G1_R2__02824_G1_R3__01198,chr1:20516379-20516379|G1_R1__00480	group1
AT1G54990	AT1G54990.1	AXR4	protein_coding	0	0	0	2	2	0	2	chr1:20513548-20513548|G1_R2__02821_G1_R3__02203,chr1:20513550-20513550|G1_R1__00469	group1
AT1G54150	AT1G54150.1	SPL2	protein_coding	0	0	0	2	2	0	2	chr1:20217338-20217338|G1_R3__02373,chr1:20217336-20217336|G1_R1__00829_G1_R2__00256	group1
AT1G53200	AT1G53200.1	NA	protein_coding	0	0	2	0	2	0	2	chr1:19840552-19840552|G1_R3__00069,chr1:19840542-19840542|G1_R1__00405_G1_R2__00117	group1
AT1G51070	AT1G51070.1	bHLH115	protein_coding	0	0	0	2	2	0	2	chr1:18929551-18929551|G1_R2__02044_G1_R3__01112,chr1:18929601-18929601|G1_R1__01403	group1
AT1G45233	AT1G45233.2	THO5A	protein_coding	0	0	0	2	2	0	2	chr1:17154749-17154749|G1_R2__00978,chr1:17154714-17154714|G1_R1__01468_G1_R3__00076	group1
AT1G45180	AT1G45180.1	NA	protein_coding	0	0	0	2	2	0	2	chr1:17101790-17101790|G1_R2__01852,chr1:17101789-17101789|G1_R1__00391_G1_R3__02154	group1
AT1G42540	AT1G42540.2	GLR3.3	protein_coding	0	0	2	0	2	0	2	chr1:15976678-15976678|G1_R2__00050,chr1:15976673-15976673|G1_R1__01152_G1_R3__00089	group1
AT1G35660	AT1G35660.1	NA	protein_coding	0	0	0	2	0	0	2	chr1:13197858-13197858|G1_R2__00156_G1_R3__01129,chr1:13197870-13197870|G1_R1__00423	group1
AT1G33490	AT1G33490.2	NA	protein_coding	0	0	0	2	2	0	2	chr1:12150782-12150782|G1_R2__00168_G1_R3__00161,chr1:12150786-12150786|G1_R1__00815	group1
AT1G33400	AT1G33400.1	TPR9	protein_coding	0	0	2	0	2	0	2	chr1:12104902-12104902|G1_R2__02553_G1_R3__00190,chr1:12104905-12104905|G1_R1__00056	group1
AT1G33360	AT1G33360.1	CLPX3	protein_coding	0	0	0	2	2	0	2	chr1:12095913-12095913|G1_R2__02090_G1_R3__01157,chr1:12095911-12095911|G1_R1__00710	group1
AT1G31170	AT1G31170.1	ATSRX	protein_coding	0	0	0	2	3	0	2	chr1:11134293-11134293|G1_R2__02070,chr1:11134277-11134277|G1_R1__00429_G1_R3__01134	group1
AT1G30825	AT1G30825.1	ARPC2A	protein_coding	0	0	1	1	1	0	2	chr1:10962723-10962723|G1_R2__01356,chr1:10963149-10963149|G1_R2__01362_G1_R3__03130	group1
AT1G30460	AT1G30460.1	CPSF30	protein_coding	0	0	0	2	2	0	2	chr1:10771397-10771397|G1_R2__01335_G1_R3__01122,chr1:10771403-10771403|G1_R1__01816	group1
AT1G29990	AT1G29990.1	PFD6	protein_coding	0	0	0	2	2	0	2	chr1:10509012-10509012|G1_R2__00135_G1_R3__01549,chr1:10509013-10509013|G1_R1__00284	group1
AT1G29820	AT1G29820.1	NA	protein_coding	0	0	0	2	2	0	2	chr1:10440650-10440650|G1_R2__00187_G1_R3__00885,chr1:10440651-10440651|G1_R1__00054	group1
AT5G03290	AT5G03290.1	IDH5	protein_coding	1	0	0	1	1	0	1	chr5:793785-793785|G1_R2__21114_G1_R3__23100,chr5:796112-796112|G1_R2__19959_G1_R3__23462	group1
AT5G17710	AT5G17710.1	EMB1241	protein_coding	0	0	1	1	1	0	2	chr5:5841626-5841626|G1_R3__22142,chr5:5839521-5839521|G1_R1__16457_G1_R2__18788_G1_R3__21340	group1
AT5G09225	AT5G09225.1	NA	protein_coding	0	1	0	1	1	0	2	chr5:2871140-2871140|G1_R2__19113,chr5:2869458-2869458|G1_R1__16720_G1_R2__21042_G1_R3__21923	group1
AT5G03905	AT5G03905.1	NA	protein_coding	0	0	0	2	2	0	2	chr5:1054060-1054060|G1_R3__22314,chr5:1054208-1054208|G1_R1__16815_G1_R2__19139_G1_R3__23326	group1
AT4G17080	AT4G17080.1	NA	protein_coding	1	0	0	1	0	0	1	chr4:9600613-9600613|G1_R2__18104,chr4:9604117-9604117|G1_R1__14532_G1_R2__17023_G1_R3__19818	group1
AT4G05060	AT4G05060.1	PVA43	protein_coding	0	0	1	1	1	0	2	chr4:2591808-2591808|G1_R1__15192,chr4:2590202-2590202|G1_R1__14990_G1_R2__16266_G1_R3__19195	group1
AT4G39660	AT4G39660.1	AGT2	protein_coding	0	0	0	2	2	0	2	chr4:18409409-18409409|G1_R2__16518,chr4:18409329-18409329|G1_R1__15229_G1_R2__17739_G1_R3__19893	group1
AT4G19450	AT4G19450.1	NA	protein_coding	0	0	1	1	1	0	2	chr4:10608178-10608178|G1_R1__15603,chr4:10609254-10609254|G1_R1__14882_G1_R2__16680_G1_R3__19546	group1
AT3G16640	AT3G16640.1	TCTP1	protein_coding	0	0	0	2	1	0	2	chr3:5669413-5669413|G1_R1__09837,chr3:5669620-5669620|G1_R1__07347_G1_R2__10189_G1_R3__11378	group1
AT3G02555	AT3G02555.1	NA	protein_coding	0	0	0	2	2	0	2	chr3:540012-540012|G1_R3__14749,chr3:539840-539840|G1_R1__13372_G1_R2__12085_G1_R3__14944	group1
AT3G13230	AT3G13230.1	NA	protein_coding	0	0	2	0	1	0	2	chr3:4270598-4270598|G1_R1__13772,chr3:4271067-4271067|G1_R1__07969_G1_R2__12296_G1_R3__14476	group1
AT3G10920	AT3G10920.1	MSD1	protein_coding	0	0	1	1	1	0	2	chr3:3418266-3418266|G1_R1__14023,chr3:3419713-3419713|G1_R1__09625_G1_R2__11935_G1_R3__14546	group1
AT3G07630	AT3G07630.3	ADT2	protein_coding	0	0	0	2	0	0	2	chr3:2437665-2437665|G1_R3__13584,chr3:2437751-2437751|G1_R1__09808_G1_R2__12401_G1_R3__11660	group1
AT3G60410	AT3G60410.2	NA	protein_coding	0	0	1	1	0	0	2	chr3:22331670-22331670|G1_R1__14133,chr3:22333519-22333519|G1_R1__10698_G1_R2__11712_G1_R3__11010	group1
AT3G06910	AT3G06910.1	ULP1A	protein_coding	0	0	1	1	1	0	2	chr3:2180788-2180788|G1_R1__13388,chr3:2178850-2178850|G1_R1__10586_G1_R2__10842_G1_R3__13619	group1
AT3G58430	AT3G58430.2	NA	protein_coding	0	0	2	0	1	0	2	chr3:21613345-21613345|G1_R2__13438_G1_R3__17973,chr3:21613998-21613998|G1_R2__13289_G1_R3__16415	group1
AT3G52800	AT3G52800.1	SAP6	protein_coding	0	1	1	0	0	0	2	chr3:19569783-19569783|G1_R1__08079_G1_R3__10910,chr3:19570035-19570035|G1_R1__09442_G1_R3__16298	group1
AT2G04520	AT2G04520.1	NA	protein_coding	0	1	1	0	1	0	2	chr2:1574852-1574852|G1_R2__06462_G1_R3__04245,chr2:1575720-1575720|G1_R1__02813_G1_R2__05360	group1
AT2G36170	AT2G36170.1	RPL40B	protein_coding	0	0	2	0	2	0	2	chr2:15172910-15172910|G1_R1__02108,chr2:15173040-15173040|G1_R1__02110_G1_R2__05769_G1_R3__04519	group1
AT2G35680	AT2G35680.1	DSP8	protein_coding	0	0	1	1	1	0	2	chr2:14997875-14997875|G1_R1__03208,chr2:14996914-14996914|G1_R1__02046_G1_R2__06159_G1_R3__05573	group1
AT2G27050	AT2G27050.1	EIL1	protein_coding	0	1	0	1	1	0	2	chr2:11545797-11545797|G1_R3__05495,chr2:11548136-11548136|G1_R1__06462_G1_R2__07424_G1_R3__04403	group1
AT1G24490	AT1G24490.1	ALB4	protein_coding	0	0	1	1	1	0	2	chr1:8682373-8682373|G1_R3__01691,chr1:8685119-8685119|G1_R1__00214_G1_R2__02399_G1_R3__00834	group1
AT1G20696	AT1G20696.4	HMGB3	protein_coding	0	1	0	1	1	0	2	chr1:7179543-7179543|G1_R1__00167,chr1:7181370-7181370|G1_R1__01060_G1_R2__00817_G1_R3__01001	group1
AT1G74640	AT1G74640.1	NA	protein_coding	0	1	1	0	1	0	2	chr1:28032838-28032838|G1_R3__01241,chr1:28034645-28034645|G1_R1__01789_G1_R2__02169_G1_R3__01251	group1
AT1G08360	AT1G08360.1	RPL10AA	protein_coding	0	0	1	1	1	0	2	chr1:2637234-2637234|G1_R1__01844,chr1:2637820-2637820|G1_R1__00948_G1_R2__00784_G1_R3__01429	group1
AT1G55900	AT1G55900.2	TIM50	protein_coding	0	1	0	1	1	0	2	chr1:20903112-20903112|G1_R3__03365,chr1:20905422-20905422|G1_R1__01143_G1_R2__00255_G1_R3__01792	group1
AT1G43700	AT1G43700.1	VIP1	protein_coding	0	0	0	2	2	0	2	chr1:16486050-16486050|G1_R3__01101,chr1:16486145-16486145|G1_R1__00799_G1_R2__02519_G1_R3__00860	group1
AT1G30800	AT1G30800.1	NA	protein_coding	0	0	1	1	0	0	2	chr1:10937254-10937254|G1_R3__02917,chr1:10938090-10938090|G1_R1__00708_G1_R2__02078_G1_R3__01138	group1
AT3G52760	AT3G52760.1	NA	protein_coding	0	0	1	1	1	0	2	chr3:19554271-19554271|G1_R2__14009_G1_R3__14648,chr3:19553854-19553854|G1_R1__12011_G1_R2__09819_G1_R3__13207	group1
AT1G50450	AT1G50450.1	NA	protein_coding	0	0	2	0	2	0	2	chr1:18688077-18688077|G1_R2__02902_G1_R3__01717,chr1:18687916-18687916|G1_R1__00378_G1_R2__02513_G1_R3__01716	group1
AT5G27770	AT5G27770.1	RPL22C	protein_coding	0	0	0	3	3	0	3	chr5:9837186-9837186|G1_R3__23320,chr5:9837190-9837190|G1_R2__18787,chr5:9837178-9837178|G1_R1__16845	group1
AT5G27760	AT5G27760.1	NA	protein_coding	0	0	0	3	3	0	3	chr5:9831717-9831717|G1_R3__23236,chr5:9831708-9831708|G1_R2__19459,chr5:9831701-9831701|G1_R1__16895	group1
AT5G27490	AT5G27490.1	NA	protein_coding	0	0	1	2	3	0	3	chr5:9703066-9703066|G1_R3__22899,chr5:9702989-9702989|G1_R2__20271,chr5:9703786-9703786|G1_R2__21347	group1
AT5G27390	AT5G27390.1	NA	protein_coding	0	0	0	3	3	0	3	chr5:9674449-9674449|G1_R2__19758,chr5:9674590-9674590|G1_R2__19759,chr5:9674591-9674591|G1_R1__15697	group1
AT5G27290	AT5G27290.2	NA	protein_coding	0	0	0	3	0	0	3	chr5:9618540-9618540|G1_R3__23041,chr5:9618539-9618539|G1_R2__21015,chr5:9618573-9618573|G1_R1__16076	group1
AT5G26760	AT5G26760.1	NA	protein_coding	0	0	0	3	3	0	3	chr5:9403713-9403713|G1_R3__22690,chr5:9403724-9403724|G1_R2__20392,chr5:9403725-9403725|G1_R1__16065	group1
AT5G25630	AT5G25630.1	NA	protein_coding	0	0	0	3	0	0	3	chr5:8949562-8949562|G1_R3__21317,chr5:8949561-8949561|G1_R2__18716,chr5:8949552-8949552|G1_R1__16652	group1
AT5G24400	AT5G24400.1	PGL3	protein_coding	0	0	0	3	3	0	3	chr5:8330456-8330456|G1_R3__22902,chr5:8330457-8330457|G1_R2__19748,chr5:8330469-8330469|G1_R1__17013	group1
AT5G23850	AT5G23850.1	NA	protein_coding	0	0	2	1	2	0	3	chr5:8040789-8040789|G1_R3__24095,chr5:8040738-8040738|G1_R2__21805,chr5:8040152-8040152|G1_R1__16813	group1
AT5G23550	AT5G23550.1	NA	protein_coding	0	0	0	3	0	0	3	chr5:7939645-7939645|G1_R3__22441,chr5:7939646-7939646|G1_R2__20719,chr5:7939678-7939678|G1_R1__16970	group1
AT5G23310	AT5G23310.1	FSD3	protein_coding	0	0	0	3	0	0	3	chr5:7852451-7852451|G1_R3__23220,chr5:7852452-7852452|G1_R2__20693,chr5:7852453-7852453|G1_R1__16957	group1
AT5G22950	AT5G22950.1	VPS24-1	protein_coding	0	0	0	3	3	0	3	chr5:7682756-7682756|G1_R3__22688,chr5:7682759-7682759|G1_R2__18964,chr5:7682750-7682750|G1_R1__16789	group1
AT5G22760	AT5G22760.1	NA	protein_coding	0	0	0	3	3	0	3	chr5:7577769-7577769|G1_R3__21351,chr5:7577771-7577771|G1_R2__18822,chr5:7577766-7577766|G1_R1__16350	group1
AT5G22070	AT5G22070.1	NA	protein_coding	0	0	1	2	0	0	3	chr5:7310279-7310279|G1_R3__23019,chr5:7310280-7310280|G1_R2__19371,chr5:7308447-7308447|G1_R1__16884	group1
AT5G20960	AT5G20960.1	AAO1	protein_coding	0	0	0	3	3	0	3	chr5:7122406-7122406|G1_R3__22444,chr5:7122396-7122396|G1_R2__19794,chr5:7122395-7122395|G1_R1__16509	group1
AT5G20920	AT5G20920.1	EIF2B	protein_coding	0	0	0	3	3	0	3	chr5:7094920-7094920|G1_R3__21428,chr5:7094899-7094899|G1_R2__19021,chr5:7094928-7094928|G1_R1__16072	group1
AT5G20170	AT5G20170.1	MED17	protein_coding	0	0	3	0	3	0	3	chr5:6807585-6807585|G1_R3__22904,chr5:6807586-6807586|G1_R2__20311,chr5:6807583-6807583|G1_R1__17308	group1
AT5G19200	AT5G19200.1	TSC10B	protein_coding	0	0	1	1	2	1	3	chr5:6459567-6459567|G1_R3__24167,chr5:6460669-6460669|G1_R3__23384,chr5:6460739-6460739|G1_R2__20287	group1
AT5G18360	AT5G18360.1	NA	protein_coding	0	0	1	2	1	0	3	chr5:6079815-6079815|G1_R3__21435,chr5:6080166-6080166|G1_R3__23449,chr5:6079804-6079804|G1_R2__20417	group1
AT5G18170	AT5G18170.1	GDH1	protein_coding	0	0	0	3	3	0	3	chr5:6008357-6008357|G1_R3__22156,chr5:6008359-6008359|G1_R2__20345,chr5:6008328-6008328|G1_R1__16047	group1
AT5G17840	AT5G17840.1	NA	protein_coding	0	0	0	3	3	0	3	chr5:5895735-5895735|G1_R3__21399,chr5:5895743-5895743|G1_R2__18946,chr5:5895738-5895738|G1_R1__16511	group1
AT5G17560	AT5G17560.1	BOLA4	protein_coding	0	0	0	3	3	0	3	chr5:5789745-5789745|G1_R3__22657,chr5:5789743-5789743|G1_R2__20293,chr5:5789737-5789737|G1_R1__16348	group1
AT5G17510	AT5G17510.2	NA	protein_coding	0	0	0	3	0	0	3	chr5:5770084-5770084|G1_R3__21841,chr5:5770085-5770085|G1_R2__19687,chr5:5770092-5770092|G1_R1__16011	group1
AT5G17290	AT5G17290.1	ATG5	protein_coding	0	0	0	3	3	0	3	chr5:5687104-5687104|G1_R3__22699,chr5:5687091-5687091|G1_R2__19463,chr5:5687102-5687102|G1_R1__16668	group1
AT5G16880	AT5G16880.1	TOL1	protein_coding	0	0	0	3	3	0	3	chr5:5551332-5551332|G1_R3__23229,chr5:5551356-5551356|G1_R2__20364,chr5:5551307-5551307|G1_R1__16361	group1
AT5G16750	AT5G16750.1	TOZ	protein_coding	0	0	1	2	3	0	3	chr5:5504516-5504516|G1_R3__22172,chr5:5504518-5504518|G1_R2__20969,chr5:5504550-5504550|G1_R1__16802	group1
AT5G02470	AT5G02470.3	DPA	protein_coding	0	0	0	3	3	0	3	chr5:542489-542489|G1_R3__22788,chr5:542495-542495|G1_R2__20772,chr5:542533-542533|G1_R1__17028	group1
AT5G16120	AT5G16120.3	NA	protein_coding	0	0	1	2	3	0	3	chr5:5267756-5267756|G1_R3__23028,chr5:5267876-5267876|G1_R3__22906,chr5:5267886-5267886|G1_R2__20095	group1
AT5G13850	AT5G13850.1	NACA3	protein_coding	0	0	0	3	3	0	3	chr5:4472726-4472726|G1_R3__23123,chr5:4472719-4472719|G1_R2__20020,chr5:4472716-4472716|G1_R1__17299	group1
AT5G13690	AT5G13690.1	NAGLU	protein_coding	0	0	0	3	3	0	3	chr5:4420186-4420186|G1_R3__21742,chr5:4420191-4420191|G1_R2__20857,chr5:4420184-4420184|G1_R1__15918	group1
AT5G13560	AT5G13560.1	NA	protein_coding	0	0	0	3	3	0	3	chr5:4361537-4361537|G1_R3__23404,chr5:4361525-4361525|G1_R2__21021,chr5:4361523-4361523|G1_R1__17172	group1
AT5G13530	AT5G13530.1	KEG	protein_coding	0	0	0	3	0	0	3	chr5:4354648-4354648|G1_R3__21741,chr5:4354641-4354641|G1_R2__20804,chr5:4354639-4354639|G1_R1__16656	group1
AT5G13490	AT5G13490.1	AAC2	protein_coding	0	0	0	3	3	0	3	chr5:4337548-4337548|G1_R3__22351,chr5:4337549-4337549|G1_R2__19986,chr5:4337536-4337536|G1_R1__17066	group1
AT5G02100	AT5G02100.1	ORP3A	protein_coding	0	0	0	3	3	0	3	chr5:416040-416040|G1_R3__23174,chr5:416041-416041|G1_R2__20615,chr5:416028-416028|G1_R1__16928	group1
AT5G11970	AT5G11970.1	NA	protein_coding	0	1	0	2	2	0	3	chr5:3863146-3863146|G1_R3__21743,chr5:3863158-3863158|G1_R2__19254,chr5:3863631-3863631|G1_R1__17049	group1
AT5G11900	AT5G11900.1	NA	protein_coding	0	0	0	3	3	0	3	chr5:3836136-3836136|G1_R3__22513,chr5:3836123-3836123|G1_R2__19479,chr5:3836151-3836151|G1_R1__16932	group1
AT5G11060	AT5G11060.1	KNAT4	protein_coding	0	0	1	2	0	0	3	chr5:3513238-3513238|G1_R3__23471,chr5:3513221-3513221|G1_R2__21044,chr5:3510478-3510478|G1_R1__16268	group1
AT5G10680	AT5G10680.1	NA	protein_coding	1	1	1	0	1	0	2	chr5:3372607-3372607|G1_R3__23557,chr5:3373527-3373527|G1_R3__23684,chr5:3374138-3374138|G1_R3__23623	group1
AT5G09690	AT5G09690.9	ATMGT7	protein_coding	0	0	0	3	0	0	3	chr5:3000829-3000829|G1_R3__21619,chr5:3000973-3000973|G1_R3__21621,chr5:3000849-3000849|G1_R2__19098	group1
AT5G09600	AT5G09600.1	SDH3-1	protein_coding	0	0	0	3	0	0	3	chr5:2980755-2980755|G1_R3__22969,chr5:2980760-2980760|G1_R2__21092,chr5:2980761-2980761|G1_R1__16679	group1
AT5G09410	AT5G09410.3	EICBP.B	protein_coding	0	0	1	2	2	0	3	chr5:2927327-2927327|G1_R3__22531,chr5:2927325-2927325|G1_R2__19225,chr5:2925720-2925720|G1_R1__17223	group1
AT5G08565	AT5G08565.2	NA	protein_coding	0	0	0	3	3	0	3	chr5:2777278-2777278|G1_R3__22823,chr5:2777303-2777303|G1_R2__20850,chr5:2777296-2777296|G1_R1__16933	group1
AT5G67260	AT5G67260.1	CYCD3;2	protein_coding	0	0	0	3	3	0	3	chr5:26837709-26837709|G1_R3__21128,chr5:26837687-26837687|G1_R2__20867,chr5:26837711-26837711|G1_R1__15945	group1
AT5G66950	AT5G66950.1	NA	protein_coding	0	0	0	3	3	0	3	chr5:26736137-26736137|G1_R3__22589,chr5:26736019-26736019|G1_R2__20200,chr5:26736138-26736138|G1_R2__19586	group1
AT5G66510	AT5G66510.1	GAMMA CA3	protein_coding	0	0	0	3	3	0	3	chr5:26549884-26549884|G1_R3__21114,chr5:26549872-26549872|G1_R2__20177,chr5:26549918-26549918|G1_R1__16307	group1
AT5G66450	AT5G66450.2	NA	protein_coding	0	0	3	0	1	0	3	chr5:26535452-26535452|G1_R2__21149,chr5:26535578-26535578|G1_R2__19562,chr5:26535928-26535928|G1_R2__19566	group1
AT5G65685	AT5G65685.3	NA	protein_coding	0	0	3	0	3	0	3	chr5:26273259-26273259|G1_R3__23194,chr5:26273260-26273260|G1_R2__18518,chr5:26273257-26273257|G1_R1__15948	group1
AT5G65620	AT5G65620.1	NA	protein_coding	0	0	0	3	0	0	3	chr5:26225796-26225796|G1_R3__21152,chr5:26225793-26225793|G1_R2__18535,chr5:26225787-26225787|G1_R1__15953	group1
AT5G08120	AT5G08120.1	MPB2C	protein_coding	0	0	0	3	3	0	3	chr5:2600673-2600673|G1_R3__22533,chr5:2600674-2600674|G1_R2__19240,chr5:2600685-2600685|G1_R1__16994	group1
AT5G64930	AT5G64930.1	CPR5	protein_coding	0	0	2	1	2	0	3	chr5:25945850-25945850|G1_R2__20034,chr5:25946037-25946037|G1_R2__21761,chr5:25946258-25946258|G1_R2__21614	group1
AT5G64780	AT5G64780.1	NA	protein_coding	0	0	1	2	3	0	3	chr5:25900697-25900697|G1_R3__21800,chr5:25900898-25900898|G1_R3__23448,chr5:25900699-25900699|G1_R2__19330	group1
AT5G64290	AT5G64290.1	DIT2-1	protein_coding	0	0	0	3	3	0	3	chr5:25714378-25714378|G1_R3__21789,chr5:25714375-25714375|G1_R2__20543,chr5:25714379-25714379|G1_R1__16487	group1
AT5G63840	AT5G63840.2	RSW3	protein_coding	0	0	0	3	3	0	3	chr5:25548968-25548968|G1_R3__22569,chr5:25548983-25548983|G1_R2__21048,chr5:25548966-25548966|G1_R1__15838	group1
AT5G63820	AT5G63820.1	NA	protein_coding	2	0	1	0	3	0	1	chr5:25541543-25541543|G1_R3__21994,chr5:25542877-25542877|G1_R3__23640,chr5:25541538-25541538|G1_R2__18490	group1
AT5G63310	AT5G63310.1	NDPK2	protein_coding	0	0	0	3	3	0	3	chr5:25372104-25372104|G1_R3__21135,chr5:25372088-25372088|G1_R2__19320,chr5:25372113-25372113|G1_R1__16311	group1
AT5G63120	AT5G63120.2	RH30	protein_coding	0	0	1	2	2	0	3	chr5:25318780-25318780|G1_R3__23691,chr5:25318800-25318800|G1_R2__18561,chr5:25319370-25319370|G1_R2__20546	group1
AT5G62610	AT5G62610.1	BHLH79	protein_coding	0	0	0	3	3	0	3	chr5:25133024-25133024|G1_R3__21120,chr5:25133020-25133020|G1_R2__18504,chr5:25133017-25133017|G1_R1__16213	group1
AT5G62520	AT5G62520.1	SRO5	protein_coding	0	0	0	3	0	0	3	chr5:25099679-25099679|G1_R3__21111,chr5:25099628-25099628|G1_R2__18496,chr5:25099681-25099681|G1_R1__15839	group1
AT5G61910	AT5G61910.4	NA	protein_coding	0	0	0	3	3	0	3	chr5:24855836-24855836|G1_R3__23060,chr5:24855833-24855833|G1_R2__20836,chr5:24855834-24855834|G1_R1__16911	group1
AT5G59480	AT5G59480.2	NA	protein_coding	0	0	2	1	0	0	3	chr5:23979606-23979606|G1_R2__19027,chr5:23980281-23980281|G1_R2__21792,chr5:23981116-23981116|G1_R2__21475	group1
AT5G59460	AT5G59460.1	NA	protein_coding	0	0	1	2	2	0	3	chr5:23976857-23976857|G1_R3__23663,chr5:23976854-23976854|G1_R2__19819,chr5:23977813-23977813|G1_R2__21587	group1
AT5G59380	AT5G59380.1	MBD6	protein_coding	0	0	0	3	3	0	3	chr5:23953610-23953610|G1_R3__22728,chr5:23953611-23953611|G1_R2__20302,chr5:23953609-23953609|G1_R1__16809	group1
AT5G58800	AT5G58800.2	NA	protein_coding	0	0	0	3	3	0	3	chr5:23745983-23745983|G1_R3__23070,chr5:23745986-23745986|G1_R2__20735,chr5:23746008-23746008|G1_R1__16125	group1
AT5G58590	AT5G58590.1	RANBP1C	protein_coding	0	0	0	3	3	0	3	chr5:23680249-23680249|G1_R3__22934,chr5:23680260-23680260|G1_R2__20356,chr5:23680268-23680268|G1_R1__17300	group1
AT5G58540	AT5G58540.3	NA	protein_coding	0	2	0	1	1	0	3	chr5:23663210-23663210|G1_R3__23667,chr5:23665301-23665301|G1_R3__23877,chr5:23663217-23663217|G1_R2__21260	group1
AT5G58020	AT5G58020.1	NA	protein_coding	0	1	0	2	2	0	3	chr5:23485576-23485576|G1_R3__22493,chr5:23486724-23486724|G1_R3__21908,chr5:23486675-23486675|G1_R1__17199	group1
AT5G57850	AT5G57850.2	DAAT	protein_coding	0	0	0	3	3	0	3	chr5:23435481-23435481|G1_R3__21542,chr5:23435477-23435477|G1_R2__20369,chr5:23435480-23435480|G1_R1__17003	group1
AT5G57700	AT5G57700.2	NA	protein_coding	0	0	0	3	3	0	3	chr5:23377050-23377050|G1_R3__22711,chr5:23377034-23377034|G1_R2__20076,chr5:23377021-23377021|G1_R1__16087	group1
AT5G07360	AT5G07360.1	NA	protein_coding	0	0	0	3	3	0	3	chr5:2326800-2326800|G1_R3__23943,chr5:2326882-2326882|G1_R3__24078,chr5:2326773-2326773|G1_R2__19062	group1
AT5G57210	AT5G57210.2	NA	protein_coding	0	0	0	3	3	0	3	chr5:23180893-23180893|G1_R3__23910,chr5:23181034-23181034|G1_R3__23158,chr5:23181032-23181032|G1_R2__18741	group1
AT5G57030	AT5G57030.1	LUT2	protein_coding	0	0	0	3	3	0	3	chr5:23079893-23079893|G1_R3__21588,chr5:23079903-23079903|G1_R2__19054,chr5:23079885-23079885|G1_R1__16606	group1
AT5G56940	AT5G56940.1	RPS16-2	protein_coding	0	0	0	3	3	0	3	chr5:23032324-23032324|G1_R3__22200,chr5:23032293-23032293|G1_R2__20275,chr5:23032279-23032279|G1_R1__16898	group1
AT5G56860	AT5G56860.1	GATA21	protein_coding	0	0	2	1	0	0	3	chr5:22989329-22989329|G1_R3__23509,chr5:22991347-22991347|G1_R3__23349,chr5:22990605-22990605|G1_R1__17208	group1
AT5G55760	AT5G55760.1	SRT1	protein_coding	0	0	1	2	3	0	3	chr5:22570701-22570701|G1_R3__22938,chr5:22570776-22570776|G1_R3__21912,chr5:22570841-22570841|G1_R2__20758	group1
AT5G55610	AT5G55610.1	NA	protein_coding	0	0	1	2	2	0	3	chr5:22526596-22526596|G1_R2__21768,chr5:22527888-22527888|G1_R2__18796,chr5:22527979-22527979|G1_R2__20090	group1
AT5G55230	AT5G55230.1	ATMAP65-1	protein_coding	0	0	1	2	3	0	3	chr5:22405195-22405195|G1_R3__23259,chr5:22405263-22405263|G1_R2__20394,chr5:22405182-22405182|G1_R1__16134	group1
AT5G54600	AT5G54600.1	RPL24	protein_coding	0	0	0	3	3	0	3	chr5:22184470-22184470|G1_R3__21479,chr5:22184444-22184444|G1_R2__20704,chr5:22184442-22184442|G1_R1__16605	group1
AT5G07090	AT5G07090.1	RPS4B	protein_coding	0	0	0	3	3	0	3	chr5:2203910-2203910|G1_R3__23330,chr5:2203937-2203937|G1_R2__19190,chr5:2203894-2203894|G1_R1__16774	group1
AT5G54250	AT5G54250.2	CNGC4	protein_coding	0	0	1	2	3	0	3	chr5:22025672-22025672|G1_R3__22752,chr5:22025671-22025671|G1_R2__19806,chr5:22025687-22025687|G1_R1__17113	group1
AT5G53920	AT5G53920.1	NA	protein_coding	0	0	0	3	3	0	3	chr5:21894090-21894090|G1_R3__22486,chr5:21894106-21894106|G1_R2__20353,chr5:21894117-21894117|G1_R1__16937	group1
AT5G53760	AT5G53760.1	MLO11	protein_coding	0	0	3	0	3	0	3	chr5:21826232-21826232|G1_R3__21891,chr5:21826230-21826230|G1_R2__20910,chr5:21826226-21826226|G1_R1__15881	group1
AT5G53470	AT5G53470.1	ACBP1	protein_coding	0	0	0	3	3	0	3	chr5:21712502-21712502|G1_R3__22243,chr5:21712515-21712515|G1_R2__20342,chr5:21712497-21712497|G1_R1__15752	group1
AT5G53400	AT5G53400.1	BOB1	protein_coding	0	0	0	3	3	0	3	chr5:21663442-21663442|G1_R3__23253,chr5:21663427-21663427|G1_R2__18889,chr5:21663425-21663425|G1_R1__16857	group1
AT5G53300	AT5G53300.4	UBC10	protein_coding	0	0	0	3	3	0	3	chr5:21632774-21632774|G1_R3__21536,chr5:21632773-21632773|G1_R2__18940,chr5:21632778-21632778|G1_R1__16599	group1
AT5G53130	AT5G53130.1	CNGC1	protein_coding	0	0	1	2	1	0	3	chr5:21537827-21537827|G1_R3__22275,chr5:21537826-21537826|G1_R2__19842,chr5:21537868-21537868|G1_R1__16259	group1
AT5G52980	AT5G52980.1	NA	protein_coding	0	0	0	3	3	0	3	chr5:21482310-21482310|G1_R3__21892,chr5:21482253-21482253|G1_R2__20837,chr5:21482314-21482314|G1_R1__16113	group1
AT5G51740	AT5G51740.2	NA	protein_coding	0	0	0	3	3	0	3	chr5:21019059-21019059|G1_R3__23053,chr5:21019061-21019061|G1_R2__18761,chr5:21019076-21019076|G1_R1__15738	group1
AT5G51280	AT5G51280.1	RH35	protein_coding	0	0	0	3	3	0	3	chr5:20843729-20843729|G1_R3__23251,chr5:20843724-20843724|G1_R2__20840,chr5:20843743-20843743|G1_R1__16390	group1
AT5G50665	AT5G50665.1	NA	protein_coding	0	0	0	3	3	0	3	chr5:20615365-20615365|G1_R3__21520,chr5:20615366-20615366|G1_R2__18900,chr5:20615360-20615360|G1_R1__16725	group1
AT5G50170	AT5G50170.1	NA	protein_coding	0	0	2	1	3	0	3	chr5:20425361-20425361|G1_R3__21584,chr5:20425383-20425383|G1_R2__19049,chr5:20425526-20425526|G1_R2__21743	group1
AT5G01500	AT5G01500.1	TAAC	protein_coding	0	0	0	3	3	0	3	chr5:201448-201448|G1_R3__22802,chr5:201445-201445|G1_R2__19919,chr5:201446-201446|G1_R1__16879	group1
AT5G48370	AT5G48370.1	NA	protein_coding	0	0	1	2	2	0	3	chr5:19598595-19598595|G1_R3__21259,chr5:19598576-19598576|G1_R2__20062,chr5:19599256-19599256|G1_R2__21593	group1
AT5G47830	AT5G47830.1	NA	protein_coding	0	0	0	3	3	0	3	chr5:19372948-19372948|G1_R3__21839,chr5:19372937-19372937|G1_R2__20680,chr5:19372940-19372940|G1_R1__16885	group1
AT5G47430	AT5G47430.4	NA	protein_coding	0	0	3	0	3	0	3	chr5:19236866-19236866|G1_R3__22418,chr5:19236910-19236910|G1_R2__20240,chr5:19236863-19236863|G1_R1__16960	group1
AT5G47190	AT5G47190.1	NA	protein_coding	0	0	0	3	3	0	3	chr5:19164364-19164364|G1_R3__21808,chr5:19164361-19164361|G1_R2__21116,chr5:19164369-19164369|G1_R1__16712	group1
AT5G46840	AT5G46840.1	NA	protein_coding	0	0	0	3	3	0	3	chr5:19007718-19007718|G1_R3__23209,chr5:19007721-19007721|G1_R2__18644,chr5:19007684-19007684|G1_R1__15991	group1
AT5G06210	AT5G06210.1	S-RBP11	protein_coding	0	0	0	3	3	0	3	chr5:1879683-1879683|G1_R3__24142,chr5:1879565-1879565|G1_R2__19978,chr5:1879681-1879681|G1_R2__21346	group1
AT5G46250	AT5G46250.1	LARP6A	protein_coding	0	0	1	2	3	0	3	chr5:18758115-18758115|G1_R3__21818,chr5:18758119-18758119|G1_R2__20879,chr5:18758044-18758044|G1_R1__15976	group1
AT5G45930	AT5G45930.1	CHLI2	protein_coding	0	0	3	0	1	0	3	chr5:18629552-18629552|G1_R2__21772,chr5:18628158-18628158|G1_R1__16451,chr5:18628321-18628321|G1_R1__16226	group1
AT5G45740	AT5G45740.1	NA	protein_coding	0	0	0	3	3	0	3	chr5:18556805-18556805|G1_R3__24064,chr5:18556967-18556967|G1_R3__23657,chr5:18556873-18556873|G1_R2__21087	group1
AT5G45370	AT5G45370.2	NA	protein_coding	0	0	3	0	3	0	3	chr5:18390249-18390249|G1_R3__21297,chr5:18390246-18390246|G1_R2__19680,chr5:18390223-18390223|G1_R1__16636	group1
AT5G45360	AT5G45360.1	SKIP31	protein_coding	0	0	0	3	3	0	3	chr5:18384662-18384662|G1_R3__21828,chr5:18384649-18384649|G1_R2__20238,chr5:18384677-18384677|G1_R1__16548	group1
AT5G44000	AT5G44000.1	NA	protein_coding	0	0	0	3	3	0	3	chr5:17702208-17702208|G1_R3__23214,chr5:17702200-17702200|G1_R2__20564,chr5:17702219-17702219|G1_R1__15858	group1
AT5G43830	AT5G43830.1	NA	protein_coding	0	0	0	3	3	0	3	chr5:17622512-17622512|G1_R3__23316,chr5:17622504-17622504|G1_R2__19593,chr5:17622507-17622507|G1_R1__16449	group1
AT5G43710	AT5G43710.1	MNS4	protein_coding	0	0	3	0	3	0	3	chr5:17552308-17552308|G1_R3__22626,chr5:17552287-17552287|G1_R2__19364,chr5:17552302-17552302|G1_R1__16000	group1
AT5G43490	AT5G43490.1	NA	protein_coding	0	0	0	3	1	0	3	chr5:17468147-17468147|G1_R3__22623,chr5:17468296-17468296|G1_R3__21258,chr5:17468145-17468145|G1_R2__19658	group1
AT5G43430	AT5G43430.1	ETFBETA	protein_coding	0	0	0	3	0	0	3	chr5:17455269-17455269|G1_R3__21287,chr5:17455268-17455268|G1_R2__20994,chr5:17455273-17455273|G1_R1__16337	group1
AT5G43280	AT5G43280.1	DCI1	protein_coding	0	0	1	2	2	0	3	chr5:17368111-17368111|G1_R3__22618,chr5:17369171-17369171|G1_R3__22092,chr5:17369175-17369175|G1_R2__19654	group1
AT5G43140	AT5G43140.1	NA	protein_coding	0	0	0	3	3	0	3	chr5:17323349-17323349|G1_R3__22424,chr5:17323275-17323275|G1_R2__19669,chr5:17323350-17323350|G1_R2__20064	group1
AT5G42670	AT5G42670.1	NA	protein_coding	1	0	0	2	0	0	2	chr5:17107820-17107820|G1_R2__20241,chr5:17110625-17110625|G1_R2__18668,chr5:17110714-17110714|G1_R2__18670	group1
AT5G42520	AT5G42520.1	BPC6	protein_coding	0	0	0	3	3	0	3	chr5:17002519-17002519|G1_R3__21811,chr5:17002520-17002520|G1_R2__18597,chr5:17002497-17002497|G1_R1__16328	group1
AT5G42310	AT5G42310.1	CRP1	protein_coding	0	0	0	3	1	0	3	chr5:16918454-16918454|G1_R3__22043,chr5:16918453-16918453|G1_R2__19598,chr5:16918334-16918334|G1_R1__16615	group1
AT5G41410	AT5G41410.1	BEL1	protein_coding	0	0	1	2	2	0	3	chr5:16583871-16583871|G1_R3__23442,chr5:16583869-16583869|G1_R2__19662,chr5:16581263-16581263|G1_R1__16881	group1
AT5G41170	AT5G41170.1	NA	protein_coding	0	0	2	1	1	0	3	chr5:16478657-16478657|G1_R3__23339,chr5:16478961-16478961|G1_R3__23388,chr5:16479221-16479221|G1_R3__24094	group1
AT5G05520	AT5G05520.1	NA	protein_coding	0	0	0	3	3	0	3	chr5:1635218-1635218|G1_R3__23290,chr5:1635216-1635216|G1_R2__19264,chr5:1635220-1635220|G1_R1__16479	group1
AT5G40190	AT5G40190.1	NA	protein_coding	0	0	1	2	2	0	3	chr5:16069249-16069249|G1_R3__22406,chr5:16069250-16069250|G1_R2__18603,chr5:16069818-16069818|G1_R1__17093	group1
AT5G39520	AT5G39520.1	NA	protein_coding	0	0	3	0	2	0	3	chr5:15823943-15823943|G1_R3__22059,chr5:15824149-15824149|G1_R3__23892,chr5:15823940-15823940|G1_R2__20048	group1
AT5G39340	AT5G39340.2	AHP3	protein_coding	0	0	0	3	2	0	3	chr5:15750454-15750454|G1_R3__22423,chr5:15750370-15750370|G1_R2__21491,chr5:15750447-15750447|G1_R2__20559	group1
AT5G39040	AT5G39040.1	ABCB27	protein_coding	0	0	0	3	3	0	3	chr5:15629723-15629723|G1_R3__21824,chr5:15629737-15629737|G1_R2__20826,chr5:15629652-15629652|G1_R1__16900	group1
AT5G05170	AT5G05170.1	CESA3	protein_coding	0	0	0	3	3	0	3	chr5:1530255-1530255|G1_R3__21663,chr5:1530251-1530251|G1_R2__19155,chr5:1530256-1530256|G1_R1__15798	group1
AT5G37930	AT5G37930.1	NA	protein_coding	1	0	0	2	2	0	2	chr5:15102231-15102231|G1_R3__22601,chr5:15102191-15102191|G1_R2__20212,chr5:15104241-15104241|G1_R2__21531	group1
AT5G37600	AT5G37600.1	GLN1-1	protein_coding	0	0	0	3	3	0	3	chr5:14933409-14933409|G1_R3__21776,chr5:14933406-14933406|G1_R2__18443,chr5:14933410-14933410|G1_R1__15930	group1
AT5G36880	AT5G36880.1	ACS	protein_coding	0	0	0	3	3	0	3	chr5:14534901-14534901|G1_R3__21075,chr5:14534900-14534900|G1_R2__18460,chr5:14534906-14534906|G1_R1__15618	group1
AT5G04750	AT5G04750.1	NA	protein_coding	0	0	0	3	3	0	3	chr5:1373509-1373509|G1_R3__23119,chr5:1373506-1373506|G1_R2__19270,chr5:1373501-1373501|G1_R1__15828	group1
AT5G35100	AT5G35100.1	NA	protein_coding	0	0	0	3	3	0	3	chr5:13360367-13360367|G1_R3__22551,chr5:13360366-13360366|G1_R2__20158,chr5:13360364-13360364|G1_R1__16292	group1
AT5G04490	AT5G04490.1	VTE5	protein_coding	0	0	3	0	2	0	3	chr5:1281580-1281580|G1_R3__23091,chr5:1281581-1281581|G1_R2__20779,chr5:1279909-1279909|G1_R1__16832	group1
AT5G04460	AT5G04460.1	NA	protein_coding	0	0	0	3	3	0	3	chr5:1263806-1263806|G1_R3__21614,chr5:1263802-1263802|G1_R2__19093,chr5:1263794-1263794|G1_R1__16410	group1
AT5G33300	AT5G33300.1	NA	protein_coding	0	0	3	0	3	0	3	chr5:12562687-12562687|G1_R3__23125,chr5:12562809-12562809|G1_R3__22870,chr5:12562682-12562682|G1_R2__20166	group1
AT5G32450	AT5G32450.1	NA	protein_coding	0	0	0	3	3	0	3	chr5:12081484-12081484|G1_R3__22374,chr5:12081482-12081482|G1_R2__20023,chr5:12081488-12081488|G1_R1__16207	group1
AT5G04060	AT5G04060.1	NA	protein_coding	0	0	0	3	3	0	3	chr5:1101851-1101851|G1_R3__24147,chr5:1101974-1101974|G1_R3__23451,chr5:1101855-1101855|G1_R2__20454	group1
AT5G03990	AT5G03990.1	NA	protein_coding	0	0	1	2	0	0	3	chr5:1076008-1076008|G1_R3__23755,chr5:1077473-1077473|G1_R3__21737,chr5:1077471-1077471|G1_R2__19248	group1
AT5G03850	AT5G03850.1	RPS28A	protein_coding	0	0	0	3	3	0	3	chr5:1028439-1028439|G1_R3__23114,chr5:1028440-1028440|G1_R2__19251,chr5:1028434-1028434|G1_R1__17290	group1
AT5G28060	AT5G28060.1	RPS24B	protein_coding	0	0	0	3	3	0	3	chr5:10069644-10069644|G1_R3__21074,chr5:10069642-10069642|G1_R2__18458,chr5:10069649-10069649|G1_R1__16205	group1
AT5G28050	AT5G28050.1	NA	protein_coding	0	0	0	3	1	0	3	chr5:10043984-10043984|G1_R3__24119,chr5:10044003-10044003|G1_R2__18451,chr5:10044102-10044102|G1_R2__20025	group1
AT4G17440	AT4G17440.2	NA	protein_coding	0	0	0	3	1	0	3	chr4:9729093-9729093|G1_R3__19861,chr4:9729193-9729193|G1_R3__20217,chr4:9729094-9729094|G1_R2__16427	group1
AT4G17410	AT4G17410.4	NA	protein_coding	0	0	2	1	3	0	3	chr4:9720240-9720240|G1_R3__19266,chr4:9720239-9720239|G1_R2__17328,chr4:9720251-9720251|G1_R1__15214	group1
AT4G17390	AT4G17390.1	RPL15B	protein_coding	0	0	0	3	3	0	3	chr4:9714354-9714354|G1_R3__19336,chr4:9714355-9714355|G1_R2__16442,chr4:9714353-9714353|G1_R1__14680	group1
AT4G02150	AT4G02150.1	IMPA3	protein_coding	0	0	1	2	3	0	3	chr4:950708-950708|G1_R2__17690,chr4:950699-950699|G1_R1__15513,chr4:951060-951060|G1_R1__14730	group1
AT4G14965	AT4G14965.2	MAPR4	protein_coding	0	0	0	3	2	0	3	chr4:8553435-8553435|G1_R3__19363,chr4:8553464-8553464|G1_R2__16469,chr4:8553434-8553434|G1_R1__15124	group1
AT4G14650	AT4G14650.1	NA	protein_coding	0	0	3	0	0	0	3	chr4:8401868-8401868|G1_R3__20698,chr4:8401999-8401999|G1_R3__20690,chr4:8402161-8402161|G1_R3__20438	group1
AT4G14605	AT4G14605.1	MTERF5	protein_coding	0	0	3	0	2	0	3	chr4:8379301-8379301|G1_R3__20861,chr4:8380481-8380481|G1_R3__19837,chr4:8380478-8380478|G1_R1__15426	group1
AT4G14500	AT4G14500.2	NA	protein_coding	0	0	0	3	0	0	3	chr4:8337095-8337095|G1_R3__19866,chr4:8337133-8337133|G1_R2__16433,chr4:8337076-8337076|G1_R1__14790	group1
AT4G14420	AT4G14420.1	NA	protein_coding	0	0	1	2	3	0	3	chr4:8302029-8302029|G1_R2__17848,chr4:8302130-8302130|G1_R2__17072,chr4:8302173-8302173|G1_R1__15536	group1
AT4G14385	AT4G14385.4	NA	protein_coding	0	0	0	3	0	0	3	chr4:8287141-8287141|G1_R3__19693,chr4:8287143-8287143|G1_R2__17813,chr4:8287140-8287140|G1_R1__15461	group1
AT4G01915	AT4G01915.1	NA	protein_coding	0	0	0	3	0	0	3	chr4:828416-828416|G1_R3__20408,chr4:828426-828426|G1_R2__16981,chr4:828471-828471|G1_R1__15271	group1
AT4G13800	AT4G13800.1	NA	protein_coding	0	0	0	3	3	0	3	chr4:8002033-8002033|G1_R3__20197,chr4:8002029-8002029|G1_R2__17332,chr4:8002031-8002031|G1_R1__15498	group1
AT4G01800	AT4G01800.1	AGY1	protein_coding	0	0	0	3	0	0	3	chr4:770850-770850|G1_R3__19193,chr4:770924-770924|G1_R3__19194,chr4:770858-770858|G1_R1__14927	group1
AT4G13250	AT4G13250.2	NYC1	protein_coding	0	2	0	1	1	0	3	chr4:7686848-7686848|G1_R3__19887,chr4:7684326-7684326|G1_R2__17348,chr4:7686847-7686847|G1_R2__18103	group1
AT4G13010	AT4G13010.1	CEQORH	protein_coding	0	0	0	3	3	0	3	chr4:7602647-7602647|G1_R3__19355,chr4:7602648-7602648|G1_R2__16459,chr4:7602619-7602619|G1_R1__15028	group1
AT4G12080	AT4G12080.1	AHL1	protein_coding	0	0	0	3	3	0	3	chr4:7241297-7241297|G1_R3__20226,chr4:7241289-7241289|G1_R2__17105,chr4:7241302-7241302|G1_R1__15480	group1
AT4G10360	AT4G10360.1	NA	protein_coding	0	0	0	3	3	0	3	chr4:6422230-6422230|G1_R3__20227,chr4:6422223-6422223|G1_R2__17347,chr4:6422225-6422225|G1_R1__14563	group1
AT4G10100	AT4G10100.3	CNX7	protein_coding	0	0	0	3	3	0	3	chr4:6309474-6309474|G1_R3__20232,chr4:6309497-6309497|G1_R2__17120,chr4:6309449-6309449|G1_R1__15586	group1
AT4G10090	AT4G10090.1	ELP6	protein_coding	0	0	1	2	3	0	3	chr4:6307432-6307432|G1_R3__20874,chr4:6307262-6307262|G1_R2__18038,chr4:6307441-6307441|G1_R2__17104	group1
AT4G09970	AT4G09970.1	NA	protein_coding	0	0	1	2	2	0	3	chr4:6247720-6247720|G1_R3__20196,chr4:6247385-6247385|G1_R2__18422,chr4:6247721-6247721|G1_R2__17035	group1
AT4G09340	AT4G09340.1	NA	protein_coding	0	0	1	2	3	0	3	chr4:5924933-5924933|G1_R3__19845,chr4:5924931-5924931|G1_R2__17477,chr4:5925070-5925070|G1_R2__17066	group1
AT4G08850	AT4G08850.1	MIK2	protein_coding	0	0	1	2	2	0	3	chr4:5636675-5636675|G1_R3__19356,chr4:5638092-5638092|G1_R3__19377,chr4:5636674-5636674|G1_R2__16461	group1
AT4G08810	AT4G08810.1	SUB1	protein_coding	0	0	0	3	1	0	3	chr4:5616096-5616096|G1_R3__19323,chr4:5616078-5616078|G1_R2__17484,chr4:5616129-5616129|G1_R1__15242	group1
AT4G01310	AT4G01310.1	RPL5	protein_coding	0	0	0	3	3	0	3	chr4:544084-544084|G1_R3__19198,chr4:544080-544080|G1_R2__16284,chr4:544078-544078|G1_R1__14663	group1
AT4G08540	AT4G08540.1	NA	protein_coding	0	0	0	3	3	0	3	chr4:5436361-5436361|G1_R3__20215,chr4:5436374-5436374|G1_R2__17637,chr4:5436359-5436359|G1_R1__14788	group1
AT4G00990	AT4G00990.2	NA	protein_coding	0	0	1	2	0	0	3	chr4:431667-431667|G1_R3__19209,chr4:431743-431743|G1_R2__17444,chr4:428863-428863|G1_R1__15556	group1
AT4G00060	AT4G00060.1	MEE44	protein_coding	0	0	0	3	0	0	3	chr4:28769-28769|G1_R3__20058,chr4:28787-28787|G1_R2__16999,chr4:28765-28765|G1_R1__15601	group1
AT4G00560	AT4G00560.1	NA	protein_coding	0	0	0	3	3	0	3	chr4:240768-240768|G1_R3__20182,chr4:240754-240754|G1_R2__16282,chr4:240755-240755|G1_R1__14737	group1
AT4G04210	AT4G04210.1	PUX4	protein_coding	0	0	0	3	3	0	3	chr4:2031728-2031728|G1_R3__20615,chr4:2031746-2031746|G1_R2__16254,chr4:2031727-2031727|G1_R1__15108	group1
AT4G40045	AT4G40045.1	NA	protein_coding	0	0	1	2	2	0	3	chr4:18559914-18559914|G1_R3__19423,chr4:18559882-18559882|G1_R2__18320,chr4:18560312-18560312|G1_R2__18420	group1
AT4G39870	AT4G39870.2	NA	protein_coding	0	1	0	2	2	0	3	chr4:18502075-18502075|G1_R3__20900,chr4:18504374-18504374|G1_R3__20781,chr4:18504388-18504388|G1_R2__17193	group1
AT4G39300	AT4G39300.2	NA	protein_coding	0	0	1	2	2	0	3	chr4:18288307-18288307|G1_R3__19720,chr4:18286914-18286914|G1_R2__18021,chr4:18288284-18288284|G1_R2__17159	group1
AT4G39200	AT4G39200.1	RPS25E	protein_coding	0	0	0	3	3	0	3	chr4:18258536-18258536|G1_R3__20280,chr4:18258537-18258537|G1_R2__17819,chr4:18258534-18258534|G1_R1__15234	group1
AT4G39150	AT4G39150.1	NA	protein_coding	0	0	0	3	3	0	3	chr4:18233566-18233566|G1_R3__20456,chr4:18233550-18233550|G1_R2__16613,chr4:18233544-18233544|G1_R1__14581	group1
AT4G39090	AT4G39090.1	RD19A	protein_coding	0	0	0	3	3	0	3	chr4:18215720-18215720|G1_R3__19421,chr4:18215716-18215716|G1_R2__17176,chr4:18215725-18215725|G1_R1__15041	group1
AT4G38490	AT4G38490.1	NA	protein_coding	0	0	0	3	4	0	3	chr4:18007248-18007248|G1_R3__20111,chr4:18007253-18007253|G1_R2__17860,chr4:18007369-18007369|G1_R2__17521	group1
AT4G38360	AT4G38360.1	LAZ1	protein_coding	0	0	0	3	0	0	3	chr4:17969870-17969870|G1_R3__19908,chr4:17969882-17969882|G1_R2__16574,chr4:17969873-17969873|G1_R1__14693	group1
AT4G38060	AT4G38060.1	NA	protein_coding	0	0	0	3	0	0	3	chr4:17873164-17873164|G1_R3__19437,chr4:17873140-17873140|G1_R2__16908,chr4:17873165-17873165|G1_R1__15568	group1
AT4G37560	AT4G37560.1	NA	protein_coding	0	0	0	3	3	0	3	chr4:17648532-17648532|G1_R3__20259,chr4:17648541-17648541|G1_R2__17654,chr4:17648555-17648555|G1_R1__14592	group1
AT4G35450	AT4G35450.1	AKR2	protein_coding	0	0	0	3	3	0	3	chr4:16841894-16841894|G1_R3__19922,chr4:16841887-16841887|G1_R2__16911,chr4:16841877-16841877|G1_R1__15184	group1
AT4G35350	AT4G35350.2	XCP1	protein_coding	3	0	0	0	0	0	0	chr4:16809805-16809805|G1_R3__20460,chr4:16810174-16810174|G1_R3__20706,chr4:16810177-16810177|G1_R2__16649	group1
AT4G34370	AT4G34370.2	ARI1	protein_coding	0	1	0	2	2	0	3	chr4:16437152-16437152|G1_R3__20470,chr4:16434450-16434450|G1_R2__16498,chr4:16437178-16437178|G1_R2__16563	group1
AT4G34030	AT4G34030.1	MCCB	protein_coding	0	0	0	3	3	0	3	chr4:16303969-16303969|G1_R3__20375,chr4:16303965-16303965|G1_R2__16882,chr4:16303978-16303978|G1_R1__15356	group1
AT4G33865	AT4G33865.1	RPS29C	protein_coding	0	0	0	3	3	0	3	chr4:16233242-16233242|G1_R3__20364,chr4:16233259-16233259|G1_R2__17375,chr4:16233258-16233258|G1_R1__15279	group1
AT4G33810	AT4G33810.2	XYN5	protein_coding	1	0	2	0	0	0	2	chr4:16214369-16214369|G1_R3__20906,chr4:16215191-16215191|G1_R3__20911,chr4:16217002-16217002|G1_R3__20365	group1
AT4G33680	AT4G33680.1	DAP	protein_coding	0	0	0	3	3	0	3	chr4:16171776-16171776|G1_R3__20648,chr4:16171774-16171774|G1_R2__17128,chr4:16171777-16171777|G1_R1__15540	group1
AT4G33640	AT4G33640.1	NA	protein_coding	0	0	0	2	2	1	3	chr4:16159713-16159713|G1_R3__19499,chr4:16160050-16160050|G1_R3__21058,chr4:16159723-16159723|G1_R1__14599	group1
AT4G33630	AT4G33630.2	EX1	protein_coding	1	0	0	2	0	0	2	chr4:16154774-16154774|G1_R3__21039,chr4:16159520-16159520|G1_R3__20119,chr4:16159522-16159522|G1_R2__17749	group1
AT4G33510	AT4G33510.1	DHS2	protein_coding	0	0	0	3	3	0	3	chr4:16118621-16118621|G1_R3__19422,chr4:16118654-16118654|G1_R2__16577,chr4:16118623-16118623|G1_R1__14834	group1
AT4G33470	AT4G33470.1	HDA14	protein_coding	0	0	0	3	3	0	3	chr4:16102670-16102670|G1_R3__20103,chr4:16102671-16102671|G1_R2__17376,chr4:16102651-16102651|G1_R1__15206	group1
AT4G33080	AT4G33080.1	NA	protein_coding	0	0	0	3	0	0	3	chr4:15964631-15964631|G1_R3__20279,chr4:15964635-15964635|G1_R2__16618,chr4:15964640-15964640|G1_R1__14868	group1
AT4G33010	AT4G33010.1	GLDP1	protein_coding	0	0	0	3	3	0	3	chr4:15926775-15926775|G1_R3__19463,chr4:15926767-15926767|G1_R2__16506,chr4:15926794-15926794|G1_R1__14588	group1
AT4G32940	AT4G32940.1	GAMMA-VPE	protein_coding	0	0	0	3	3	0	3	chr4:15900397-15900397|G1_R3__20478,chr4:15900394-15900394|G1_R2__16641,chr4:15900442-15900442|G1_R1__14871	group1
AT4G32680	AT4G32680.1	NA	protein_coding	0	0	0	3	3	0	3	chr4:15763377-15763377|G1_R3__20649,chr4:15763451-15763451|G1_R3__19934,chr4:15763347-15763347|G1_R2__16515	group1
AT4G32520	AT4G32520.1	SHM3	protein_coding	0	0	1	2	3	0	3	chr4:15689571-15689571|G1_R2__17956,chr4:15689707-15689707|G1_R2__16517,chr4:15689614-15689614|G1_R1__14949	group1
AT4G32150	AT4G32150.1	VAMP711	protein_coding	0	0	0	3	3	0	3	chr4:15526346-15526346|G1_R3__20570,chr4:15526329-15526329|G1_R2__17864,chr4:15526347-15526347|G1_R1__15178	group1
AT4G32120	AT4G32120.1	HPGT2	protein_coding	0	0	0	3	3	0	3	chr4:15517088-15517088|G1_R3__19462,chr4:15517070-15517070|G1_R2__17135,chr4:15517097-15517097|G1_R1__14961	group1
AT4G31200	AT4G31200.1	NA	protein_coding	0	0	1	2	2	0	3	chr4:15162205-15162205|G1_R3__19512,chr4:15162159-15162159|G1_R2__17194,chr4:15164382-15164382|G1_R1__15597	group1
AT4G30993	AT4G30993.1	NA	protein_coding	0	0	0	3	0	0	3	chr4:15100139-15100139|G1_R3__20808,chr4:15100018-15100018|G1_R2__18114,chr4:15100241-15100241|G1_R1__14821	group1
AT4G30620	AT4G30620.1	NA	protein_coding	0	0	1	2	2	0	3	chr4:14948630-14948630|G1_R3__19727,chr4:14948629-14948629|G1_R2__17876,chr4:14949296-14949296|G1_R2__18154	group1
AT4G29830	AT4G29830.1	VIP3	protein_coding	0	0	0	3	3	0	3	chr4:14599180-14599180|G1_R3__20016,chr4:14599185-14599185|G1_R2__16963,chr4:14599173-14599173|G1_R1__15516	group1
AT4G29810	AT4G29810.1	ATMKK2	protein_coding	0	0	0	3	3	0	3	chr4:14593142-14593142|G1_R3__20535,chr4:14593136-14593136|G1_R2__17970,chr4:14593141-14593141|G1_R1__15374	group1
AT4G29480	AT4G29480.1	NA	protein_coding	0	0	0	3	3	0	3	chr4:14486140-14486140|G1_R3__20646,chr4:14486139-14486139|G1_R2__16786,chr4:14486132-14486132|G1_R1__14913	group1
AT4G29430	AT4G29430.1	RPS15AE	protein_coding	0	0	0	3	3	0	3	chr4:14473553-14473553|G1_R3__20126,chr4:14473555-14473555|G1_R2__16922,chr4:14473554-14473554|G1_R1__15477	group1
AT4G03260	AT4G03260.1	NA	protein_coding	0	0	0	3	3	0	3	chr4:1431548-1431548|G1_R3__20507,chr4:1431580-1431580|G1_R2__17910,chr4:1431534-1431534|G1_R1__15511	group1
AT4G00330	AT4G00330.1	CRCK2	protein_coding	0	0	2	1	1	0	3	chr4:142730-142730|G1_R2__18401,chr4:144219-144219|G1_R1__15199,chr4:144370-144370|G1_R1__15151	group1
AT4G28910	AT4G28910.1	AFPH2	protein_coding	0	0	0	3	3	0	3	chr4:14264306-14264306|G1_R3__19980,chr4:14264304-14264304|G1_R2__17879,chr4:14264308-14264308|G1_R1__14887	group1
AT4G28706	AT4G28706.2	NA	protein_coding	0	0	1	2	3	0	3	chr4:14170658-14170658|G1_R3__19743,chr4:14170674-14170674|G1_R2__16744,chr4:14170570-14170570|G1_R1__15555	group1
AT4G28470	AT4G28470.1	RPN1B	protein_coding	0	0	0	3	3	0	3	chr4:14066946-14066946|G1_R3__20970,chr4:14066949-14066949|G1_R2__17235,chr4:14066974-14066974|G1_R1__15594	group1
AT4G28360	AT4G28360.1	NA	protein_coding	0	0	0	3	2	0	3	chr4:14029223-14029223|G1_R3__20628,chr4:14029064-14029064|G1_R2__18382,chr4:14029188-14029188|G1_R2__17687	group1
AT4G28030	AT4G28030.1	NA	protein_coding	0	0	1	2	3	0	3	chr4:13937738-13937738|G1_R3__19565,chr4:13937724-13937724|G1_R2__17400,chr4:13937749-13937749|G1_R1__15140	group1
AT4G26700	AT4G26700.4	FIM1	protein_coding	0	0	1	2	3	0	3	chr4:13467543-13467543|G1_R3__20732,chr4:13467550-13467550|G1_R2__17280,chr4:13467339-13467339|G1_R1__15078	group1
AT4G26070	AT4G26070.2	MKK1	protein_coding	0	0	0	3	3	0	3	chr4:13219716-13219716|G1_R3__19997,chr4:13219717-13219717|G1_R2__16737,chr4:13219707-13219707|G1_R1__15071	group1
AT4G25870	AT4G25870.1	NA	protein_coding	0	0	2	1	3	0	3	chr4:13149832-13149832|G1_R3__20137,chr4:13149788-13149788|G1_R2__17675,chr4:13149833-13149833|G1_R1__14885	group1
AT4G25650	AT4G25650.1	PTC52	protein_coding	0	0	0	3	3	0	3	chr4:13081012-13081012|G1_R3__20533,chr4:13081007-13081007|G1_R2__17877,chr4:13081005-13081005|G1_R1__15336	group1
AT4G25080	AT4G25080.5	CHLM	protein_coding	0	0	0	3	0	0	3	chr4:12878593-12878593|G1_R3__20607,chr4:12878592-12878592|G1_R2__17602,chr4:12878533-12878533|G1_R1__14647	group1
AT4G25070	AT4G25070.2	NA	protein_coding	0	0	0	3	2	0	3	chr4:12876516-12876516|G1_R3__20315,chr4:12876515-12876515|G1_R2__17974,chr4:12876684-12876684|G1_R2__18001	group1
AT4G25050	AT4G25050.2	ACP4	protein_coding	0	0	0	3	3	0	3	chr4:12871099-12871099|G1_R3__19550,chr4:12871102-12871102|G1_R2__16685,chr4:12871097-12871097|G1_R1__15102	group1
AT4G24900	AT4G24900.1	TTL	protein_coding	0	0	0	3	3	0	3	chr4:12817559-12817559|G1_R3__20041,chr4:12817551-12817551|G1_R2__16815,chr4:12817513-12817513|G1_R1__15260	group1
AT4G24820	AT4G24820.2	RPN7	protein_coding	0	0	0	3	3	0	3	chr4:12790362-12790362|G1_R3__19560,chr4:12790341-12790341|G1_R2__16696,chr4:12790367-12790367|G1_R1__14621	group1
AT4G24760	AT4G24760.1	NA	protein_coding	0	0	0	3	3	0	3	chr4:12761461-12761461|G1_R3__19598,chr4:12761446-12761446|G1_R2__17599,chr4:12761459-12761459|G1_R1__15164	group1
AT4G24560	AT4G24560.1	UBP16	protein_coding	0	0	1	2	3	0	3	chr4:12679359-12679359|G1_R3__19592,chr4:12679313-12679313|G1_R2__17992,chr4:12679565-12679565|G1_R2__18399	group1
AT4G24290	AT4G24290.2	NA	protein_coding	0	0	1	2	2	0	3	chr4:12597908-12597908|G1_R3__20000,chr4:12597911-12597911|G1_R2__17268,chr4:12597243-12597243|G1_R1__15562	group1
AT4G23620	AT4G23620.1	NA	protein_coding	0	0	0	3	0	0	3	chr4:12314900-12314900|G1_R3__20491,chr4:12314897-12314897|G1_R2__17242,chr4:12314898-12314898|G1_R1__15062	group1
AT4G02725	AT4G02725.1	NA	protein_coding	0	1	0	2	2	0	3	chr4:1204250-1204250|G1_R3__19221,chr4:1207364-1207364|G1_R3__19797,chr4:1207355-1207355|G1_R2__16989	group1
AT4G22150	AT4G22150.1	PUX3	protein_coding	0	0	0	3	3	0	3	chr4:11731228-11731228|G1_R3__19747,chr4:11731214-11731214|G1_R2__17282,chr4:11731230-11731230|G1_R1__15081	group1
AT4G22130	AT4G22130.1	SRF8	protein_coding	0	0	0	3	1	0	3	chr4:11727605-11727605|G1_R3__21033,chr4:11727475-11727475|G1_R2__17254,chr4:11727604-11727604|G1_R2__18045	group1
AT4G22120	AT4G22120.1	CSC1	protein_coding	0	0	0	3	3	0	3	chr4:11715877-11715877|G1_R3__20608,chr4:11715873-11715873|G1_R2__16773,chr4:11715879-11715879|G1_R1__15165	group1
AT4G21720	AT4G21720.1	NA	protein_coding	0	0	0	3	3	0	3	chr4:11544384-11544384|G1_R3__19978,chr4:11544398-11544398|G1_R2__17396,chr4:11544381-11544381|G1_R1__15314	group1
AT4G21580	AT4G21580.1	NA	protein_coding	0	0	0	3	3	0	3	chr4:11477676-11477676|G1_R3__20534,chr4:11477678-11477678|G1_R2__17764,chr4:11477683-11477683|G1_R1__15327	group1
AT4G21210	AT4G21210.2	RP1	protein_coding	0	0	0	3	3	0	3	chr4:11308602-11308602|G1_R3__20665,chr4:11308601-11308601|G1_R2__16800,chr4:11308594-11308594|G1_R1__14917	group1
AT4G20720	AT4G20720.1	NA	protein_coding	0	0	0	3	3	0	3	chr4:11107899-11107899|G1_R3__20006,chr4:11107909-11107909|G1_R2__16753,chr4:11107892-11107892|G1_R1__15077	group1
AT4G20010	AT4G20010.1	OSB2	protein_coding	0	0	3	0	3	0	3	chr4:10843955-10843955|G1_R3__19996,chr4:10843952-10843952|G1_R2__17773,chr4:10843970-10843970|G1_R1__15072	group1
AT4G02410	AT4G02410.1	LECRK43	protein_coding	0	0	1	2	2	0	3	chr4:1060081-1060081|G1_R3__20183,chr4:1062010-1062010|G1_R3__19235,chr4:1060051-1060051|G1_R2__16283	group1
AT4G19210	AT4G19210.1	ABCE2	protein_coding	0	0	0	3	0	0	3	chr4:10505057-10505057|G1_R3__20325,chr4:10505036-10505036|G1_R2__17788,chr4:10505132-10505132|G1_R2__16791	group1
AT4G18593	AT4G18593.1	NA	protein_coding	0	0	3	0	3	0	3	chr4:10238689-10238689|G1_R3__20316,chr4:10238690-10238690|G1_R2__17269,chr4:10238687-10238687|G1_R1__14902	group1
AT4G18270	AT4G18270.1	TRANS11	protein_coding	0	0	0	3	3	0	3	chr4:10099317-10099317|G1_R3__20939,chr4:10099254-10099254|G1_R2__18296,chr4:10099334-10099334|G1_R2__18274	group1
AT4G18070	AT4G18070.1	NA	protein_coding	0	0	0	3	0	0	3	chr4:10032715-10032715|G1_R3__19652,chr4:10032750-10032750|G1_R2__17979,chr4:10032697-10032697|G1_R1__15248	group1
AT4G18060	AT4G18060.1	SH3P3	protein_coding	0	0	0	3	3	0	3	chr4:10027664-10027664|G1_R3__20012,chr4:10027620-10027620|G1_R2__16960,chr4:10027615-10027615|G1_R1__15218	group1
AT3G27090	AT3G27090.1	NA	protein_coding	0	0	3	0	2	0	3	chr3:9990527-9990527|G1_R1__09705,chr3:9990735-9990735|G1_R1__08298,chr3:9990875-9990875|G1_R1__08567	group1
AT3G26300	AT3G26300.1	CYP71B34	protein_coding	0	0	2	1	2	0	3	chr3:9639203-9639203|G1_R3__19110,chr3:9639171-9639171|G1_R2__13654,chr3:9640740-9640740|G1_R1__14034	group1
AT3G03773	AT3G03773.3	NA	protein_coding	0	0	0	3	2	0	3	chr3:953493-953493|G1_R3__14334,chr3:953709-953709|G1_R3__14714,chr3:953761-953761|G1_R2__11855	group1
AT3G25805	AT3G25805.1	NA	protein_coding	0	0	3	0	1	0	3	chr3:9426963-9426963|G1_R3__18118,chr3:9427113-9427113|G1_R3__15629,chr3:9426390-9426390|G1_R2__14563	group1
AT3G25130	AT3G25130.1	NA	protein_coding	0	0	3	0	0	0	3	chr3:9152598-9152598|G1_R3__17112,chr3:9152975-9152975|G1_R3__11278,chr3:9153343-9153343|G1_R3__14295	group1
AT3G25110	AT3G25110.1	FATA	protein_coding	0	0	0	3	2	0	3	chr3:9146338-9146338|G1_R3__17446,chr3:9146422-9146422|G1_R3__17083,chr3:9146415-9146415|G1_R2__10012	group1
AT3G24740	AT3G24740.2	NA	protein_coding	0	0	0	3	0	0	3	chr3:9033686-9033686|G1_R3__15681,chr3:9033708-9033708|G1_R2__12035,chr3:9033692-9033692|G1_R1__10804	group1
AT3G24660	AT3G24660.1	TMKL1	protein_coding	0	0	1	2	2	0	3	chr3:9004278-9004278|G1_R3__18832,chr3:9005863-9005863|G1_R3__17371,chr3:9005871-9005871|G1_R2__15283	group1
AT3G03550	AT3G03550.1	ATL51	protein_coding	0	1	2	0	0	0	3	chr3:851449-851449|G1_R2__16240,chr3:851582-851582|G1_R2__14607,chr3:850845-850845|G1_R1__11954	group1
AT3G22680	AT3G22680.1	RDM1	protein_coding	0	0	1	2	3	0	3	chr3:8020415-8020415|G1_R3__14679,chr3:8020189-8020189|G1_R1__12739,chr3:8020381-8020381|G1_R1__11509	group1
AT3G22460	AT3G22460.1	OASA2	protein_coding	0	0	0	3	3	0	3	chr3:7965824-7965824|G1_R3__15197,chr3:7965901-7965901|G1_R2__11087,chr3:7965872-7965872|G1_R1__09953	group1
AT3G22420	AT3G22420.3	WNK2	protein_coding	0	0	3	0	2	0	3	chr3:7946643-7946643|G1_R1__13413,chr3:7948245-7948245|G1_R1__13760,chr3:7948958-7948958|G1_R1__14078	group1
AT3G22380	AT3G22380.1	TIC	protein_coding	0	0	0	3	0	0	3	chr3:7919114-7919114|G1_R3__13348,chr3:7919096-7919096|G1_R2__11116,chr3:7919090-7919090|G1_R1__10510	group1
AT3G22330	AT3G22330.1	RH53	protein_coding	0	0	1	2	2	0	3	chr3:7895181-7895181|G1_R3__13741,chr3:7895185-7895185|G1_R2__11505,chr3:7894178-7894178|G1_R1__09562	group1
AT3G21630	AT3G21630.1	CERK1	protein_coding	0	0	1	2	2	0	3	chr3:7615510-7615510|G1_R3__15811,chr3:7615475-7615475|G1_R2__10135,chr3:7618490-7618490|G1_R1__14065	group1
AT3G21530	AT3G21530.1	NA	protein_coding	0	0	3	0	3	0	3	chr3:7582920-7582920|G1_R3__12473,chr3:7582891-7582891|G1_R2__12936,chr3:7582919-7582919|G1_R1__10269	group1
AT3G21295	AT3G21295.3	NA	protein_coding	0	0	0	3	0	0	3	chr3:7492442-7492442|G1_R3__13709,chr3:7492503-7492503|G1_R2__11730,chr3:7492441-7492441|G1_R1__09221	group1
AT3G21230	AT3G21230.4	4CL4	protein_coding	0	0	2	0	0	1	3	chr3:7451928-7451928|G1_R3__15942,chr3:7449200-7449200|G1_R2__15246,chr3:7451570-7451570|G1_R1__13624	group1
AT3G20120	AT3G20120.3	CYP705A21	protein_coding	0	0	2	1	1	0	3	chr3:7025385-7025385|G1_R3__16666,chr3:7024761-7024761|G1_R2__16013,chr3:7025885-7025885|G1_R2__13079	group1
AT3G03020	AT3G03020.2	NA	protein_coding	0	1	2	0	2	0	3	chr3:681056-681056|G1_R3__16119,chr3:681210-681210|G1_R3__12701,chr3:681208-681208|G1_R1__09185	group1
AT3G19570	AT3G19570.3	SCO3	protein_coding	0	0	0	3	0	0	3	chr3:6801418-6801418|G1_R3__16759,chr3:6801586-6801586|G1_R3__14319,chr3:6801601-6801601|G1_R2__12548	group1
AT3G19470	AT3G19470.2	NA	protein_coding	0	0	1	2	2	0	3	chr3:6750551-6750551|G1_R3__19118,chr3:6750945-6750945|G1_R3__14740,chr3:6750922-6750922|G1_R1__10597	group1
AT3G19180	AT3G19180.2	CDP1	protein_coding	0	0	0	3	0	0	3	chr3:6637024-6637024|G1_R3__13992,chr3:6637035-6637035|G1_R2__12052,chr3:6637023-6637023|G1_R1__10771	group1
AT3G18773	AT3G18773.1	ATL77	protein_coding	1	1	1	0	0	0	2	chr3:6465450-6465450|G1_R3__17740,chr3:6466104-6466104|G1_R3__18092,chr3:6466597-6466597|G1_R1__11794	group1
AT3G02890	AT3G02890.3	NA	protein_coding	0	0	0	3	0	0	3	chr3:645421-645421|G1_R3__13514,chr3:645431-645431|G1_R2__12065,chr3:645458-645458|G1_R1__09422	group1
AT3G18680	AT3G18680.1	NA	protein_coding	0	0	0	3	0	0	3	chr3:6429529-6429529|G1_R2__10054,chr3:6429601-6429601|G1_R2__12369,chr3:6429649-6429649|G1_R1__13382	group1
AT3G18510	AT3G18510.1	NA	protein_coding	0	0	1	2	2	0	3	chr3:6355758-6355758|G1_R3__11346,chr3:6356009-6356009|G1_R2__15994,chr3:6356129-6356129|G1_R2__14866	group1
AT3G18420	AT3G18420.1	SG1	protein_coding	0	0	2	1	2	0	3	chr3:6324788-6324788|G1_R3__12518,chr3:6324754-6324754|G1_R2__13263,chr3:6325679-6325679|G1_R2__14372	group1
AT3G18080	AT3G18080.1	BGLU44	protein_coding	0	0	3	0	0	0	3	chr3:6192919-6192919|G1_R1__07343,chr3:6193147-6193147|G1_R1__10878,chr3:6193273-6193273|G1_R1__09528	group1
AT3G17712	AT3G17712.2	NA	protein_coding	0	0	3	0	0	0	3	chr3:6057833-6057833|G1_R1__11964,chr3:6058822-6058822|G1_R1__12915,chr3:6059405-6059405|G1_R1__12693	group1
AT3G17650	AT3G17650.2	YSL5	protein_coding	0	0	0	3	0	0	3	chr3:6037167-6037167|G1_R3__13360,chr3:6037168-6037168|G1_R2__10064,chr3:6037163-6037163|G1_R1__07853	group1
AT3G17460	AT3G17460.1	NA	protein_coding	0	0	3	0	1	0	3	chr3:5977250-5977250|G1_R3__14600,chr3:5976953-5976953|G1_R1__11996,chr3:5977246-5977246|G1_R1__09449	group1
AT3G17450	AT3G17450.2	NA	protein_coding	0	3	0	0	0	0	3	chr3:5975986-5975986|G1_R3__11297,chr3:5975734-5975734|G1_R1__14442,chr3:5976021-5976021|G1_R1__10403	group1
AT3G17100	AT3G17100.1	BHLH147	protein_coding	0	0	0	3	3	0	3	chr3:5832413-5832413|G1_R3__16322,chr3:5832416-5832416|G1_R2__13219,chr3:5832401-5832401|G1_R1__11680	group1
AT3G17090	AT3G17090.2	NA	protein_coding	0	0	0	3	1	0	3	chr3:5829367-5829367|G1_R3__13736,chr3:5829424-5829424|G1_R2__11777,chr3:5829366-5829366|G1_R1__07322	group1
AT3G17040	AT3G17040.2	HCF107	protein_coding	0	0	3	0	3	0	3	chr3:5809590-5809590|G1_R3__11263,chr3:5809620-5809620|G1_R2__11758,chr3:5809603-5809603|G1_R1__09286	group1
AT3G16740	AT3G16740.1	NA	protein_coding	0	0	0	3	3	0	3	chr3:5700696-5700696|G1_R3__13982,chr3:5700728-5700728|G1_R2__13233,chr3:5700678-5700678|G1_R1__07898	group1
AT3G02650	AT3G02650.1	NA	protein_coding	0	0	1	2	2	0	3	chr3:568767-568767|G1_R3__15241,chr3:569926-569926|G1_R3__15217,chr3:569916-569916|G1_R2__13561	group1
AT3G16220	AT3G16220.2	NA	protein_coding	0	0	0	3	2	0	3	chr3:5499207-5499207|G1_R3__13728,chr3:5499210-5499210|G1_R2__12043,chr3:5499195-5499195|G1_R1__09459	group1
AT3G15790	AT3G15790.2	MBD11	protein_coding	0	0	0	3	0	0	3	chr3:5344499-5344499|G1_R3__11131,chr3:5344512-5344512|G1_R2__11088,chr3:5344481-5344481|G1_R1__08873	group1
AT3G15430	AT3G15430.3	NA	protein_coding	0	0	0	3	0	0	3	chr3:5211646-5211646|G1_R3__11976,chr3:5211652-5211652|G1_R2__10751,chr3:5211586-5211586|G1_R1__08513	group1
AT3G15300	AT3G15300.1	VQ19	protein_coding	2	0	1	0	0	0	1	chr3:5148208-5148208|G1_R3__17287,chr3:5149091-5149091|G1_R3__17931,chr3:5149090-5149090|G1_R2__15321	group1
AT3G15270	AT3G15270.1	SPL5	protein_coding	0	3	0	0	3	0	3	chr3:5141276-5141276|G1_R3__16793,chr3:5141486-5141486|G1_R3__18284,chr3:5141579-5141579|G1_R2__15247	group1
AT3G15210	AT3G15210.1	ERF4	protein_coding	0	0	1	2	1	0	3	chr3:5122550-5122550|G1_R3__17647,chr3:5121849-5121849|G1_R1__14236,chr3:5122258-5122258|G1_R1__13911	group1
AT3G15030	AT3G15030.1	TCP4	protein_coding	0	0	0	3	0	0	3	chr3:5063857-5063857|G1_R3__17517,chr3:5063719-5063719|G1_R2__15815,chr3:5063961-5063961|G1_R2__14447	group1
AT3G02360	AT3G02360.1	PGD2	protein_coding	0	1	0	2	2	0	3	chr3:483992-483992|G1_R2__14725,chr3:482037-482037|G1_R1__12364,chr3:483991-483991|G1_R1__13738	group1
AT3G02290	AT3G02290.5	NA	protein_coding	0	0	0	3	2	0	3	chr3:460772-460772|G1_R3__11452,chr3:460794-460794|G1_R2__10249,chr3:460798-460798|G1_R1__07607	group1
AT3G13784	AT3G13784.3	CWINV5	protein_coding	0	0	3	0	0	0	3	chr3:4528564-4528564|G1_R3__15632,chr3:4529219-4529219|G1_R3__16919,chr3:4528570-4528570|G1_R2__11298	group1
AT3G13226	AT3G13226.1	NA	protein_coding	0	0	3	0	1	0	3	chr3:4265906-4265906|G1_R3__17968,chr3:4264465-4264465|G1_R2__13181,chr3:4265424-4265424|G1_R1__10589	group1
AT3G13190	AT3G13190.2	NA	protein_coding	0	0	1	2	2	0	3	chr3:4241556-4241556|G1_R3__16527,chr3:4241821-4241821|G1_R3__17814,chr3:4241833-4241833|G1_R2__14029	group1
AT3G13080	AT3G13080.5	ABCC3	protein_coding	0	0	0	3	0	0	3	chr3:4195928-4195928|G1_R3__13013,chr3:4195918-4195918|G1_R2__10242,chr3:4195921-4195921|G1_R1__09012	group1
AT3G12955	AT3G12955.1	NA	protein_coding	3	0	0	0	0	0	0	chr3:4137077-4137077|G1_R3__13057,chr3:4137074-4137074|G1_R2__12284,chr3:4137036-4137036|G1_R1__12884	group1
AT3G12540	AT3G12540.1	NA	protein_coding	0	0	2	1	2	0	3	chr3:3975509-3975509|G1_R3__17639,chr3:3977139-3977139|G1_R2__16194,chr3:3977315-3977315|G1_R2__16130	group1
AT3G12390	AT3G12390.1	NA	protein_coding	0	0	0	3	3	0	3	chr3:3943615-3943615|G1_R3__12055,chr3:3943624-3943624|G1_R2__11357,chr3:3943600-3943600|G1_R1__07402	group1
AT3G12210	AT3G12210.2	NA	protein_coding	0	0	1	2	5	0	3	chr3:3896410-3896410|G1_R3__15210,chr3:3896421-3896421|G1_R2__10466,chr3:3895858-3895858|G1_R1__13844	group1
AT3G11830	AT3G11830.1	CCT7	protein_coding	0	0	0	3	0	0	3	chr3:3736264-3736264|G1_R3__11426,chr3:3736271-3736271|G1_R2__10761,chr3:3736261-3736261|G1_R1__08322	group1
AT3G11750	AT3G11750.1	FOLB1	protein_coding	0	0	3	0	2	0	3	chr3:3715112-3715112|G1_R3__18045,chr3:3715083-3715083|G1_R2__12302,chr3:3715876-3715876|G1_R1__13712	group1
AT3G01100	AT3G01100.1	HYP1	protein_coding	0	0	3	0	4	0	3	chr3:36268-36268|G1_R3__18508,chr3:35900-35900|G1_R2__15042,chr3:36786-36786|G1_R2__16147	group1
AT3G11470	AT3G11470.5	NA	protein_coding	0	0	0	3	0	0	3	chr3:3610182-3610182|G1_R3__12016,chr3:3610194-3610194|G1_R2__11287,chr3:3610181-3610181|G1_R1__11166	group1
AT3G11230	AT3G11230.4	NA	protein_coding	0	0	0	3	0	0	3	chr3:3518279-3518279|G1_R3__13580,chr3:3518288-3518288|G1_R2__10439,chr3:3518258-3518258|G1_R1__09439	group1
AT3G10860	AT3G10860.2	NA	protein_coding	0	0	0	3	0	0	3	chr3:3400638-3400638|G1_R3__12042,chr3:3400682-3400682|G1_R2__11906,chr3:3400621-3400621|G1_R1__08967	group1
AT3G10860	AT3G10860.1	NA	protein_coding	0	0	2	0	4	1	3	chr3:3400109-3400109|G1_R3__17254,chr3:3399966-3399966|G1_R1__07630,chr3:3400486-3400486|G1_R1__08154	group1
AT3G01960	AT3G01960.1	NA	protein_coding	0	0	2	1	1	0	3	chr3:324968-324968|G1_R3__17107,chr3:324484-324484|G1_R2__12995,chr3:324963-324963|G1_R2__14098	group1
AT3G10150	AT3G10150.1	ATPAP16	protein_coding	1	0	2	0	0	0	2	chr3:3138216-3138216|G1_R2__15571,chr3:3138856-3138856|G1_R2__15158,chr3:3139250-3139250|G1_R2__15110	group1
AT3G09930	AT3G09930.1	NA	protein_coding	0	1	2	0	0	0	3	chr3:3053291-3053291|G1_R3__15656,chr3:3054439-3054439|G1_R3__15230,chr3:3054429-3054429|G1_R2__10345	group1
AT3G09550	AT3G09550.1	NA	protein_coding	0	0	2	1	2	0	3	chr3:2933551-2933551|G1_R3__16436,chr3:2934048-2934048|G1_R3__16178,chr3:2934283-2934283|G1_R3__15867	group1
AT3G09370	AT3G09370.1	MYB3R-3	protein_coding	0	0	0	3	0	0	3	chr3:2882168-2882168|G1_R3__12773,chr3:2882169-2882169|G1_R2__12319,chr3:2882175-2882175|G1_R1__09833	group1
AT3G09300	AT3G09300.1	ORP3B	protein_coding	0	1	2	0	1	0	3	chr3:2857965-2857965|G1_R3__14859,chr3:2860094-2860094|G1_R1__07390,chr3:2860245-2860245|G1_R1__07962	group1
AT3G09220	AT3G09220.2	LAC7	protein_coding	0	0	1	2	2	0	3	chr3:2827417-2827417|G1_R3__13065,chr3:2827414-2827414|G1_R1__09104,chr3:2828378-2828378|G1_R1__11512	group1
AT3G08580	AT3G08580.2	AAC1	protein_coding	0	0	0	3	3	0	3	chr3:2605629-2605629|G1_R3__11423,chr3:2605588-2605588|G1_R2__10227,chr3:2605639-2605639|G1_R1__07621	group1
AT3G07670	AT3G07670.2	NA	protein_coding	0	0	0	3	0	0	3	chr3:2454798-2454798|G1_R3__11674,chr3:2454797-2454797|G1_R2__10470,chr3:2454796-2454796|G1_R1__08020	group1
AT3G07525	AT3G07525.1	ATG10	protein_coding	0	0	0	3	3	0	3	chr3:2399211-2399211|G1_R3__14618,chr3:2399216-2399216|G1_R2__12278,chr3:2399209-2399209|G1_R1__12754	group1
AT3G07480	AT3G07480.1	NA	protein_coding	0	0	0	3	3	0	3	chr3:2389565-2389565|G1_R3__11679,chr3:2389564-2389564|G1_R2__12311,chr3:2389546-2389546|G1_R1__08534	group1
AT3G63540	AT3G63540.1	NA	protein_coding	0	0	0	3	3	0	3	chr3:23459356-23459356|G1_R3__14232,chr3:23459354-23459354|G1_R2__10996,chr3:23459358-23459358|G1_R1__08221	group1
AT3G62510	AT3G62510.2	NA	protein_coding	0	0	3	0	4	0	3	chr3:23123714-23123714|G1_R3__15444,chr3:23123696-23123696|G1_R2__13790,chr3:23123701-23123701|G1_R1__13595	group1
AT3G61810	AT3G61810.1	NA	protein_coding	0	0	3	0	0	0	3	chr3:22877598-22877598|G1_R3__17979,chr3:22877699-22877699|G1_R2__14186,chr3:22877729-22877729|G1_R1__10900	group1
AT3G61760	AT3G61760.1	DRP1B	protein_coding	0	0	1	2	2	0	3	chr3:22860402-22860402|G1_R3__16293,chr3:22860844-22860844|G1_R3__16826,chr3:22860373-22860373|G1_R2__12919	group1
AT3G61210	AT3G61210.1	NA	protein_coding	0	0	3	0	0	0	3	chr3:22659784-22659784|G1_R3__12260,chr3:22659782-22659782|G1_R2__13276,chr3:22659367-22659367|G1_R1__11176	group1
AT3G60450	AT3G60450.2	NA	protein_coding	0	0	3	0	0	0	3	chr3:22341021-22341021|G1_R3__15482,chr3:22341236-22341236|G1_R3__16142,chr3:22341293-22341293|G1_R1__11463	group1
AT3G60340	AT3G60340.2	NA	protein_coding	0	0	0	3	3	0	3	chr3:22306440-22306440|G1_R3__13301,chr3:22306439-22306439|G1_R2__11692,chr3:22306436-22306436|G1_R1__07798	group1
AT3G07030	AT3G07030.5	NA	protein_coding	0	0	3	0	3	0	3	chr3:2222899-2222899|G1_R3__14051,chr3:2222901-2222901|G1_R2__11349,chr3:2222889-2222889|G1_R1__10416	group1
AT3G59800	AT3G59800.2	NA	protein_coding	0	0	0	3	1	0	3	chr3:22094471-22094471|G1_R3__12331,chr3:22094480-22094480|G1_R2__11476,chr3:22094467-22094467|G1_R1__12080	group1
AT3G59650	AT3G59650.1	NA	protein_coding	0	0	0	3	0	0	3	chr3:22034129-22034129|G1_R3__15859,chr3:22033955-22033955|G1_R2__16131,chr3:22034127-22034127|G1_R2__13209	group1
AT3G59350	AT3G59350.4	NA	protein_coding	0	0	0	3	0	0	3	chr3:21935039-21935039|G1_R3__12227,chr3:21935047-21935047|G1_R2__11662,chr3:21935033-21935033|G1_R1__10100	group1
AT3G58860	AT3G58860.1	NA	protein_coding	2	0	1	0	0	0	1	chr3:21766184-21766184|G1_R3__18086,chr3:21764850-21764850|G1_R2__14398,chr3:21766196-21766196|G1_R2__16007	group1
AT3G58430	AT3G58430.1	NA	protein_coding	0	0	0	3	3	0	3	chr3:21613750-21613750|G1_R3__15383,chr3:21613744-21613744|G1_R2__11077,chr3:21613735-21613735|G1_R1__12150	group1
AT3G58120	AT3G58120.1	BZIP61	protein_coding	0	3	0	0	1	0	3	chr3:21523238-21523238|G1_R3__16986,chr3:21523501-21523501|G1_R3__17723,chr3:21523251-21523251|G1_R1__12245	group1
AT3G57970	AT3G57970.1	NA	protein_coding	2	0	1	0	0	0	1	chr3:21464862-21464862|G1_R3__17630,chr3:21464889-21464889|G1_R2__12754,chr3:21465764-21465764|G1_R1__10424	group1
AT3G57380	AT3G57380.1	NA	protein_coding	0	0	2	1	2	0	3	chr3:21231355-21231355|G1_R3__18304,chr3:21231687-21231687|G1_R3__16494,chr3:21231672-21231672|G1_R2__13257	group1
AT3G57062	AT3G57062.1	NA	protein_coding	0	0	0	3	0	0	3	chr3:21121844-21121844|G1_R3__15354,chr3:21121830-21121830|G1_R2__13930,chr3:21121838-21121838|G1_R1__10744	group1
AT3G56460	AT3G56460.1	NA	protein_coding	0	0	2	1	1	0	3	chr3:20932951-20932951|G1_R2__11482,chr3:20933219-20933219|G1_R1__12031,chr3:20934277-20934277|G1_R1__13429	group1
AT3G66654	AT3G66654.1	CYP21-4	protein_coding	0	0	0	3	0	0	3	chr3:2090388-2090388|G1_R3__12707,chr3:2090408-2090408|G1_R2__12290,chr3:2090382-2090382|G1_R1__14278	group1
AT3G55770	AT3G55770.4	NA	protein_coding	0	0	0	3	3	0	3	chr3:20705145-20705145|G1_R3__14116,chr3:20705221-20705221|G1_R2__09845,chr3:20705144-20705144|G1_R1__08406	group1
AT3G55605	AT3G55605.1	NA	protein_coding	0	0	3	0	2	0	3	chr3:20623350-20623350|G1_R3__15423,chr3:20623621-20623621|G1_R1__12404,chr3:20623811-20623811|G1_R1__11625	group1
AT3G06590	AT3G06590.3	BHLH148	protein_coding	0	0	0	3	0	0	3	chr3:2054585-2054585|G1_R3__11521,chr3:2054583-2054583|G1_R2__11296,chr3:2054586-2054586|G1_R1__08673	group1
AT3G55230	AT3G55230.1	DIR24	protein_coding	0	0	3	0	0	0	3	chr3:20471902-20471902|G1_R3__15306,chr3:20472270-20472270|G1_R3__17043,chr3:20471914-20471914|G1_R1__10160	group1
AT3G55090	AT3G55090.1	ABCG16	protein_coding	0	1	2	0	0	0	3	chr3:20418585-20418585|G1_R3__16781,chr3:20417740-20417740|G1_R2__13044,chr3:20418255-20418255|G1_R1__12071	group1
AT3G54820	AT3G54820.1	PIP2-5	protein_coding	0	1	1	1	1	0	3	chr3:20302069-20302069|G1_R3__18970,chr3:20303854-20303854|G1_R2__14946,chr3:20302386-20302386|G1_R1__13172	group1
AT3G54390	AT3G54390.1	NA	protein_coding	0	0	3	0	0	0	3	chr3:20138777-20138777|G1_R3__16895,chr3:20138390-20138390|G1_R1__13583,chr3:20138771-20138771|G1_R1__13500	group1
AT3G53900	AT3G53900.2	UPP	protein_coding	0	0	3	0	0	0	3	chr3:19958738-19958738|G1_R3__15669,chr3:19958902-19958902|G1_R3__15218,chr3:19958712-19958712|G1_R1__12228	group1
AT3G53890	AT3G53890.2	RPS21B	protein_coding	0	0	0	3	3	0	3	chr3:19955464-19955464|G1_R3__10833,chr3:19955448-19955448|G1_R2__10904,chr3:19955445-19955445|G1_R1__08810	group1
AT3G53800	AT3G53800.2	Fes1B	protein_coding	0	0	0	3	0	0	3	chr3:19932743-19932743|G1_R3__18429,chr3:19932894-19932894|G1_R3__15078,chr3:19932859-19932859|G1_R2__13758	group1
AT3G53580	AT3G53580.1	DAPF	protein_coding	0	0	3	0	2	0	3	chr3:19864938-19864938|G1_R1__11302,chr3:19865037-19865037|G1_R1__11934,chr3:19866245-19866245|G1_R1__11523	group1
AT3G53440	AT3G53440.2	NA	protein_coding	0	0	3	0	0	0	3	chr3:19811608-19811608|G1_R3__13187,chr3:19811609-19811609|G1_R2__12966,chr3:19811604-19811604|G1_R1__09864	group1
AT3G53340	AT3G53340.5	NFYB10	protein_coding	0	0	3	0	2	0	3	chr3:19775019-19775019|G1_R2__11434,chr3:19775020-19775020|G1_R1__10232,chr3:19775172-19775172|G1_R1__13375	group1
AT3G52700	AT3G52700.1	NA	protein_coding	0	0	2	0	0	1	3	chr3:19538384-19538384|G1_R3__13643,chr3:19533937-19533937|G1_R2__13961,chr3:19538382-19538382|G1_R2__10862	group1
AT3G52590	AT3G52590.1	RPL40B	protein_coding	0	0	0	3	3	0	3	chr3:19506763-19506763|G1_R3__12097,chr3:19506770-19506770|G1_R2__12094,chr3:19506759-19506759|G1_R1__07143	group1
AT3G52530	AT3G52530.1	NA	protein_coding	0	1	2	0	0	0	3	chr3:19485100-19485100|G1_R3__17016,chr3:19486009-19486009|G1_R3__16408,chr3:19485191-19485191|G1_R2__15120	group1
AT3G52420	AT3G52420.1	OEP7	protein_coding	0	0	2	1	3	0	3	chr3:19429906-19429906|G1_R3__10824,chr3:19430025-19430025|G1_R2__14837,chr3:19429967-19429967|G1_R1__14051	group1
AT3G52105	AT3G52105.1	NA	protein_coding	0	0	0	3	0	0	3	chr3:19323668-19323668|G1_R3__12203,chr3:19323678-19323678|G1_R2__09811,chr3:19323649-19323649|G1_R1__09052	group1
AT3G51840	AT3G51840.1	ACX4	protein_coding	0	0	0	3	3	0	3	chr3:19225542-19225542|G1_R3__10906,chr3:19225524-19225524|G1_R2__09813,chr3:19225540-19225540|G1_R1__07200	group1
AT3G51410	AT3G51410.1	NA	protein_coding	2	0	0	1	0	0	1	chr3:19081132-19081132|G1_R3__17857,chr3:19082702-19082702|G1_R3__17128,chr3:19082703-19082703|G1_R2__14400	group1
AT3G51240	AT3G51240.1	F3H	protein_coding	0	0	1	2	2	0	3	chr3:19026704-19026704|G1_R2__15873,chr3:19025639-19025639|G1_R1__13424,chr3:19026672-19026672|G1_R1__14123	group1
AT3G51140	AT3G51140.2	NA	protein_coding	0	0	0	3	1	0	3	chr3:18999527-18999527|G1_R3__10785,chr3:18999526-18999526|G1_R2__09698,chr3:18999534-18999534|G1_R1__08056	group1
AT3G50670	AT3G50670.2	RNU1	protein_coding	0	0	1	2	2	0	3	chr3:18828030-18828030|G1_R3__13850,chr3:18828235-18828235|G1_R3__16834,chr3:18828032-18828032|G1_R1__09367	group1
AT3G49910	AT3G49910.1	RPL26A	protein_coding	0	0	0	3	2	0	3	chr3:18504882-18504882|G1_R3__12861,chr3:18505071-18505071|G1_R3__17362,chr3:18504862-18504862|G1_R2__09815	group1
AT3G49845	AT3G49845.1	NA	protein_coding	0	1	2	0	1	0	3	chr3:18487274-18487274|G1_R3__18718,chr3:18487691-18487691|G1_R2__14261,chr3:18487959-18487959|G1_R2__13805	group1
AT3G49551	AT3G49551.1	NA	protein_coding	3	0	0	0	1	0	0	chr3:18368995-18368995|G1_R3__18249,chr3:18369122-18369122|G1_R3__17305,chr3:18369797-18369797|G1_R3__18091	group1
AT3G49120	AT3G49120.1	PER34	protein_coding	0	0	3	0	0	0	3	chr3:18207850-18207850|G1_R1__09970,chr3:18209462-18209462|G1_R1__08465,chr3:18209594-18209594|G1_R1__08405	group1
AT3G48880	AT3G48880.2	NA	protein_coding	0	0	3	0	5	0	3	chr3:18128935-18128935|G1_R3__13208,chr3:18128938-18128938|G1_R2__10613,chr3:18128687-18128687|G1_R1__14492	group1
AT3G48690	AT3G48690.1	CXE12	protein_coding	0	0	1	2	2	0	3	chr3:18037146-18037146|G1_R3__18648,chr3:18037129-18037129|G1_R1__09167,chr3:18037762-18037762|G1_R1__10870	group1
AT3G48550	AT3G48550.1	NA	protein_coding	0	0	3	0	0	0	3	chr3:17994145-17994145|G1_R2__15019,chr3:17994376-17994376|G1_R2__15286,chr3:17994134-17994134|G1_R1__13147	group1
AT3G48390	AT3G48390.1	NA	protein_coding	0	0	2	1	1	0	3	chr3:17923291-17923291|G1_R2__14467,chr3:17921983-17921983|G1_R1__13809,chr3:17922328-17922328|G1_R1__13548	group1
AT3G48380	AT3G48380.1	NA	protein_coding	0	0	0	3	0	0	3	chr3:17920105-17920105|G1_R3__11799,chr3:17920120-17920120|G1_R2__09721,chr3:17920154-17920154|G1_R1__07660	group1
AT3G48320	AT3G48320.1	CYP71A21	protein_coding	0	0	3	0	1	0	3	chr3:17891437-17891437|G1_R1__13133,chr3:17891778-17891778|G1_R1__14080,chr3:17892470-17892470|G1_R1__11212	group1
AT3G48180	AT3G48180.1	NA	protein_coding	0	0	0	3	3	0	3	chr3:17790501-17790501|G1_R3__15510,chr3:17790497-17790497|G1_R2__14611,chr3:17790551-17790551|G1_R1__11832	group1
AT3G48160	AT3G48160.2	E2FE	protein_coding	0	0	0	3	2	0	3	chr3:17785868-17785868|G1_R3__17753,chr3:17785977-17785977|G1_R3__17754,chr3:17785978-17785978|G1_R2__13085	group1
AT3G48040	AT3G48040.2	ARAC8	protein_coding	0	0	0	3	0	0	3	chr3:17733399-17733399|G1_R3__11826,chr3:17733411-17733411|G1_R2__12132,chr3:17733415-17733415|G1_R1__10246	group1
AT3G48040	AT3G48040.1	ARAC8	protein_coding	0	1	2	0	3	0	3	chr3:17731531-17731531|G1_R3__18108,chr3:17732701-17732701|G1_R2__13848,chr3:17732011-17732011|G1_R1__12554	group1
AT3G47550	AT3G47550.1	NA	protein_coding	0	0	0	3	5	0	3	chr3:17525375-17525375|G1_R3__12107,chr3:17525396-17525396|G1_R2__09704,chr3:17525405-17525405|G1_R1__09995	group1
AT3G47290	AT3G47290.1	ATPLC8	protein_coding	0	0	0	3	3	0	3	chr3:17423428-17423428|G1_R3__14221,chr3:17423442-17423442|G1_R2__12006,chr3:17423425-17423425|G1_R1__09647	group1
AT3G47080	AT3G47080.1	NA	protein_coding	0	0	1	2	1	0	3	chr3:17338233-17338233|G1_R3__19166,chr3:17338200-17338200|G1_R2__14503,chr3:17339297-17339297|G1_R1__12371	group1
AT3G45443	AT3G45443.1	NA	protein_coding	0	0	0	3	0	0	3	chr3:16668056-16668056|G1_R3__16009,chr3:16668228-16668228|G1_R3__13857,chr3:16668060-16668060|G1_R2__10604	group1
AT3G45140	AT3G45140.1	LOX2	protein_coding	0	0	3	0	0	0	3	chr3:16525559-16525559|G1_R1__07509,chr3:16527102-16527102|G1_R1__10458,chr3:16527928-16527928|G1_R1__10285	group1
AT3G45010	AT3G45010.1	SCPL48	protein_coding	0	0	1	2	2	0	3	chr3:16466396-16466396|G1_R3__18373,chr3:16468866-16468866|G1_R3__11818,chr3:16468863-16468863|G1_R2__10592	group1
AT3G44480	AT3G44480.3	RPP1	protein_coding	0	0	3	0	3	0	3	chr3:16091923-16091923|G1_R3__12172,chr3:16091915-16091915|G1_R2__11622,chr3:16091924-16091924|G1_R1__07185	group1
AT3G43980	AT3G43980.1	RPS29C	protein_coding	0	0	0	3	3	0	3	chr3:15778461-15778461|G1_R3__12150,chr3:15778407-15778407|G1_R2__09749,chr3:15778475-15778475|G1_R1__11748	group1
AT3G43790	AT3G43790.4	ZIFL2	protein_coding	0	0	0	2	0	1	3	chr3:15659852-15659852|G1_R3__17494,chr3:15659554-15659554|G1_R2__14067,chr3:15659960-15659960|G1_R2__13364	group1
AT3G43700	AT3G43700.2	BPM6	protein_coding	0	0	0	3	1	0	3	chr3:15603721-15603721|G1_R3__17797,chr3:15603550-15603550|G1_R2__15297,chr3:15603725-15603725|G1_R2__14346	group1
AT3G05390	AT3G05390.1	NA	protein_coding	0	0	3	0	0	0	3	chr3:1546787-1546787|G1_R3__16338,chr3:1547730-1547730|G1_R3__16221,chr3:1547010-1547010|G1_R2__13535	group1
AT3G05250	AT3G05250.1	NA	protein_coding	0	0	3	0	2	0	3	chr3:1497265-1497265|G1_R3__13045,chr3:1497263-1497263|G1_R2__12276,chr3:1496740-1496740|G1_R1__11204	group1
AT3G05230	AT3G05230.1	NA	protein_coding	0	1	2	0	0	0	3	chr3:1492227-1492227|G1_R3__16564,chr3:1492388-1492388|G1_R3__18600,chr3:1493227-1493227|G1_R1__13956	group1
AT3G05170	AT3G05170.1	NA	protein_coding	0	0	1	2	2	0	3	chr3:1468224-1468224|G1_R3__15017,chr3:1467835-1467835|G1_R2__14332,chr3:1468227-1468227|G1_R2__10407	group1
AT3G04930	AT3G04930.1	NA	protein_coding	0	0	2	1	1	0	3	chr3:1364587-1364587|G1_R3__17403,chr3:1363347-1363347|G1_R1__11736,chr3:1363919-1363919|G1_R1__12192	group1
AT3G04790	AT3G04790.1	RPI3	protein_coding	0	0	2	1	1	0	3	chr3:1313407-1313407|G1_R3__14158,chr3:1313438-1313438|G1_R1__12127,chr3:1314251-1314251|G1_R1__10455	group1
AT3G04730	AT3G04730.1	IAA16	protein_coding	0	2	0	1	0	0	3	chr3:1288675-1288675|G1_R3__16871,chr3:1290516-1290516|G1_R3__11646,chr3:1290515-1290515|G1_R1__08614	group1
AT3G04710	AT3G04710.1	TPR10	protein_coding	0	0	0	3	0	0	3	chr3:1281030-1281030|G1_R3__14662,chr3:1281033-1281033|G1_R2__11523,chr3:1281028-1281028|G1_R1__09749	group1
AT3G28080	AT3G28080.4	NA	protein_coding	0	0	3	0	1	0	3	chr3:10452040-10452040|G1_R3__17616,chr3:10454826-10454826|G1_R3__12807,chr3:10454956-10454956|G1_R3__12087	group1
AT3G27925	AT3G27925.2	DEGP1	protein_coding	0	0	3	0	3	0	3	chr3:10368741-10368741|G1_R3__12789,chr3:10368039-10368039|G1_R1__11522,chr3:10368757-10368757|G1_R1__07486	group1
AT2G23300	AT2G23300.1	NA	protein_coding	0	0	3	0	0	0	3	chr2:9915561-9915561|G1_R3__07097,chr2:9914883-9914883|G1_R2__07410,chr2:9915851-9915851|G1_R2__08157	group1
AT2G23093	AT2G23093.1	NA	protein_coding	0	0	0	3	3	0	3	chr2:9834550-9834550|G1_R3__07208,chr2:9834565-9834565|G1_R2__05388,chr2:9834453-9834453|G1_R1__06306	group1
AT2G23080	AT2G23080.2	CKA3	protein_coding	0	0	0	3	3	0	3	chr2:9829406-9829406|G1_R3__05432,chr2:9829431-9829431|G1_R2__05970,chr2:9829412-9829412|G1_R1__02302	group1
AT2G22425	AT2G22425.1	NA	protein_coding	0	0	0	3	3	0	3	chr2:9515411-9515411|G1_R3__04675,chr2:9515409-9515409|G1_R2__04034,chr2:9515407-9515407|G1_R1__01941	group1
AT2G03140	AT2G03140.12	NA	protein_coding	0	0	3	0	5	0	3	chr2:950123-950123|G1_R3__05856,chr2:950145-950145|G1_R2__05843,chr2:950165-950165|G1_R1__05457	group1
AT2G22100	AT2G22100.1	UBA1B	protein_coding	0	0	1	2	2	0	3	chr2:9392234-9392234|G1_R3__08218,chr2:9393441-9393441|G1_R3__07718,chr2:9392311-9392311|G1_R2__07502	group1
AT2G20610	AT2G20610.1	SUR1	protein_coding	0	0	3	0	2	0	3	chr2:8878170-8878170|G1_R3__04350,chr2:8878167-8878167|G1_R2__05856,chr2:8879980-8879980|G1_R1__04757	group1
AT2G20560	AT2G20560.1	NA	protein_coding	0	1	1	1	1	0	3	chr2:8848330-8848330|G1_R2__07481,chr2:8849671-8849671|G1_R2__08818,chr2:8849855-8849855|G1_R2__09236	group1
AT2G20340	AT2G20340.1	ELI5	protein_coding	0	1	2	0	1	0	3	chr2:8779765-8779765|G1_R2__09668,chr2:8781089-8781089|G1_R2__09394,chr2:8782429-8782429|G1_R2__07745	group1
AT2G19870	AT2G19870.1	NA	protein_coding	0	0	1	2	2	0	3	chr2:8577833-8577833|G1_R3__08192,chr2:8577834-8577834|G1_R2__06680,chr2:8576137-8576137|G1_R1__05585	group1
AT2G18890	AT2G18890.1	NA	protein_coding	0	1	2	0	0	0	3	chr2:8183977-8183977|G1_R3__09000,chr2:8184550-8184550|G1_R2__08666,chr2:8185045-8185045|G1_R2__08246	group1
AT2G18630	AT2G18630.2	NA	protein_coding	0	0	0	3	2	0	3	chr2:8082549-8082549|G1_R3__05384,chr2:8082590-8082590|G1_R2__05933,chr2:8082561-8082561|G1_R1__04949	group1
AT2G18560	AT2G18560.1	NA	protein_coding	0	2	1	0	1	0	3	chr2:8059393-8059393|G1_R3__10600,chr2:8060796-8060796|G1_R3__10745,chr2:8059518-8059518|G1_R2__09612	group1
AT2G18350	AT2G18350.1	ZHD6	protein_coding	0	0	3	0	0	0	3	chr2:7971737-7971737|G1_R3__04642,chr2:7971201-7971201|G1_R2__08439,chr2:7971733-7971733|G1_R1__03939	group1
AT2G18030	AT2G18030.2	MSRA5	protein_coding	0	0	0	3	0	0	3	chr2:7841601-7841601|G1_R3__04334,chr2:7841604-7841604|G1_R2__05954,chr2:7841591-7841591|G1_R1__04375	group1
AT2G18000	AT2G18000.2	TAF14	protein_coding	0	0	1	2	2	0	3	chr2:7830664-7830664|G1_R3__07323,chr2:7830141-7830141|G1_R2__09405,chr2:7830692-7830692|G1_R2__04975	group1
AT2G17870	AT2G17870.1	CSP3	protein_coding	0	0	0	3	3	0	3	chr2:7764088-7764088|G1_R3__04349,chr2:7764105-7764105|G1_R2__04677,chr2:7764089-7764089|G1_R1__04980	group1
AT2G17705	AT2G17705.1	NA	protein_coding	1	0	0	2	1	0	2	chr2:7692292-7692292|G1_R3__07456,chr2:7692914-7692914|G1_R3__07693,chr2:7693182-7693182|G1_R3__07007	group1
AT2G17695	AT2G17695.1	NA	protein_coding	0	0	1	2	0	0	3	chr2:7684186-7684186|G1_R3__04696,chr2:7684191-7684191|G1_R2__04068,chr2:7684216-7684216|G1_R1__03053	group1
AT2G17670	AT2G17670.1	NA	protein_coding	0	0	3	0	0	0	3	chr2:7674588-7674588|G1_R3__03543,chr2:7675477-7675477|G1_R3__08226,chr2:7675656-7675656|G1_R3__08885	group1
AT2G17650	AT2G17650.1	AAE2	protein_coding	0	0	0	3	3	0	3	chr2:7672988-7672988|G1_R3__04604,chr2:7672990-7672990|G1_R2__03959,chr2:7672978-7672978|G1_R1__03989	group1
AT2G02730	AT2G02730.1	NA	protein_coding	0	0	0	3	0	0	3	chr2:765112-765112|G1_R3__04292,chr2:765092-765092|G1_R2__06283,chr2:765115-765115|G1_R1__02924	group1
AT2G17530	AT2G17530.2	NA	protein_coding	0	0	0	3	5	0	3	chr2:7628703-7628703|G1_R3__06089,chr2:7628720-7628720|G1_R2__06374,chr2:7628688-7628688|G1_R1__03780	group1
AT2G17500	AT2G17500.3	PILS5	protein_coding	0	0	0	3	0	0	3	chr2:7609183-7609183|G1_R3__04623,chr2:7609197-7609197|G1_R2__04916,chr2:7609166-7609166|G1_R1__02552	group1
AT2G17500	AT2G17500.2	PILS5	protein_coding	0	1	1	0	2	1	3	chr2:7606809-7606809|G1_R3__09267,chr2:7608594-7608594|G1_R3__10746,chr2:7608759-7608759|G1_R1__05375	group1
AT2G17420	AT2G17420.2	NTR2	protein_coding	0	0	0	3	0	0	3	chr2:7566484-7566484|G1_R3__05887,chr2:7566475-7566475|G1_R2__06441,chr2:7566457-7566457|G1_R1__01947	group1
AT2G17420	AT2G17420.1	NTR2	protein_coding	0	0	3	0	0	0	3	chr2:7564473-7564473|G1_R3__05411,chr2:7564469-7564469|G1_R1__01937,chr2:7564617-7564617|G1_R1__04968	group1
AT2G17350	AT2G17350.1	NA	protein_coding	0	0	0	3	3	0	3	chr2:7545701-7545701|G1_R3__05402,chr2:7545676-7545676|G1_R2__05401,chr2:7545699-7545699|G1_R1__02277	group1
AT2G17036	AT2G17036.1	NA	protein_coding	0	0	3	0	2	0	3	chr2:7404806-7404806|G1_R3__09851,chr2:7405001-7405001|G1_R3__08964,chr2:7405155-7405155|G1_R3__08435	group1
AT2G17033	AT2G17033.2	NA	protein_coding	0	0	3	0	0	0	3	chr2:7401926-7401926|G1_R3__09959,chr2:7402036-7402036|G1_R3__06480,chr2:7402163-7402163|G1_R3__07093	group1
AT2G16940	AT2G16940.2	NA	protein_coding	0	0	3	0	0	0	3	chr2:7346667-7346667|G1_R3__06383,chr2:7346818-7346818|G1_R3__03539,chr2:7346665-7346665|G1_R1__03530	group1
AT2G15620	AT2G15620.1	NIR1	protein_coding	0	0	1	2	2	0	3	chr2:6812791-6812791|G1_R3__07236,chr2:6812790-6812790|G1_R2__09079,chr2:6810596-6810596|G1_R1__02658	group1
AT2G02470	AT2G02470.3	AL6	protein_coding	0	0	0	3	5	0	3	chr2:654656-654656|G1_R3__05131,chr2:654658-654658|G1_R2__05837,chr2:654650-654650|G1_R1__03323	group1
AT2G14825	AT2G14825.1	NA	protein_coding	0	0	1	2	2	0	3	chr2:6363981-6363981|G1_R3__07388,chr2:6363576-6363576|G1_R2__09545,chr2:6363980-6363980|G1_R2__04918	group1
AT2G13810	AT2G13810.1	ALD1	protein_coding	0	0	1	2	2	0	3	chr2:5772169-5772169|G1_R3__08110,chr2:5771275-5771275|G1_R2__09380,chr2:5772203-5772203|G1_R2__07880	group1
AT2G13660	AT2G13660.1	NA	protein_coding	0	0	3	0	3	0	3	chr2:5692306-5692306|G1_R3__10071,chr2:5692377-5692377|G1_R3__10403,chr2:5692337-5692337|G1_R2__08995	group1
AT2G07662	AT2G07662.1	NA	protein_coding	2	0	0	0	0	1	1	chr2:3497622-3497622|G1_R1__07115,chr2:3499131-3499131|G1_R1__04146,chr2:3499494-3499494|G1_R1__03465	group1
AT2G06255	AT2G06255.1	EFL3	protein_coding	0	0	0	3	3	0	3	chr2:2459791-2459791|G1_R3__05353,chr2:2459789-2459789|G1_R2__05353,chr2:2459781-2459781|G1_R1__05061	group1
AT2G06025	AT2G06025.2	NA	protein_coding	0	0	0	3	0	0	3	chr2:2352011-2352011|G1_R3__04283,chr2:2352010-2352010|G1_R2__04569,chr2:2352017-2352017|G1_R1__02522	group1
AT2G48020	AT2G48020.3	NA	protein_coding	0	0	0	3	0	0	3	chr2:19647024-19647024|G1_R3__09682,chr2:19647221-19647221|G1_R3__07013,chr2:19647213-19647213|G1_R2__05280	group1
AT2G48010	AT2G48010.1	RKF3	protein_coding	0	0	3	0	0	0	3	chr2:19641980-19641980|G1_R3__07943,chr2:19641585-19641585|G1_R1__05545,chr2:19641979-19641979|G1_R1__04599	group1
AT2G47840	AT2G47840.1	TIC20-II	protein_coding	0	0	2	1	1	0	3	chr2:19594308-19594308|G1_R3__10613,chr2:19594916-19594916|G1_R3__04504,chr2:19594891-19594891|G1_R1__03748	group1
AT2G47750	AT2G47750.1	GH3.9	protein_coding	0	0	1	2	2	0	3	chr2:19560272-19560272|G1_R3__06266,chr2:19562556-19562556|G1_R3__08899,chr2:19560271-19560271|G1_R2__04822	group1
AT2G47450	AT2G47450.1	CAO	protein_coding	0	0	1	2	2	0	3	chr2:19474015-19474015|G1_R3__07168,chr2:19472880-19472880|G1_R1__03254,chr2:19474020-19474020|G1_R1__03897	group1
AT2G47350	AT2G47350.2	NA	protein_coding	0	0	0	3	2	0	3	chr2:19437183-19437183|G1_R3__05045,chr2:19437054-19437054|G1_R2__06427,chr2:19437147-19437147|G1_R2__06367	group1
AT2G47250	AT2G47250.1	NA	protein_coding	0	0	1	2	2	0	3	chr2:19399766-19399766|G1_R3__04095,chr2:19399823-19399823|G1_R2__04448,chr2:19401756-19401756|G1_R1__06843	group1
AT2G46800	AT2G46800.2	MTP1	protein_coding	0	0	3	0	1	0	3	chr2:19239265-19239265|G1_R3__06042,chr2:19238152-19238152|G1_R1__04158,chr2:19239062-19239062|G1_R1__05239	group1
AT2G46670	AT2G46670.1	NA	protein_coding	0	0	2	1	2	0	3	chr2:19164449-19164449|G1_R3__08438,chr2:19164665-19164665|G1_R3__08779,chr2:19164842-19164842|G1_R2__09067	group1
AT2G46225	AT2G46225.3	ABIL1	protein_coding	0	0	3	0	3	0	3	chr2:18982812-18982812|G1_R2__07759,chr2:18983291-18983291|G1_R1__02057,chr2:18983770-18983770|G1_R1__04346	group1
AT2G46110	AT2G46110.1	KPHMT1	protein_coding	0	0	1	2	2	0	3	chr2:18954746-18954746|G1_R3__05630,chr2:18956344-18956344|G1_R3__09283,chr2:18954775-18954775|G1_R2__06066	group1
AT2G45960	AT2G45960.2	PIP1B	protein_coding	0	0	0	3	1	0	3	chr2:18911823-18911823|G1_R3__04157,chr2:18911822-18911822|G1_R2__04510,chr2:18911806-18911806|G1_R1__02118	group1
AT2G45570	AT2G45570.1	CYP76C2	protein_coding	0	0	3	0	0	0	3	chr2:18780792-18780792|G1_R3__09116,chr2:18781783-18781783|G1_R3__08944,chr2:18780791-18780791|G1_R1__06386	group1
AT2G45530	AT2G45530.1	NA	protein_coding	0	0	0	3	3	0	3	chr2:18757352-18757352|G1_R3__04036,chr2:18757355-18757355|G1_R2__06470,chr2:18757353-18757353|G1_R1__02749	group1
AT2G45180	AT2G45180.1	NA	protein_coding	0	0	3	0	1	0	3	chr2:18626465-18626465|G1_R3__04042,chr2:18626466-18626466|G1_R1__02086,chr2:18626700-18626700|G1_R1__02608	group1
AT2G45050	AT2G45050.1	GATA2	protein_coding	0	0	3	0	0	0	3	chr2:18583084-18583084|G1_R3__06956,chr2:18583101-18583101|G1_R1__04256,chr2:18583489-18583489|G1_R1__06953	group1
AT2G45010	AT2G45010.1	NA	protein_coding	0	0	0	3	0	0	3	chr2:18569656-18569656|G1_R3__05698,chr2:18569651-18569651|G1_R2__04532,chr2:18569780-18569780|G1_R2__06118	group1
AT2G44410	AT2G44410.1	NA	protein_coding	0	0	0	3	3	0	3	chr2:18330225-18330225|G1_R3__05996,chr2:18330234-18330234|G1_R2__06051,chr2:18330184-18330184|G1_R1__02425	group1
AT2G44180	AT2G44180.1	MAP2A	protein_coding	0	0	3	0	1	0	3	chr2:18269842-18269842|G1_R3__07716,chr2:18269475-18269475|G1_R2__04836,chr2:18269663-18269663|G1_R2__06979	group1
AT2G43610	AT2G43610.1	NA	protein_coding	0	0	1	2	2	0	3	chr2:18087892-18087892|G1_R3__09203,chr2:18089142-18089142|G1_R2__08144,chr2:18088005-18088005|G1_R1__04987	group1
AT2G42980	AT2G42980.1	NA	protein_coding	0	3	0	0	0	0	3	chr2:17876612-17876612|G1_R3__04997,chr2:17876610-17876610|G1_R2__05262,chr2:17876685-17876685|G1_R2__04453	group1
AT2G41600	AT2G41600.5	NA	protein_coding	0	0	3	0	0	0	3	chr2:17346312-17346312|G1_R3__08078,chr2:17346013-17346013|G1_R2__05725,chr2:17345682-17345682|G1_R1__04579	group1
AT2G41130	AT2G41130.1	BHLH106	protein_coding	0	1	2	0	0	0	3	chr2:17143324-17143324|G1_R3__08592,chr2:17144282-17144282|G1_R2__07160,chr2:17144312-17144312|G1_R1__06933	group1
AT2G41020	AT2G41020.1	NA	protein_coding	0	0	3	0	3	0	3	chr2:17118104-17118104|G1_R2__07530,chr2:17117538-17117538|G1_R1__05176,chr2:17118250-17118250|G1_R1__06924	group1
AT2G40980	AT2G40980.1	NA	protein_coding	0	0	1	2	1	0	3	chr2:17104667-17104667|G1_R3__04075,chr2:17102558-17102558|G1_R1__07126,chr2:17104620-17104620|G1_R1__04627	group1
AT2G40410	AT2G40410.2	CAN2	protein_coding	0	0	3	0	3	0	3	chr2:16873637-16873637|G1_R2__07338,chr2:16873848-16873848|G1_R2__07297,chr2:16874227-16874227|G1_R2__07725	group1
AT2G40400	AT2G40400.2	RER5	protein_coding	0	0	0	3	0	0	3	chr2:16873117-16873117|G1_R3__04950,chr2:16873120-16873120|G1_R2__05218,chr2:16873097-16873097|G1_R1__04794	group1
AT2G40110	AT2G40110.1	NA	protein_coding	0	0	2	0	0	1	3	chr2:16748493-16748493|G1_R3__08187,chr2:16749180-16749180|G1_R2__06101,chr2:16749290-16749290|G1_R2__04855	group1
AT2G39970	AT2G39970.1	PXN	protein_coding	0	0	1	2	3	0	3	chr2:16683917-16683917|G1_R3__07736,chr2:16684180-16684180|G1_R3__06330,chr2:16683904-16683904|G1_R2__06103	group1
AT2G04690	AT2G04690.3	NA	protein_coding	0	0	0	3	0	0	3	chr2:1646205-1646205|G1_R3__05848,chr2:1646245-1646245|G1_R2__05841,chr2:1646193-1646193|G1_R1__02541	group1
AT2G39110	AT2G39110.1	NA	protein_coding	0	0	3	0	2	0	3	chr2:16320117-16320117|G1_R3__09604,chr2:16321441-16321441|G1_R2__08534,chr2:16321559-16321559|G1_R2__09615	group1
AT2G38880	AT2G38880.3	NF-YB1	protein_coding	0	1	2	0	0	0	3	chr2:16239692-16239692|G1_R3__04530,chr2:16238567-16238567|G1_R2__08592,chr2:16238866-16238866|G1_R2__09366	group1
AT2G38750	AT2G38750.1	ANN4	protein_coding	0	0	1	2	2	0	3	chr2:16196453-16196453|G1_R3__08374,chr2:16196460-16196460|G1_R2__05164,chr2:16197387-16197387|G1_R1__05939	group1
AT2G37770	AT2G37770.1	AKR4C9	protein_coding	0	0	0	3	2	0	3	chr2:15836718-15836718|G1_R3__04889,chr2:15836736-15836736|G1_R2__05709,chr2:15836694-15836694|G1_R1__03771	group1
AT2G37760	AT2G37760.5	AKR4C8	protein_coding	0	0	0	3	0	0	3	chr2:15833770-15833770|G1_R3__04200,chr2:15833772-15833772|G1_R2__04865,chr2:15833767-15833767|G1_R1__03764	group1
AT2G37590	AT2G37590.1	DOF2.4	protein_coding	0	1	2	0	0	0	3	chr2:15769207-15769207|G1_R3__08440,chr2:15770012-15770012|G1_R3__09620,chr2:15769964-15769964|G1_R1__04692	group1
AT2G37300	AT2G37300.1	NA	protein_coding	0	0	2	1	0	0	3	chr2:15662624-15662624|G1_R3__07033,chr2:15663205-15663205|G1_R3__07095,chr2:15663447-15663447|G1_R3__04084	group1
AT2G37050	AT2G37050.4	NA	protein_coding	0	0	0	3	0	0	3	chr2:15573583-15573583|G1_R3__05574,chr2:15573609-15573609|G1_R2__06251,chr2:15573626-15573626|G1_R1__06366	group1
AT2G36730	AT2G36730.1	PCMP-E44	protein_coding	0	0	3	0	1	0	3	chr2:15405266-15405266|G1_R3__06155,chr2:15405800-15405800|G1_R3__06044,chr2:15406014-15406014|G1_R3__06756	group1
AT2G36410	AT2G36410.2	NA	protein_coding	0	1	2	0	2	0	3	chr2:15278901-15278901|G1_R3__03932,chr2:15280059-15280059|G1_R3__04894,chr2:15280219-15280219|G1_R3__03960	group1
AT2G36026	AT2G36026.1	NA	protein_coding	0	0	3	0	0	0	3	chr2:15127459-15127459|G1_R3__06832,chr2:15127644-15127644|G1_R3__07523,chr2:15127477-15127477|G1_R1__06728	group1
AT2G35690	AT2G35690.1	ACX1.2	protein_coding	0	0	0	3	3	0	3	chr2:15002941-15002941|G1_R3__04469,chr2:15002981-15002981|G1_R2__06356,chr2:15002926-15002926|G1_R1__02414	group1
AT2G35380	AT2G35380.1	PER20	protein_coding	0	0	3	0	2	0	3	chr2:14893855-14893855|G1_R3__07322,chr2:14893624-14893624|G1_R1__05710,chr2:14893901-14893901|G1_R1__04982	group1
AT2G34810	AT2G34810.1	NA	protein_coding	1	0	2	0	0	0	2	chr2:14684206-14684206|G1_R2__07969,chr2:14685480-14685480|G1_R1__05732,chr2:14685687-14685687|G1_R1__06364	group1
AT2G34650	AT2G34650.1	PID	protein_coding	1	2	0	0	0	0	2	chr2:14591733-14591733|G1_R3__07958,chr2:14592716-14592716|G1_R3__10367,chr2:14591718-14591718|G1_R2__07853	group1
AT2G34590	AT2G34590.1	E1-BETA-2	protein_coding	0	0	2	1	3	0	3	chr2:14568925-14568925|G1_R2__06248,chr2:14569035-14569035|G1_R2__06310,chr2:14569049-14569049|G1_R1__03168	group1
AT2G34355	AT2G34355.1	NA	protein_coding	0	0	1	2	2	0	3	chr2:14498374-14498374|G1_R3__03820,chr2:14497643-14497643|G1_R2__07593,chr2:14498379-14498379|G1_R2__05088	group1
AT2G33740	AT2G33740.1	CUTA	protein_coding	0	0	0	3	0	0	3	chr2:14271595-14271595|G1_R3__04827,chr2:14271599-14271599|G1_R2__04247,chr2:14271601-14271601|G1_R1__02940	group1
AT2G33370	AT2G33370.2	RPL23A	protein_coding	0	0	0	3	2	0	3	chr2:14143352-14143352|G1_R3__09426,chr2:14143653-14143653|G1_R2__05692,chr2:14143657-14143657|G1_R1__05852	group1
AT2G33180	AT2G33180.1	NA	protein_coding	0	0	0	3	3	0	3	chr2:14067448-14067448|G1_R3__04745,chr2:14067404-14067404|G1_R2__06509,chr2:14067378-14067378|G1_R1__06417	group1
AT2G32770	AT2G32770.3	PAP13	protein_coding	0	0	2	1	2	0	3	chr2:13897894-13897894|G1_R2__07106,chr2:13898200-13898200|G1_R2__04779,chr2:13898282-13898282|G1_R2__06352	group1
AT2G32410	AT2G32410.3	AXL1	protein_coding	0	0	0	3	2	0	3	chr2:13761023-13761023|G1_R3__03817,chr2:13761021-13761021|G1_R2__06240,chr2:13760994-13760994|G1_R1__03395	group1
AT2G32295	AT2G32295.1	NA	protein_coding	0	0	3	0	5	0	3	chr2:13721917-13721917|G1_R3__05777,chr2:13721545-13721545|G1_R2__07894,chr2:13721768-13721768|G1_R2__08351	group1
AT2G32150	AT2G32150.1	NA	protein_coding	0	0	3	0	0	0	3	chr2:13659108-13659108|G1_R1__05327,chr2:13660082-13660082|G1_R1__03667,chr2:13660231-13660231|G1_R1__03235	group1
AT2G31865	AT2G31865.3	PARG2	protein_coding	0	0	0	3	0	0	3	chr2:13546755-13546755|G1_R3__03797,chr2:13546704-13546704|G1_R2__04732,chr2:13546756-13546756|G1_R1__04623	group1
AT2G31810	AT2G31810.1	NA	protein_coding	0	0	0	3	3	0	3	chr2:13528305-13528305|G1_R3__05927,chr2:13528306-13528306|G1_R2__04170,chr2:13528286-13528286|G1_R1__02572	group1
AT2G30740	AT2G30740.11	PTI12	protein_coding	0	0	0	3	0	0	3	chr2:13098400-13098400|G1_R3__03700,chr2:13098401-13098401|G1_R2__04112,chr2:13098398-13098398|G1_R1__01977	group1
AT2G30500	AT2G30500.1	NET4B	protein_coding	0	0	2	1	2	0	3	chr2:12998284-12998284|G1_R3__05201,chr2:12998524-12998524|G1_R3__06193,chr2:12998652-12998652|G1_R3__05459	group1
AT2G30340	AT2G30340.1	LBD13	protein_coding	0	0	3	0	2	0	3	chr2:12931321-12931321|G1_R3__10697,chr2:12931687-12931687|G1_R3__03911,chr2:12931422-12931422|G1_R1__05934	group1
AT2G30060	AT2G30060.1	RANBP1B	protein_coding	0	1	0	2	2	0	3	chr2:12827020-12827020|G1_R3__04796,chr2:12828721-12828721|G1_R3__05533,chr2:12828729-12828729|G1_R2__04748	group1
AT2G29740	AT2G29740.1	UGT71C2	protein_coding	0	0	3	0	0	0	3	chr2:12706895-12706895|G1_R3__09372,chr2:12707105-12707105|G1_R3__08981,chr2:12707592-12707592|G1_R3__10303	group1
AT2G29710	AT2G29710.1	UGT71D2	protein_coding	0	0	2	1	3	0	3	chr2:12700019-12700019|G1_R3__10683,chr2:12700250-12700250|G1_R3__10309,chr2:12700024-12700024|G1_R2__08166	group1
AT2G29525	AT2G29525.2	IPCS3	protein_coding	0	0	0	3	1	0	3	chr2:12640379-12640379|G1_R3__10738,chr2:12640721-12640721|G1_R3__06836,chr2:12640725-12640725|G1_R2__05020	group1
AT2G29170	AT2G29170.1	NA	protein_coding	0	1	1	1	2	0	3	chr2:12541866-12541866|G1_R3__07203,chr2:12541800-12541800|G1_R2__04703,chr2:12542290-12542290|G1_R2__05431	group1
AT2G29110	AT2G29110.2	ATGLR2.8	protein_coding	0	0	3	0	2	0	3	chr2:12506972-12506972|G1_R3__07009,chr2:12509354-12509354|G1_R3__08655,chr2:12506973-12506973|G1_R2__04695	group1
AT2G28350	AT2G28350.2	ARF10	protein_coding	0	0	0	3	0	0	3	chr2:12116851-12116851|G1_R3__06781,chr2:12116777-12116777|G1_R2__08834,chr2:12116862-12116862|G1_R2__08160	group1
AT2G28305	AT2G28305.3	LOG1	protein_coding	0	0	0	3	2	0	3	chr2:12084394-12084394|G1_R3__05478,chr2:12084418-12084418|G1_R2__06409,chr2:12084393-12084393|G1_R1__04338	group1
AT2G27690	AT2G27690.1	CYP94C1	protein_coding	0	0	3	0	0	0	3	chr2:11809399-11809399|G1_R3__06942,chr2:11809635-11809635|G1_R3__10648,chr2:11809400-11809400|G1_R2__07843	group1
AT2G27580	AT2G27580.1	SAP3	protein_coding	0	2	1	0	0	0	3	chr2:11777371-11777371|G1_R3__04400,chr2:11776940-11776940|G1_R1__06039,chr2:11777370-11777370|G1_R1__03108	group1
AT2G27230	AT2G27230.2	LHW	protein_coding	0	0	0	3	0	0	3	chr2:11653847-11653847|G1_R3__05797,chr2:11653902-11653902|G1_R2__04780,chr2:11653899-11653899|G1_R1__04376	group1
AT2G27190	AT2G27190.1	PAP12	protein_coding	0	0	3	0	3	0	3	chr2:11621413-11621413|G1_R3__05256,chr2:11621411-11621411|G1_R2__05464,chr2:11621554-11621554|G1_R1__03576	group1
AT2G26810	AT2G26810.3	NA	protein_coding	0	0	3	0	3	0	3	chr2:11434366-11434366|G1_R3__06470,chr2:11436066-11436066|G1_R3__07238,chr2:11434347-11434347|G1_R2__05086	group1
AT2G03730	AT2G03730.1	ACR5	protein_coding	0	0	1	2	2	0	3	chr2:1137769-1137769|G1_R3__06827,chr2:1139589-1139589|G1_R3__10473,chr2:1137775-1137775|G1_R2__04885	group1
AT2G26515	AT2G26515.1	NA	protein_coding	0	0	0	1	0	2	3	chr2:11278456-11278456|G1_R3__07633,chr2:11278688-11278688|G1_R3__07418,chr2:11278952-11278952|G1_R2__08082	group1
AT2G26100	AT2G26100.2	B3GALT12	protein_coding	0	0	0	3	2	0	3	chr2:11116123-11116123|G1_R3__04374,chr2:11116076-11116076|G1_R2__06442,chr2:11116105-11116105|G1_R1__03612	group1
AT2G26040	AT2G26040.1	PYL2	protein_coding	0	0	1	2	2	0	3	chr2:11094775-11094775|G1_R3__04845,chr2:11095392-11095392|G1_R2__09029,chr2:11094820-11094820|G1_R1__06358	group1
AT2G25940	AT2G25940.1	ALPHA-VPE	protein_coding	0	0	1	2	2	0	3	chr2:11063465-11063465|G1_R3__04859,chr2:11063461-11063461|G1_R2__07332,chr2:11064612-11064612|G1_R2__07489	group1
AT2G24680	AT2G24680.3	NA	protein_coding	0	0	3	0	0	0	3	chr2:10494101-10494101|G1_R3__09997,chr2:10494369-10494369|G1_R3__08896,chr2:10494929-10494929|G1_R3__09361	group1
AT2G24250	AT2G24250.2	NA	protein_coding	0	0	1	2	2	0	3	chr2:10313296-10313296|G1_R3__08987,chr2:10313780-10313780|G1_R3__08756,chr2:10313293-10313293|G1_R2__06772	group1
AT2G24220	AT2G24220.1	ATPUP5	protein_coding	0	0	0	3	0	0	3	chr2:10301744-10301744|G1_R3__03782,chr2:10301761-10301761|G1_R2__05065,chr2:10301728-10301728|G1_R1__04697	group1
AT1G28110	AT1G28110.1	SCPL45	protein_coding	0	0	0	3	0	0	3	chr1:9804095-9804095|G1_R3__00728,chr1:9804110-9804110|G1_R2__03040,chr1:9804116-9804116|G1_R1__00330	group1
AT1G27390	AT1G27390.1	TOM20-2	protein_coding	0	0	0	3	0	0	3	chr1:9513230-9513230|G1_R3__02013,chr1:9513229-9513229|G1_R2__00884,chr1:9513261-9513261|G1_R1__01395	group1
AT1G26830	AT1G26830.1	CUL3A	protein_coding	0	0	0	3	3	0	3	chr1:9298434-9298434|G1_R3__02134,chr1:9298435-9298435|G1_R2__01780,chr1:9298417-9298417|G1_R1__00898	group1
AT1G26740	AT1G26740.1	NA	protein_coding	0	0	0	3	3	0	3	chr1:9245165-9245165|G1_R3__00999,chr1:9245160-9245160|G1_R2__00811,chr1:9245170-9245170|G1_R1__00889	group1
AT1G26120	AT1G26120.1	ICMEL1	protein_coding	0	0	0	3	3	0	3	chr1:9028582-9028582|G1_R3__01511,chr1:9028580-9028580|G1_R2__00951,chr1:9028584-9028584|G1_R1__00618	group1
AT1G26090	AT1G26090.1	NA	protein_coding	0	0	1	2	2	0	3	chr1:9022694-9022694|G1_R3__01482,chr1:9020522-9020522|G1_R2__03720,chr1:9022695-9022695|G1_R2__02368	group1
AT1G25580	AT1G25580.1	SOG1	protein_coding	0	0	0	3	2	0	3	chr1:8996859-8996859|G1_R3__00840,chr1:8996974-8996974|G1_R3__01039,chr1:8996971-8996971|G1_R2__02402	group1
AT1G25520	AT1G25520.1	NA	protein_coding	0	0	1	2	2	0	3	chr1:8964167-8964167|G1_R2__02403,chr1:8964305-8964305|G1_R2__02404,chr1:8964477-8964477|G1_R2__03092	group1
AT1G20890	AT1G20890.2	NA	protein_coding	0	0	0	3	0	0	3	chr1:7265964-7265964|G1_R3__01011,chr1:7265965-7265965|G1_R2__01977,chr1:7265962-7265962|G1_R1__00897	group1
AT1G20225	AT1G20225.1	NA	protein_coding	0	0	0	3	3	0	3	chr1:7007942-7007942|G1_R3__00792,chr1:7007943-7007943|G1_R2__02373,chr1:7007941-7007941|G1_R1__00595	group1
AT1G19910	AT1G19910.1	VHA-C2	protein_coding	0	0	0	3	3	0	3	chr1:6914368-6914368|G1_R3__02354,chr1:6914449-6914449|G1_R2__02783,chr1:6914381-6914381|G1_R1__00342	group1
AT1G19290	AT1G19290.1	NA	protein_coding	0	0	0	3	0	0	3	chr1:6669506-6669506|G1_R3__01037,chr1:6669510-6669510|G1_R2__00956,chr1:6669505-6669505|G1_R1__00619	group1
AT1G19000	AT1G19000.2	NA	protein_coding	0	0	0	3	1	0	3	chr1:6560853-6560853|G1_R3__03410,chr1:6560848-6560848|G1_R2__03938,chr1:6561213-6561213|G1_R1__01865	group1
AT1G02910	AT1G02910.2	LPA1	protein_coding	0	0	0	3	0	0	3	chr1:655718-655718|G1_R3__00499,chr1:655713-655713|G1_R2__00576,chr1:655726-655726|G1_R1__00622	group1
AT1G18690	AT1G18690.2	XXT4	protein_coding	0	2	0	1	1	0	3	chr1:6434501-6434501|G1_R3__02017,chr1:6434503-6434503|G1_R2__01800,chr1:6436820-6436820|G1_R2__03894	group1
AT1G17460	AT1G17460.1	TRFL3	protein_coding	0	0	2	1	3	0	3	chr1:6002483-6002483|G1_R3__02624,chr1:6002468-6002468|G1_R2__03525,chr1:6002613-6002613|G1_R2__03599	group1
AT1G16880	AT1G16880.1	ACR11	protein_coding	0	0	0	3	4	0	3	chr1:5776189-5776189|G1_R3__01466,chr1:5776188-5776188|G1_R2__00869,chr1:5776164-5776164|G1_R1__00189	group1
AT1G01010	AT1G01010.1	NAC001	protein_coding	0	0	1	2	3	0	3	chr1:5741-5741|G1_R3__00570,chr1:5615-5615|G1_R2__00642,chr1:5739-5739|G1_R2__01154	group1
AT1G16700	AT1G16700.1	NA	protein_coding	0	0	0	3	3	0	3	chr1:5711849-5711849|G1_R3__01474,chr1:5711850-5711850|G1_R2__02718,chr1:5711848-5711848|G1_R1__01644	group1
AT1G16170	AT1G16170.1	NA	protein_coding	0	0	0	3	3	0	3	chr1:5538825-5538825|G1_R3__02568,chr1:5538781-5538781|G1_R2__02502,chr1:5538859-5538859|G1_R1__01382	group1
AT1G15950	AT1G15950.1	CCR1	protein_coding	0	0	0	3	3	0	3	chr1:5482075-5482075|G1_R3__01017,chr1:5482083-5482083|G1_R2__01224,chr1:5482072-5482072|G1_R1__00335	group1
AT1G15570	AT1G15570.1	CYCA2-3	protein_coding	0	0	0	3	1	0	3	chr1:5365250-5365250|G1_R3__02792,chr1:5365421-5365421|G1_R3__01455,chr1:5365430-5365430|G1_R2__01219	group1
AT1G15420	AT1G15420.1	NA	protein_coding	0	0	0	3	3	0	3	chr1:5301688-5301688|G1_R3__00763,chr1:5301693-5301693|G1_R2__01981,chr1:5301686-5301686|G1_R1__00900	group1
AT1G15370	AT1G15370.1	NA	protein_coding	0	0	0	3	3	0	3	chr1:5288396-5288396|G1_R3__02021,chr1:5288378-5288378|G1_R2__01234,chr1:5288418-5288418|G1_R1__01401	group1
AT1G15350	AT1G15350.3	NA	protein_coding	0	0	0	3	3	0	3	chr1:5278326-5278326|G1_R3__01519,chr1:5278304-5278304|G1_R2__02898,chr1:5278352-5278352|G1_R1__01878	group1
AT1G14170	AT1G14170.1	NA	protein_coding	0	0	1	2	3	0	3	chr1:4843388-4843388|G1_R3__00609,chr1:4843480-4843480|G1_R3__02302,chr1:4843356-4843356|G1_R2__00699	group1
AT1G14060	AT1G14060.1	NA	protein_coding	2	0	0	1	1	0	1	chr1:4818427-4818427|G1_R3__03408,chr1:4817344-4817344|G1_R2__00578,chr1:4818406-4818406|G1_R2__03483	group1
AT1G14020	AT1G14020.1	OFUT3	protein_coding	0	0	1	2	1	0	3	chr1:4805107-4805107|G1_R3__03150,chr1:4805372-4805372|G1_R3__01921,chr1:4805353-4805353|G1_R2__02255	group1
AT1G13960	AT1G13960.1	WRKY4	protein_coding	0	0	0	3	3	0	3	chr1:4779229-4779229|G1_R3__02307,chr1:4779230-4779230|G1_R2__01689,chr1:4779224-4779224|G1_R1__00674	group1
AT1G13060	AT1G13060.1	PBE1	protein_coding	0	0	0	3	3	0	3	chr1:4454736-4454736|G1_R3__00985,chr1:4454747-4454747|G1_R2__00760,chr1:4454755-4454755|G1_R1__00777	group1
AT1G02270	AT1G02270.1	NA	protein_coding	0	0	1	2	3	0	3	chr1:443303-443303|G1_R3__01331,chr1:443289-443289|G1_R2__02961,chr1:443292-443292|G1_R1__01855	group1
AT1G12730	AT1G12730.1	NA	protein_coding	0	0	1	2	3	0	3	chr1:4337590-4337590|G1_R3__00643,chr1:4337718-4337718|G1_R3__00646,chr1:4337719-4337719|G1_R2__02773	group1
AT1G12210	AT1G12210.2	RFL1	protein_coding	0	1	0	2	0	0	3	chr1:4140401-4140401|G1_R3__03298,chr1:4143862-4143862|G1_R3__00676,chr1:4143835-4143835|G1_R2__03347	group1
AT1G12110	AT1G12110.1	NPF6.3	protein_coding	0	0	1	2	2	0	3	chr1:4109350-4109350|G1_R3__03486,chr1:4109449-4109449|G1_R3__02903,chr1:4108917-4108917|G1_R1__01733	group1
AT1G11910	AT1G11910.2	APA1	protein_coding	0	0	0	3	0	0	3	chr1:4016870-4016870|G1_R3__02396,chr1:4016917-4016917|G1_R2__03202,chr1:4016869-4016869|G1_R1__00636	group1
AT1G02130	AT1G02130.1	RABD2A	protein_coding	0	0	0	3	3	0	3	chr1:400267-400267|G1_R3__00582,chr1:400266-400266|G1_R2__00656,chr1:400274-400274|G1_R1__00768	group1
AT1G11400	AT1G11400.2	PYM	protein_coding	0	0	0	3	3	0	3	chr1:3840052-3840052|G1_R3__01354,chr1:3840075-3840075|G1_R2__00649,chr1:3840049-3840049|G1_R1__00928	group1
AT1G11280	AT1G11280.1	NA	protein_coding	2	0	1	0	1	0	1	chr1:3791121-3791121|G1_R3__02895,chr1:3787483-3787483|G1_R2__00614,chr1:3791117-3791117|G1_R2__01640	group1
AT1G11200	AT1G11200.1	NA	protein_coding	0	1	1	1	2	0	3	chr1:3753428-3753428|G1_R2__03597,chr1:3755546-3755546|G1_R2__01614,chr1:3755429-3755429|G1_R1__01251	group1
AT1G11090	AT1G11090.1	NA	protein_coding	1	0	0	2	2	0	2	chr1:3702423-3702423|G1_R3__01974,chr1:3703681-3703681|G1_R3__03378,chr1:3703679-3703679|G1_R2__03850	group1
AT1G10840	AT1G10840.2	TIF3H1	protein_coding	0	0	1	2	3	0	3	chr1:3607818-3607818|G1_R3__03046,chr1:3607835-3607835|G1_R2__02247,chr1:3607908-3607908|G1_R1__01483	group1
AT1G02050	AT1G02050.1	PKSA	protein_coding	0	1	0	2	2	0	3	chr1:359141-359141|G1_R3__00678,chr1:360574-360574|G1_R3__02761,chr1:359143-359143|G1_R2__00767	group1
AT1G01950	AT1G01950.1	ARK2	protein_coding	0	0	0	3	3	0	3	chr1:330414-330414|G1_R3__01339,chr1:330412-330412|G1_R2__02855,chr1:330409-330409|G1_R1__01291	group1
AT1G09850	AT1G09850.1	XBCP3	protein_coding	0	0	0	3	3	0	3	chr1:3204018-3204018|G1_R3__01938,chr1:3204020-3204020|G1_R2__02859,chr1:3203979-3203979|G1_R1__00359	group1
AT1G09794	AT1G09794.1	NA	protein_coding	0	0	1	2	2	0	3	chr1:3173346-3173346|G1_R3__02633,chr1:3172236-3172236|G1_R2__01684,chr1:3173420-3173420|G1_R2__02863	group1
AT1G09700	AT1G09700.1	DRB1	protein_coding	0	0	0	3	3	0	3	chr1:3137878-3137878|G1_R3__01365,chr1:3137888-3137888|G1_R2__02470,chr1:3137876-3137876|G1_R1__00246	group1
AT1G09690	AT1G09690.1	RPL21A	protein_coding	0	0	0	3	3	0	3	chr1:3136355-3136355|G1_R3__00581,chr1:3136352-3136352|G1_R2__00655,chr1:3136365-3136365|G1_R1__00239	group1
AT1G01910	AT1G01910.4	NA	protein_coding	0	0	0	3	2	0	3	chr1:313179-313179|G1_R3__00521,chr1:313181-313181|G1_R2__00598,chr1:313334-313334|G1_R2__02239	group1
AT1G09640	AT1G09640.1	NA	protein_coding	0	0	0	3	2	0	3	chr1:3122275-3122275|G1_R3__00599,chr1:3122441-3122441|G1_R3__01942,chr1:3122274-3122274|G1_R1__00667	group1
AT1G80860	AT1G80860.1	PLMT	protein_coding	0	0	0	3	0	0	3	chr1:30388182-30388182|G1_R3__01522,chr1:30388147-30388147|G1_R2__01267,chr1:30388173-30388173|G1_R1__00368	group1
AT1G79600	AT1G79600.1	ABC1K3	protein_coding	0	0	3	0	3	0	3	chr1:29950113-29950113|G1_R3__00342,chr1:29950111-29950111|G1_R2__00401,chr1:29950127-29950127|G1_R1__00509	group1
AT1G79440	AT1G79440.1	ALDH5F1	protein_coding	0	0	0	3	3	0	3	chr1:29882456-29882456|G1_R3__02085,chr1:29882460-29882460|G1_R2__00374,chr1:29882464-29882464|G1_R1__01708	group1
AT1G78510	AT1G78510.1	SPS1	protein_coding	0	0	2	1	3	0	3	chr1:29535413-29535413|G1_R3__00452,chr1:29535379-29535379|G1_R2__00528,chr1:29535421-29535421|G1_R1__00549	group1
AT1G77920	AT1G77920.1	TGA7	protein_coding	0	0	2	1	3	0	3	chr1:29300605-29300605|G1_R2__02612,chr1:29300767-29300767|G1_R2__01523,chr1:29300597-29300597|G1_R1__00863	group1
AT1G77630	AT1G77630.1	LYM3	protein_coding	0	0	0	3	3	0	3	chr1:29175435-29175435|G1_R3__01891,chr1:29175428-29175428|G1_R2__01920,chr1:29175442-29175442|G1_R1__01229	group1
AT1G77270	AT1G77270.2	NA	protein_coding	0	0	0	2	3	1	3	chr1:29030890-29030890|G1_R3__03133,chr1:29031162-29031162|G1_R3__01829,chr1:29031159-29031159|G1_R2__00380	group1
AT1G77230	AT1G77230.1	NA	protein_coding	0	0	1	2	3	0	3	chr1:29017835-29017835|G1_R3__02243,chr1:29017886-29017886|G1_R2__01497,chr1:29017887-29017887|G1_R1__01667	group1
AT1G77080	AT1G77080.6	MAF1	protein_coding	0	0	0	3	1	0	3	chr1:28959981-28959981|G1_R3__00431,chr1:28959562-28959562|G1_R2__03354,chr1:28959982-28959982|G1_R2__00506	group1
AT1G75950	AT1G75950.1	SKP1A	protein_coding	0	0	0	3	3	0	3	chr1:28517599-28517599|G1_R3__01298,chr1:28517591-28517591|G1_R2__00508,chr1:28517608-28517608|G1_R1__00869	group1
AT1G74960	AT1G74960.2	KAS2	protein_coding	0	0	0	3	3	0	3	chr1:28152065-28152065|G1_R3__02249,chr1:28152063-28152063|G1_R2__00461,chr1:28152046-28152046|G1_R1__01447	group1
AT1G74920	AT1G74920.1	ALDH10A8	protein_coding	0	0	0	3	3	0	3	chr1:28139164-28139164|G1_R3__00415,chr1:28139155-28139155|G1_R2__00491,chr1:28139165-28139165|G1_R1__00139	group1
AT1G74590	AT1G74590.1	GSTU10	protein_coding	0	3	0	0	0	0	3	chr1:28024715-28024715|G1_R3__00419,chr1:28024729-28024729|G1_R2__03188,chr1:28024720-28024720|G1_R1__00536	group1
AT1G73230	AT1G73230.1	NA	protein_coding	0	0	0	3	3	0	3	chr1:27540407-27540407|G1_R3__01831,chr1:27540408-27540408|G1_R2__02592,chr1:27540345-27540345|G1_R1__01084	group1
AT1G73110	AT1G73110.1	NA	protein_coding	0	0	1	2	2	0	3	chr1:27494262-27494262|G1_R3__00358,chr1:27494272-27494272|G1_R2__01498,chr1:27495917-27495917|G1_R2__03792	group1
AT1G73100	AT1G73100.1	SUVH3	protein_coding	0	1	0	2	2	0	3	chr1:27494029-27494029|G1_R3__01601,chr1:27491267-27491267|G1_R2__03448,chr1:27494025-27494025|G1_R2__00428	group1
AT1G73090	AT1G73090.2	NA	protein_coding	0	0	1	1	2	1	3	chr1:27488450-27488450|G1_R3__02659,chr1:27490569-27490569|G1_R2__02832,chr1:27490669-27490669|G1_R2__01473	group1
AT1G72850	AT1G72850.1	NA	protein_coding	0	0	2	0	0	1	3	chr1:27414501-27414501|G1_R3__02636,chr1:27414945-27414945|G1_R3__03386,chr1:27414476-27414476|G1_R2__03076	group1
AT1G72340	AT1G72340.2	NA	protein_coding	0	0	1	2	3	0	3	chr1:27238499-27238499|G1_R3__02554,chr1:27238492-27238492|G1_R2__00496,chr1:27238467-27238467|G1_R1__00141	group1
AT1G72330	AT1G72330.1	ALAAT2	protein_coding	0	0	0	3	3	0	3	chr1:27236674-27236674|G1_R3__00406,chr1:27236602-27236602|G1_R2__02613,chr1:27236710-27236710|G1_R2__01101	group1
AT1G08580	AT1G08580.1	NA	protein_coding	0	0	0	3	3	0	3	chr1:2715223-2715223|G1_R3__01394,chr1:2715243-2715243|G1_R2__01697,chr1:2715253-2715253|G1_R1__01464	group1
AT1G72090	AT1G72090.1	NA	protein_coding	0	0	0	3	3	0	3	chr1:27126810-27126810|G1_R3__02262,chr1:27126823-27126823|G1_R2__02848,chr1:27126808-27126808|G1_R1__01508	group1
AT1G71697	AT1G71697.1	CK1	protein_coding	0	0	0	3	3	0	3	chr1:26973330-26973330|G1_R3__00924,chr1:26973346-26973346|G1_R2__01908,chr1:26973328-26973328|G1_R1__01353	group1
AT1G71500	AT1G71500.1	NA	protein_coding	0	0	0	3	3	0	3	chr1:26937394-26937394|G1_R3__00362,chr1:26937401-26937401|G1_R2__02603,chr1:26937390-26937390|G1_R1__00120	group1
AT1G71330	AT1G71330.1	NAP5	protein_coding	0	0	3	0	2	0	3	chr1:26884047-26884047|G1_R3__01323,chr1:26885162-26885162|G1_R3__01237,chr1:26884036-26884036|G1_R2__01572	group1
AT1G70505	AT1G70505.2	NA	protein_coding	0	0	0	3	0	0	3	chr1:26572603-26572603|G1_R3__03142,chr1:26572470-26572470|G1_R2__03708,chr1:26572561-26572561|G1_R2__03594	group1
AT1G70190	AT1G70190.1	NA	protein_coding	0	0	0	3	3	0	3	chr1:26431375-26431375|G1_R3__01269,chr1:26431406-26431406|G1_R2__01905,chr1:26431374-26431374|G1_R1__01014	group1
AT1G69980	AT1G69980.1	NA	protein_coding	0	0	0	3	3	0	3	chr1:26356467-26356467|G1_R3__01303,chr1:26356473-26356473|G1_R2__02459,chr1:26356501-26356501|G1_R1__01814	group1
AT1G69030	AT1G69030.1	NA	protein_coding	0	0	0	3	3	0	3	chr1:25947374-25947374|G1_R3__01308,chr1:25947348-25947348|G1_R2__00532,chr1:25947394-25947394|G1_R1__01839	group1
AT1G68723	AT1G68723.1	NA	protein_coding	2	0	0	1	0	0	1	chr1:25809261-25809261|G1_R3__03412,chr1:25810297-25810297|G1_R3__02096,chr1:25810258-25810258|G1_R2__02611	group1
AT1G68600	AT1G68600.1	ALMT5	protein_coding	0	0	3	0	3	0	3	chr1:25762757-25762757|G1_R3__02100,chr1:25762771-25762771|G1_R2__02759,chr1:25762747-25762747|G1_R1__00137	group1
AT1G67830	AT1G67830.1	FXG1	protein_coding	0	0	1	2	0	0	3	chr1:25431620-25431620|G1_R3__02245,chr1:25432923-25432923|G1_R3__02751,chr1:25431619-25431619|G1_R2__00452	group1
AT1G67300	AT1G67300.2	NA	protein_coding	0	0	0	3	3	0	3	chr1:25193797-25193797|G1_R3__01889,chr1:25193798-25193798|G1_R2__00534,chr1:25193795-25193795|G1_R1__01134	group1
AT1G67170	AT1G67170.1	FLXL2	protein_coding	0	0	1	2	2	0	3	chr1:25128101-25128101|G1_R3__03427,chr1:25129298-25129298|G1_R3__00470,chr1:25129302-25129302|G1_R2__01560	group1
AT1G67080	AT1G67080.1	ABA4	protein_coding	0	0	0	3	3	0	3	chr1:25045334-25045334|G1_R3__01302,chr1:25045325-25045325|G1_R2__01115,chr1:25045362-25045362|G1_R1__01253	group1
AT1G66670	AT1G66670.1	CLPP3	protein_coding	0	0	0	3	3	0	3	chr1:24863906-24863906|G1_R3__00302,chr1:24863910-24863910|G1_R2__00350,chr1:24863918-24863918|G1_R1__01007	group1
AT1G66130	AT1G66130.1	NA	protein_coding	0	0	0	3	3	0	3	chr1:24616804-24616804|G1_R3__00289,chr1:24616800-24616800|G1_R2__01070,chr1:24616781-24616781|G1_R1__01272	group1
AT1G65430	AT1G65430.1	ARI8	protein_coding	0	0	0	3	3	0	3	chr1:24301066-24301066|G1_R3__01199,chr1:24301052-24301052|G1_R2__02823,chr1:24301070-24301070|G1_R1__00834	group1
AT1G64880	AT1G64880.1	NA	protein_coding	0	0	0	3	2	0	3	chr1:24108873-24108873|G1_R3__01215,chr1:24108880-24108880|G1_R2__02135,chr1:24109009-24109009|G1_R2__00332	group1
AT1G07745	AT1G07745.4	RAD51D	protein_coding	0	0	1	2	1	0	3	chr1:2400773-2400773|G1_R3__01368,chr1:2402260-2402260|G1_R3__02303,chr1:2400747-2400747|G1_R2__02987	group1
AT1G64520	AT1G64520.1	RPN12A	protein_coding	0	0	0	3	3	0	3	chr1:23958177-23958177|G1_R3__01205,chr1:23958190-23958190|G1_R2__01886,chr1:23958155-23958155|G1_R1__01686	group1
AT1G64390	AT1G64390.1	AtGH9C2	protein_coding	0	0	2	1	2	0	3	chr1:23911373-23911373|G1_R1__01342,chr1:23914591-23914591|G1_R1__01118,chr1:23914743-23914743|G1_R1__01897	group1
AT1G63470	AT1G63470.1	AHL5	protein_coding	0	0	0	3	3	0	3	chr1:23536635-23536635|G1_R3__01221,chr1:23536826-23536826|G1_R3__01224,chr1:23536633-23536633|G1_R2__00345	group1
AT1G62040	AT1G62040.1	ATG8C	protein_coding	0	0	0	3	3	0	3	chr1:22934298-22934298|G1_R3__02071,chr1:22934304-22934304|G1_R2__01391,chr1:22934300-22934300|G1_R1__00823	group1
AT1G61690	AT1G61690.1	NA	protein_coding	0	0	0	3	3	0	3	chr1:22782773-22782773|G1_R3__00908,chr1:22782768-22782768|G1_R2__01075,chr1:22782767-22782767|G1_R1__01053	group1
AT1G61620	AT1G61620.1	CSU1	protein_coding	0	0	0	3	3	0	3	chr1:22739315-22739315|G1_R3__01170,chr1:22739317-22739317|G1_R2__00237,chr1:22739273-22739273|G1_R1__00713	group1
AT1G61150	AT1G61150.6	GID8	protein_coding	0	0	0	3	3	0	3	chr1:22544467-22544467|G1_R3__00895,chr1:22544480-22544480|G1_R2__02818,chr1:22544466-22544466|G1_R1__01650	group1
AT1G60920	AT1G60920.1	AGL55	protein_coding	3	0	0	0	0	0	0	chr1:22431120-22431120|G1_R3__00250,chr1:22431108-22431108|G1_R2__00281,chr1:22431133-22431133|G1_R1__01781	group1
AT1G07180	AT1G07180.1	NDA1	protein_coding	0	0	0	3	3	0	3	chr1:2206827-2206827|G1_R3__00636,chr1:2206830-2206830|G1_R2__01953,chr1:2206826-2206826|G1_R1__00936	group1
AT1G59830	AT1G59830.1	PP2A1	protein_coding	0	0	0	3	3	0	3	chr1:22020683-22020683|G1_R3__01794,chr1:22020672-22020672|G1_R2__02111,chr1:22020673-22020673|G1_R1__00467	group1
AT1G59580	AT1G59580.1	MPK2	protein_coding	0	0	0	3	1	0	3	chr1:21885976-21885976|G1_R3__02749,chr1:21885781-21885781|G1_R2__00226,chr1:21885978-21885978|G1_R2__03146	group1
AT1G07020	AT1G07020.1	NA	protein_coding	0	1	0	2	2	0	3	chr1:2155284-2155284|G1_R2__01672,chr1:2155286-2155286|G1_R1__01264,chr1:2155908-2155908|G1_R1__01626	group1
AT1G56720	AT1G56720.3	NA	protein_coding	0	0	0	3	3	0	3	chr1:21263548-21263548|G1_R3__00208,chr1:21263547-21263547|G1_R2__02101,chr1:21263545-21263545|G1_R1__01488	group1
AT1G55960	AT1G55960.2	NA	protein_coding	0	0	1	2	2	0	3	chr1:20927900-20927900|G1_R3__01208,chr1:20927899-20927899|G1_R2__02751,chr1:20929639-20929639|G1_R1__01155	group1
AT1G55890	AT1G55890.1	NA	protein_coding	0	0	0	3	3	0	3	chr1:20902707-20902707|G1_R3__01164,chr1:20902708-20902708|G1_R2__01043,chr1:20902703-20902703|G1_R1__01567	group1
AT1G55590	AT1G55590.1	ATB	protein_coding	0	0	2	1	2	0	3	chr1:20769477-20769477|G1_R3__02930,chr1:20769475-20769475|G1_R2__03603,chr1:20770635-20770635|G1_R1__01553	group1
AT1G55510	AT1G55510.1	BCDH BETA1	protein_coding	0	0	1	2	2	0	3	chr1:20725537-20725537|G1_R3__02866,chr1:20725194-20725194|G1_R2__03423,chr1:20725538-20725538|G1_R2__00262	group1
AT1G55160	AT1G55160.1	NA	protein_coding	0	0	1	2	3	0	3	chr1:20579960-20579960|G1_R3__01188,chr1:20579797-20579797|G1_R2__03918,chr1:20579966-20579966|G1_R2__02116	group1
AT1G55090	AT1G55090.1	NA	protein_coding	0	0	0	3	2	0	3	chr1:20558385-20558385|G1_R3__02198,chr1:20558386-20558386|G1_R2__00223,chr1:20558390-20558390|G1_R1__00822	group1
AT1G54830	AT1G54830.1	NFYC3	protein_coding	0	1	0	2	0	0	3	chr1:20452594-20452594|G1_R3__02634,chr1:20452600-20452600|G1_R2__01062,chr1:20451292-20451292|G1_R1__01602	group1
AT1G06650	AT1G06650.1	NA	protein_coding	0	0	0	3	3	0	3	chr1:2037235-2037235|G1_R3__00569,chr1:2037234-2037234|G1_R2__00643,chr1:2037233-2037233|G1_R1__00232	group1
AT1G53670	AT1G53670.1	MSRB1	protein_coding	0	0	1	2	3	0	3	chr1:20038236-20038236|G1_R3__01183,chr1:20038139-20038139|G1_R2__03318,chr1:20038052-20038052|G1_R1__00830	group1
AT1G53310	AT1G53310.2	PPC1	protein_coding	0	0	0	3	3	0	3	chr1:19884197-19884197|G1_R3__02537,chr1:19884196-19884196|G1_R2__00048,chr1:19884198-19884198|G1_R1__00380	group1
AT1G53210	AT1G53210.1	NCL	protein_coding	0	0	0	3	3	0	3	chr1:19847630-19847630|G1_R3__01113,chr1:19847633-19847633|G1_R2__02046,chr1:19847599-19847599|G1_R1__00026	group1
AT1G52880	AT1G52880.1	NAC018	protein_coding	0	0	0	3	3	0	3	chr1:19689240-19689240|G1_R3__00049,chr1:19689225-19689225|G1_R2__02414,chr1:19689256-19689256|G1_R1__00387	group1
AT1G51950	AT1G51950.1	IAA18	protein_coding	0	0	0	3	3	0	3	chr1:19307317-19307317|G1_R3__02428,chr1:19307306-19307306|G1_R2__01006,chr1:19307309-19307309|G1_R1__01351	group1
AT1G51650	AT1G51650.1	NA	protein_coding	0	0	0	3	3	0	3	chr1:19153803-19153803|G1_R3__01533,chr1:19153798-19153798|G1_R2__02901,chr1:19153805-19153805|G1_R1__00785	group1
AT1G51560	AT1G51560.1	NA	protein_coding	0	0	0	3	3	0	3	chr1:19119781-19119781|G1_R3__02157,chr1:19119882-19119882|G1_R3__02158,chr1:19119782-19119782|G1_R2__02799	group1
AT1G51390	AT1G51390.1	NIFU5	protein_coding	0	0	0	3	3	0	3	chr1:19051899-19051899|G1_R3__01724,chr1:19051897-19051897|G1_R2__00091,chr1:19051914-19051914|G1_R1__01435	group1
AT1G50840	AT1G50840.2	POLGAMMA2	protein_coding	0	0	0	3	3	0	3	chr1:18844374-18844374|G1_R3__00094,chr1:18844375-18844375|G1_R2__02741,chr1:18844373-18844373|G1_R1__01048	group1
AT1G50630	AT1G50630.1	NA	protein_coding	0	0	1	2	2	0	3	chr1:18751554-18751554|G1_R3__00117,chr1:18751527-18751527|G1_R2__02053,chr1:18752552-18752552|G1_R2__03364	group1
AT1G50110	AT1G50110.1	BCAT6	protein_coding	0	0	0	3	3	0	3	chr1:18558092-18558092|G1_R3__01067,chr1:18558103-18558103|G1_R2__00063,chr1:18558087-18558087|G1_R1__01712	group1
AT1G50000	AT1G50000.1	NA	protein_coding	0	0	0	2	0	1	3	chr1:18515132-18515132|G1_R3__00080,chr1:18515105-18515105|G1_R2__00980,chr1:18517046-18517046|G1_R2__03257	group1
AT1G49720	AT1G49720.1	ABF1	protein_coding	0	0	0	3	3	0	3	chr1:18402474-18402474|G1_R3__00098,chr1:18402471-18402471|G1_R2__00062,chr1:18402493-18402493|G1_R1__00796	group1
AT1G49240	AT1G49240.1	ACT8	protein_coding	0	0	0	3	0	0	3	chr1:18218176-18218176|G1_R3__02156,chr1:18218178-18218178|G1_R2__02937,chr1:18218168-18218168|G1_R1__00989	group1
AT1G48370	AT1G48370.1	YSL8	protein_coding	0	0	0	3	3	0	3	chr1:17877361-17877361|G1_R3__01537,chr1:17877362-17877362|G1_R2__01288,chr1:17877354-17877354|G1_R1__00794	group1
AT1G44120	AT1G44120.2	NA	protein_coding	0	0	2	0	1	1	3	chr1:16780573-16780573|G1_R3__03223,chr1:16782681-16782681|G1_R3__02164,chr1:16786309-16786309|G1_R2__03035	group1
AT1G43860	AT1G43860.1	NA	protein_coding	0	0	2	1	3	0	3	chr1:16622293-16622293|G1_R3__00026,chr1:16622174-16622174|G1_R2__00016,chr1:16622295-16622295|G1_R2__02510	group1
AT1G43170	AT1G43170.1	ARP1	protein_coding	0	0	0	3	3	0	3	chr1:16268668-16268668|G1_R3__02606,chr1:16268670-16268670|G1_R2__03001,chr1:16268655-16268655|G1_R1__00705	group1
AT1G05410	AT1G05410.2	NA	protein_coding	0	0	3	0	3	0	3	chr1:1585560-1585560|G1_R3__01401,chr1:1585555-1585555|G1_R2__00739,chr1:1585565-1585565|G1_R1__01348	group1
AT1G05140	AT1G05140.1	ARASP2	protein_coding	0	0	3	0	4	0	3	chr1:1483989-1483989|G1_R3__00973,chr1:1483985-1483985|G1_R2__01173,chr1:1482808-1482808|G1_R1__00663	group1
AT1G05090	AT1G05090.1	NA	protein_coding	0	0	0	3	3	0	3	chr1:1465680-1465680|G1_R3__02557,chr1:1465689-1465689|G1_R2__00663,chr1:1465673-1465673|G1_R1__01100	group1
AT1G04870	AT1G04870.1	PRMT10	protein_coding	0	0	0	3	3	0	3	chr1:1373407-1373407|G1_R3__00655,chr1:1373403-1373403|G1_R2__02971,chr1:1373408-1373408|G1_R1__01277	group1
AT1G36370	AT1G36370.1	SHM7	protein_coding	0	0	0	3	3	0	3	chr1:13696206-13696206|G1_R3__01123,chr1:13696207-13696207|G1_R2__02424,chr1:13696212-13696212|G1_R1__01803	group1
AT1G35510	AT1G35510.1	OFUT9	protein_coding	0	0	0	3	3	0	3	chr1:13074689-13074689|G1_R3__03323,chr1:13074707-13074707|G1_R2__03362,chr1:13074851-13074851|G1_R2__02066	group1
AT1G34190	AT1G34190.1	NAC017	protein_coding	0	0	0	3	3	0	3	chr1:12454007-12454007|G1_R3__01765,chr1:12454005-12454005|G1_R2__01359,chr1:12453989-12453989|G1_R1__00049	group1
AT1G04555	AT1G04555.1	NA	protein_coding	0	0	0	2	2	1	3	chr1:1243289-1243289|G1_R3__01416,chr1:1244054-1244054|G1_R3__01421,chr1:1244051-1244051|G1_R2__03027	group1
AT1G33680	AT1G33680.1	NA	protein_coding	0	0	0	3	1	0	3	chr1:12208556-12208556|G1_R3__01555,chr1:12208494-12208494|G1_R2__01868,chr1:12208479-12208479|G1_R1__01752	group1
AT1G33480	AT1G33480.1	ATL58	protein_coding	0	0	1	2	3	0	3	chr1:12148680-12148680|G1_R3__00138,chr1:12148874-12148874|G1_R3__00877,chr1:12148676-12148676|G1_R2__01341	group1
AT1G04280	AT1G04280.1	NA	protein_coding	0	0	3	0	2	0	3	chr1:1143723-1143723|G1_R3__01404,chr1:1144372-1144372|G1_R3__02315,chr1:1143700-1143700|G1_R2__02302	group1
AT1G04270	AT1G04270.1	RPS15A	protein_coding	0	0	0	3	3	0	3	chr1:1141771-1141771|G1_R3__00634,chr1:1141735-1141735|G1_R2__00715,chr1:1141785-1141785|G1_R1__01037	group1
AT1G31814	AT1G31814.1	FRL2	protein_coding	0	0	2	1	1	0	3	chr1:11412705-11412705|G1_R2__03422,chr1:11412987-11412987|G1_R2__03865,chr1:11413308-11413308|G1_R2__03893	group1
AT1G04210	AT1G04210.1	NA	protein_coding	0	0	1	2	0	0	3	chr1:1119622-1119622|G1_R3__00567,chr1:1119603-1119603|G1_R2__02468,chr1:1119051-1119051|G1_R1__01577	group1
AT1G31300	AT1G31300.1	NA	protein_coding	0	0	0	3	3	0	3	chr1:11196056-11196056|G1_R3__00119,chr1:11196055-11196055|G1_R2__03003,chr1:11196069-11196069|G1_R1__00408	group1
AT1G31220	AT1G31220.1	PUR3	protein_coding	0	0	0	3	3	0	3	chr1:11158550-11158550|G1_R3__00151,chr1:11158543-11158543|G1_R2__01350,chr1:11158521-11158521|G1_R1__01346	group1
AT1G30960	AT1G30960.1	ERG	protein_coding	0	0	1	2	0	0	3	chr1:11037600-11037600|G1_R3__02063,chr1:11039771-11039771|G1_R3__02941,chr1:11037613-11037613|G1_R2__02083	group1
AT1G04170	AT1G04170.1	EIF2 GAMMA	protein_coding	0	0	0	3	3	0	3	chr1:1099726-1099726|G1_R3__02114,chr1:1099741-1099741|G1_R2__00602,chr1:1099721-1099721|G1_R1__00632	group1
AT1G30880	AT1G30880.1	NA	protein_coding	0	0	0	3	3	0	3	chr1:10993284-10993284|G1_R3__01751,chr1:10993279-10993279|G1_R2__01023,chr1:10993301-10993301|G1_R1__00813	group1
AT1G30490	AT1G30490.1	ATHB-9	protein_coding	0	0	0	3	3	0	3	chr1:10796201-10796201|G1_R3__01748,chr1:10796202-10796202|G1_R2__01858,chr1:10796254-10796254|G1_R1__01422	group1
AT1G29390	AT1G29390.1	COR413IM2	protein_coding	0	0	0	3	3	0	3	chr1:10286356-10286356|G1_R3__01159,chr1:10286354-10286354|G1_R2__03009,chr1:10286367-10286367|G1_R1__01288	group1
AT1G29340	AT1G29340.1	PUB17	protein_coding	0	1	0	2	2	0	3	chr1:10264345-10264345|G1_R3__03305,chr1:10266637-10266637|G1_R3__00162,chr1:10266627-10266627|G1_R1__00709	group1
AT1G28815	AT1G28815.1	NA	protein_coding	0	0	1	2	2	0	3	chr1:10096282-10096282|G1_R3__01151,chr1:10096001-10096001|G1_R2__03427,chr1:10096283-10096283|G1_R2__03007	group1
AT1G28560	AT1G28560.1	SRD2	protein_coding	0	0	3	0	2	0	3	chr1:10038206-10038206|G1_R3__01148,chr1:10038204-10038204|G1_R2__00178,chr1:10038619-10038619|G1_R2__03617	group1
AT5G03740	AT5G03740.1	HDT3	protein_coding	0	1	0	2	2	0	3	chr5:981962-981962|G1_R3__22860,chr5:984019-984019|G1_R2__20439,chr5:984020-984020|G1_R1__16263_G1_R3__22288	group1
AT5G20500	AT5G20500.1	GRXC4	protein_coding	0	0	1	2	2	0	3	chr5:6939786-6939786|G1_R3__21363,chr5:6938756-6938756|G1_R1__16576,chr5:6939780-6939780|G1_R1__15704_G1_R2__18842	group1
AT5G02800	AT5G02800.1	PBL7	protein_coding	0	0	0	3	1	0	3	chr5:635251-635251|G1_R3__21951,chr5:635274-635274|G1_R2__20803,chr5:635429-635429|G1_R2__20511_G1_R3__23353	group1
AT5G02770	AT5G02770.1	MOS11	protein_coding	0	0	0	3	0	0	3	chr5:627304-627304|G1_R3__22949,chr5:627175-627175|G1_R2__19124_G1_R3__21643,chr5:627193-627193|G1_R1__16565	group1
AT5G18120	AT5G18120.1	APRL7	protein_coding	0	0	0	3	3	0	3	chr5:5993738-5993738|G1_R2__19439,chr5:5993848-5993848|G1_R2__21242,chr5:5993715-5993715|G1_R1__16362_G1_R3__21395	group1
AT5G17990	AT5G17990.1	PAT1	protein_coding	0	0	0	2	2	1	3	chr5:5959788-5959788|G1_R3__21388,chr5:5957935-5957935|G1_R2__18858,chr5:5959791-5959791|G1_R1__16762_G1_R2__18913	group1
[truncated: 1,081 more rows]
