# Supplementary material for: Two zinc finger proteins with functions in m6A writing interact with HAKAI
Source: Nat Commun. 2022 Mar 2;13:1127. doi: 10.1038/s41467-022-28753-3 (PMC8891334; doi:10.1038/s41467-022-28753-3)
Supplement: Supplementary file 8 — Supplementary Data 5 [file 41467_2022_28753_MOESM8_ESM.xlsx]

## Sheet: GOBP_Genes_NOT_METH_IN_mutants
List of genes were used where the methylation peak from their transcript disapears or decreases in the mutant compared to WT.
hakai-2
Analysis Type:	PANTHER Overrepresentation Test (Released 20210224)
Annotation Version and Release Date:	GO Ontology database DOI: 10.5281/zenodo.4437524 Released 2021-01-01
Analyzed List:	upload_1 (Arabidopsis thaliana)
Reference List:	Arabidopsis thaliana (all genes in database)
Test Type:	FISHER
Correction:	NONE
GO biological process complete	Arabidopsis thaliana - REFLIST (27462)	upload_1 (547)	upload_1 (expected)	upload_1 (over/under)	upload_1 (fold Enrichment)	upload_1 (raw P-value)
purine ribonucleoside bisphosphate biosynthetic process (GO:0034036)	1	1	0.02	+	50.2	0.0387
RNA localization to chromatin (GO:1990280)	1	1	0.02	+	50.2	0.0387
endothelial cell proliferation (GO:0001935)	1	1	0.02	+	50.2	0.0387
negative regulation of antisense RNA transcription (GO:0060195)	1	1	0.02	+	50.2	0.0387
regulation of antisense RNA transcription (GO:0060194)	1	1	0.02	+	50.2	0.0387
regulation of (1->3)-beta-D-glucan biosynthetic process (GO:0032953)	1	1	0.02	+	50.2	0.0387
regulation of (1->3)-beta-D-glucan metabolic process (GO:0032952)	1	1	0.02	+	50.2	0.0387
guanosine tetraphosphate biosynthetic process (GO:0015970)	1	1	0.02	+	50.2	0.0387
positive regulation of potassium ion import across plasma membrane (GO:1903288)	1	1	0.02	+	50.2	0.0387
regulation of potassium ion import (GO:1903286)	1	1	0.02	+	50.2	0.0387
plastid to vacuole vesicle-mediated transport (GO:1904962)	1	1	0.02	+	50.2	0.0387
dolichyl monophosphate biosynthetic process (GO:0043048)	1	1	0.02	+	50.2	0.0387
magnesium ion homeostasis (GO:0010960)	1	1	0.02	+	50.2	0.0387
quinolinate metabolic process (GO:0046874)	1	1	0.02	+	50.2	0.0387
lactate transport (GO:0015727)	1	1	0.02	+	50.2	0.0387
uracil salvage (GO:0006223)	1	1	0.02	+	50.2	0.0387
circadian regulation of translation (GO:0097167)	1	1	0.02	+	50.2	0.0387
mitochondrial DNA inheritance (GO:0033955)	1	1	0.02	+	50.2	0.0387
positive regulation of transcription by RNA polymerase V (GO:1904281)	1	1	0.02	+	50.2	0.0387
regulation of transcription by RNA polymerase V (GO:1904279)	1	1	0.02	+	50.2	0.0387
quinolinate catabolic process (GO:0034213)	1	1	0.02	+	50.2	0.0387
cleavage in ITS2 between 5.8S rRNA and LSU-rRNA of tricistronic rRNA transcript (SSU-rRNA, 5.8S rRNA, LSU-rRNA) (GO:0000448)	1	1	0.02	+	50.2	0.0387
epithelial cell proliferation (GO:0050673)	1	1	0.02	+	50.2	0.0387
uracil biosynthetic process (GO:0046107)	1	1	0.02	+	50.2	0.0387
positive regulation of cation transmembrane transport (GO:1904064)	1	1	0.02	+	50.2	0.0387
detection of virus (GO:0009597)	1	1	0.02	+	50.2	0.0387
positive regulation of potassium ion transmembrane transport (GO:1901381)	1	1	0.02	+	50.2	0.0387
UDP-xylose transmembrane transport (GO:0015790)	3	2	0.06	+	33.47	0.00366
protein storage vacuole organization (GO:1990019)	5	2	0.1	+	20.08	0.00749
purine nucleobase salvage (GO:0043096)	6	2	0.12	+	16.73	0.00986
adenine salvage (GO:0006168)	6	2	0.12	+	16.73	0.00986
anther wall tapetum morphogenesis (GO:0048655)	6	2	0.12	+	16.73	0.00986
anther morphogenesis (GO:0048654)	6	2	0.12	+	16.73	0.00986
cellular zinc ion homeostasis (GO:0006882)	7	2	0.14	+	14.34	0.0125
AMP salvage (GO:0044209)	7	2	0.14	+	14.34	0.0125
positive regulation of histone H3-K27 methylation (GO:0061087)	7	2	0.14	+	14.34	0.0125
adenine biosynthetic process (GO:0046084)	7	2	0.14	+	14.34	0.0125
adenine metabolic process (GO:0046083)	7	2	0.14	+	14.34	0.0125
purine-containing compound salvage (GO:0043101)	9	2	0.18	+	11.16	0.0186
cell cycle arrest (GO:0007050)	9	2	0.18	+	11.16	0.0186
purine nucleotide salvage (GO:0032261)	9	2	0.18	+	11.16	0.0186
regulation of telomere maintenance (GO:0032204)	9	2	0.18	+	11.16	0.0186
stamen morphogenesis (GO:0048448)	9	2	0.18	+	11.16	0.0186
negative regulation of cyclin-dependent protein serine/threonine kinase activity (GO:0045736)	9	2	0.18	+	11.16	0.0186
negative regulation of cyclin-dependent protein kinase activity (GO:1904030)	9	2	0.18	+	11.16	0.0186
AMP biosynthetic process (GO:0006167)	10	2	0.2	+	10.04	0.0221
Arp2/3 complex-mediated actin nucleation (GO:0034314)	10	2	0.2	+	10.04	0.0221
regulation of histone H3-K27 methylation (GO:0061085)	10	2	0.2	+	10.04	0.0221
cellular heat acclimation (GO:0070370)	10	2	0.2	+	10.04	0.0221
formaldehyde catabolic process (GO:0046294)	10	2	0.2	+	10.04	0.0221
formaldehyde metabolic process (GO:0046292)	10	2	0.2	+	10.04	0.0221
photoprotection (GO:0010117)	10	2	0.2	+	10.04	0.0221
cellular detoxification of aldehyde (GO:0110095)	10	2	0.2	+	10.04	0.0221
heterochromatin assembly by small RNA (GO:0031048)	16	3	0.32	+	9.41	0.00569
purine nucleobase biosynthetic process (GO:0009113)	11	2	0.22	+	9.13	0.0258
cellular response to aldehyde (GO:0110096)	11	2	0.22	+	9.13	0.0258
negative regulation of cell population proliferation (GO:0008285)	17	3	0.34	+	8.86	0.00659
AMP metabolic process (GO:0046033)	12	2	0.24	+	8.37	0.0297
zinc ion homeostasis (GO:0055069)	12	2	0.24	+	8.37	0.0297
tetrahydrofolate biosynthetic process (GO:0046654)	12	2	0.24	+	8.37	0.0297
negative regulation of long-day photoperiodism, flowering (GO:0048579)	12	2	0.24	+	8.37	0.0297
heterochromatin assembly (GO:0031507)	31	5	0.62	+	8.1	0.000638
nucleotide salvage (GO:0043173)	19	3	0.38	+	7.93	0.00865
regulation of hormone biosynthetic process (GO:0046885)	19	3	0.38	+	7.93	0.00865
mitochondrial electron transport, ubiquinol to cytochrome c (GO:0006122)	13	2	0.26	+	7.72	0.0338
negative regulation of protein serine/threonine kinase activity (GO:0071901)	13	2	0.26	+	7.72	0.0338
positive regulation of protein polymerization (GO:0032273)	28	4	0.56	+	7.17	0.00335
anther wall tapetum development (GO:0048658)	21	3	0.42	+	7.17	0.0111
sno(s)RNA 3'-end processing (GO:0031126)	14	2	0.28	+	7.17	0.0381
regulation of auxin biosynthetic process (GO:0010600)	14	2	0.28	+	7.17	0.0381
negative regulation of DNA replication (GO:0008156)	14	2	0.28	+	7.17	0.0381
negative regulation of DNA-dependent DNA replication (GO:2000104)	14	2	0.28	+	7.17	0.0381
heterochromatin organization (GO:0070828)	37	5	0.74	+	6.78	0.00131
cell wall pectin biosynthetic process (GO:0052325)	15	2	0.3	+	6.69	0.0427
negative regulation of protein kinase activity (GO:0006469)	15	2	0.3	+	6.69	0.0427
positive regulation of response to water deprivation (GO:1902584)	15	2	0.3	+	6.69	0.0427
cell population proliferation (GO:0008283)	15	2	0.3	+	6.69	0.0427
negative regulation of kinase activity (GO:0033673)	15	2	0.3	+	6.69	0.0427
positive regulation of supramolecular fiber organization (GO:1902905)	32	4	0.64	+	6.28	0.00517
positive regulation of cytoskeleton organization (GO:0051495)	32	4	0.64	+	6.28	0.00517
positive regulation of actin filament polymerization (GO:0030838)	24	3	0.48	+	6.28	0.0153
sodium ion transport (GO:0006814)	16	2	0.32	+	6.28	0.0474
folic acid-containing compound biosynthetic process (GO:0009396)	16	2	0.32	+	6.28	0.0474
inositol phosphate catabolic process (GO:0071545)	16	2	0.32	+	6.28	0.0474
positive regulation of histone methylation (GO:0031062)	16	2	0.32	+	6.28	0.0474
pyrimidine nucleoside monophosphate biosynthetic process (GO:0009130)	16	2	0.32	+	6.28	0.0474
inositol phosphate dephosphorylation (GO:0046855)	16	2	0.32	+	6.28	0.0474
photosynthetic electron transport in photosystem I (GO:0009773)	16	2	0.32	+	6.28	0.0474
mitochondrial RNA modification (GO:1900864)	33	4	0.66	+	6.09	0.0057
nucleobase biosynthetic process (GO:0046112)	25	3	0.5	+	6.02	0.0169
regulation of hormone metabolic process (GO:0032350)	26	3	0.52	+	5.79	0.0186
jasmonic acid biosynthetic process (GO:0009695)	26	3	0.52	+	5.79	0.0186
regulation of DNA endoreduplication (GO:0032875)	37	4	0.74	+	5.43	0.00823
mitochondrial mRNA modification (GO:0080156)	28	3	0.56	+	5.38	0.0222
positive regulation of protein-containing complex assembly (GO:0031334)	38	4	0.76	+	5.28	0.00896
regulation of DNA-dependent DNA replication (GO:0090329)	48	5	0.96	+	5.23	0.0037
jasmonic acid metabolic process (GO:0009694)	50	5	1	+	5.02	0.00435
mitochondrial ATP synthesis coupled electron transport (GO:0042775)	40	4	0.8	+	5.02	0.0105
pyrimidine-containing compound biosynthetic process (GO:0072528)	42	4	0.84	+	4.78	0.0123
pyrimidine nucleotide biosynthetic process (GO:0006221)	32	3	0.64	+	4.71	0.0305
pyrimidine nucleotide metabolic process (GO:0006220)	32	3	0.64	+	4.71	0.0305
regulation of protein polymerization (GO:0032271)	43	4	0.86	+	4.67	0.0132
response to amino acid (GO:0043200)	33	3	0.66	+	4.56	0.0328
positive regulation of cellular component biogenesis (GO:0044089)	56	5	1.12	+	4.48	0.00676
regulation of DNA replication (GO:0006275)	57	5	1.14	+	4.4	0.00723
mRNA modification (GO:0016556)	46	4	0.92	+	4.37	0.0163
cellular response to reactive oxygen species (GO:0034614)	35	3	0.7	+	4.3	0.0377
nucleoside monophosphate biosynthetic process (GO:0009124)	47	4	0.94	+	4.27	0.0174
pyrimidine-containing compound metabolic process (GO:0072527)	59	5	1.18	+	4.25	0.00826
ATP synthesis coupled electron transport (GO:0042773)	48	4	0.96	+	4.18	0.0186
nucleobase metabolic process (GO:0009112)	36	3	0.72	+	4.18	0.0403
nucleoside monophosphate metabolic process (GO:0009123)	49	4	0.98	+	4.1	0.0198
regulation of actin filament polymerization (GO:0030833)	37	3	0.74	+	4.07	0.0429
regulation of supramolecular fiber organization (GO:1902903)	50	4	1	+	4.02	0.0211
regulation of defense response to bacterium (GO:1900424)	50	4	1	+	4.02	0.0211
chromatin assembly (GO:0031497)	76	6	1.51	+	3.96	0.00541
chromatin organization involved in negative regulation of transcription (GO:0097549)	64	5	1.27	+	3.92	0.0113
chromatin organization involved in regulation of transcription (GO:0034401)	65	5	1.29	+	3.86	0.0119
cellular detoxification (GO:1990748)	39	3	0.78	+	3.86	0.0485
calcium ion transport (GO:0006816)	66	5	1.31	+	3.8	0.0126
regulation of actin cytoskeleton organization (GO:0032956)	55	4	1.1	+	3.65	0.0282
positive regulation of organelle organization (GO:0010638)	83	6	1.65	+	3.63	0.00801
regulation of actin filament-based process (GO:0032970)	56	4	1.12	+	3.59	0.0297
respiratory electron transport chain (GO:0022904)	56	4	1.12	+	3.59	0.0297
oxidative phosphorylation (GO:0006119)	56	4	1.12	+	3.59	0.0297
regulation of circadian rhythm (GO:0042752)	57	4	1.14	+	3.52	0.0313
chromatin assembly or disassembly (GO:0006333)	86	6	1.71	+	3.5	0.00936
DNA packaging (GO:0006323)	86	6	1.71	+	3.5	0.00936
circadian rhythm (GO:0007623)	115	8	2.29	+	3.49	0.00292
rhythmic process (GO:0048511)	115	8	2.29	+	3.49	0.00292
divalent inorganic cation homeostasis (GO:0072507)	72	5	1.43	+	3.49	0.0174
carbohydrate derivative transport (GO:1901264)	59	4	1.18	+	3.4	0.0347
cortical cytoskeleton organization (GO:0030865)	59	4	1.18	+	3.4	0.0347
regulation of cell population proliferation (GO:0042127)	74	5	1.47	+	3.39	0.0193
actin cytoskeleton organization (GO:0030036)	104	7	2.07	+	3.38	0.00619
response to toxic substance (GO:0009636)	120	8	2.39	+	3.35	0.00372
cellular divalent inorganic cation homeostasis (GO:0072503)	60	4	1.2	+	3.35	0.0365
response to high light intensity (GO:0009644)	60	4	1.2	+	3.35	0.0365
organic anion transport (GO:0015711)	106	7	2.11	+	3.32	0.00681
organophosphate catabolic process (GO:0046434)	61	4	1.22	+	3.29	0.0383
actin filament organization (GO:0007015)	92	6	1.83	+	3.27	0.0125
mitochondrial RNA metabolic process (GO:0000959)	62	4	1.23	+	3.24	0.0401
cellular transition metal ion homeostasis (GO:0046916)	63	4	1.25	+	3.19	0.0421
negative regulation of cell cycle (GO:0045786)	79	5	1.57	+	3.18	0.0244
positive regulation of cellular component organization (GO:0051130)	95	6	1.89	+	3.17	0.0144
actin filament-based process (GO:0030029)	113	7	2.25	+	3.11	0.00935
regulation of cytoskeleton organization (GO:0051493)	81	5	1.61	+	3.1	0.0267
response to red light (GO:0010114)	65	4	1.29	+	3.09	0.046
root hair cell development (GO:0080147)	98	6	1.95	+	3.07	0.0164
regulation of ion transport (GO:0043269)	66	4	1.31	+	3.04	0.0481
regulation of protein-containing complex assembly (GO:0043254)	66	4	1.31	+	3.04	0.0481
detoxification (GO:0098754)	100	6	1.99	+	3.01	0.0179
chromatin remodeling (GO:0006338)	85	5	1.69	+	2.95	0.0317
supramolecular fiber organization (GO:0097435)	155	9	3.09	+	2.92	0.00509
positive regulation of post-embryonic development (GO:0048582)	86	5	1.71	+	2.92	0.033
response to cytokinin (GO:0009735)	104	6	2.07	+	2.9	0.021
DNA conformation change (GO:0071103)	129	7	2.57	+	2.72	0.0176
electron transport chain (GO:0022900)	112	6	2.23	+	2.69	0.0285
aging (GO:0007568)	133	7	2.65	+	2.64	0.0203
response to red or far red light (GO:0009639)	198	10	3.94	+	2.54	0.00806
cellular response to chemical stress (GO:0062197)	120	6	2.39	+	2.51	0.0375
root hair cell differentiation (GO:0048765)	121	6	2.41	+	2.49	0.0387
trichoblast maturation (GO:0048764)	121	6	2.41	+	2.49	0.0387
metal ion transport (GO:0030001)	183	9	3.65	+	2.47	0.0135
cell maturation (GO:0048469)	122	6	2.43	+	2.47	0.04
protein autophosphorylation (GO:0046777)	187	9	3.72	+	2.42	0.0153
trichoblast differentiation (GO:0010054)	125	6	2.49	+	2.41	0.0439
negative regulation of multicellular organismal process (GO:0051241)	125	6	2.49	+	2.41	0.0439
dephosphorylation (GO:0016311)	170	8	3.39	+	2.36	0.0241
regulation of organelle organization (GO:0033043)	215	10	4.28	+	2.34	0.0135
RNA modification (GO:0009451)	287	13	5.72	+	2.27	0.00908
vegetative to reproductive phase transition of meristem (GO:0010228)	178	8	3.55	+	2.26	0.0303
negative regulation of cellular macromolecule biosynthetic process (GO:2000113)	340	15	6.77	+	2.21	0.0054
negative regulation of macromolecule biosynthetic process (GO:0010558)	342	15	6.81	+	2.2	0.00561
cytoskeleton organization (GO:0007010)	278	12	5.54	+	2.17	0.0154
secondary metabolic process (GO:0019748)	303	13	6.04	+	2.15	0.0117
negative regulation of cellular biosynthetic process (GO:0031327)	363	15	7.23	+	2.07	0.0127
response to cold (GO:0009409)	415	17	8.27	+	2.06	0.00712
negative regulation of biosynthetic process (GO:0009890)	369	15	7.35	+	2.04	0.0133
response to salt stress (GO:0009651)	446	18	8.88	+	2.03	0.00587
negative regulation of transcription, DNA-templated (GO:0045892)	273	11	5.44	+	2.02	0.0283
reproductive shoot system development (GO:0090567)	374	15	7.45	+	2.01	0.014
negative regulation of RNA biosynthetic process (GO:1902679)	275	11	5.48	+	2.01	0.0292
negative regulation of nucleic acid-templated transcription (GO:1903507)	275	11	5.48	+	2.01	0.0292
response to osmotic stress (GO:0006970)	528	21	10.52	+	2	0.00422
Gene list associated with root hair cell differentiation (GO:0048765), trichoblast maturation (GO:0048764) in the hakai-2
AT5G27840	Serine/threonine-protein phosphatase PP1 isozyme 8	Arabidopsis thaliana
AT5G16910	Cellulose synthase-like protein D2	Arabidopsis thaliana
	CSLD2
	ortholog
AT1G75840	Rac-like GTP-binding protein ARAC5	Arabidopsis thaliana
	ARAC5
	ortholog
AT2G30420	MYB-like transcription factor ETC2	Arabidopsis thaliana
	ETC2
	ortholog
AT3G18780	Actin-2	Arabidopsis thaliana
	ACT2
	ortholog
AT3G25710	Transcription factor AIG1	Arabidopsis thaliana
List of genes were used where the methylation peak from their transcript disapears or decreases in the mutant compared to WT.
fip37-4
Analysis Type:	PANTHER Overrepresentation Test (Released 20210224)
Annotation Version and Release Date:	GO Ontology database DOI: 10.5281/zenodo.4437524 Released 2021-01-01
Analyzed List:	upload_1 (Arabidopsis thaliana)
Reference List:	Arabidopsis thaliana (all genes in database)
Test Type:	FISHER
Correction:	FDR
GO biological process complete	Arabidopsis thaliana - REFLIST (27462)	upload_1 (1106)	upload_1 (expected)	upload_1 (over/under)	upload_1 (fold Enrichment)	upload_1 (raw P-value)	upload_1 (FDR)
organelle organization (GO:0006996)	1667	135	67.14	+	2.01	1.16e-13	6.93e-11
response to metal ion (GO:0010038)	430	42	17.32	+	2.43	7.18e-07	0.00011
translational elongation (GO:0006414)	34	11	1.37	+	8.03	8.43e-07	0.00012
response to osmotic stress (GO:0006970)	528	47	21.26	+	2.21	1.68e-06	0.000213
embryo development ending in seed dormancy (GO:0009793)	541	47	21.79	+	2.16	3.68e-06	0.000422
embryo development (GO:0009790)	566	47	22.79	+	2.06	1.03e-05	0.00112
cell cycle process (GO:0022402)	419	38	16.87	+	2.25	1.2e-05	0.00128
peptidyl-amino acid modification (GO:0018193)	353	34	14.22	+	2.39	1.23e-05	0.00129
cytoskeleton organization (GO:0007010)	278	29	11.2	+	2.59	1.53e-05	0.00147
plastid organization (GO:0009657)	309	30	12.44	+	2.41	2.68e-05	0.00242
cell cycle (GO:0007049)	456	39	18.36	+	2.12	2.94e-05	0.00261
plant organ morphogenesis (GO:1905392)	444	38	17.88	+	2.13	3.8e-05	0.00333
regulation of response to stress (GO:0080134)	395	35	15.91	+	2.2	3.94e-05	0.0034
root development (GO:0048364)	534	43	21.51	+	2	4.47e-05	0.0038
response to bacterium (GO:0009617)	512	42	20.62	+	2.04	4.66e-05	0.0038
chromosome organization (GO:0051276)	499	41	20.1	+	2.04	6.14e-05	0.00475
positive regulation of response to stimulus (GO:0048584)	259	26	10.43	+	2.49	6.4e-05	0.00489
cellular response to chemical stress (GO:0062197)	120	16	4.83	+	3.31	7.67e-05	0.00564
cellular response to osmotic stress (GO:0071470)	49	10	1.97	+	5.07	8.12e-05	0.00583
response to salt stress (GO:0009651)	446	37	17.96	+	2.06	0.000106	0.00736
positive regulation of post-embryonic development (GO:0048582)	86	13	3.46	+	3.75	0.000116	0.00792
regulation of post-embryonic development (GO:0048580)	355	31	14.3	+	2.17	0.000146	0.00969
dicarboxylic acid metabolic process (GO:0043648)	89	13	3.58	+	3.63	0.000157	0.0103
cytokinesis by cell plate formation (GO:0000911)	65	11	2.62	+	4.2	0.000159	0.0103
growth (GO:0040007)	442	36	17.8	+	2.02	0.000166	0.0106
response to cadmium ion (GO:0046686)	313	28	12.61	+	2.22	0.000188	0.0117
cellular response to environmental stimulus (GO:0104004)	189	20	7.61	+	2.63	0.000194	0.0119
cellular response to abiotic stimulus (GO:0071214)	189	20	7.61	+	2.63	0.000194	0.0118
positive regulation of developmental process (GO:0051094)	132	16	5.32	+	3.01	0.000208	0.0125
protein maturation (GO:0051604)	93	13	3.75	+	3.47	0.000232	0.0137
root morphogenesis (GO:0010015)	301	27	12.12	+	2.23	0.000241	0.0141
developmental growth (GO:0048589)	384	32	15.47	+	2.07	0.000263	0.0151
viral process (GO:0016032)	27	7	1.09	+	6.44	0.000275	0.0156
organophosphate ester transport (GO:0015748)	47	9	1.89	+	4.75	0.000278	0.0156
defense response to bacterium (GO:0042742)	417	34	16.79	+	2.02	0.000283	0.0157
regulation of multicellular organismal development (GO:2000026)	369	31	14.86	+	2.09	0.000326	0.0178
regulation of cell communication (GO:0010646)	333	28	13.41	+	2.09	0.000499	0.0256
positive regulation of multicellular organismal process (GO:0051240)	102	13	4.11	+	3.16	0.000518	0.0263
chloroplast organization (GO:0009658)	238	22	9.59	+	2.3	0.000571	0.0283
multi-organism transport (GO:0044766)	14	5	0.56	+	8.87	0.000637	0.0311
multi-organism localization (GO:1902579)	14	5	0.56	+	8.87	0.000637	0.0308
transport of virus (GO:0046794)	14	5	0.56	+	8.87	0.000637	0.0306
cellular response to biotic stimulus (GO:0071216)	14	5	0.56	+	8.87	0.000637	0.0303
biological process involved in symbiotic interaction (GO:0044403)	79	11	3.18	+	3.46	0.000708	0.0334
cell growth (GO:0016049)	385	31	15.51	+	2	0.000715	0.0335
root hair cell differentiation (GO:0048765)	121	14	4.87	+	2.87	0.00077	0.0352
trichoblast maturation (GO:0048764)	121	14	4.87	+	2.87	0.00077	0.035
cytoskeleton-dependent intracellular transport (GO:0030705)	33	7	1.33	+	5.27	0.000779	0.0351
cell maturation (GO:0048469)	122	14	4.91	+	2.85	0.000828	0.0371
membrane organization (GO:0061024)	259	23	10.43	+	2.2	0.00085	0.0375
mRNA polyadenylation (GO:0006378)	24	6	0.97	+	6.21	0.000888	0.0389
RNA polyadenylation (GO:0043631)	24	6	0.97	+	6.21	0.000888	0.0386
trichoblast differentiation (GO:0010054)	125	14	5.03	+	2.78	0.00103	0.0436
response to gamma radiation (GO:0010332)	16	5	0.64	+	7.76	0.00104	0.0441
regulation of defense response (GO:0031347)	266	23	10.71	+	2.15	0.00108	0.0449
protein acylation (GO:0043543)	85	11	3.42	+	3.21	0.00122	0.05
regulation of signaling (GO:0023051)	330	27	13.29	+	2.03	0.00122	0.0497
actin filament-based process (GO:0030029)	113	13	4.55	+	2.86	0.00123	0.0497
List of genes were used where the methylation peak from their transcript disapears or decreases in the mutant compared to WT.
vir-1
Analysis Type:	PANTHER Overrepresentation Test (Released 20210224)
Annotation Version and Release Date:	GO Ontology database DOI: 10.5281/zenodo.4437524 Released 2021-01-01
Analyzed List:	upload_1 (Arabidopsis thaliana)
Reference List:	Arabidopsis thaliana (all genes in database)
Test Type:	FISHER
Correction:	FDR
GO biological process complete	Arabidopsis thaliana - REFLIST (27462)	upload_1 (2191)	upload_1 (expected)	upload_1 (over/under)	upload_1 (fold Enrichment)	upload_1 (raw P-value)	upload_1 (FDR)
ATP transport (GO:0015867)	11	6	0.88	+	6.84	0.000981	0.0319
ADP transport (GO:0015866)	11	6	0.88	+	6.84	0.000981	0.0318
cellular response to red light (GO:0071491)	12	6	0.96	+	6.27	0.00138	0.043
sucrose biosynthetic process (GO:0005986)	14	7	1.12	+	6.27	0.000549	0.0203
cellular response to red or far red light (GO:0071489)	53	14	4.23	+	3.31	0.000327	0.0126
response to zinc ion (GO:0010043)	42	11	3.35	+	3.28	0.00147	0.0447
red or far-red light signaling pathway (GO:0010017)	51	13	4.07	+	3.19	0.000703	0.0248
lateral root formation (GO:0010311)	55	14	4.39	+	3.19	0.00045	0.0169
tetrapyrrole biosynthetic process (GO:0033014)	52	13	4.15	+	3.13	0.00082	0.0279
reactive oxygen species metabolic process (GO:0072593)	69	17	5.51	+	3.09	0.000161	0.00686
dsRNA processing (GO:0031050)	59	14	4.71	+	2.97	0.000815	0.028
production of small RNA involved in gene silencing by RNA (GO:0070918)	59	14	4.71	+	2.97	0.000815	0.0279
cold acclimation (GO:0009631)	56	13	4.47	+	2.91	0.00146	0.0447
cellular response to oxidative stress (GO:0034599)	75	16	5.98	+	2.67	0.000966	0.0316
lateral root morphogenesis (GO:0010102)	71	15	5.66	+	2.65	0.00149	0.0451
cellular metabolic compound salvage (GO:0043094)	76	16	6.06	+	2.64	0.00109	0.0343
lateral root development (GO:0048527)	119	25	9.49	+	2.63	6.85e-05	0.00326
post-embryonic root morphogenesis (GO:0010101)	72	15	5.74	+	2.61	0.00168	0.0494
post-embryonic root development (GO:0048528)	130	27	10.37	+	2.6	3.8e-05	0.00193
cellular response to chemical stress (GO:0062197)	120	24	9.57	+	2.51	0.000159	0.00684
post-embryonic plant organ development (GO:0090696)	176	33	14.04	+	2.35	4.46e-05	0.00221
dephosphorylation (GO:0016311)	170	31	13.56	+	2.29	0.000105	0.00477
proteasome-mediated ubiquitin-dependent protein catabolic process (GO:0043161)	253	46	20.19	+	2.28	2.03e-06	0.000155
response to metal ion (GO:0010038)	430	77	34.31	+	2.24	1.67e-09	2.22e-07
response to cadmium ion (GO:0046686)	313	56	24.97	+	2.24	3.2e-07	2.76e-05
post-embryonic plant organ morphogenesis (GO:0090697)	118	21	9.41	+	2.23	0.00162	0.0481
translation (GO:0006412)	510	90	40.69	+	2.21	1.31e-10	2.11e-08
peptide biosynthetic process (GO:0043043)	515	90	41.09	+	2.19	1.78e-10	2.59e-08
amide biosynthetic process (GO:0043604)	573	100	45.72	+	2.19	2.38e-11	4.56e-09
proteasomal protein catabolic process (GO:0010498)	268	46	21.38	+	2.15	9.9e-06	0.000608
cellular response to environmental stimulus (GO:0104004)	189	32	15.08	+	2.12	0.000243	0.00992
cellular response to abiotic stimulus (GO:0071214)	189	32	15.08	+	2.12	0.000243	0.00985
peptide metabolic process (GO:0006518)	615	104	49.07	+	2.12	4.12e-11	7.44e-09
cellular amino acid biosynthetic process (GO:0008652)	184	31	14.68	+	2.11	0.000333	0.0128
plastid organization (GO:0009657)	309	52	24.65	+	2.11	3.73e-06	0.000261
chloroplast organization (GO:0009658)	238	40	18.99	+	2.11	4.58e-05	0.00225
carboxylic acid biosynthetic process (GO:0046394)	423	71	33.75	+	2.1	7.57e-08	7.51e-06
response to red or far red light (GO:0009639)	198	33	15.8	+	2.09	0.000319	0.0124
cellular amide metabolic process (GO:0043603)	722	120	57.6	+	2.08	3.03e-12	6.93e-10
regulation of flower development (GO:0009909)	160	26	12.77	+	2.04	0.00168	0.0494
cytoskeleton organization (GO:0007010)	278	45	22.18	+	2.03	3.86e-05	0.00195
organonitrogen compound biosynthetic process (GO:1901566)	1333	215	106.35	+	2.02	8.28e-20	3.08e-17
post-embryonic plant morphogenesis (GO:0090698)	199	32	15.88	+	2.02	0.000557	0.0205
small molecule catabolic process (GO:0044282)	237	38	18.91	+	2.01	0.000179	0.00749
regulation of multicellular organismal development (GO:2000026)	369	59	29.44	+	2	3.78e-06	0.000262
response to inorganic substance (GO:0010035)	914	146	72.92	+	2	2.25e-13	5.83e-11
