# Supplementary material for: Two zinc finger proteins with functions in m6A writing interact with HAKAI
Source: Nat Commun. 2022 Mar 2;13:1127. doi: 10.1038/s41467-022-28753-3 (PMC8891334; doi:10.1038/s41467-022-28753-3)
Supplement: Supplementary file 9 — Supplementary Data 6 [file 41467_2022_28753_MOESM9_ESM.xlsx]

## Sheet: sheet1
Differentially expressed genes in vir-1								List of differentially expressed genes in vir-1 mutant that are losing m6A in the vir-1 mutant relative to WT
Gene ID	BaseMean	Log2FoldChange	p-value	P-adj	t1/2 (hours)
AT1G19220	7.34854	-1.61998	0.00132237	0.0234041	0.934121			Gene ID	BaseMean	Log2FoldChange	p-value	P-adj	t1/2 (hours)
AT2G38120	8.2375	-2.02661	7.34e-05	0.00257615	2.55205			AT2G45570	28.1499	3.18939	3.37e-16	2.09e-13	#N/A
AT1G02850	127.627	1.62646	7.49e-07	6.24e-05	13.6922			AT1G74590	38.6057	2.62039	2.69e-14	1.19e-11	#N/A
AT1G02850	44.6816	1.97113	7.76e-06	0.000430311	13.6922			AT3G45140	364.219	2.59111	4.53e-18	4.28e-15	#N/A
AT1G05850	1666.64	-1.55515	1.16e-06	8.92e-05	16.1745			AT3G45140	170.825	2.46201	1.6e-16	1.1e-13	#N/A
AT1G07320	11.4875	1.98733	3.44e-06	0.000216135	5.49907			AT3G22840	20.7431	2.45369	8.24e-10	1.51e-07	#N/A
AT1G09390	9.91079	-1.64516	0.00131421	0.0232909	4.66805			AT2G45570	46.5309	2.40828	2.72e-11	6.89e-09	#N/A
AT1G23480	12.071	-1.72231	0.00149336	0.025549	2.3263			AT3G45140	2362.02	2.39093	1.35e-13	5.48e-11	#N/A
AT1G25420	7.64378	-1.65924	0.00195515	0.0308527	7.28224			AT5G49910	14.9414	2.35241	1.95e-09	3.27e-07	1.45813
AT1G29550	5.12884	1.66814	0.000926156	0.018128	#N/A			AT1G74590	29.7829	2.27697	1.36e-09	2.34e-07	#N/A
AT1G30960	3.72877	1.82514	0.00077119	0.0158275	1.61707			AT3G45140	1078.43	2.20724	9.63e-08	1.04e-05	#N/A
AT1G32940	11.1363	1.5591	0.000230647	0.00631894	#N/A			AT5G67370	80.4203	2.08729	1.18e-19	1.45e-16	2.23177
AT1G32940	9.54658	1.91713	4.66e-06	0.000280867	#N/A			AT3G48850	5.85609	2.08611	6.19e-05	0.00224729	12.1699
AT1G53400	47.9926	-1.62816	8.46e-07	6.92e-05	8.24521			AT5G49910	157.185	2.08564	1.8e-13	6.98e-11	1.45813
AT1G56120	15.3173	1.6581	0.000238338	0.00647259	#N/A			AT3G58270	24.0343	2.03195	1.5e-07	1.52e-05	#N/A
AT1G61370	11.676	1.70705	5.59e-05	0.00207578	1.8583			AT2G45570	9.91157	2.00233	5.7e-05	0.0021024	#N/A
AT1G62710	18.0089	-1.96375	4.22e-06	0.00025708	8.90867			AT1G07320	11.4875	1.98733	3.44e-06	0.000216135	5.49907
AT1G62710	12.3084	-1.74903	0.000501167	0.0115456	8.90867			AT1G02850	44.6816	1.97113	7.76e-06	0.000430311	13.6922
AT1G73600	6.83743	1.58791	0.00112273	0.0208294	1.81799			AT3G22840	26.9025	1.95981	1.4e-07	1.43e-05	#N/A
AT1G74590	29.7829	2.27697	1.36e-09	2.34e-07	#N/A			AT5G02780	6.21615	1.94529	0.000249445	0.00671216	#N/A
AT1G74590	38.6057	2.62039	2.69e-14	1.19e-11	#N/A			AT2G31865	7.87638	1.94109	0.000401921	0.00972956	#N/A
AT1G75900	13.5089	1.50404	0.000104898	0.00341779	#N/A			AT1G32940	9.54658	1.91713	4.66e-06	0.000280867	#N/A
AT1G78240	15.5575	-1.64894	0.000831911	0.0167103	1.28491			AT5G20960	12.5071	1.84494	3.08e-06	0.000198215	7.39596
AT2G02820	7.20372	-1.70345	0.00145484	0.0250522	0.632795			AT1G30960	3.72877	1.82514	0.00077119	0.0158275	1.61707
AT2G03760	305.56	1.50335	9.06e-06	0.000486588	3.35548			AT3G04790	1568.91	1.81264	1.51e-21	2.27e-18	2.19016
AT2G06850	785.156	-1.80151	2.44e-11	6.29e-09	11.6227			AT2G43445	22.8535	1.80653	9.85e-09	1.4e-06	#N/A
AT2G18300	9.8937	-2.17513	1.49e-05	0.000728076	#N/A			AT3G58270	6.7136	1.78971	0.000446329	0.0105537	#N/A
AT2G25840	31.9897	1.54384	8.35e-05	0.00286631	2.42564			AT3G61930	11.0044	1.737	5.11e-05	0.00193818	#N/A
AT2G26980	13.1222	1.60694	4.39e-05	0.00170942	1.0065			AT3G58270	41.2464	1.73508	6.42e-10	1.2e-07	#N/A
AT2G27190	3.76086	-1.78844	0.00185863	0.0296842	10.3038			AT3G53880	5.19394	1.72821	0.0010615	0.0199987	3.3969
AT2G28000	288.312	1.54412	3.83e-08	4.56e-06	6.55102			AT1G61370	11.676	1.70705	5.59e-05	0.00207578	1.8583
AT2G28000	352.089	1.59551	1.33e-08	1.8e-06	6.55102			AT3G45140	15.5145	1.70636	0.00371884	0.048816	#N/A
AT2G28000	50.0553	1.63886	9.28e-07	7.48e-05	6.55102			AT5G67370	197.533	1.67218	2.25e-05	0.0010194	2.23177
AT2G31010	4.53849	-1.80583	0.00247647	0.036527	1.86726			AT1G29550	5.12884	1.66814	0.000926156	0.018128	#N/A
AT2G31865	4.69918	1.63865	0.00206512	0.0321276	#N/A			AT1G56120	15.3173	1.6581	0.000238338	0.00647259	#N/A
AT2G31865	7.87638	1.94109	0.000401921	0.00972956	#N/A			AT2G37760	61.6544	1.64372	6.11e-08	6.93e-06	4.31078
AT2G31900	2.65054	-1.92084	0.00127228	0.0227538	#N/A			AT5G13330	56.7427	1.64344	4.15e-05	0.00164091	1.39112
AT2G31980	10.2177	-1.75538	0.00174375	0.0283549	#N/A			AT5G02780	5.09867	1.64129	0.00202187	0.0316504	#N/A
AT2G32860	9.78081	-1.82501	0.00022329	0.0061589	#N/A			AT2G28000	50.0553	1.63886	9.28e-07	7.48e-05	6.55102
AT2G32860	40.8267	-1.78812	4.83e-09	7.39e-07	#N/A			AT2G31865	4.69918	1.63865	0.00206512	0.0321276	#N/A
AT2G34210	8.7691	-3.18676	1.97e-08	2.53e-06	#N/A			AT4G25290	7.97158	1.63797	0.000451068	0.0106372	#N/A
AT2G34210	2.93782	-2.08529	0.000445343	0.0105483	#N/A			AT3G08740	8.27507	1.63746	0.00295839	0.041384	3.47838
AT2G34210	4.83255	-1.88202	0.0010712	0.0201033	#N/A			AT5G49910	142.861	1.62831	1.78e-06	0.000127928	1.45813
AT2G35380	16.0237	-1.77577	3.36e-05	0.00138233	#N/A			AT1G02850	127.627	1.62646	7.49e-07	6.24e-05	13.6922
AT2G37760	61.6544	1.64372	6.11e-08	6.93e-06	4.31078			AT2G26980	13.1222	1.60694	4.39e-05	0.00170942	1.0065
AT2G41905	27.2388	1.52249	0.000190908	0.00546244	#N/A			AT3G20240	18.5077	1.60668	3.83e-06	0.000237756	#N/A
AT2G43445	22.8535	1.80653	9.85e-09	1.4e-06	#N/A			AT2G28000	352.089	1.59551	1.33e-08	1.8e-06	6.55102
AT2G45050	26.7471	-1.67096	5.72e-05	0.00210585	#N/A			AT3G22840	13.2628	1.59274	0.00110155	0.0205198	#N/A
AT2G45570	9.91157	2.00233	5.7e-05	0.0021024	#N/A			AT3G09010	9.61674	1.58812	0.000456068	0.0107169	2.24984
AT2G45570	46.5309	2.40828	2.72e-11	6.89e-09	#N/A			AT1G73600	6.83743	1.58791	0.00112273	0.0208294	1.81799
AT2G45570	28.1499	3.18939	3.37e-16	2.09e-13	#N/A			AT5G63310	22.6452	1.58649	1.75e-05	0.00083151	7.18003
AT2G46710	10.6666	-1.70247	0.000947841	0.0183889	#N/A			AT3G48850	25.5134	1.58332	0.000320521	0.00812807	12.1699
AT2G47160	41.6954	-1.54389	1.29e-05	0.000651804	1.85691			AT1G32940	11.1363	1.5591	0.000230647	0.00631894	#N/A
AT2G47750	17.0474	1.50034	0.00232871	0.0349	#N/A			AT5G67370	223.396	1.54925	3.27e-08	3.99e-06	2.23177
AT2G47935	9.39078	-1.78909	0.00135743	0.0237935	#N/A			AT2G28000	288.312	1.54412	3.83e-08	4.56e-06	6.55102
AT3G04790	1568.91	1.81264	1.51e-21	2.27e-18	2.19016			AT2G25840	31.9897	1.54384	8.35e-05	0.00286631	2.42564
AT3G08740	8.27507	1.63746	0.00295839	0.041384	3.47838			AT5G49910	681.962	1.53404	9.37e-11	2.16e-08	1.45813
AT3G09010	9.61674	1.58812	0.000456068	0.0107169	2.24984			AT3G14990	197.106	1.52567	2.93e-05	0.00125027	16.5376
AT3G14990	197.106	1.52567	2.93e-05	0.00125027	16.5376			AT2G41905	27.2388	1.52249	0.000190908	0.00546244	#N/A
AT3G19680	148.64	-1.90545	0.000131053	0.00406527	1.10919			AT4G25290	128.335	1.51736	2.89e-07	2.73e-05	#N/A
AT3G19680	204.158	-1.86036	0.000882361	0.0175081	1.10919			AT1G75900	13.5089	1.50404	0.000104898	0.00341779	#N/A
AT3G19850	111.511	-1.72621	8.72e-08	9.5e-06	#N/A			AT2G03760	305.56	1.50335	9.06e-06	0.000486588	3.35548
AT3G19850	208.166	-1.58244	1.81e-06	0.000129386	#N/A			AT4G37920	65.581	1.5018	1.11e-07	1.18e-05	#N/A
AT3G20240	18.5077	1.60668	3.83e-06	0.000237756	#N/A			AT5G20960	18.2524	1.50039	2.29e-05	0.00103252	7.39596
AT3G22840	13.2628	1.59274	0.00110155	0.0205198	#N/A			AT2G47750	17.0474	1.50034	0.00232871	0.0349	#N/A
AT3G22840	26.9025	1.95981	1.4e-07	1.43e-05	#N/A			AT3G63240	10.4735	-1.50132	0.000932112	0.0181959	#N/A
AT3G22840	20.7431	2.45369	8.24e-10	1.51e-07	#N/A			AT5G20280	7.92669	-1.51222	0.00174962	0.0284242	8.48393
AT3G26512	87.4918	-1.62929	0.000454992	0.0106999	#N/A			AT4G26690	58.8951	-1.53823	0.00075007	0.0154722	24.3196
AT3G45140	15.5145	1.70636	0.00371884	0.048816	#N/A			AT2G47160	41.6954	-1.54389	1.29e-05	0.000651804	1.85691
AT3G45140	1078.43	2.20724	9.63e-08	1.04e-05	#N/A			AT5G01520	47.2958	-1.552	0.000332084	0.00834521	4.19366
AT3G45140	2362.02	2.39093	1.35e-13	5.48e-11	#N/A			AT3G61210	18.5938	-1.55243	0.000402084	0.00972956	#N/A
AT3G45140	170.825	2.46201	1.6e-16	1.1e-13	#N/A			AT1G05850	1666.64	-1.55515	1.16e-06	8.92e-05	16.1745
AT3G45140	364.219	2.59111	4.53e-18	4.28e-15	#N/A			AT5G63400	10.6304	-1.57408	0.00161918	0.0269939	13.8339
AT3G48260	5.52216	-1.85999	0.000893867	0.0176531	#N/A			AT3G19850	208.166	-1.58244	1.81e-06	0.000129386	#N/A
AT3G48850	25.5134	1.58332	0.000320521	0.00812807	12.1699			AT3G52840	34.0538	-1.5871	5.61e-05	0.00207754	#N/A
AT3G48850	5.85609	2.08611	6.19e-05	0.00224729	12.1699			AT4G10030	6.12486	-1.5905	0.00292776	0.0412055	2.0696
AT3G52840	36.2514	-1.71735	1.92e-05	0.000895812	#N/A			AT5G54870	7.76816	-1.60291	0.00154162	0.0260292	10.2639
AT3G52840	34.0538	-1.5871	5.61e-05	0.00207754	#N/A			AT1G19220	7.34854	-1.61998	0.00132237	0.0234041	0.934121
AT3G53100	15.915	-1.84672	9.99e-05	0.00329661	#N/A			AT4G26690	59.5705	-1.62754	0.000341985	0.00854123	24.3196
AT3G53100	9.64087	-1.64027	0.000670002	0.0142962	#N/A			AT1G53400	47.9926	-1.62816	8.46e-07	6.92e-05	8.24521
AT3G53620	39.2709	-1.67999	0.000268877	0.00713334	10.3096			AT3G26512	87.4918	-1.62929	0.000454992	0.0106999	#N/A
AT3G53880	5.19394	1.72821	0.0010615	0.0199987	3.3969			AT3G53100	9.64087	-1.64027	0.000670002	0.0142962	#N/A
AT3G57062	7.86372	-1.77601	0.00209293	0.0324742	#N/A			AT1G09390	9.91079	-1.64516	0.00131421	0.0232909	4.66805
AT3G58270	41.2464	1.73508	6.42e-10	1.2e-07	#N/A			AT1G78240	15.5575	-1.64894	0.000831911	0.0167103	1.28491
AT3G58270	6.7136	1.78971	0.000446329	0.0105537	#N/A			AT1G25420	7.64378	-1.65924	0.00195515	0.0308527	7.28224
AT3G58270	24.0343	2.03195	1.5e-07	1.52e-05	#N/A			AT4G28260	132.717	-1.66844	2.22e-14	9.93e-12	7.18308
AT3G60290	5.28177	-1.84879	0.00170242	0.0279662	#N/A			AT2G45050	26.7471	-1.67096	5.72e-05	0.00210585	#N/A
AT3G60290	23.9597	-1.69148	5.65e-05	0.00208753	#N/A			AT5G56660	4.69916	-1.67143	0.00278995	0.0397635	#N/A
AT3G61210	18.5938	-1.55243	0.000402084	0.00972956	#N/A			AT3G53620	39.2709	-1.67999	0.000268877	0.00713334	10.3096
AT3G61930	11.0044	1.737	5.11e-05	0.00193818	#N/A			AT3G60290	23.9597	-1.69148	5.65e-05	0.00208753	#N/A
AT3G63240	10.4735	-1.50132	0.000932112	0.0181959	#N/A			AT2G46710	10.6666	-1.70247	0.000947841	0.0183889	#N/A
AT4G10030	6.12486	-1.5905	0.00292776	0.0412055	2.0696			AT2G02820	7.20372	-1.70345	0.00145484	0.0250522	0.632795
AT4G15140	2.83877	-1.76287	0.0028029	0.0398888	5.23947			AT4G26690	30.9909	-1.70459	9.83e-05	0.00325833	24.3196
AT4G25290	128.335	1.51736	2.89e-07	2.73e-05	#N/A			AT3G52840	36.2514	-1.71735	1.92e-05	0.000895812	#N/A
AT4G25290	7.97158	1.63797	0.000451068	0.0106372	#N/A			AT1G23480	12.071	-1.72231	0.00149336	0.025549	2.3263
AT4G26690	36.1583	-2.09875	2.83e-05	0.00122001	24.3196			AT3G19850	111.511	-1.72621	8.72e-08	9.5e-06	#N/A
AT4G26690	19.8951	-1.86735	0.000260567	0.00697239	24.3196			AT1G62710	12.3084	-1.74903	0.000501167	0.0115456	8.90867
AT4G26690	30.9909	-1.70459	9.83e-05	0.00325833	24.3196			AT2G31980	10.2177	-1.75538	0.00174375	0.0283549	#N/A
AT4G26690	59.5705	-1.62754	0.000341985	0.00854123	24.3196			AT4G15140	2.83877	-1.76287	0.0028029	0.0398888	5.23947
AT4G26690	58.8951	-1.53823	0.00075007	0.0154722	24.3196			AT2G35380	16.0237	-1.77577	3.36e-05	0.00138233	#N/A
AT4G28260	132.717	-1.66844	2.22e-14	9.93e-12	7.18308			AT3G57062	7.86372	-1.77601	0.00209293	0.0324742	#N/A
AT4G37920	65.581	1.5018	1.11e-07	1.18e-05	#N/A			AT2G32860	40.8267	-1.78812	4.83e-09	7.39e-07	#N/A
AT5G01520	47.2958	-1.552	0.000332084	0.00834521	4.19366			AT2G27190	3.76086	-1.78844	0.00185863	0.0296842	10.3038
AT5G01600	110.463	-2.57719	8.86e-14	3.69e-11	11.12			AT2G47935	9.39078	-1.78909	0.00135743	0.0237935	#N/A
AT5G01600	237.559	-2.10171	1.85e-09	3.12e-07	11.12			AT2G06850	785.156	-1.80151	2.44e-11	6.29e-09	11.6227
AT5G01600	14.6945	-1.9476	0.000488305	0.0113283	11.12			AT2G31010	4.53849	-1.80583	0.00247647	0.036527	1.86726
AT5G01600	16.7875	-1.85557	0.000133144	0.00411968	11.12			AT2G32860	9.78081	-1.82501	0.00022329	0.0061589	#N/A
AT5G02780	5.09867	1.64129	0.00202187	0.0316504	#N/A			AT3G53100	15.915	-1.84672	9.99e-05	0.00329661	#N/A
AT5G02780	6.21615	1.94529	0.000249445	0.00671216	#N/A			AT3G60290	5.28177	-1.84879	0.00170242	0.0279662	#N/A
AT5G03530	15.072	-1.89049	2.59e-05	0.00113625	24.9097			AT5G01600	16.7875	-1.85557	0.000133144	0.00411968	11.12
AT5G13330	56.7427	1.64344	4.15e-05	0.00164091	1.39112			AT3G48260	5.52216	-1.85999	0.000893867	0.0176531	#N/A
AT5G20280	7.92669	-1.51222	0.00174962	0.0284242	8.48393			AT3G19680	204.158	-1.86036	0.000882361	0.0175081	1.10919
AT5G20960	18.2524	1.50039	2.29e-05	0.00103252	7.39596			AT4G26690	19.8951	-1.86735	0.000260567	0.00697239	24.3196
AT5G20960	12.5071	1.84494	3.08e-06	0.000198215	7.39596			AT2G34210	4.83255	-1.88202	0.0010712	0.0201033	#N/A
AT5G49910	681.962	1.53404	9.37e-11	2.16e-08	1.45813			AT5G03530	15.072	-1.89049	2.59e-05	0.00113625	24.9097
AT5G49910	142.861	1.62831	1.78e-06	0.000127928	1.45813			AT3G19680	148.64	-1.90545	0.000131053	0.00406527	1.10919
AT5G49910	157.185	2.08564	1.8e-13	6.98e-11	1.45813			AT2G31900	2.65054	-1.92084	0.00127228	0.0227538	#N/A
AT5G49910	14.9414	2.35241	1.95e-09	3.27e-07	1.45813			AT5G01600	14.6945	-1.9476	0.000488305	0.0113283	11.12
AT5G54870	7.76816	-1.60291	0.00154162	0.0260292	10.2639			AT1G62710	18.0089	-1.96375	4.22e-06	0.00025708	8.90867
AT5G56660	4.69916	-1.67143	0.00278995	0.0397635	#N/A			AT2G38120	8.2375	-2.02661	7.34e-05	0.00257615	2.55205
AT5G63310	22.6452	1.58649	1.75e-05	0.00083151	7.18003			AT2G34210	2.93782	-2.08529	0.000445343	0.0105483	#N/A
AT5G63400	10.6304	-1.57408	0.00161918	0.0269939	13.8339			AT4G26690	36.1583	-2.09875	2.83e-05	0.00122001	24.3196
AT5G67370	223.396	1.54925	3.27e-08	3.99e-06	2.23177			AT5G01600	237.559	-2.10171	1.85e-09	3.12e-07	11.12
AT5G67370	197.533	1.67218	2.25e-05	0.0010194	2.23177			AT2G18300	9.8937	-2.17513	1.49e-05	0.000728076	#N/A
AT5G67370	80.4203	2.08729	1.18e-19	1.45e-16	2.23177			AT5G01600	110.463	-2.57719	8.86e-14	3.69e-11	11.12
AT1G02920	442.758	2.24724	6.02e-07	5.16e-05	#N/A			AT2G34210	8.7691	-3.18676	1.97e-08	2.53e-06	#N/A
AT1G02920	590.93	3.18645	7.22e-20	9.11e-17	#N/A
AT1G02930	56.6917	2.86048	9.09e-09	1.29e-06	#N/A
AT1G04180	14.8776	-1.98979	0.000550844	0.0123666	#N/A
AT1G04180	11.7301	-1.75783	0.00149438	0.0255583	#N/A
AT1G04430	37.2803	-1.59011	3.43e-05	0.00140256	4.8225
AT1G05260	15.2325	-2.00281	6.5e-06	0.000370611	#N/A
AT1G05260	8.2526	-1.99962	0.000109664	0.00353818	#N/A
AT1G05680	47.7351	2.87153	4.68e-13	1.73e-10	#N/A
AT1G05680	369.111	2.87342	2.05e-15	1.1e-12	#N/A
AT1G08090	3.53377	2.97597	2.43e-07	2.34e-05	#N/A
AT1G08090	6.38823	3.56511	1.24e-10	2.79e-08	#N/A
AT1G14960	9.47305	-1.97599	3.33e-05	0.00137402	#N/A
AT1G14960	29.2273	-1.72743	0.000105024	0.00341979	#N/A
AT1G15520	51.4533	1.73305	0.00361534	0.047742	#N/A
AT1G15520	31.4106	1.93575	0.00103313	0.0195899	#N/A
AT1G15520	24.4036	1.96987	0.00097596	0.0188033	#N/A
AT1G15520	23.4415	2.13332	7.66e-06	0.000425405	#N/A
AT1G15520	3.26684	2.26579	0.000119766	0.00380371	#N/A
AT1G15520	46.7753	2.35138	7.58e-06	0.000422435	#N/A
AT1G17180	40.8214	1.74281	3.22e-06	0.000205317	#N/A
AT1G18840	84.8416	-1.52992	5.36e-06	0.000318424	4.33352
AT1G19870	16.6141	-1.67439	0.000124864	0.00394051	6.73996
AT1G22530	14.662	-1.59133	0.00359022	0.0475708	9.46712
AT1G24160	369.721	-1.53854	1.01e-08	1.43e-06	#N/A
AT1G33750	4.76813	-1.66886	0.00336333	0.0453432	#N/A
AT1G52750	17.2335	-1.51069	0.000202248	0.00571571	#N/A
AT1G52930	7.20911	1.5821	0.00115949	0.0213137	4.15661
AT1G55490	504.693	1.54939	4.24e-05	0.0016642	1.73341
AT1G55490	23.1749	1.66734	4.66e-06	0.000280867	1.73341
AT1G55490	18.3905	2.05959	9.69e-08	1.04e-05	1.73341
AT1G71140	11.1645	1.72899	1.71e-05	0.000814787	7.25697
AT1G72140	10.2977	-1.87347	0.000126109	0.00396411	#N/A
AT1G72140	17.298	-1.5734	0.000305393	0.00781949	#N/A
AT1G78070	4.7336	1.54217	0.00297682	0.0415748	2.89767
AT1G78340	15.4437	1.5818	9.69e-06	0.000512003	#N/A
AT1G80440	1633.44	-1.55336	1.03e-06	8.1e-05	2.76433
AT2G04030	23.1004	1.50191	2.62e-05	0.00114309	4.03454
AT2G04030	182.375	1.57378	1.27e-08	1.73e-06	4.03454
AT2G04030	7.46706	2.5075	3.04e-07	2.85e-05	4.03454
AT2G04030	71.8504	2.52643	3.03e-12	9.7e-10	4.03454
AT2G12400	19.22	-2.35541	2.25e-08	2.85e-06	10.2496
AT2G12400	120.778	-1.6928	1.71e-06	0.000123398	10.2496
AT2G15490	21.3143	2.22395	2.47e-10	5.15e-08	6.92881
AT2G18193	52.7325	1.60863	3.32e-07	3.06e-05	#N/A
AT2G20670	208.699	-1.67314	1.66e-06	0.00012065	4.49758
AT2G20670	1882.79	-1.65342	5.48e-07	4.76e-05	4.49758
AT2G20670	158.611	-1.65195	2.75e-05	0.00119064	4.49758
AT2G25980	53.7243	-1.61203	1.52e-07	1.54e-05	#N/A
AT2G26300	9.52736	1.52055	0.000628871	0.0137163	5.82514
AT2G29470	9.55905	1.84659	0.000580064	0.0128418	16.7086
AT2G29470	50.9632	2.26772	5.17e-06	0.000309565	16.7086
AT2G31060	7.96944	1.61293	0.00115472	0.021263	3.86642
AT2G31060	9.6435	1.76027	3.88e-05	0.00154641	3.86642
AT2G34500	104.032	1.61074	1.94e-08	2.51e-06	#N/A
AT2G41650	22.6142	1.81541	1.55e-05	0.000752438	1.23872
AT2G42870	113.817	-2.92839	9.96e-17	7.21e-14	#N/A
AT2G43535	1060.3	-2.82978	2.14e-21	3.14e-18	#N/A
AT2G43535	65.8304	-2.53479	1.97e-08	2.53e-06	#N/A
AT2G43870	6.81053	-1.99427	0.000513779	0.0117644	#N/A
AT3G05490	224.151	-1.53932	9.72e-06	0.000512693	13.0182
AT3G06650	14.3602	-1.53525	0.00038873	0.00947584	6.65066
AT3G15356	974.361	1.99526	1.85e-10	3.94e-08	#N/A
AT3G15480	19.2135	-1.53204	0.000256512	0.00687779	11.2827
AT3G15540	42.8562	-2.08461	1.37e-06	0.000103054	15.0036
AT3G15540	12.3989	-1.56751	0.00192968	0.0305421	15.0036
AT3G15670	13.7392	-1.9372	0.000417066	0.00999142	#N/A
AT3G16410	20.6391	-1.69927	5.57e-05	0.00207075	#N/A
AT3G16410	6.54731	-1.50889	0.00305909	0.0424211	#N/A
AT3G20940	9.72642	-1.70127	0.000179935	0.00523923	#N/A
AT3G45060	4.45697	1.78198	0.00188387	0.0299785	#N/A
AT3G47340	552.724	-2.34045	8.57e-15	4.16e-12	#N/A
AT3G47340	45.6314	-2.19386	1.71e-06	0.000123337	#N/A
AT3G47340	23.109	-1.66322	0.000704509	0.0147766	#N/A
AT3G48100	16.5347	-1.66024	0.000702034	0.0147507	4.94855
AT3G49960	4.35423	-1.6606	0.00305635	0.0424054	#N/A
AT3G53150	15.2613	1.52625	5.27e-05	0.00198142	#N/A
AT3G61260	387.299	-1.52096	5.21e-09	7.92e-07	36.4842
AT4G02930	30.0485	1.50772	2.39e-05	0.00106641	6.89548
AT4G03190	145.744	-1.52225	5.21e-09	7.92e-07	#N/A
AT4G06746	73.6628	1.88426	1.88e-09	3.16e-07	#N/A
AT4G11610	7.02461	-1.59956	0.00151992	0.0258113	#N/A
AT4G13340	2403.42	-1.66836	3.17e-05	0.00133096	#N/A
AT4G15160	146.629	-2.2896	8.34e-06	0.000454417	#N/A
AT4G15990	9.53112	-1.90665	0.000176173	0.00514669	#N/A
AT4G22666	20.3462	-1.89002	1.3e-06	9.83e-05	#N/A
AT4G24230	8.865	-1.80322	0.000204198	0.00575544	#N/A
AT4G25160	4.50528	-1.88453	0.00106581	0.0200235	3.0516
AT4G25160	2.89887	-1.73689	0.0031762	0.0435182	3.0516
AT4G25790	7.81052	-1.62714	0.0022238	0.0338879	#N/A
AT4G27450	62.7422	-2.24912	2.96e-10	5.96e-08	18.6304
AT4G27450	144.829	-1.88622	2.2e-07	2.14e-05	18.6304
AT4G27450	43.4962	-1.80568	1.65e-05	0.000793903	18.6304
AT4G27450	103.429	-1.59134	5.05e-05	0.00192464	18.6304
AT4G28720	28.287	-2.15417	8.69e-06	0.00047027	#N/A
AT4G28850	16.7334	-2.04542	4.74e-06	0.000285065	#N/A
AT4G37410	296.731	-2.06411	2.61e-08	3.26e-06	#N/A
AT4G37410	864.882	-1.86887	6.16e-07	5.26e-05	#N/A
AT5G04590	60.214	1.85006	1.64e-06	0.000119895	6.25455
AT5G04960	108.31	-1.50189	9.98e-09	1.41e-06	#N/A
AT5G12050	367.128	-1.93628	5.66e-05	0.00209061	#N/A
AT5G13210	185.205	2.98211	5.06e-22	8.36e-19	#N/A
AT5G15180	23.9327	-1.82227	7.29e-05	0.00256741	#N/A
AT5G17390	2.56781	1.75903	0.00219729	0.0336047	#N/A
AT5G19520	36.1965	-1.69712	4.41e-06	0.000268188	#N/A
AT5G22555	3.14066	2.32311	5.1e-05	0.00193683	#N/A
AT5G23210	123.045	-1.59785	0.000153761	0.00464339	#N/A
AT5G23860	132.115	-1.59527	0.00192889	0.0305387	5.98671
AT5G26740	20.2771	-1.53606	0.000954884	0.0184916	3.95334
AT5G35940	20.5602	-2.68377	8.91e-09	1.28e-06	#N/A
AT5G35940	7.44527	-2.48119	8.44e-06	0.000459142	#N/A
AT5G35940	10.9885	-2.22008	2.24e-05	0.00101596	#N/A
AT5G38900	13.751	1.54096	0.00175991	0.0285113	9.38872
AT5G38900	3.30494	1.92108	0.00104896	0.0198054	9.38872
AT5G41080	29.8978	-1.85508	7.59e-06	0.000422435	2.98343
AT5G41080	41.3249	-1.51241	7.85e-07	6.49e-05	2.98343
AT5G42380	37.1728	1.58939	0.000380548	0.00931938	#N/A
AT5G47450	3.61317	-1.82133	0.00210439	0.0326044	#N/A
AT5G48110	6.92823	-1.69017	0.00168812	0.0278185	#N/A
AT5G48110	17.5846	-1.53831	0.00152538	0.0258624	#N/A
AT5G48900	24.3427	-2.02678	0.000112141	0.00360181	#N/A
AT5G48900	19.5558	-1.97732	3.77e-05	0.00150864	#N/A
AT5G48900	74.1131	-1.93766	2.36e-06	0.000161055	#N/A
AT5G52882	50.2693	-1.65664	5.76e-05	0.00211362	#N/A
AT5G53250	8.23174	-1.72243	0.000470963	0.0109839	10.7967
AT5G54370	16.2329	-2.07023	4.22e-07	3.78e-05	#N/A
AT5G55480	19.7547	-1.65274	9.34e-05	0.00312233	8.88308
AT5G56870	84.8236	-1.97022	1.62e-09	2.75e-07	#N/A
AT5G56870	64.9428	-1.9119	6.89e-07	5.81e-05	#N/A
AT5G57540	14.9378	-1.675	0.000163766	0.00486767	#N/A
AT5G61550	8.46898	-1.70481	0.000558255	0.0124852	#N/A
AT5G62280	634.683	-2.08961	4.67e-09	7.2e-07	#N/A
AT5G62340	12.4013	-2.41272	1.21e-06	9.26e-05	#N/A
AT5G62670	68.8335	-1.74363	1.72e-08	2.26e-06	7.68555
AT5G62670	5.70529	-1.6718	0.00159765	0.0267446	7.68555
AT5G62670	6.73123	-1.65134	0.00130069	0.0231133	7.68555
AT5G66920	80.3413	-1.66022	1.81e-11	4.84e-09	7.53915
AT3G59900	41.9556	-1.91204	6.13e-05	0.00222833	0.468947
AT4G14980	7.39221	-2.06927	0.00010232	0.00334867	0.507093
AT3G20710	2.95137	1.94364	0.000614799	0.0134649	0.64811
AT3G18610	11.2597	1.97709	3.77e-07	3.41e-05	0.706286
AT4G15440	16.7175	2.36389	1.97e-09	3.29e-07	0.790518
AT2G01290	285.092	1.60539	1.47e-21	2.27e-18	0.796018
AT2G24120	40.748	1.64363	5.89e-08	6.7e-06	0.822355
AT2G24120	13.0546	1.77143	0.00014534	0.0044245	0.822355
AT3G15720	5.83998	2.20755	1.16e-05	0.000593454	0.850233
AT3G54420	12.525	1.70532	1.43e-05	0.000707521	0.853272
AT3G27060	159.729	1.61387	9.05e-09	1.29e-06	0.913949
AT1G15510	162.798	1.51964	1.09e-17	9.22e-15	0.919806
AT5G64060	5.52906	1.66118	0.00127196	0.0227538	0.922916
AT5G64060	4.90584	1.91616	0.000243398	0.00658798	0.922916
AT5G64060	2.83248	2.35928	5.56e-05	0.00207061	0.922916
AT5G64060	7.08777	2.78853	3.73e-07	3.39e-05	0.922916
AT2G32220	35.9385	1.81656	2.38e-10	5e-08	0.93239
AT5G61370	52.5353	1.6796	5.24e-13	1.91e-10	0.945959
AT4G25620	22.3804	-1.7643	4.85e-06	0.000291009	1.01656
AT5G53240	3.26058	2.84292	1.47e-06	0.000109294	1.03701
AT1G30160	5.48811	2.55708	1.6e-06	0.000117403	1.05566
AT2G20720	71.1723	1.78895	2.31e-06	0.00015829	1.05789
AT2G20720	3.15305	2.26715	9.67e-05	0.00321582	1.05789
AT5G49480	1273.29	1.73436	4.57e-08	5.33e-06	1.06584
AT3G11420	42.3935	-1.79925	4.69e-07	4.13e-05	1.09393
AT3G11420	107.657	-1.52439	1.62e-08	2.15e-06	1.09393
AT5G64580	9.87595	1.54992	0.000620032	0.0135515	1.09903
AT1G33055	26.752	-1.72802	0.000666152	0.0142414	1.15097
AT3G52060	363.32	-1.61689	1.97e-06	0.000138466	1.15947
AT1G03610	18.9881	-1.91598	7.89e-06	0.000436868	1.16229
AT1G03610	26.8816	-1.86758	8.57e-07	6.98e-05	1.16229
AT1G03610	31.2806	-1.50079	7.78e-05	0.0027026	1.16229
AT1G48570	15.3381	1.51227	0.000345152	0.00861219	1.19351
AT1G48570	22.7924	1.69021	1.2e-06	9.18e-05	1.19351
AT1G48570	129.227	2.32379	2.12e-10	4.49e-08	1.19351
AT4G33520	9.07714	1.53276	0.00126671	0.0226695	1.20343
AT3G21300	8.28415	1.68016	0.000261247	0.00697645	1.22171
AT3G21300	9.62374	1.72785	5.91e-05	0.0021637	1.22171
AT3G21300	7.58829	1.94801	8.72e-05	0.00295609	1.22171
AT3G21300	6.37103	1.96405	6.14e-05	0.00222882	1.22171
AT3G47480	153.71	1.71902	1.31e-05	0.000661781	1.23802
AT1G06950	17.7144	1.75866	5.46e-06	0.000323694	1.27203
AT1G48410	4.37415	-1.68887	0.00293833	0.041283	1.29763
AT1G78815	7.82044	-1.78932	0.000276396	0.00728902	1.30732
AT4G14560	52.4152	-1.56626	0.000122291	0.00387266	1.31051
AT1G63810	6.30657	1.51231	0.00325122	0.0442723	1.33849
AT3G13090	2.65931	1.84656	0.00142593	0.0246346	1.34645
AT1G62780	64.6178	1.52404	1.29e-05	0.000650565	1.36342
AT1G62780	4.8986	1.98853	8.9e-05	0.00300756	1.36342
AT1G75180	7.70995	-1.61765	0.00213294	0.0329019	1.36633
AT3G13470	278.967	1.50141	2.55e-06	0.000171081	1.37471
AT3G13470	126.008	1.54969	1.5e-05	0.000733627	1.37471
AT3G13470	157.248	1.7121	1.09e-08	1.51e-06	1.37471
AT3G13470	3.49179	1.87976	0.00116679	0.0214329	1.37471
AT3G13470	7.67329	1.98598	3.96e-05	0.00157516	1.37471
AT3G13470	95.007	1.99692	1.93e-11	5.13e-09	1.37471
AT3G13470	8.0087	2.01333	2.57e-05	0.00112974	1.37471
AT3G13470	40.653	2.07827	7.79e-14	3.32e-11	1.37471
AT1G52570	22.1931	1.86798	2.92e-08	3.61e-06	1.38849
AT1G66880	5.7578	1.62117	0.00182981	0.0293125	1.39616
AT2G19990	39.2422	-1.66181	0.00170891	0.0279953	1.41233
AT5G55560	14.3486	1.51549	0.000102627	0.00335622	1.4226
AT5G55560	21.3209	1.56271	3.78e-05	0.00151129	1.4226
AT3G11410	125.555	-1.62899	6.05e-07	5.18e-05	1.43914
AT1G17060	12.9677	-2.2617	1.7e-06	0.000122921	1.44287
AT1G17060	7.48489	-2.026	6.65e-05	0.0023857	1.44287
AT5G13080	31.8929	1.74406	9.53e-07	7.64e-05	1.46319
AT4G23310	4.01974	1.93175	0.000830943	0.0166972	1.48846
AT1G77760	154.149	1.83713	2.58e-11	6.63e-09	1.51054
AT5G24240	22.5854	3.3989	2.55e-16	1.66e-13	1.54816
AT3G14900	338.633	1.98488	1.92e-29	5.07e-26	1.55062
AT1G71960	94.1818	-1.60199	9.91e-08	1.06e-05	1.56097
AT1G70710	6.67822	-1.81218	0.000462223	0.0108228	1.5835
AT4G28250	124.181	-1.53065	1.36e-05	0.000682289	1.58474
AT1G61420	10.8621	1.75062	2.3e-05	0.00103489	1.63663
AT4G28450	7.35342	1.54964	0.00225581	0.034208	1.6684
AT5G11410	2.90996	2.54947	9.89e-06	0.000520583	1.67615
AT5G11410	17.7816	2.8283	2.56e-12	8.29e-10	1.67615
AT5G37790	31.16	-2.42227	6.1e-10	1.16e-07	1.71208
AT5G37790	59.4633	-2.20318	2.41e-07	2.32e-05	1.71208
AT5G37790	4.63711	-1.65355	0.00381251	0.0497	1.71208
AT5G37790	13.2726	-1.58854	0.00111892	0.0207701	1.71208
AT5G16280	5.06145	-1.64561	0.00370981	0.0487338	1.71638
AT4G14690	5.79754	2.92195	1.32e-08	1.79e-06	1.75211
AT4G14690	63.5441	3.54484	8.77e-13	3.09e-10	1.75211
AT4G37770	10.0291	-1.8679	0.000296172	0.00766132	1.75523
AT3G60360	7.42193	1.58606	0.00121336	0.0220129	1.80099
AT5G52810	223.384	1.76059	1.1e-08	1.52e-06	1.80109
AT5G23870	14.6553	-1.60306	0.00228541	0.0344722	1.85793
AT2G04400	8.17474	2.15351	0.000125893	0.00396025	1.86186
AT5G63420	8.47315	1.54114	0.000860371	0.0171645	1.86404
AT5G63420	9.21047	2.0313	4.45e-05	0.00173028	1.86404
AT1G21910	113.566	-1.55574	1.01e-08	1.43e-06	1.87057
AT1G23280	3.69338	1.55281	0.00357949	0.0474822	1.91957
AT2G01880	11.726	-1.95006	8.11e-05	0.00279309	1.93628
AT1G43800	76.9159	-2.95416	2.19e-11	5.72e-09	1.96197
AT1G43800	20.5848	-2.45683	5.83e-07	5.03e-05	1.96197
AT1G43800	20.9722	-1.96938	8.83e-05	0.00298606	1.96197
AT2G46420	9.03233	1.58849	9.93e-05	0.0032867	2.00019
AT3G17770	29.1694	1.51255	5.41e-06	0.000321164	2.05931
AT3G49160	5.47369	-1.67986	0.00290932	0.0410224	2.10472
AT1G73010	47.2553	-1.64963	5.39e-07	4.68e-05	2.12207
AT4G28080	36.3437	1.7757	2.26e-11	5.87e-09	2.12445
AT1G02660	16.3591	-2.21424	2.58e-05	0.00113378	2.13618
AT1G02660	231.731	-2.16042	6.26e-07	5.33e-05	2.13618
AT1G02660	162.206	-1.79502	1.79e-06	0.000128095	2.13618
AT1G02660	54.5633	-1.71988	1.19e-05	0.000610701	2.13618
AT3G56290	197.377	1.77279	3.43e-16	2.11e-13	2.23155
AT5G59400	22.3528	-1.8145	0.000164314	0.00487572	2.26472
AT1G33560	39.3721	1.74304	1.79e-07	1.76e-05	2.26735
AT1G24280	19.1262	1.61267	8.34e-07	6.85e-05	2.27415
AT2G38250	61.2233	1.55346	5.99e-06	0.000349991	2.27431
AT2G38250	14.9568	1.73768	1.5e-05	0.000733627	2.27431
AT1G02820	13.7509	2.01541	1.73e-07	1.71e-05	2.30947
AT1G02820	50.4951	2.05427	6.96e-16	4.09e-13	2.30947
AT5G63750	3.11439	1.9643	0.000733131	0.0151939	2.33408
AT3G07350	162.615	-1.81853	5.72e-09	8.59e-07	2.33688
AT2G42360	11.6202	1.6102	0.000671421	0.0143135	2.33962
AT1G63300	20.3427	-1.85637	1.05e-05	0.000547138	2.34989
AT4G08930	14.1395	-1.52939	0.00151294	0.0257282	2.36142
AT5G01340	8.04786	1.50374	0.000612747	0.0134311	2.36873
AT1G32960	5.78738	3.87152	1.73e-11	4.69e-09	2.37676
AT1G32960	37.1584	3.89943	2.69e-29	6.76e-26	2.37676
AT1G32960	25.9729	3.94796	8.17e-18	7.08e-15	2.37676
AT1G32960	40.4056	4.229	3.32e-31	9.74e-28	2.37676
AT1G71890	7.21181	2.04592	8.37e-05	0.002868	2.39391
AT4G31210	20.6834	1.80486	1.17e-07	1.23e-05	2.44233
AT4G16780	85.5688	-1.80709	0.000302276	0.00775404	2.47837
AT4G16780	47.5101	-1.7539	0.000715076	0.0149584	2.47837
AT4G35380	4.57032	1.67557	0.00133534	0.0235155	2.56182
AT5G38880	4.6385	-1.7612	0.00165058	0.0273964	2.56747
AT1G53730	33.5046	-1.56962	5.92e-05	0.0021647	2.58595
AT4G27830	23.6492	1.66839	2.62e-05	0.0011437	2.59274
AT3G02060	56.4249	1.6233	0.000111945	0.00359859	2.6038
AT5G48390	3.77904	2.22097	5.28e-05	0.0019837	2.62156
AT5G48390	3.68461	2.51457	7.26e-06	0.000406806	2.62156
AT5G48390	13.3608	3.18988	1.66e-15	9.12e-13	2.62156
AT5G42860	13.8036	-1.51202	0.00100256	0.0191482	2.62458
AT4G08950	615.781	-2.30066	2.45e-06	0.000165982	2.6588
AT2G14660	51.5755	1.63566	2.51e-10	5.19e-08	2.67518
AT1G77640	8.05161	-2.33762	7.24e-05	0.00255846	2.69624
AT2G46400	5.2578	1.93645	0.000192776	0.0055099	2.7168
AT2G46400	37.41	2.06571	1.43e-07	1.45e-05	2.7168
AT5G53450	5.39241	2.2522	2.2e-05	0.0010052	2.72474
AT5G53450	35.2554	2.38423	1.76e-13	6.87e-11	2.72474
AT5G53450	2.61363	2.46424	3.68e-05	0.00147844	2.72474
AT5G53450	4.47245	2.49475	4.45e-06	0.000269031	2.72474
AT5G53450	97.7939	2.74497	6.99e-34	3.7e-30	2.72474
AT5G53450	14.3688	2.81085	1.66e-08	2.19e-06	2.72474
AT1G44830	8.60823	-1.57585	0.00242444	0.0359604	2.72732
AT4G08770	9.44917	1.84765	8.38e-06	0.000455932	2.78855
AT5G57510	4.91573	1.62211	0.00256775	0.037507	2.79585
AT5G11800	15.7742	-1.56962	0.00093252	0.0181959	2.83637
AT4G09020	3.94902	1.60993	0.00304988	0.0423378	2.84356
AT4G24000	3.18056	2.79821	1.55e-06	0.000114026	2.94318
AT1G79560	15.4697	1.72567	4.43e-05	0.00172314	3.02553
AT1G79560	5.91399	1.73205	0.00122311	0.0221519	3.02553
AT3G05630	53.8256	-1.51753	1.02e-06	8.07e-05	3.04138
AT1G74870	9.75657	2.14615	3.5e-05	0.00142382	3.06986
AT1G78120	5.51517	-2.41191	2.56e-05	0.00112576	3.09197
AT1G78120	13.6613	-1.80242	7.14e-05	0.00253023	3.09197
AT5G16780	9.72088	2.26391	4.89e-07	4.28e-05	3.12953
AT1G62420	61.6689	1.87257	1.11e-11	3.23e-09	3.14355
AT1G62420	25.7873	2.62962	2.17e-11	5.72e-09	3.14355
AT3G21890	14.6974	2.50878	6.41e-10	1.2e-07	3.19801
AT5G48400	20.0937	1.7643	7.33e-05	0.00257441	3.26138
AT2G40000	4138.5	-1.59993	8.35e-07	6.85e-05	3.3189
AT5G16715	20.9818	2.08622	0.000173706	0.00509717	3.32132
AT3G50930	198.99	1.8983	1.11e-11	3.23e-09	3.33463
AT1G62770	52.6678	-2.60765	8.86e-10	1.61e-07	3.35031
AT1G62770	172.126	-2.38665	3.86e-05	0.00154105	3.35031
AT3G03590	7.28473	-1.51174	0.00328949	0.0446376	3.35778
AT1G71810	4.72933	1.69833	0.000771119	0.0158275	3.50688
AT2G01910	9.71809	-2.37701	9.63e-06	0.000510033	3.51354
AT1G61800	9.80183	1.60266	0.000182021	0.00528251	3.54847
AT5G48120	3.89182	1.69317	0.00289682	0.0409007	3.57097
AT1G79410	106.835	1.58426	5.12e-11	1.22e-08	3.59163
AT2G32020	62.1747	2.20778	6.23e-13	2.24e-10	3.61123
AT3G29410	11.3922	-2.28064	9.86e-07	7.84e-05	3.639
AT3G29410	6.41454	-1.98898	0.00020388	0.00574955	3.639
AT3G29410	5.66007	-1.56979	0.00338518	0.0455913	3.639
AT3G43110	445.053	-2.13538	2.81e-10	5.7e-08	3.6494
AT4G39670	36.1011	1.86369	5.2e-08	6.03e-06	3.65257
AT3G23890	4.75534	-1.8561	0.00086357	0.0172219	3.6552
AT5G49030	22.1807	1.56833	8.74e-06	0.000471282	3.68041
AT5G49030	45.2903	1.60433	6.4e-07	5.44e-05	3.68041
AT1G47570	25.9767	1.76395	1.35e-07	1.39e-05	3.73312
AT5G60100	10.6297	1.74506	0.000236659	0.00644024	3.74011
AT1G66180	1228.79	-1.6303	6.17e-09	9.18e-07	3.77289
AT4G34290	63.6192	1.50809	2.95e-06	0.000191964	3.78488
AT1G52400	543.762	1.77132	0.000267911	0.00712201	3.7897
AT1G52400	206.973	2.29101	5.38e-12	1.64e-09	3.7897
AT1G50040	43.7766	-1.87857	0.00132974	0.0234795	3.81301
AT1G50040	13.6343	-1.76053	0.00190606	0.0302679	3.81301
AT1G23550	2.5685	1.69616	0.00344926	0.0462304	3.8172
AT3G06950	7.57459	1.53512	0.00170851	0.0279953	3.83753
AT5G08610	38.8477	1.55761	3.97e-08	4.7e-06	3.88665
AT4G29370	3.83862	1.79968	0.00136673	0.0238853	3.92328
AT2G11810	30.3724	-2.43382	4.46e-11	1.08e-08	4.01779
AT2G11810	4.25458	-1.95327	0.000897707	0.0177022	4.01779
AT2G11810	12.1717	-1.74229	0.000950989	0.0184365	4.01779
AT4G25150	7.75793	-1.8747	0.00021146	0.00590657	4.02118
AT1G27595	10.518	-2.56211	4.86e-07	4.27e-05	4.07119
AT5G17340	11.3045	-2.80411	1.09e-06	8.43e-05	4.07696
AT1G36180	9.25	1.59223	0.000703433	0.0147696	4.1425
AT1G36180	3.56792	1.67477	0.00243595	0.0360809	4.1425
AT1G36180	11.9648	1.74907	1.13e-05	0.000582617	4.1425
AT1G36180	26.8238	2.15318	9.4e-08	1.02e-05	4.1425
AT1G36180	14.096	2.16452	7.64e-08	8.47e-06	4.1425
AT1G36180	3.47756	2.20701	0.000128862	0.00402208	4.1425
AT1G36180	10.8553	2.28478	1.74e-08	2.26e-06	4.1425
AT1G36180	10.4202	2.44164	2.7e-08	3.36e-06	4.1425
AT1G36180	149.118	2.51073	1.14e-38	8.64e-35	4.1425
AT1G36180	11.3847	2.89912	9.65e-10	1.73e-07	4.1425
AT3G18290	99.6983	1.5568	2.67e-05	0.00116209	4.19628
AT3G18290	142.436	1.55995	1.15e-16	8.07e-14	4.19628
AT3G18290	44.408	1.64636	1.5e-08	2.01e-06	4.19628
AT3G18290	18.8845	1.69436	1.54e-05	0.000751046	4.19628
AT3G18290	21.0655	1.75788	3.29e-06	0.000208127	4.19628
AT3G18290	122.657	1.75821	5.35e-12	1.64e-09	4.19628
AT1G73960	7.1479	-1.82843	0.00169013	0.0278429	4.20019
AT4G22960	5.3187	2.18472	3.35e-05	0.00137927	4.21645
AT4G36350	7.28755	-2.39839	5.14e-06	0.000308174	4.24382
AT2G32990	38.526	-1.80744	1.17e-07	1.23e-05	4.28433
AT2G32990	38.3788	-1.69967	1.65e-05	0.000794378	4.28433
AT2G32990	10.0265	-1.6403	0.00134475	0.0236271	4.28433
AT5G64410	10.8829	-2.32166	2.76e-06	0.000181545	4.30177
AT5G64410	74.0512	-1.73554	1.05e-07	1.12e-05	4.30177
AT4G33070	11.593	-1.63144	0.00353479	0.0469953	4.38893
AT2G26710	3.66822	-1.88516	0.00122566	0.0221828	4.42556
AT2G26710	32.1757	-1.64958	0.000265557	0.00706654	4.42556
AT2G26710	17.5976	-1.50202	0.000643471	0.0139626	4.42556
AT5G24280	8.09042	1.56663	0.000339832	0.00849547	4.46251
AT5G24280	4.09627	1.70471	0.00221108	0.0337589	4.46251
AT2G18730	39.7167	-1.57187	0.00023246	0.00635213	4.47507
AT5G40450	15.7811	-1.69933	0.000694802	0.0146633	4.54605
AT5G19530	11.9393	-1.79828	0.000437785	0.0104358	4.55665
AT3G03630	22.9446	1.50477	3.75e-06	0.000233212	4.55679
AT3G03630	7.35466	2.1616	1.27e-05	0.000644081	4.55679
AT5G27600	4.33009	1.69283	0.00191034	0.0303267	4.57437
AT1G02220	57.2357	2.21933	9.37e-13	3.28e-10	4.58775
AT1G02220	7.78503	2.22179	3.04e-06	0.000196367	4.58775
AT1G02220	46.8386	2.6206	5.1e-13	1.87e-10	4.58775
AT5G57560	107.699	-2.90041	5.86e-09	8.77e-07	4.5982
AT5G57560	1265.73	-2.76372	1.38e-09	2.36e-07	4.5982
AT2G45130	478.883	-2.18862	3.72e-13	1.39e-10	4.6287
AT2G45130	19.257	-1.71565	2.83e-05	0.00122001	4.6287
AT2G41730	166.709	2.74272	1.57e-19	1.88e-16	4.64012
AT1G22170	21.7391	-1.57584	0.000124045	0.00391844	4.65173
AT5G65470	99.1884	-1.65096	7.19e-11	1.69e-08	4.65359
AT1G57770	36.9676	1.51272	1.46e-05	0.000717271	4.68431
AT1G23020	6.71985	1.52002	0.00376274	0.0492111	4.81048
AT5G10380	173.428	2.31584	8.61e-16	4.84e-13	4.84117
AT5G55260	4.01945	1.73876	0.0021513	0.0331464	4.84298
AT1G17100	264.524	1.57304	1.53e-10	3.33e-08	4.86013
AT1G61100	40.2958	-1.73168	0.00132454	0.0234346	4.87859
AT1G61100	29.0769	-1.65746	0.00127747	0.022808	4.87859
AT2G04050	9.20494	2.5854	2.35e-09	3.81e-07	4.88953
AT2G04050	31.5706	2.82673	2.92e-13	1.12e-10	4.88953
AT2G04050	69.4204	2.89904	3.52e-12	1.11e-09	4.88953
AT4G25280	13.0374	1.51023	3.97e-05	0.00158034	5.07568
AT4G25280	5.73285	1.67337	0.000556026	0.0124618	5.07568
AT4G25280	96.1742	2.10441	1.03e-11	3.05e-09	5.07568
AT4G25280	5.73284	2.85524	4.05e-08	4.78e-06	5.07568
AT1G33410	10.7155	1.50287	0.000490909	0.0113837	5.08763
AT1G73805	38.1118	1.51096	0.00294953	0.0413189	5.10995
AT3G14620	146.366	1.64306	5.61e-06	0.00033139	5.1957
AT4G03560	7.73596	-1.55484	0.00139248	0.0242072	5.23533
AT5G18620	18.3686	-1.61918	2.12e-05	0.000969231	5.24647
AT4G37370	138.25	1.54571	0.000700836	0.0147462	5.25557
AT4G37370	31.2441	1.60038	1.29e-06	9.8e-05	5.25557
AT4G37370	408.386	1.70991	7.59e-05	0.00265562	5.25557
AT5G59820	161.169	1.51026	1.22e-10	2.75e-08	5.26914
AT5G02490	370.719	1.91147	4.49e-08	5.26e-06	5.27113
AT5G02490	7.79473	2.23323	2.37e-05	0.00105996	5.27113
AT2G21430	15.5217	2.97765	1.03e-14	4.89e-12	5.3526
AT5G42830	11.5304	1.65391	0.00045129	0.0106377	5.35269
AT5G42830	111.384	2.27857	1.18e-09	2.06e-07	5.35269
AT5G49360	1707.75	-1.50618	3.61e-10	7.16e-08	5.40551
AT2G42580	107.425	-1.8199	2.24e-05	0.00101591	5.40764
AT2G42580	381.453	-1.60948	5.22e-06	0.000311947	5.40764
AT4G22270	2.68053	-1.91039	0.00136896	0.0239083	5.59485
AT1G17960	5.42034	2.01151	0.0004787	0.0111348	5.60822
AT1G69740	30.3367	1.71044	0.000319176	0.00810562	5.67808
AT2G22920	10.3942	-1.74042	0.00219069	0.0335284	5.69552
AT1G74840	52.9305	-1.75309	6.2e-06	0.000357927	5.82001
AT5G51440	171.813	1.60037	2.07e-06	0.00014514	5.85279
AT5G51440	5.1197	2.41472	6.9e-06	0.000388638	5.85279
AT2G46780	6.59256	-1.60194	0.00181616	0.0291734	5.90089
AT5G10040	4.92033	-2.0589	0.000477191	0.0111095	6.00455
AT2G34680	5.0126	-1.77343	0.00127697	0.0228068	6.01432
AT5G16730	8.20769	-1.68434	0.000701115	0.0147462	6.04805
AT4G32910	4.69608	1.78652	0.000360626	0.0089392	6.05121
AT5G05340	7.177	1.73913	0.000268772	0.00713334	6.0771
AT3G57060	8.74248	-1.5073	0.00114931	0.021178	6.1281
AT1G69340	5.38252	-1.98242	0.000652447	0.014045	6.13611
AT1G04620	12.907	2.11113	5.88e-08	6.7e-06	6.19275
AT4G04340	17.0603	-1.54741	0.000502805	0.0115599	6.2645
AT4G04340	7.93741	-1.54436	0.00147532	0.0252895	6.2645
AT2G27290	14.983	-1.57324	0.000444549	0.0105447	6.32843
AT5G13740	4.22432	1.91356	0.000532944	0.0120724	6.37802
AT3G43190	85.5094	-3.31192	3.38e-15	1.7e-12	6.48838
AT3G43190	12.7072	-2.31565	2.96e-05	0.00125737	6.48838
AT3G43190	10.4587	-2.24238	3.88e-05	0.00154641	6.48838
AT4G16370	77.7937	1.89545	3.09e-07	2.89e-05	6.50895
AT4G16370	160.999	2.26649	4.22e-17	3.33e-14	6.50895
AT4G16370	468.762	2.34885	3.77e-28	8.31e-25	6.50895
AT4G16370	62.0148	2.53678	2.41e-15	1.25e-12	6.50895
AT1G08510	51.1495	-1.78855	6.12e-06	0.000355078	6.55495
AT3G27190	7.33784	-1.83893	0.000411374	0.00989094	6.72122
AT2G37130	100.321	-1.74003	3.35e-05	0.00137921	6.75672
AT5G60250	20.4352	2.18422	3.27e-07	3.03e-05	6.80146
AT5G60250	7.94224	2.6348	2.93e-08	3.61e-06	6.80146
AT5G60250	15.8654	2.71425	8.44e-13	3.01e-10	6.80146
AT5G60250	27.9055	2.99447	2.53e-16	1.66e-13	6.80146
AT1G63900	4.22197	-1.65458	0.00292331	0.0411757	6.96594
AT1G10960	2243.6	1.68839	7.37e-08	8.2e-06	7.08909
AT1G23190	7.32216	1.6963	0.000704606	0.0147766	7.12572
AT5G65010	137.456	1.53601	6.66e-06	0.000377873	7.14412
AT5G65010	29.7865	1.54559	0.000168188	0.00496283	7.14412
AT5G65010	65.1552	1.56307	1.12e-06	8.65e-05	7.14412
AT5G65010	56.6374	1.5749	8.95e-06	0.000481204	7.14412
AT5G65010	334.878	1.85241	5.25e-06	0.000313137	7.14412
AT1G75440	5.18785	-1.67136	0.0028944	0.0408774	7.15745
AT5G48940	12.9072	-1.97506	7.14e-06	0.000400853	7.17139
AT3G28930	7.90606	2.16187	1.53e-05	0.000745234	7.18858
AT2G18190	4.7154	2.82733	1.02e-07	1.09e-05	7.19102
AT2G18190	3.34321	2.90915	7.94e-07	6.55e-05	7.19102
AT5G44420	4.21783	2.4418	2.72e-05	0.00117953	7.32565
AT5G44420	147.716	3.87753	2.94e-18	2.93e-15	7.32565
AT1G80920	2202.18	-1.64686	1.25e-05	0.000638827	7.44431
AT1G80920	445.563	-1.53821	1.39e-05	0.000692647	7.44431
AT5G54380	813.073	-1.56807	0.000652365	0.014045	7.47757
AT4G26270	20.9963	1.5774	2.64e-06	0.000175514	7.47838
AT5G64740	9.35932	-1.70419	0.00113715	0.0209875	7.48292
AT5G26570	15.6526	1.78294	2.8e-05	0.00120958	7.50075
AT5G16980	5.97417	1.81247	0.000186622	0.00538351	7.60249
AT5G02370	10.1326	-1.62831	0.00109941	0.0205198	7.77174
AT4G15910	29.0683	1.5812	8.2e-06	0.000448759	7.82305
AT3G05680	10.8662	-1.52023	0.00244862	0.0362174	7.97179
AT1G43910	11.9863	1.51345	0.00249536	0.0367252	8.00404
AT1G43910	56.9286	1.55139	1.02e-06	8.07e-05	8.00404
AT1G43910	51.5294	1.77532	6.08e-06	0.000353287	8.00404
AT1G44575	7.40364	2.0881	5.15e-05	0.00195108	8.00525
AT2G04070	6.18922	2.63006	1.06e-06	8.29e-05	8.01043
AT4G12980	21.3403	-1.63239	0.000270983	0.00718199	8.09357
AT4G12980	125.248	-1.57758	1.7e-06	0.000122921	8.09357
AT3G53230	10.3272	1.64552	0.000299918	0.00772287	8.11324
AT3G24000	191.472	1.79528	4.9e-17	3.78e-14	8.23479
AT5G66420	4.36667	-1.70242	0.00218517	0.0335022	8.24806
AT3G15450	313.43	-1.80751	6.69e-12	2.03e-09	8.2838
AT4G04955	36.7874	-1.72841	4.28e-06	0.000260881	8.36248
AT4G23280	3.23867	1.82713	0.00153251	0.0259286	8.44337
AT3G16530	984.382	1.97431	1.47e-12	4.97e-10	8.63172
AT4G38470	3.30385	-1.73862	0.00340474	0.0457964	8.63876
AT2G33570	155.641	-1.74159	2.72e-05	0.00117953	8.8617
AT5G09220	12.1009	-1.54393	0.000985225	0.0189266	8.90081
AT1G20350	24.5641	1.59675	2.11e-05	0.000965997	9.047
AT2G04040	16.137	1.5232	0.00193097	0.0305441	9.1635
AT2G04040	10.9468	1.5708	0.00229551	0.0345425	9.1635
AT3G07370	3.32077	-2.1521	0.000288616	0.00752481	9.28075
AT5G17380	1092.72	1.56391	1.66e-13	6.56e-11	9.5931
AT5G17380	273.302	1.70438	1.36e-13	5.48e-11	9.5931
AT3G21080	8.9555	2.49959	7.23e-08	8.1e-06	9.7242
AT1G11260	3250.06	-2.71461	7.71e-27	1.63e-23	9.86718
AT1G11260	1135.04	-2.63471	5.32e-18	4.85e-15	9.86718
AT1G11260	84.5238	-2.38286	7.75e-14	3.32e-11	9.86718
AT1G11260	82.0701	-2.18876	1.49e-10	3.29e-08	9.86718
AT4G23885	7.39087	1.6838	0.000214812	0.00597808	10.0184
AT1G09500	14.1829	2.16988	1.3e-05	0.000657951	10.0764
AT1G75780	12.6743	-1.8031	0.00045628	0.0107171	10.1291
AT1G47670	5.65281	-1.598	0.00333566	0.0451198	10.1715
AT4G38420	6.81164	-1.51489	0.00297329	0.0415364	10.2422
AT1G20050	5.15544	1.59992	0.0017073	0.0279953	10.2504
AT5G61865	3.9007	-2.02613	0.000530797	0.0120341	10.3662
AT5G16970	129.759	1.50113	3.76e-09	5.92e-07	10.4622
AT5G16970	31.6405	1.55686	3.39e-06	0.000214088	10.4622
AT5G16970	39.662	1.60142	6.85e-06	0.000386829	10.4622
AT3G12780	8.34066	1.61952	0.000398344	0.00967004	10.5674
AT2G29630	227.307	1.6206	7.81e-11	1.81e-08	10.8155
AT2G23620	7.00609	-1.54774	0.00317426	0.0435182	10.9148
AT5G19140	100.27	-1.73492	6.01e-06	0.000350854	10.9458
AT5G19140	60.0627	-1.50225	1.21e-05	0.000616347	10.9458
AT5G20410	118.765	-1.79342	2.43e-09	3.91e-07	11.3154
AT5G20410	23.6921	-1.54017	9.83e-06	0.000518021	11.3154
AT3G54640	78.4323	1.5457	0.000754991	0.0155615	11.549
AT3G54640	15.0527	2.06646	1.79e-05	0.000846188	11.549
AT4G14130	53.681	-3.2153	1.57e-11	4.33e-09	11.8417
AT4G14130	91.7948	-3.12771	6.29e-10	1.19e-07	11.8417
AT4G14130	29.7795	-2.50075	2.54e-06	0.000170826	11.8417
AT1G67760	9.17491	1.54529	0.000190394	0.00545718	11.9152
AT1G67760	6.80262	2.15402	2.95e-05	0.00125425	11.9152
AT5G02200	2.86362	-1.99277	0.00082212	0.0165767	11.9904
AT5G02200	2.78745	-1.94257	0.00112454	0.0208443	11.9904
AT2G04450	3.06013	2.552	1.46e-05	0.000715854	12.0074
AT2G04450	26.3649	2.79661	5.6e-10	1.07e-07	12.0074
AT2G04450	13.6261	3.47406	1.51e-10	3.31e-08	12.0074
AT5G61510	221.512	-1.80526	1.46e-05	0.000715854	12.0381
AT5G52640	612.832	1.58983	1.06e-09	1.86e-07	12.5827
AT5G52640	18.1578	1.66237	0.000238312	0.00647259	12.5827
AT2G34770	36.4272	-1.56966	0.00177035	0.0286465	12.7796
AT3G51520	9.13966	-1.62847	0.00101046	0.0192573	12.8212
AT1G01620	132.788	-2.01662	1.13e-13	4.64e-11	14.6027
AT1G01620	108.695	-1.50189	3.25e-06	0.000206938	14.6027
AT3G23570	26.3281	1.52682	7.42e-05	0.00260301	14.6469
AT3G11730	5.60203	-1.61107	0.00239504	0.0355942	15.7595
AT1G49700	30.6604	1.75188	6.61e-05	0.00237871	16.0064
AT4G24890	7.25112	-2.91897	3.91e-07	3.52e-05	16.3099
AT4G24890	8.55607	-2.57461	9.03e-07	7.29e-05	16.3099
AT4G24890	7.1535	-1.91248	0.000345362	0.00861335	16.3099
AT5G03090	9.65719	3.80506	1.93e-14	8.72e-12	16.9164
AT4G30270	656.374	-1.60228	7.98e-06	0.000438909	17.0954
AT3G11700	30.2039	-1.54375	0.000739188	0.0152826	18.1054
AT5G60540	29.2672	1.63645	1.62e-07	1.61e-05	18.4697
AT3G10020	472.573	-1.61363	9.24e-06	0.000493983	19.2117
AT1G71260	18.186	1.53992	0.0017767	0.0286965	19.5009
AT2G40010	24.2908	1.92207	8.47e-08	9.29e-06	19.8388
AT1G22740	4.03853	-1.99283	0.000665093	0.0142361	19.9756
AT1G22740	10.0563	-1.79232	0.00132641	0.023452	19.9756
AT5G45280	3.97159	-1.78662	0.00198536	0.031199	20.4619
AT1G69880	41.5263	2.09291	2.46e-06	0.000166138	21.451
AT1G69880	15.3468	2.14925	9.57e-08	1.03e-05	21.451
AT4G23400	274.981	-1.86312	3.32e-09	5.33e-07	25.8883
AT4G23400	22.3339	-1.50963	0.00120836	0.021942	25.8883
AT1G17170	233.76	1.82248	1.48e-10	3.27e-08	37.4456
AT1G17170	263.518	2.32877	2.56e-23	4.67e-20	37.4456
AT2G29500	91.6496	1.81136	4.14e-11	1e-08	69.4399
AT5G12020	14.089	1.85921	0.000543367	0.0122403	94.3147
AT4G19830	6.80126	-1.6567	0.00161613	0.0269514	95.2654
AT1G01480	6.82246	1.80384	0.000184484	0.00533933	#N/A
AT1G01580	10.5602	2.02429	1.21e-06	9.26e-05	#N/A
AT1G01670	10.0974	1.51668	0.000278016	0.00732067	#N/A
AT1G02335	19.2083	-1.66996	7.98e-05	0.0027574	#N/A
AT1G02640	121.308	-2.29826	4.04e-08	4.77e-06	#N/A
AT1G02640	18.7112	-2.23626	7.62e-05	0.00266393	#N/A
AT1G02640	49.849	-1.75568	2.56e-05	0.00112526	#N/A
AT1G03457	3.07802	-2.07317	0.000480934	0.0111819	#N/A
AT1G04240	106.367	-2.11521	2.08e-08	2.67e-06	#N/A
AT1G09240	104.722	-3.72358	8.67e-15	4.17e-12	#N/A
AT1G10560	17.6353	-1.60029	0.000477639	0.011115	#N/A
AT1G11785	5.7078	1.79774	0.000386347	0.0094308	#N/A
AT1G13480	10.9519	1.61142	0.000524262	0.0119423	#N/A
AT1G13480	2.91904	1.92847	0.000658683	0.0141447	#N/A
AT1G15830	54.8832	-1.57335	6.96e-05	0.00247878	#N/A
AT1G18880	88.1783	-1.52882	7.1e-08	7.99e-06	#N/A
AT1G19670	19.8999	1.91312	2.82e-06	0.000184866	#N/A
AT1G19670	559.237	2.18789	3.36e-19	3.78e-16	#N/A
AT1G22220	50.3894	-1.51348	7.45e-07	6.22e-05	#N/A
AT1G23205	70.9709	1.97446	3.45e-14	1.51e-11	#N/A
AT1G26410	76.4471	2.40968	3.54e-07	3.23e-05	#N/A
AT1G26790	6.72858	2.23911	1.25e-06	9.47e-05	#N/A
AT1G29560	9.43107	2.66274	1e-09	1.79e-07	#N/A
AT1G29560	14.0692	2.67716	7.72e-09	1.12e-06	#N/A
AT1G29560	16.4976	2.96091	8.38e-14	3.52e-11	#N/A
AT1G29640	42.9113	1.97214	4.1e-09	6.42e-07	#N/A
AT1G30170	3.61914	2.84818	4.8e-07	4.22e-05	#N/A
AT1G35230	44.6885	2.66358	2.41e-08	3.03e-06	#N/A
AT1G47370	3.68393	2.02508	0.000222085	0.00613525	#N/A
AT1G47370	6.14399	2.10055	0.000112486	0.00360719	#N/A
AT1G52000	12.5453	1.52785	9e-05	0.00302586	#N/A
AT1G52000	1199.49	1.81105	2.11e-17	1.69e-14	#N/A
AT1G52040	270.492	2.91818	1.31e-15	7.3e-13	#N/A
AT1G52040	149.392	3.40877	1.94e-19	2.28e-16	#N/A
AT1G52040	152.798	3.53544	2.82e-16	1.8e-13	#N/A
AT1G52120	7.7274	1.96588	3.01e-05	0.00127258	#N/A
AT1G52120	16.1235	2.31138	3.99e-11	9.76e-09	#N/A
AT1G52190	927.982	-2.40753	2.09e-09	3.45e-07	#N/A
AT1G52190	13.0266	-2.28497	3.51e-05	0.00142585	#N/A
AT1G52190	119.553	-2.07022	2.99e-05	0.00126687	#N/A
AT1G52190	40.255	-2.06354	9.65e-07	7.71e-05	#N/A
AT1G53480	9.38227	3.70152	1.61e-13	6.41e-11	#N/A
AT1G53620	16.4529	-1.50754	0.00121842	0.0220895	#N/A
AT1G54773	4.79334	2.27038	8.08e-06	0.000443646	#N/A
AT1G56430	62.088	2.97503	3.38e-28	7.77e-25	#N/A
AT1G57990	939.626	-2.06308	1.32e-07	1.37e-05	#N/A
AT1G61260	86.2593	-1.59048	0.000187591	0.00539969	#N/A
AT1G62515	41.4012	-2.039	3.44e-05	0.00140441	#N/A
AT1G65110	3.3624	1.69358	0.00294149	0.0412872	#N/A
AT1G65690	83.4163	1.76889	1.41e-10	3.14e-08	#N/A
AT1G65690	74.8245	2.27206	1.4e-11	3.93e-09	#N/A
AT1G67000	12.5912	2.07833	2.73e-06	0.000180049	#N/A
AT1G67000	3.35494	2.34728	8.21e-05	0.00282199	#N/A
AT1G67000	6.81195	2.56677	2.96e-07	2.8e-05	#N/A
AT1G67110	6.54117	-2.41939	8.22e-06	0.00044932	#N/A
AT1G68238	39.0838	1.66295	1.25e-07	1.31e-05	#N/A
AT1G72540	2.53598	1.69477	0.002864	0.040532	#N/A
AT1G72540	10.5919	1.79484	4.33e-05	0.00169357	#N/A
AT1G73325	11.809	1.7457	0.000129142	0.00402412	#N/A
AT1G73330	1412.98	-3.27106	6.32e-32	2.09e-28	#N/A
AT1G76410	18.9575	-1.5098	0.00149834	0.02559	#N/A
AT1G76955	10.0626	2.59514	1.19e-07	1.25e-05	#N/A
AT1G76960	19.6218	1.82508	0.000244745	0.00661584	#N/A
AT2G12190	42.5588	2.64373	2.82e-19	3.23e-16	#N/A
AT2G14580	47.8962	-3.44761	9.42e-17	6.91e-14	#N/A
AT2G17740	84.3338	1.97622	1.3e-09	2.26e-07	#N/A
AT2G24850	28.3453	1.76714	0.00021249	0.00593221	#N/A
AT2G24850	40.8911	1.79174	0.000275454	0.00727497	#N/A
AT2G27420	6.43667	2.78	3.06e-08	3.76e-06	#N/A
AT2G27420	42.7995	2.78385	7.35e-16	4.22e-13	#N/A
AT2G28210	3.89285	2.83778	8.98e-07	7.27e-05	#N/A
AT2G29370	3.17052	2.61819	9.18e-06	0.000491481	#N/A
AT2G30750	126.605	2.4804	1.72e-05	0.000818163	#N/A
AT2G30750	291.997	2.5242	1.52e-07	1.54e-05	#N/A
AT2G30750	53.5687	2.67268	1.13e-08	1.56e-06	#N/A
AT2G30750	79.8287	2.80911	1.04e-09	1.84e-07	#N/A
AT2G30760	7.76615	3.47783	1.37e-11	3.87e-09	#N/A
AT2G30766	34.5576	5.19569	8.85e-32	2.75e-28	#N/A
AT2G30770	33.1392	1.90478	0.000325386	0.00821989	#N/A
AT2G30770	40.9141	2.22885	2.12e-05	0.000970863	#N/A
AT2G30770	28.3254	2.34659	1.56e-05	0.000756609	#N/A
AT2G32880	50.1425	-1.65991	5.77e-05	0.00211624	#N/A
AT2G32880	35.0857	-1.62534	9.57e-06	0.000507831	#N/A
AT2G33080	4.10656	2.63042	3.18e-06	0.000203388	#N/A
AT2G35980	100.689	3.14432	2.67e-16	1.72e-13	#N/A
AT2G36050	55.0818	-1.93532	2.99e-06	0.000193662	#N/A
AT2G37030	9.8643	-1.95075	0.000175851	0.00514585	#N/A
AT2G38340	14.1035	1.84044	3.23e-05	0.00134686	#N/A
AT2G38390	101.868	-1.6382	1.72e-06	0.00012402	#N/A
AT2G39510	8.2845	-2.20336	5.55e-05	0.00206901	#N/A
AT2G43570	89.268	2.93291	1.65e-11	4.53e-09	#N/A
AT2G43570	374.527	3.28914	1.06e-16	7.57e-14	#N/A
AT3G01345	36.9254	6.19397	1.56e-40	1.38e-36	#N/A
AT3G01600	24.8142	1.86936	0.00013333	0.00412094	#N/A
AT3G01600	4.0982	1.9602	0.000715945	0.014961	#N/A
AT3G02030	44.3388	-1.5508	0.000296699	0.00767122	#N/A
AT3G05727	556.085	-2.89726	4.82e-18	4.47e-15	#N/A
AT3G05727	46.2479	-1.75801	0.000939624	0.0182967	#N/A
AT3G12410	2.86126	2.04723	0.00036633	0.0090551	#N/A
AT3G20840	2.70597	-1.8645	0.00180273	0.0290331	#N/A
AT3G24780	20.2259	2.22329	4.65e-10	9.13e-08	#N/A
AT3G42800	29.0931	-1.75362	0.000144088	0.00439448	#N/A
AT3G45160	172.986	-2.17785	4.9e-12	1.52e-09	#N/A
AT3G56970	36.8007	5.87732	1.45e-32	5.27e-29	#N/A
AT3G56970	89.9638	6.90349	2.19e-64	1.16e-59	#N/A
AT3G57950	9.5705	1.56615	0.000166948	0.00493043	#N/A
AT3G59370	67.9066	-2.30716	1.09e-10	2.5e-08	#N/A
AT3G60160	5.3205	2.17121	5.3e-05	0.00198919	#N/A
AT4G01895	15.7229	1.54857	7.95e-05	0.00274945	#N/A
AT4G02520	1022.27	1.86287	2.38e-09	3.85e-07	#N/A
AT4G02520	3377.78	1.86777	2.18e-13	8.41e-11	#N/A
AT4G08869	2.54928	2.19321	0.000207668	0.00582839	#N/A
AT4G11890	13.6293	1.5899	0.00176038	0.0285113	#N/A
AT4G11890	19.1244	2.11577	2.77e-05	0.00119729	#N/A
AT4G12480	543.554	1.90227	1e-10	2.31e-08	#N/A
AT4G14060	43.9185	-2.96838	1.19e-14	5.63e-12	#N/A
AT4G14060	24.0183	-2.87816	7.48e-11	1.75e-08	#N/A
AT4G15710	4.67485	2.68804	1.27e-06	9.63e-05	#N/A
AT4G18253	32.4763	1.66668	0.000463011	0.0108319	#N/A
AT4G19690	4.5958	2.40735	2.95e-05	0.00125425	#N/A
AT4G19690	13.7089	2.81983	2.32e-08	2.92e-06	#N/A
AT4G22475	27.3135	-2.90471	4.9e-09	7.49e-07	#N/A
AT4G22485	3849.06	-2.68613	1.24e-09	2.16e-07	#N/A
AT4G22490	226.44	-1.68945	2.12e-06	0.000147488	#N/A
AT4G22755	9.79018	1.65479	0.000226122	0.0062143	#N/A
AT4G22755	11.7301	1.79799	1.06e-05	0.0005517	#N/A
AT4G22755	24.2101	1.9076	2.94e-10	5.94e-08	#N/A
AT4G22755	28.5875	2.12743	1.13e-10	2.56e-08	#N/A
AT4G23230	4.70632	1.66192	0.0023059	0.0346691	#N/A
AT4G25980	4.80792	2.03316	0.0001545	0.00466305	#N/A
AT4G28040	39.9748	-1.74816	1.3e-05	0.000656089	#N/A
AT4G28040	4.79911	-1.71376	0.00240904	0.0357722	#N/A
AT4G28420	3.38771	2.244	7.27e-05	0.00256354	#N/A
AT4G31940	17.3249	2.39813	6.02e-05	0.00219415	#N/A
AT4G31940	20.7399	2.61365	1.18e-05	0.000607308	#N/A
AT4G35630	579.876	1.51515	1.76e-11	4.74e-09	#N/A
AT4G36100	3.01027	2.90346	7.24e-07	6.05e-05	#N/A
AT4G37290	12.1501	2.50757	3.61e-08	4.32e-06	#N/A
AT5G02065	6.18267	1.51533	0.0021575	0.0332225	#N/A
AT5G02065	7.76649	1.53669	0.000265867	0.00707124	#N/A
AT5G02760	44.4678	-1.98778	1.57e-06	0.00011535	#N/A
AT5G02760	376.135	-1.86237	8.13e-06	0.000445914	#N/A
AT5G03545	965.576	-1.91171	2.19e-07	2.13e-05	#N/A
AT5G03960	20.2121	-1.73431	6.51e-05	0.00234353	#N/A
AT5G04475	19.1751	-1.70447	0.000386286	0.0094308	#N/A
AT5G05580	6.22233	2.60363	1.68e-07	1.67e-05	#N/A
AT5G10250	8.40499	1.72187	8.18e-05	0.00281295	#N/A
AT5G10435	15.3214	-2.11836	9.46e-06	0.000502798	#N/A
AT5G10760	10.2175	1.75625	0.00231136	0.0347121	#N/A
AT5G10760	329.906	3.25369	3.1e-18	3.03e-15	#N/A
AT5G15150	5.33215	-1.82744	0.00107575	0.0201672	#N/A
AT5G15150	46.4314	-1.78889	2.98e-07	2.81e-05	#N/A
AT5G15150	10.9409	-1.55259	0.00112476	0.0208443	#N/A
AT5G23660	14.2277	-1.5187	0.00140101	0.0243154	#N/A
AT5G24110	8.66597	1.67387	0.000420287	0.010064	#N/A
AT5G24110	9.18786	2.33878	3.12e-06	0.000200536	#N/A
AT5G24110	8.23331	2.65749	7.13e-09	1.05e-06	#N/A
AT5G24200	14.9738	1.79693	0.000822498	0.0165779	#N/A
AT5G26270	7.68389	1.64442	0.0022115	0.0337589	#N/A
AT5G26290	20.9775	-2.12451	8.16e-07	6.72e-05	#N/A
AT5G26290	2.96163	-1.76226	0.00279989	0.0398865	#N/A
AT5G37180	6.13545	-1.56742	0.00228664	0.0344777	#N/A
AT5G38250	8.06628	1.67869	0.00186263	0.0297301	#N/A
AT5G39670	65.8132	1.61598	7.38e-06	0.000412585	#N/A
AT5G40990	2.71137	2.22372	0.000143718	0.00438776	#N/A
AT5G40990	3.1972	2.47227	2.91e-05	0.00124676	#N/A
AT5G40990	3.03488	2.76707	3.23e-06	0.000205892	#N/A
AT5G42530	1386.06	1.52409	3.09e-05	0.00129834	#N/A
AT5G44260	467.147	-3.14683	1.22e-17	1.01e-14	#N/A
AT5G44680	311.723	-2.05356	5.5e-10	1.06e-07	#N/A
AT5G44680	4.55904	-1.65568	0.00355584	0.047204	#N/A
AT5G44680	40.4377	-1.5908	4.08e-07	3.67e-05	#N/A
AT5G47370	23.7299	-1.57815	0.000109947	0.00354513	#N/A
AT5G48000	16.7183	-1.63105	0.000104778	0.00341779	#N/A
AT5G52300	31.9023	-1.56232	0.000221345	0.00611801	#N/A
AT5G55790	17.5377	-1.64462	4.19e-05	0.00165087	#N/A
AT5G56530	5.70526	-1.95726	0.000493019	0.0114277	#N/A
AT5G59080	9.52524	-1.69805	0.00110734	0.0205985	#N/A
AT5G61160	240.881	1.75456	6.19e-06	0.000357927	#N/A
AT5G61490	3.55023	2.09781	0.000187342	0.00539544	#N/A
AT5G63850	15.1905	-1.71267	0.000262459	0.00700174	#N/A
AT5G63850	6.21088	-1.69977	0.00150092	0.025612	#N/A
AT5G63850	13.4891	-1.56293	0.000576385	0.0127825	#N/A
AT5G63850	286.171	-1.5205	1.74e-08	2.26e-06	#N/A
AT5G67310	10.6264	2.20937	1.77e-05	0.000839811	#N/A
AT1G01680	2.52784	1.8771	0.00167735	0.0277448	#N/A
AT1G01680	3.69458	2.16555	0.000135906	0.00417579	#N/A
AT1G02340	8.32407	-1.67537	0.00335639	0.0452842	#N/A
AT1G05675	15.2271	1.57359	0.000570692	0.0126829	#N/A
AT1G05894	9.75091	1.9867	5.53e-06	0.000327553	#N/A
AT1G09080	5.38893	1.74379	0.00141984	0.0245697	#N/A
AT1G09080	58.3183	1.93684	2.25e-06	0.000155183	#N/A
AT1G09080	4.06234	2.02263	0.000282755	0.00741497	#N/A
AT1G10610	14.5428	1.54579	5.54e-05	0.00206731	#N/A
AT1G10610	10.0585	1.62823	4.34e-05	0.00169475	#N/A
AT1G12240	26.6368	-1.66278	1.42e-05	0.000704981	#N/A
AT1G13470	20.4687	2.26887	4.19e-05	0.00165087	#N/A
AT1G14185	25.0379	-1.90671	4.39e-06	0.000267134	#N/A
AT1G22330	31.3059	-2.28872	1.08e-08	1.51e-06	#N/A
AT1G26240	26.1801	4.34709	8.83e-26	1.79e-22	#N/A
AT1G26250	79.5156	2.66136	7.25e-16	4.21e-13	#N/A
AT1G30700	33.6775	1.6235	5.68e-05	0.00209598	#N/A
AT1G30700	85.8431	2.30683	1.29e-14	6.05e-12	#N/A
AT1G31690	19.6194	2.21734	6.96e-07	5.86e-05	#N/A
AT1G31710	14.4559	-2.93972	3.47e-09	5.53e-07	#N/A
AT1G31710	8.38411	-2.1751	0.000152054	0.00459819	#N/A
AT1G31710	150.892	-1.83833	2.88e-07	2.73e-05	#N/A
AT1G31710	24.1033	-1.64095	0.000675109	0.0143632	#N/A
AT1G32350	26.2442	2.41495	4.81e-08	5.6e-06	#N/A
AT1G32350	48.8633	2.50466	1.23e-11	3.56e-09	#N/A
AT1G32450	12.2949	-2.1753	3.44e-05	0.00140438	#N/A
AT1G32450	320.225	-1.80602	0.00142883	0.0246607	#N/A
AT1G32450	308.58	-1.79942	0.00028485	0.00744403	#N/A
AT1G32450	73.0402	-1.55783	0.00254599	0.0372716	#N/A
AT1G48060	3.0836	2.46309	2.21e-05	0.0010052	#N/A
AT1G51890	6.93113	1.63812	0.0019751	0.0310655	#N/A
AT1G51940	25.9492	-1.51489	0.000310776	0.0079371	#N/A
AT1G55020	6.36631	1.62841	0.000627914	0.0137011	#N/A
AT1G55320	2.83439	1.82093	0.00185023	0.0295679	#N/A
AT1G56600	45.3314	-1.63672	0.000404576	0.00976304	#N/A
AT1G58060	2.95888	1.66006	0.00321731	0.0439463	#N/A
AT1G64110	2.54873	-1.96678	0.000951975	0.0184488	#N/A
AT1G64110	3.74686	-1.78682	0.00183902	0.0294154	#N/A
AT1G73830	16.4238	-2.33879	9.58e-07	7.67e-05	#N/A
AT1G75040	8.37793	2.17477	5.21e-05	0.00196351	#N/A
AT1G75040	374.263	2.21784	1.5e-09	2.55e-07	#N/A
AT1G77030	13.091	1.74788	1.13e-05	0.000582204	#N/A
AT1G78970	13.4782	-1.50888	0.000730692	0.0151612	#N/A
AT1G79400	7.34487	3.75565	3.49e-13	1.32e-10	#N/A
AT1G79400	5.653	3.85983	3.19e-12	1.02e-09	#N/A
AT1G79680	47.6448	1.58029	0.000352259	0.00875643	#N/A
AT2G02010	9.06072	1.51286	0.000893935	0.0176531	#N/A
AT2G04495	21.2457	1.53806	0.00122736	0.0221984	#N/A
AT2G05995	2.61741	1.76096	0.00255871	0.0373956	#N/A
AT2G11270	3.13288	2.4414	4.15e-05	0.00164091	#N/A
AT2G14247	65.7057	5.23043	4.42e-37	2.92e-33	#N/A
AT2G15880	348.272	-2.80119	7.29e-23	1.28e-19	#N/A
AT2G16005	2.70694	-1.79633	0.00265297	0.0383402	#N/A
AT2G16005	3.54743	-1.75937	0.00313509	0.0431433	#N/A
AT2G17040	32.321	1.74846	2.86e-06	0.000187535	#N/A
AT2G17880	61.6612	-2.75965	2.95e-12	9.52e-10	#N/A
AT2G18680	8.44271	1.65108	0.000458413	0.0107529	#N/A
AT2G21560	168.083	-1.61877	4.09e-05	0.00162178	#N/A
AT2G26010	82.5976	5.01767	6.44e-45	8.51e-41	#N/A
AT2G28250	8.33239	-2.05434	8.7e-05	0.00295442	#N/A
AT2G28780	51.8902	-2.01713	0.000100814	0.00331539	#N/A
AT2G29300	4.9019	-1.83424	0.00176398	0.0285522	#N/A
AT2G29460	40.7265	1.80636	0.000116483	0.00371956	#N/A
AT2G29460	317.208	1.92065	2.08e-05	0.000955346	#N/A
AT2G32230	42.6953	1.66736	6.32e-09	9.38e-07	#N/A
AT2G32290	6.71849	1.57745	0.00142394	0.0246101	#N/A
AT2G32290	2.97613	1.68748	0.00342756	0.0460212	#N/A
AT2G32530	22.9861	1.72882	6.01e-07	5.16e-05	#N/A
AT2G32680	95.9831	2.32177	2.96e-06	0.000192511	#N/A
AT2G34360	5.97688	1.84565	0.000409577	0.00985671	#N/A
AT2G36145	59.1529	1.55438	4.03e-10	7.94e-08	#N/A
AT2G36420	16.5941	-1.80084	2.6e-05	0.00113805	#N/A
AT2G36490	112.648	-2.29139	1.85e-16	1.25e-13	#N/A
AT2G36490	101.665	-2.17376	2.71e-14	1.19e-11	#N/A
AT2G36490	55.5335	-1.95886	1.03e-09	1.83e-07	#N/A
AT2G36490	19.2729	-1.85496	2.36e-05	0.00105631	#N/A
AT2G36490	54.1478	-1.82551	2.7e-11	6.87e-09	#N/A
AT2G36750	89.92	2.71861	2.54e-12	8.27e-10	#N/A
AT2G39850	159.679	-1.79886	1.52e-10	3.31e-08	#N/A
AT2G39850	5.08048	-1.72929	0.00160152	0.0267839	#N/A
AT2G39850	14.7363	-1.5757	0.000131596	0.00407655	#N/A
AT2G40610	39.2601	-1.55397	0.00192409	0.0304914	#N/A
AT2G43000	29.0005	2.78747	1.22e-12	4.15e-10	#N/A
AT2G43050	21.8063	-2.15142	1.42e-05	0.000704981	#N/A
AT2G45360	13.9022	2.48001	3.74e-07	3.39e-05	#N/A
AT2G46530	3.9585	-1.82497	0.00144496	0.0249065	#N/A
AT2G46530	30.0071	-1.53643	8.88e-05	0.00300132	#N/A
AT2G47240	19.3858	1.61522	3.03e-05	0.00128157	#N/A
AT2G47460	5.01495	1.98648	0.000203491	0.0057447	#N/A
AT3G01420	52.9089	1.52271	5.16e-11	1.23e-08	#N/A
AT3G01420	43.096	1.80336	4.77e-09	7.32e-07	#N/A
AT3G01420	116.426	1.85957	2.2e-08	2.79e-06	#N/A
AT3G01500	13.1648	1.84275	4.19e-06	0.000256132	#N/A
AT3G03530	12.2148	-2.34376	5.7e-07	4.93e-05	#N/A
AT3G03530	53.5545	-2.1198	5.8e-10	1.11e-07	#N/A
AT3G03530	13.4693	-1.81722	3.52e-05	0.00142644	#N/A
AT3G05640	7.6178	-1.82281	0.00117413	0.0215453	#N/A
AT3G06070	212.148	-1.89841	5.54e-18	4.96e-15	#N/A
AT3G06070	62.8774	-1.73499	1.79e-07	1.76e-05	#N/A
AT3G09405	4.33544	1.93375	0.000228417	0.00627085	#N/A
AT3G09520	35.6315	2.36928	4.42e-16	2.68e-13	#N/A
AT3G10040	85.3964	-1.59788	4.09e-06	0.00025078	#N/A
AT3G10530	25.8276	1.74374	6.09e-06	0.000353437	#N/A
AT3G11010	4.52075	2.01093	0.000295049	0.00764793	#N/A
AT3G12710	191.404	-1.91889	5.58e-08	6.42e-06	#N/A
AT3G12710	176.878	-1.90274	1.26e-06	9.57e-05	#N/A
AT3G12900	4.42062	2.67303	6.27e-06	0.000360671	#N/A
AT3G12900	5.54435	3.28828	4.23e-09	6.56e-07	#N/A
AT3G13960	2.9079	-1.77608	0.00248617	0.036619	#N/A
AT3G14450	35.6383	1.54902	4.79e-07	4.22e-05	#N/A
AT3G16670	19.3916	-1.81394	3.6e-06	0.000224911	#N/A
AT3G20395	13.8648	-1.79883	0.000767146	0.0157681	#N/A
AT3G21150	64.6651	2.9277	7.29e-19	7.86e-16	#N/A
AT3G21820	13.7395	1.91777	8.52e-06	0.000461622	#N/A
AT3G23120	44.6616	1.92251	4.66e-05	0.0017974	#N/A
AT3G24460	4.89817	1.96078	0.000102158	0.00334852	#N/A
AT3G24982	4.07223	1.75946	0.00165672	0.0274648	#N/A
AT3G25770	314.296	2.11329	1.79e-14	8.23e-12	#N/A
AT3G25770	813.942	2.20803	2.96e-15	1.52e-12	#N/A
AT3G25790	26.0455	-1.72283	6.36e-06	0.000363996	#N/A
AT3G26320	6.1413	1.72674	0.000243567	0.00658798	#N/A
AT3G26320	7.39784	1.91602	4.25e-05	0.00166832	#N/A
AT3G26320	15.6236	2.20936	7.46e-09	1.08e-06	#N/A
AT3G26830	202.818	2.72387	4.59e-14	1.99e-11	#N/A
AT3G26830	317.424	2.75479	1.71e-11	4.66e-09	#N/A
AT3G26840	20.799	1.5879	0.000177203	0.00517109	#N/A
AT3G26840	11.5673	1.98159	7.17e-05	0.00253881	#N/A
AT3G26840	8.68725	2.14306	1.28e-05	0.000648015	#N/A
AT3G27660	9.91465	-1.58107	0.000902527	0.0177774	#N/A
AT3G28220	42.296	1.77572	8.64e-05	0.0029377	#N/A
AT3G28220	31.9305	2.12573	2.36e-08	2.96e-06	#N/A
AT3G28220	30.3931	2.19093	5.52e-15	2.72e-12	#N/A
AT3G28220	35.4039	2.39791	1.08e-12	3.73e-10	#N/A
AT3G28750	9.95288	1.81777	5.44e-05	0.00203465	#N/A
AT3G29140	3.37992	-2.0146	0.000729561	0.0151612	#N/A
AT3G29590	14.1526	1.5239	0.000377844	0.00927895	#N/A
AT3G43670	39.5542	-2.15539	1.96e-06	0.000138329	#N/A
AT3G43670	7.29568	-2.03342	0.000163212	0.00485393	#N/A
AT3G43670	24.3206	-1.71046	0.000268305	0.00712833	#N/A
AT3G43670	32.1568	-1.62469	3.27e-05	0.00135497	#N/A
AT3G43670	37.2664	-1.62336	3.15e-05	0.00132337	#N/A
AT3G44900	5.55579	3.08773	4.13e-09	6.44e-07	#N/A
AT3G45860	16.5925	1.96934	0.000236954	0.00644496	#N/A
AT3G45860	18.4222	3.42424	1.59e-12	5.35e-10	#N/A
AT3G46660	54.3521	2.77514	4.93e-17	3.78e-14	#N/A
AT3G46670	31.5274	2.05864	3.48e-08	4.22e-06	#N/A
AT3G46670	116.229	2.19279	1.7e-14	7.89e-12	#N/A
AT3G46700	11.6756	-1.85613	3.59e-05	0.00144655	#N/A
AT3G46700	116.34	-1.66129	4.9e-12	1.52e-09	#N/A
AT3G48280	33.2674	1.82122	1.03e-07	1.1e-05	#N/A
AT3G48280	41.7803	2.32574	7.87e-14	3.33e-11	#N/A
AT3G49055	3.79468	2.55155	6.29e-06	0.000361678	#N/A
AT3G49055	13.8613	3.81928	7.02e-18	6.18e-15	#N/A
AT3G51870	31.5119	1.64338	1.9e-06	0.000135106	#N/A
AT3G52380	64.0585	1.53492	5.74e-06	0.000338062	#N/A
AT3G53040	16.3878	-2.0699	0.0001	0.00329661	#N/A
AT3G53160	33.797	2.90766	4.76e-20	6.29e-17	#N/A
AT3G53235	58.4791	-1.85795	7.1e-06	0.000399301	#N/A
AT3G54720	10.5695	-1.54949	0.00227739	0.0344167	#N/A
AT3G55110	51.2318	1.67489	2.31e-09	3.75e-07	#N/A
AT3G57240	82.0323	2.42473	1.41e-07	1.44e-05	#N/A
AT3G58070	4.96568	1.74521	0.000533516	0.0120751	#N/A
AT3G58550	16.7039	-1.69183	6.9e-05	0.00246209	#N/A
AT3G60120	3.3905	2.3927	3.19e-05	0.00133663	#N/A
AT4G04490	6.62408	1.6332	0.00265457	0.0383407	#N/A
AT4G04490	7.8495	1.88129	0.000244989	0.00661584	#N/A
AT4G04940	4.06052	1.69738	0.00110041	0.0205198	#N/A
AT4G12735	22.5923	3.23398	1.83e-17	1.49e-14	#N/A
AT4G13575	42.794	-2.8081	4.72e-10	9.24e-08	#N/A
AT4G15540	37.694	-1.77248	1.3e-06	9.83e-05	#N/A
AT4G21650	29.5041	-2.06244	2.01e-05	0.000930816	#N/A
AT4G21650	6.44927	-1.83199	0.000443677	0.0105334	#N/A
AT4G21650	75.0058	-1.63108	1.13e-06	8.71e-05	#N/A
AT4G22495	193.172	-2.90103	2.93e-11	7.34e-09	#N/A
AT4G22495	177.925	-2.87832	2.53e-10	5.2e-08	#N/A
AT4G22495	230.881	-2.82811	3.99e-10	7.89e-08	#N/A
AT4G22505	2240.07	-2.16133	2.37e-06	0.000161737	#N/A
AT4G22517	73.0634	-3.11404	1.1e-17	9.22e-15	#N/A
AT4G26150	41.1653	1.61667	2.76e-07	2.62e-05	#N/A
AT4G26150	9.67875	1.63435	0.000138079	0.00423516	#N/A
AT4G26288	21.6074	-1.51771	0.0013334	0.0235126	#N/A
AT4G33880	10.0574	-1.5419	0.00157237	0.0263966	#N/A
AT4G35160	65.3819	-2.05151	2.78e-10	5.65e-08	#N/A
AT4G35160	65.2979	-1.72586	2.18e-11	5.72e-09	#N/A
AT4G36700	3.52868	2.68541	2.72e-06	0.000179714	#N/A
AT4G36700	3.02146	2.82049	1.75e-06	0.000125788	#N/A
AT4G36700	137.636	4.54721	7.67e-29	1.84e-25	#N/A
AT4G40020	16.9204	1.56485	0.000690455	0.0146073	#N/A
AT5G01740	166.418	-2.2702	2.52e-10	5.2e-08	#N/A
AT5G03150	64.0502	-1.69466	1.51e-06	0.000111605	#N/A
AT5G06645	10.7972	-2.02553	0.000323654	0.00819409	#N/A
AT5G06645	17.0222	-1.72358	0.00094445	0.0183557	#N/A
AT5G07640	19.9573	2.78125	1.96e-12	6.48e-10	#N/A
AT5G07640	17.346	3.09123	3.48e-15	1.74e-12	#N/A
AT5G08030	10.6563	-2.69342	1.45e-06	0.000108604	#N/A
AT5G08030	6.14864	-2.36664	4.56e-05	0.00176861	#N/A
AT5G08030	5.15497	-2.13154	0.00015641	0.00470728	#N/A
AT5G08030	7.42265	-1.93404	0.000164313	0.00487572	#N/A
AT5G08030	2.61597	-1.84206	0.00203479	0.0317909	#N/A
AT5G10770	205.758	-1.6463	3.06e-07	2.87e-05	#N/A
AT5G13320	28.9666	1.63175	0.00079535	0.0162135	#N/A
AT5G15580	172.414	-1.81299	2.29e-15	1.2e-12	#N/A
AT5G15580	17.9118	-1.70577	1.94e-05	0.000901766	#N/A
AT5G17420	5.82602	-1.8358	0.000683001	0.0144786	#N/A
AT5G19190	510.528	-1.81624	4.31e-19	4.75e-16	#N/A
AT5G19190	79.2995	-1.7577	8.94e-08	9.71e-06	#N/A
AT5G23980	53.4329	-1.72847	1.96e-05	0.000908889	#N/A
AT5G24030	64.5535	-1.61408	0.00200119	0.0314011	#N/A
AT5G24150	4.8322	1.97854	0.000289324	0.00753213	#N/A
AT5G24150	35.3111	2.20317	3.49e-11	8.62e-09	#N/A
AT5G24150	29.5989	2.45889	3.29e-15	1.67e-12	#N/A
AT5G24150	31.1553	2.46544	6.8e-11	1.6e-08	#N/A
AT5G24150	29.4179	2.6049	2.27e-16	1.52e-13	#N/A
AT5G24160	72.1774	1.64535	3.61e-08	4.32e-06	#N/A
AT5G25230	3.35338	2.15206	0.000209812	0.00587295	#N/A
AT5G26742	11.0338	1.54063	0.000748462	0.0154511	#N/A
AT5G27395	8.42855	1.57669	0.000379801	0.0093054	#N/A
AT5G35670	8.96851	-2.27011	1.09e-05	0.000565967	#N/A
AT5G35670	13.7045	-1.72523	4.59e-05	0.0017785	#N/A
AT5G39090	24.4393	1.64065	3.86e-06	0.000239231	#N/A
AT5G40010	27.0402	2.29621	4.9e-10	9.49e-08	#N/A
AT5G41140	451.458	-1.57855	2.65e-10	5.43e-08	#N/A
AT5G44390	14.2525	1.54945	0.000110336	0.00355552	#N/A
AT5G48430	15.5298	1.57873	0.000259541	0.00695079	#N/A
AT5G48920	14.1391	-2.12704	2.32e-06	0.000158841	#N/A
AT5G56080	84.1145	4.06884	1.11e-18	1.15e-15	#N/A
AT5G59130	7.79846	1.53525	0.00282313	0.0401066	#N/A
AT5G59130	3.99036	1.72757	0.00182358	0.0292546	#N/A
AT5G59130	15.6822	2.05084	2.88e-06	0.000188258	#N/A
AT5G59390	3.71603	1.66639	0.00342623	0.0460151	#N/A
AT5G59390	2.52652	1.85621	0.00118896	0.0216968	#N/A
AT5G63710	14.6191	-1.51787	0.000186383	0.00538096	#N/A
AT5G64905	12.1173	1.64095	0.000186773	0.00538493	#N/A
AT3G29370	89.5781	-4.02249	1.95e-20	2.71e-17	#N/A
AT4G11320	374.213	-3.75556	9.72e-34	4.67e-30	#N/A
AT4G11320	369.472	-3.49828	1.77e-46	3.12e-42	#N/A
AT2G01520	443.346	-3.49386	2.32e-20	3.14e-17	#N/A
AT2G01520	397.581	-3.42764	9.35e-17	6.91e-14	#N/A
AT1G20735	13.8855	-3.10764	9.14e-10	1.65e-07	#N/A
AT5G60780	6.61518	-3.00036	1.35e-07	1.39e-05	#N/A
AT4G30140	52.8334	-2.95612	1.69e-15	9.12e-13	#N/A
AT3G17520	35.8403	-2.88216	8.62e-08	9.43e-06	#N/A
AT4G21020	11.0523	-2.79895	4.69e-07	4.13e-05	#N/A
AT1G12805	20.9656	-2.79451	5.37e-07	4.67e-05	#N/A
AT1G76800	113.067	-2.76937	5.65e-17	4.27e-14	#N/A
AT1G52830	7.03635	-2.66234	2.38e-06	0.000161789	#N/A
AT4G11320	93.4093	-2.61868	7.61e-12	2.29e-09	#N/A
AT4G30140	153.922	-2.61617	7.09e-22	1.13e-18	#N/A
AT3G63088	9.96925	-2.60635	1.07e-05	0.000555414	#N/A
AT1G52940	5.50115	-2.58927	1e-05	0.000525821	#N/A
AT4G37409	56.9981	-2.5852	2.77e-08	3.43e-06	#N/A
AT1G62510	521.048	-2.55942	2.14e-08	2.72e-06	#N/A
AT3G21370	6.07589	-2.55894	1.38e-05	0.000687648	#N/A
AT5G40420	11.399	-2.55266	8.3e-06	0.000452438	#N/A
AT5G54190	37.2453	-2.55111	1.23e-06	9.39e-05	#N/A
AT3G14370	55.5483	-2.54046	1.82e-07	1.78e-05	#N/A
AT1G73220	62.2452	-2.52876	2.06e-06	0.000145108	#N/A
AT4G30140	47.953	-2.45198	4.42e-13	1.65e-10	#N/A
AT1G66800	14.1551	-2.45035	3.52e-07	3.23e-05	#N/A
AT1G10550	34.0481	-2.44829	6.66e-06	0.000377782	#N/A
AT1G03790	11.6291	-2.43137	2.72e-06	0.000179714	#N/A
AT4G12555	7.10659	-2.40658	1.33e-05	0.000668652	#N/A
AT4G22520	19.873	-2.39235	1.77e-07	1.74e-05	#N/A
AT5G08150	24.1708	-2.36159	2.61e-06	0.000174306	#N/A
AT5G44562	8.82683	-2.35879	5.28e-06	0.000314575	#N/A
AT1G77530	11.0866	-2.35403	1.66e-06	0.00012065	#N/A
AT1G49210	9.84209	-2.34853	1.06e-05	0.000552386	#N/A
at2g34202	18.8099	-2.33511	2.86e-05	0.001227	#N/A
AT4G29270	58.1132	-2.32983	1.36e-11	3.87e-09	#N/A
AT1G60450	3.53761	-2.31852	8.08e-05	0.00278475	#N/A
AT4G14140	3.41221	-2.31167	8.36e-05	0.00286631	#N/A
AT3G21370	4.1912	-2.29504	0.000103907	0.00339178	#N/A
AT1G64590	17.8522	-2.29409	6.55e-06	0.000372822	#N/A
AT3G29670	58.1612	-2.28758	1.29e-11	3.71e-09	#N/A
AT4G29270	46.8793	-2.26484	1.57e-08	2.09e-06	#N/A
AT4G38825	9.32399	-2.23828	3.24e-05	0.00134928	#N/A
AT5G05965	5.27506	-2.23781	0.000172228	0.00505876	#N/A
AT4G29270	19.7464	-2.22085	9.96e-07	7.92e-05	#N/A
AT1G29090	5.14863	-2.19659	0.000226364	0.00621771	#N/A
AT4G25140	3.93691	-2.19574	0.000216873	0.00601959	#N/A
AT3G62570	38.0308	-2.16606	3.21e-08	3.93e-06	#N/A
at5g62162	4.403	-2.16522	0.000278698	0.00733134	#N/A
AT3G01260	6.41156	-2.16411	0.000133053	0.00411927	#N/A
AT1G67265	13.7851	-2.15731	0.000113592	0.00363825	#N/A
AT2G08820	119.702	-2.15058	3.91e-07	3.52e-05	#N/A
AT1G77520	11.0792	-2.14067	4.07e-05	0.00161571	#N/A
AT1G53163	8.52441	-2.13796	6.26e-05	0.00226884	#N/A
AT3G19620	4.95622	-2.13546	0.000274517	0.00725746	#N/A
AT1G10550	12.8908	-2.12682	0.000252544	0.00678172	#N/A
AT3G19320	4.89211	-2.1225	0.000300012	0.00772287	#N/A
AT1G76430	14.3126	-2.11994	5.94e-06	0.000348074	#N/A
AT1G19900	14.4532	-2.11507	1.39e-06	0.000104341	#N/A
AT5G64110	61.3791	-2.11429	2.13e-09	3.5e-07	#N/A
AT1G04610	9.524	-2.11303	4.9e-05	0.00187926	#N/A
AT5G02540	12.9866	-2.10693	5.06e-05	0.00192556	#N/A
AT4G12543	4.19678	-2.09418	0.000447049	0.010566	#N/A
AT1G08170	4.08133	-2.08941	0.000325698	0.00822384	#N/A
AT4G30140	23.4194	-2.07834	1.4e-07	1.43e-05	#N/A
AT3G49970	4.03333	-2.07538	0.00050323	0.0115629	#N/A
AT4G12545	21.6947	-2.06902	0.000190415	0.00545718	#N/A
AT1G30560	8.20741	-2.06038	0.000176001	0.00514669	#N/A
AT1G53610	7.16387	-2.05602	0.000126241	0.00396411	#N/A
AT1G73220	49.7814	-2.05532	1.58e-05	0.000766812	#N/A
AT2G24000	3.11453	-2.05103	0.00056567	0.0126031	#N/A
AT5G26080	3.67887	-2.04137	0.000614204	0.0134575	#N/A
AT4G34770	27.9426	-2.04064	1.38e-06	0.000103687	#N/A
AT3G52820	5.96487	-2.01965	0.0002764	0.00728902	#N/A
AT4G13280	8.49449	-2.01807	0.000394527	0.00960385	#N/A
AT1G32560	3.94156	-1.99512	0.000839266	0.0168133	#N/A
AT1G74458	6.74122	-1.98794	0.000229123	0.00628695	#N/A
AT5G44030	2.64233	-1.98002	0.000873119	0.0173599	#N/A
AT5G37990	54.3772	-1.97636	5.52e-10	1.06e-07	#N/A
AT3G47220	3.78675	-1.97532	0.000732967	0.0151939	#N/A
AT5G09970	5.18805	-1.97174	0.000637079	0.0138628	#N/A
AT3G21370	3.3029	-1.96913	0.000974761	0.0187871	#N/A
AT4G11950	12.3891	-1.96708	8.75e-05	0.0029637	#N/A
AT5G43890	18.2851	-1.95757	9.86e-05	0.00326539	#N/A
AT4G30140	12.0365	-1.95494	8.71e-05	0.00295609	#N/A
AT4G23870	199.602	-1.95398	9.62e-06	0.000510033	#N/A
AT5G64110	17.7309	-1.95176	1.83e-05	0.000861241	#N/A
AT1G74670	58.038	-1.94331	8.19e-06	0.000448257	#N/A
AT5G38010	21.2892	-1.94176	3.27e-06	0.000206993	#N/A
AT3G19550	10.1054	-1.92861	0.000235947	0.00642418	#N/A
AT5G37990	35.6235	-1.92515	1.49e-05	0.0007288	#N/A
AT1G08165	16.8106	-1.91839	0.000302154	0.00775404	#N/A
AT1G27670	26.4807	-1.91631	4.93e-05	0.00188756	#N/A
AT1G20160	24.7623	-1.91185	1.1e-05	0.000569291	#N/A
AT4G12550	176.998	-1.8975	0.00136612	0.0238853	#N/A
AT4G22513	67.4124	-1.89321	5.72e-09	8.59e-07	#N/A
AT1G52940	3.75721	-1.88906	0.00136585	0.0238853	#N/A
AT1G77520	5.15242	-1.88826	0.000894215	0.0176531	#N/A
AT5G22310	21.8141	-1.87856	2.52e-05	0.00111384	#N/A
AT3G01260	2.55084	-1.872	0.00171549	0.0280503	#N/A
AT2G35310	4.99634	-1.86952	0.00118405	0.0216684	#N/A
AT5G51720	49.812	-1.86793	7.41e-06	0.000413699	#N/A
AT5G60780	2.70726	-1.8672	0.00176189	0.0285271	#N/A
AT4G20240	5.83477	-1.85914	0.000965796	0.0186415	#N/A
AT1G22550	52.3069	-1.85326	4.6e-11	1.11e-08	#N/A
AT3G21380	2.83805	-1.84822	0.00198203	0.031156	#N/A
AT4G21970	4.88526	-1.84528	0.00170853	0.0279953	#N/A
AT1G29090	3.63661	-1.84371	0.00183305	0.0293288	#N/A
AT3G18200	8.50886	-1.83894	0.000844113	0.0168976	#N/A
AT1G52940	3.40286	-1.83635	0.00188014	0.0299481	#N/A
AT3G21370	4.67143	-1.82548	0.00222591	0.0338908	#N/A
AT5G05060	8.05313	-1.82371	0.000436926	0.01042	#N/A
AT1G77960	5.50661	-1.82273	0.00227926	0.0344352	#N/A
AT1G22550	45.7424	-1.82145	1.94e-06	0.000137422	#N/A
AT1G13635	2.86539	-1.8173	0.00236206	0.0352627	#N/A
AT2G09350	3.25039	-1.81678	0.0023695	0.0353239	#N/A
AT5G38010	7.24567	-1.8139	0.000400047	0.00970128	#N/A
AT5G51720	613.581	-1.81083	6.85e-10	1.27e-07	#N/A
AT5G57770	3.13023	-1.80873	0.00199865	0.0313706	#N/A
AT4G25750	6.7783	-1.80638	0.000942002	0.0183228	#N/A
AT3G21380	3.08539	-1.80069	0.00259006	0.0377494	#N/A
AT1G02380	20.5979	-1.79727	0.000670309	0.0142962	#N/A
AT3G62570	7.94041	-1.79306	0.000694431	0.0146621	#N/A
AT5G02170	5.99027	-1.79072	0.00151757	0.0257879	#N/A
AT3G05932	4.01098	-1.78834	0.00265197	0.0383402	#N/A
AT2G21540	9.76585	-1.78758	0.000201001	0.00568655	#N/A
AT3G24650	2.89745	-1.78564	0.00281284	0.0400035	#N/A
AT5G22500	20.6739	-1.76758	0.000956148	0.0185093	#N/A
AT5G03615	2.71971	-1.76342	0.00317504	0.0435182	#N/A
AT5G21130	3.09104	-1.7611	0.00275894	0.0394301	#N/A
AT4G37409	4.12042	-1.74827	0.00253252	0.0371258	#N/A
AT1G53610	7.20239	-1.7482	0.00118236	0.0216656	#N/A
AT1G48130	2.76742	-1.74812	0.00344271	0.0461778	#N/A
AT2G40170	3.24021	-1.74709	0.00320629	0.0438525	#N/A
AT4G10910	60.337	-1.74708	0.000120597	0.00382782	#N/A
AT1G57980	50.7154	-1.74593	2.11e-06	0.000147029	#N/A
AT3G21370	2.75136	-1.74275	0.00354048	0.0470474	#N/A
AT4G08160	10.7744	-1.74213	0.000296065	0.00766132	#N/A
AT2G47480	5.34603	-1.74041	0.00112825	0.0208919	#N/A
AT5G11420	363.806	-1.72608	2.27e-08	2.87e-06	#N/A
AT2G28490	3.02751	-1.7145	0.00380539	0.0496439	#N/A
AT3G49970	5.62653	-1.71334	0.00359068	0.0475708	#N/A
AT1G21529	20.736	-1.71263	6.2e-06	0.000357927	#N/A
AT4G03380	5.93663	-1.71258	0.00136642	0.0238853	#N/A
AT5G03260	8.86515	-1.70873	0.000224685	0.00618446	#N/A
AT4G00890	6.03519	-1.70155	0.00293717	0.0412829	#N/A
AT2G02630	3.66868	-1.6965	0.00322632	0.0440199	#N/A
AT4G00670	15.3608	-1.69171	0.000107252	0.00347735	#N/A
AT5G65207	605.199	-1.6912	3.15e-10	6.27e-08	#N/A
AT5G18060	16.6124	-1.68534	0.0013277	0.0234591	#N/A
AT5G06990	18.152	-1.6728	0.000161548	0.004818	#N/A
AT4G28650	35.1402	-1.67242	4.12e-06	0.00025192	#N/A
AT3G57540	30.4079	-1.66905	2.45e-05	0.00108757	#N/A
AT5G43300	4.92062	-1.66904	0.00374801	0.0490892	#N/A
AT1G25230	5.82534	-1.66792	0.00182467	0.029256	#N/A
AT4G16000	21.951	-1.66703	0.000199657	0.00565461	#N/A
AT2G15370	8.51581	-1.6636	0.00128016	0.0228329	#N/A
AT1G13430	33.7008	-1.66326	0.000315927	0.00804243	#N/A
AT3G24210	16.1671	-1.65515	4.89e-05	0.00187859	#N/A
AT1G76430	8.59467	-1.64513	0.000753727	0.0155415	#N/A
AT3G49930	8.88901	-1.64384	0.00237967	0.035416	#N/A
AT3G60490	16.2876	-1.64339	4.65e-05	0.0017948	#N/A
AT1G09540	11.4868	-1.63691	0.00199533	0.0313278	#N/A
AT3G61300	9.0062	-1.635	0.000521399	0.0118883	#N/A
AT1G25230	70.0271	-1.63479	6.31e-06	0.000362248	#N/A
AT5G55050	10.7122	-1.63169	0.000284117	0.00743319	#N/A
AT3G19620	26.8185	-1.62642	6.74e-05	0.00241445	#N/A
AT3G03820	23.7298	-1.62255	0.000301682	0.00775404	#N/A
AT5G22310	162.16	-1.61644	3.55e-08	4.28e-06	#N/A
AT4G08040	10.528	-1.61358	0.00206706	0.0321389	#N/A
AT5G37990	5.55416	-1.61031	0.00244813	0.0362174	#N/A
AT4G37700	9.301	-1.60945	0.00113478	0.020975	#N/A
AT1G20850	69.1621	-1.6029	4.31e-07	3.85e-05	#N/A
AT1G48355	8.03001	-1.60186	0.00243797	0.0360901	#N/A
AT5G22500	67.6936	-1.59682	3.43e-05	0.00140266	#N/A
AT1G33790	15.8709	-1.59188	0.000109096	0.00352619	#N/A
AT4G17970	16.7538	-1.58703	0.000232981	0.00636309	#N/A
AT3G13840	8.66883	-1.58539	0.00188913	0.0300352	#N/A
AT1G05020	17.5225	-1.58423	0.0001	0.00329661	#N/A
AT5G56550	24.2998	-1.58218	0.000154713	0.00466681	#N/A
AT5G25810	18.9004	-1.57952	0.000134805	0.00415404	#N/A
AT1G43790	52.7188	-1.57535	6.25e-07	5.32e-05	#N/A
AT5G05960	48.7528	-1.57332	2.11e-06	0.000146979	#N/A
AT5G38700	6.54884	-1.56689	0.00307051	0.0425222	#N/A
AT2G24610	11.9562	-1.56617	0.000231608	0.00633214	#N/A
AT5G02540	15.9695	-1.5651	0.00315066	0.0432933	#N/A
AT3G25240	80.7602	-1.5568	3.47e-06	0.000217528	#N/A
AT4G11210	19.9574	-1.55047	0.000660379	0.0141651	#N/A
AT1G74670	417.113	-1.54769	2.25e-05	0.00101884	#N/A
AT1G14390	8.78365	-1.53315	0.00104514	0.0197615	#N/A
AT5G22580	688.674	-1.53204	0.000449327	0.0106104	#N/A
AT5G26310	20.0402	-1.52071	6.08e-05	0.00221351	#N/A
AT1G61840	7.01468	-1.51789	0.00299917	0.0417766	#N/A
AT2G39180	36.2557	-1.50049	0.00015921	0.00476722	#N/A
AT1G53950	6.17133	1.50033	0.00134542	0.02363	#N/A
AT5G13370	6.50222	1.50249	0.00249614	0.0367252	#N/A
AT5G24420	20.3983	1.50486	0.000525901	0.011959	#N/A
AT5G22520	16.2634	1.50612	0.0018979	0.0301564	#N/A
AT3G18010	14.8379	1.50665	0.000322975	0.00818244	#N/A
AT2G32140	10.5936	1.53113	0.000882619	0.0175081	#N/A
AT5G56010	11.0346	1.53177	0.000332929	0.00835057	#N/A
AT4G23170	95.3574	1.53932	1.03e-06	8.1e-05	#N/A
AT1G14250	9.04702	1.54073	0.00206237	0.0321051	#N/A
AT3G13610	39.8566	1.54257	7.45e-08	8.27e-06	#N/A
AT3G02240	6.57332	1.56121	0.00230031	0.0346048	#N/A
AT5G54610	9.47991	1.57042	0.00329179	0.044648	#N/A
AT1G60590	7.16961	1.57555	0.000923076	0.0180811	#N/A
AT5G04950	284.112	1.57697	8.46e-05	0.00288748	#N/A
ATCG00030	807.272	1.58615	0.000826956	0.0166424	#N/A
AT1G60590	46.8351	1.58906	2.31e-05	0.00104185	#N/A
AT1G52343	3.23401	1.58988	0.00328988	0.0446376	#N/A
AT2G09705	3.52372	1.59286	0.00382435	0.0498297	#N/A
AT3G15536	9.25614	1.59697	0.00301892	0.0419888	#N/A
AT5G24155	31.2262	1.60144	0.000292603	0.00759504	#N/A
AT4G19970	7.10875	1.60173	0.00228287	0.0344545	#N/A
AT2G08760	11.2977	1.60404	0.00363269	0.0479232	#N/A
AT4G37990	19.739	1.61253	1.42e-05	0.000705028	#N/A
AT5G25980	435.138	1.61815	1.41e-08	1.9e-06	#N/A
AT1G65970	20.4572	1.62606	0.000654065	0.0140684	#N/A
AT1G53625	60.1091	1.62694	1.13e-05	0.000580168	#N/A
AT3G03480	10.8812	1.62753	0.00168695	0.0278185	#N/A
AT1G14250	7.44619	1.63342	0.000600218	0.0131948	#N/A
AT4G37150	28.693	1.64216	4.43e-06	0.000268427	#N/A
AT4G34930	12.4577	1.6496	3.23e-05	0.0013476	#N/A
AT1G19250	16.8848	1.6516	0.000711202	0.0148972	#N/A
AT1G13340	8.99537	1.65168	0.000198783	0.00563588	#N/A
AT1G65970	168.203	1.65947	5.03e-05	0.00191841	#N/A
AT5G54240	9.03062	1.66067	0.000631819	0.0137749	#N/A
AT5G06790	50.3798	1.67898	1.67e-08	2.19e-06	#N/A
AT1G65890	7.82224	1.67901	0.000265068	0.00706065	#N/A
AT1G09797	6.44452	1.68022	0.00168788	0.0278185	#N/A
AT5G38430	96.1792	1.69349	1.02e-08	1.44e-06	#N/A
AT2G32180	2.90977	1.69524	0.00310252	0.0427876	#N/A
AT5G60900	92.5351	1.69552	0.000739435	0.0152826	#N/A
AT1G43605	2.81902	1.69802	0.00260582	0.0378746	#N/A
AT4G23150	8.3487	1.7008	0.00248204	0.0365729	#N/A
AT5G40000	4.27883	1.70987	0.00256332	0.0374526	#N/A
AT1G64795	3.44769	1.71299	0.00216993	0.033344	#N/A
AT1G60260	3.94075	1.71848	0.0022896	0.0344887	#N/A
AT5G58770	238.645	1.73463	2.29e-06	0.000157373	#N/A
AT3G13610	150.807	1.74187	9.99e-07	7.93e-05	#N/A
AT3G59250	3.83499	1.74298	0.00170997	0.0279953	#N/A
AT5G13370	125.299	1.74316	3.28e-11	8.15e-09	#N/A
AT1G73260	548.59	1.74675	1.03e-18	1.09e-15	#N/A
AT4G11170	6.71755	1.75231	0.000465696	0.0108802	#N/A
AT2G14115	8.82942	1.7564	2.94e-05	0.00125386	#N/A
AT1G19250	26.0985	1.75805	3.47e-05	0.00141325	#N/A
AT1G22380	19.9558	1.75863	8.39e-05	0.00287134	#N/A
AT5G25980	448.212	1.76416	5.63e-08	6.44e-06	#N/A
AT5G46260	15.1637	1.76521	6.06e-06	0.000352985	#N/A
AT5G54610	75.3547	1.78016	0.000588234	0.01298	#N/A
AT3G49620	2.66308	1.78306	0.00208687	0.0324278	#N/A
AT1G19250	14.031	1.78385	0.000125523	0.00395096	#N/A
AT4G15236	11.7833	1.79565	3.5e-05	0.00142382	#N/A
ATCG00400	58.2713	1.79864	0.000649093	0.0140185	#N/A
AT5G01550	41.0098	1.80233	7.55e-11	1.76e-08	#N/A
AT5G57123	10.6428	1.80396	0.000402448	0.00973389	#N/A
AT1G05490	2.84653	1.81054	0.00134124	0.0235879	#N/A
AT5G54610	33.3899	1.81794	0.000151813	0.00459508	#N/A
AT1G13520	5.03585	1.8248	0.000998125	0.0190986	#N/A
AT2G05665	3.1146	1.82542	0.00116878	0.021462	#N/A
AT5G64810	3.85057	1.8272	0.00107714	0.0201861	#N/A
AT4G13680	5.35694	1.83227	0.000292463	0.00759504	#N/A
AT4G03450	9.81156	1.8353	0.000513775	0.0117644	#N/A
AT1G09932	12.6928	1.85111	5.4e-05	0.00202422	#N/A
AT2G21220	32.5251	1.85426	7.44e-09	1.08e-06	#N/A
AT5G52940	7.9975	1.86222	0.000128271	0.00401355	#N/A
AT5G25980	55.3245	1.88019	1.72e-07	1.71e-05	#N/A
AT5G55450	54.8323	1.89042	7.11e-07	5.97e-05	#N/A
AT2G08650	34.0293	1.89088	8.18e-12	2.44e-09	#N/A
AT3G03480	3.58588	1.90108	0.000787967	0.0160968	#N/A
AT1G73066	6.24289	1.90311	7.25e-05	0.00255846	#N/A
AT5G22545	2.81361	1.90843	0.00118413	0.0216684	#N/A
AT2G28700	2.81242	1.91532	0.00126044	0.0226108	#N/A
AT4G25000	4.53099	1.9195	0.000270858	0.00718199	#N/A
AT3G49620	3.45395	1.92542	0.000656123	0.0141069	#N/A
AT2G06002	38.9403	1.92956	1.3e-07	1.35e-05	#N/A
AT4G00870	7.47526	1.92972	5.06e-05	0.00192584	#N/A
AT4G23150	3.10842	1.93177	0.000989579	0.0189758	#N/A
AT5G66052	163.921	1.94191	4.29e-08	5.04e-06	#N/A
AT4G29610	10.189	1.95626	5.97e-06	0.000349496	#N/A
AT1G12030	39.7094	1.95875	4.84e-10	9.41e-08	#N/A
AT1G06537	115.284	1.9704	2.46e-06	0.000166138	#N/A
AT4G15236	3.30398	1.97145	0.00077313	0.0158602	#N/A
AT4G07820	14.7899	1.98666	2.19e-06	0.000151759	#N/A
AT5G58310	11.7315	2.00026	9.4e-05	0.00313619	#N/A
AT3G56500	4.90179	2.00423	0.000105769	0.00344191	#N/A
AT2G36760	4.76229	2.00873	0.000260855	0.0069736	#N/A
AT1G22380	2.99272	2.01674	0.000562456	0.0125624	#N/A
AT5G58840	2.60552	2.02722	0.000473765	0.0110395	#N/A
AT2G43580	3.15332	2.04161	0.000218426	0.00605681	#N/A
AT1G69920	10.948	2.06606	5.14e-05	0.00194753	#N/A
AT3G59250	4.75828	2.06719	0.000108226	0.00350247	#N/A
AT1G09932	5.66736	2.08044	6.3e-05	0.00227633	#N/A
AT4G16820	5.00277	2.0808	7.22e-05	0.00255386	#N/A
AT1G73510	2.76752	2.09691	0.000445499	0.0105483	#N/A
AT3G21520	19.8215	2.09752	2.37e-10	5e-08	#N/A
AT4G37030	9.52478	2.10753	9.8e-07	7.82e-05	#N/A
AT3G46650	46.7604	2.11631	5.93e-16	3.52e-13	#N/A
AT1G04907	4.05016	2.12269	0.000118407	0.00376735	#N/A
AT1G26420	241.797	2.12271	2.5e-07	2.4e-05	#N/A
AT1G18830	3.32879	2.12975	0.00020607	0.00579583	#N/A
AT1G59950	5.75885	2.13846	4.23e-05	0.00166076	#N/A
AT3G63052	4.31797	2.15125	0.00029938	0.00771954	#N/A
AT5G59510	7.52498	2.16727	6.06e-06	0.000352985	#N/A
AT3G60140	3.51203	2.17067	9.94e-05	0.00328806	#N/A
AT5G23155	9.13457	2.1787	1.06e-06	8.26e-05	#N/A
AT5G07560	2.53241	2.18526	0.000247929	0.00668157	#N/A
AT5G22530	14.5207	2.18817	3.72e-06	0.000232006	#N/A
AT4G25000	4.43035	2.20338	2.21e-05	0.00100822	#N/A
AT1G36622	3.13881	2.20531	0.000144818	0.00441368	#N/A
AT1G52990	5.42728	2.2182	2.54e-05	0.00112153	#N/A
AT4G25200	8.49632	2.21949	5.57e-05	0.00207075	#N/A
AT2G14610	1039.44	2.23038	0.000163092	0.0048531	#N/A
AT1G65870	28.7878	2.27824	3.93e-11	9.67e-09	#N/A
AT5G59590	21.304	2.28242	2.51e-07	2.4e-05	#N/A
AT1G32950	5.5246	2.31161	3.37e-05	0.00138309	#N/A
AT4G15236	4.214	2.31668	1.4e-05	0.000697042	#N/A
AT1G01520	3.65872	2.31681	3.91e-05	0.00155819	#N/A
AT3G46230	60.3288	2.31763	3.13e-07	2.92e-05	#N/A
AT4G12500	25.6844	2.31791	1.17e-07	1.23e-05	#N/A
AT4G12490	109.341	2.32106	2.54e-08	3.18e-06	#N/A
AT1G24580	10.7044	2.33196	4.55e-08	5.32e-06	#N/A
AT1G60740	7.32357	2.33549	4.6e-05	0.0017806	#N/A
AT4G31970	52.1651	2.35139	6.62e-05	0.00238027	#N/A
AT4G31970	45.1044	2.37799	5.32e-05	0.0019954	#N/A
AT1G18830	2.67785	2.3811	4.75e-05	0.00182709	#N/A
AT2G29350	31.7056	2.38135	2.34e-07	2.26e-05	#N/A
AT5G55150	3.49275	2.42261	2.99e-05	0.00126791	#N/A
AT4G08755	6.14527	2.46479	8.47e-06	0.000459457	#N/A
AT5G52720	6.90901	2.46604	1.06e-06	8.26e-05	#N/A
AT3G44300	5.1182	2.51494	1.28e-05	0.000649194	#N/A
AT4G31970	8.39378	2.52817	6.2e-06	0.000357927	#N/A
AT1G47400	85.9882	2.53614	1.98e-05	0.000918009	#N/A
AT1G64940	11.0356	2.5404	3.73e-09	5.9e-07	#N/A
AT1G26380	370.802	2.56619	1.66e-10	3.58e-08	#N/A
AT4G10500	11.1782	2.62485	1.2e-06	9.18e-05	#N/A
AT4G21840	8.05366	2.63321	2.09e-06	0.000145986	#N/A
AT1G13520	99.5937	2.66444	4.32e-09	6.68e-07	#N/A
AT4G23150	4.63396	2.69113	1.78e-06	0.000127603	#N/A
AT4G23150	4.25878	2.74631	1.9e-06	0.000134788	#N/A
AT5G24640	16.4474	2.74667	3.39e-08	4.12e-06	#N/A
AT1G57630	54.6816	2.74995	6.57e-10	1.22e-07	#N/A
AT3G49620	4.66906	2.77792	2.27e-06	0.000156027	#N/A
AT1G78030	7.81684	2.78145	1.16e-07	1.23e-05	#N/A
AT5G05250	1001.16	2.79879	2.17e-09	3.53e-07	#N/A
AT5G52720	3.18374	2.81152	1.44e-06	0.000107711	#N/A
AT4G10860	6.42031	2.87786	1.37e-07	1.41e-05	#N/A
AT4G10500	18.654	2.89766	1.75e-10	3.74e-08	#N/A
AT3G44300	104.533	2.90444	1.17e-12	4.02e-10	#N/A
AT3G60140	39.7947	2.90536	8.62e-09	1.24e-06	#N/A
AT3G49620	35.4093	2.95108	1.38e-13	5.52e-11	#N/A
AT3G49620	73.5052	2.95816	2.23e-10	4.72e-08	#N/A
AT1G19610	46.1998	3.05665	1.07e-20	1.53e-17	#N/A
AT3G49620	9.88632	3.05888	4.21e-09	6.54e-07	#N/A
AT5G55270	6.1693	3.08055	1.33e-08	1.8e-06	#N/A
AT1G33960	103.425	3.09067	2.8e-11	7.04e-09	#N/A
AT1G18970	35.8092	3.10081	2.7e-18	2.74e-15	#N/A
AT1G15415	11.7609	3.11909	1.12e-10	2.55e-08	#N/A
AT5G54560	4.18788	3.1248	3.89e-08	4.61e-06	#N/A
AT2G39030	310.741	3.14843	3.24e-16	2.04e-13	#N/A
AT5G50750	14.8134	3.18665	2.51e-12	8.22e-10	#N/A
AT3G44300	245.979	3.24116	2.05e-22	3.49e-19	#N/A
AT1G33960	42.2153	3.26025	7.68e-16	4.37e-13	#N/A
AT3G44300	188.712	3.26332	7.24e-20	9.11e-17	#N/A
AT3G19615	4.92292	3.30132	6.15e-09	9.18e-07	#N/A
AT5G45095	7.01954	3.36344	3.09e-10	6.19e-08	#N/A
AT2G41240	5.96162	3.46764	4.07e-09	6.38e-07	#N/A
AT1G33960	14.6138	3.4767	1.66e-12	5.57e-10	#N/A
AT5G44430	40.4937	3.48093	1.36e-16	9.49e-14	#N/A
AT1G18960	5.65257	3.6112	6.72e-11	1.59e-08	#N/A
AT3G44300	381.947	3.6135	3.12e-61	8.23e-57	#N/A
AT1G70440	7.49137	3.67487	1.75e-12	5.82e-10	#N/A
AT5G23115	5.78546	3.70121	1.06e-11	3.12e-09	#N/A
AT1G07367	7.80953	3.71098	2.5e-10	5.19e-08	#N/A
AT3G49620	69.0822	4.25148	1.63e-25	3.19e-22	#N/A
AT5G53230	16.9036	4.56479	8.83e-24	1.67e-20	#N/A
AT3G56980	45.0643	5.1628	3.91e-33	1.59e-29	#N/A
AT1G47395	335.223	5.2655	6.79e-30	1.89e-26	#N/A
AT1G67105	1136.4	5.34322	1.49e-32	5.27e-29	#N/A
AT3G56980	48.6188	5.58202	3.67e-36	2.16e-32	#N/A
AT3G28899	40.6315	5.96747	1.52e-40	1.38e-36	#N/A
AT2G01422	32.0382	6.11991	1.81e-33	7.98e-30	#N/A
