# Supplementary material for: Two zinc finger proteins with functions in m6A writing interact with HAKAI
Source: Nat Commun. 2022 Mar 2;13:1127. doi: 10.1038/s41467-022-28753-3 (PMC8891334; doi:10.1038/s41467-022-28753-3)
Supplement: Supplementary file 10 — Supplementary Data 7 [file 41467_2022_28753_MOESM10_ESM.xlsx]

## Sheet: sheet1
Verified ARF7-dependent primary auxin responsive transcripts that are methylated in WT Arabidopsis thaliana
	AGI	Verified ARF7-dependent primary auxin response	Annotation
LBD29	AT3G58190	10.186	LBD29 (LATERAL ORGAN BOUNDARIES-DOMAIN 29)
LBD16	AT2G42430	3.358	LBD16 (LATERAL ORGAN BOUNDARIES-DOMAIN 16)
CKX6	AT3G63440	2.582	CKX6 (CYTOKININ OXIDASE/DEHYDROGENASE 6); cytokinin dehydrogenase
IAA11	AT4G28640	1.591	IAA11 (INDOLE-3-ACETIC ACID INDUCIBLE 11); transcription factor
IAA2	AT3G23030	1.559	IAA2 (INDOLE-3-ACETIC ACID INDUCIBLE 2); transcription factor
IAA13	AT2G33310	1.485	IAA13; transcription factor
TMO5	AT3G25710	1.369	BHLH32 (BASIC HELIX-LOOP-HELIX 32); DNA binding / transcription factor
ATHB8	AT4G32880	1.353	ATHB-8 (HOMEOBOX GENE 8); DNA binding / transcription factor
EXPA20	AT4G38210	1.343	ATEXPA20 (ARABIDOPSIS THALIANA EXPANSIN A20)
WAG2	AT3G14370	1.339	WAG2; kinase/ protein serine/threonine kinase
EXPA4	AT2G39700	1.289	ATEXPA4 (ARABIDOPSIS THALIANA EXPANSIN A4)
KAN2	AT1G32240	1.282	KANADI 2
ARF4	AT5G60450	1.255	ARF4 (AUXIN RESPONSE FACTOR 4); transcription factor
ABP1	AT4G02980	1.223	ABP1 (ENDOPLASMIC RETICULUM AUXIN BINDING PROTEIN 1); auxin binding
ARF18	AT3G61830	1.219	ARF18 (AUXIN RESPONSE FACTOR 18); transcription factor
AXR4	AT1G54990	1.2	AXR4 (AUXIN RESISTANT 4)
PIN3	AT1G70940	1.192	PIN3 (PIN-FORMED 3); auxin:hydrogen symporter/ transporter
IAA18	AT1G51950	1.187	IAA18 (INDOLE-3-ACETIC ACID INDUCIBLE 18); transcription factor
CDKB2;1	AT1G76540	1.175	CDKB2;1 (cyclin-dependent kinase B2;1); cyclin-dependent protein kinase/ kinase/ protein binding
AUX1	AT2G38120	1.162	AUX1 (AUXIN RESISTANT 1); amino acid transmembrane transporter/ auxin binding / auxin influx transmembrane transporter/ transporter
ARF16	AT4G30080	1.16	ARF16 (AUXIN RESPONSE FACTOR 16); miRNA binding / transcription factor
DPA	AT5G02470	1.159	DPA; transcription factor
ARF11	AT2G46530	1.154	ARF11 (AUXIN RESPONSE FACTOR 11); transcription factor
ARF3	AT2G33860	1.145	ETT (ETTIN); DNA binding / transcription factor
ATHD2A	AT3G44750	1.128
ARF17	AT1G77850	1.117	ARF17 (AUXIN RESPONSE FACTOR 17); transcription factor
EGL3	AT1G63650	1.113	EGL3 (ENHANCER OF GLABRA 3); DNA binding / transcription factor
LHW	AT2G27230	1.107	BLH5 (BELL1-like homeodomain 5); DNA binding / transcription factor
BIG/ASA1	AT3G02260	1.107	BIG (BIG); binding / ubiquitin-protein ligase/ zinc ion binding
WRKY21	AT2G30590	1.105
DPB	AT5G03415	1.104	DPB; protein binding / protein heterodimerization
WRI3	AT1G16060	1.1
BAK1	AT4G33430	1.099	BAK1 (BRI1-ASSOCIATED RECEPTOR KINASE); kinase/ protein binding / protein heterodimerization/ protein serine/threonine kinase
CNA	AT1G52150	1.098	ATHB-15; DNA binding / transcription factor
PHB	AT2G34710	1.093	PHB (PHABULOSA); DNA binding / transcription factor
MYB56	AT5G17800	1.09	AtMYB56 (myb domain protein 56); DNA binding / transcription factor
E2FB	AT5G22220	1.089	E2F1; DNA binding / protein binding / transcription factor
PIN1	AT1G73590	1.077	PIN1 (PIN-FORMED 1); transporter
E2FC	AT1G47870	1.074	ATE2F2; DNA binding / protein heterodimerization/ transcription factor
CYCD2;1	AT2G22490	1.071	CYCD2;1 (Cyclin D2;1); cyclin-dependent protein kinase regulator/ protein binding
PIN7	AT1G23080	1.067	PIN7 (PIN-FORMED 7); auxin efflux transmembrane transporter/ auxin:hydrogen symporter/ transporter
REV	AT5G60690	1.06	REV (REVOLUTA); DNA binding / lipid binding / transcription factor
E2FA	AT2G36010	1.053	E2F3 (E2F TRANSCRIPTION FACTOR 3); DNA binding / transcription factor
SHP1	AT3G58780	1.052	SHP1 (SHATTERPROOF 1); DNA binding / protein binding / transcription factor
AFB2	AT3G26810	1.05	AFB2 (AUXIN SIGNALING F-BOX 2); auxin binding / ubiquitin-protein ligase
ZF3	AT5G43170	1.049	AZF3 (ARABIDOPSIS ZINC-FINGER PROTEIN 3); DNA binding / nucleic acid binding / transcription factor/ transcription repressor/ zinc ion binding
SHP2	AT2G42830	1.046	SHP2 (SHATTERPROOF 2); protein binding / transcription factor
PHV	AT1G30490	1.038	PHV (PHAVOLUTA); DNA binding / protein binding / transcription factor
PID	AT2G34650	1.037	PID (PINOID); kinase/ protein kinase/ protein serine/threonine kinase
PDF2	AT4G04890	1.037	PROTODERMAL FACTOR 2
CYCD6;1	AT4G03270	1.037	CYCD6;1 (Cyclin D6;1); cyclin-dependent protein kinase
AFB3	AT1G12820	1.018	AFB3 (AUXIN SIGNALING F-BOX 3); auxin binding / ubiquitin-protein ligase
LRP1	AT5G12330	1.016	LRP1 (LATERAL ROOT PRIMORDIUM 1); protein homodimerization
PGP4	AT2G47000	1.005	ABCB4 (ATP BINDING CASSETTE SUBFAMILY B4); ATPase, coupled to transmembrane movement of substances / xenobiotic-transporting ATPase
SCR	AT3G54220	0.999	SCR (SCARECROW); protein binding / protein homodimerization/ sequence-specific DNA binding / transcription factor
HAM1	AT5G64610	0.998
AL1	AT5G05610	0.994	ALFIN-LIKE 1
ARF7	AT5G20730	0.99	NPH4 (NON-PHOTOTROPHIC HYPOCOTYL); DNA binding / transcription activator/ transcription factor/ transcription regulator
ARF9	AT4G23980	0.99	ARF9 (AUXIN RESPONSE FACTOR 9); transcription factor
TIR1	AT3G62980	0.985	TIR1 (TRANSPORT INHIBITOR RESPONSE 1); auxin binding / protein binding / ubiquitin-protein ligase
JKD	AT5G03150	0.984	JKD (JACKDAW); nucleic acid binding / protein binding / protein homodimerization/ transcription factor/ zinc ion binding
U-box	AT2G42360	0.982
ARF20	AT1G35240	0.98	AGP5 (ARABINOGALACTAN-PROTEIN 5)
CRF2	AT4G23750	0.978	CRF2 (CYTOKININ RESPONSE FACTOR 2); DNA binding / transcription factor
GCN5	AT3G54610	0.978	GCN5; DNA binding / H3 histone acetyltransferase/ histone acetyltransferase
CDKB1;1	AT3G54180	0.973	ATFIP37 (ARABIDOPSIS THALIANA FKBP12 INTERACTING PROTEIN 37); protein binding
AT2G36930	AT2G36930	0.97
ARF10	AT2G28350	0.965	ARF10 (AUXIN RESPONSE FACTOR 10); miRNA binding / transcription factor
BRI1	AT4G39400	0.962	BRI1 (BRASSINOSTEROID INSENSITIVE 1); kinase/ protein binding / protein heterodimerization/ protein homodimerization/ protein kinase/ protein serine/threonine kinase
AT3G11280	AT3G11280	0.952
PGP19	AT3G28860	0.95	ABCB19; ATPase, coupled to transmembrane movement of substances / auxin efflux transmembrane transporter
PLT3	AT5G10510	0.943	AIL6 (AINTEGUMENTA-LIKE 6); DNA binding / transcription factor
CYCD1;1	AT1G70210	0.942	CYCD1;1 (CYCLIN D1;1); cyclin-dependent protein kinase regulator
AL7	AT1G14510	0.938	ALFIN-LIKE 7
PIN2	AT5G57090	0.935	EIR1 (ETHYLENE INSENSITIVE ROOT 1); auxin efflux transmembrane transporter/ auxin:hydrogen symporter/ transporter
KAN1	AT5G16560	0.932	KAN (KANADI); transcription factor
MEL1	AT4G37590	0.929	NPY5 (NAKED PINS IN YUC MUTANTS 5); protein binding / signal transducer
MEL4	AT2G23050	0.928	NPY4 (NAKED PINS IN YUC MUTANTS 4); protein binding / signal transducer
PKL	AT2G25170	0.925	PKL (PICKLE); ATPase/ DNA binding / DNA helicase
YUC3	AT1G04610	0.924	flavin-containing monooxygenase / FMO (YUCCA3)
CRF1	AT4G11140	0.922	CRF1 (CYTOKININ RESPONSE FACTOR 1); DNA binding / transcription factor
ARF2	AT5G62000	0.907	ARF2 (AUXIN RESPONSE FACTOR 2); protein binding / transcription factor
ARF1	AT1G59750	0.897	ARF1 (AUXIN RESPONSE FACTOR 1); DNA binding / transcription factor
CLF	AT2G23380	0.888	CLF (CURLY LEAF); transcription factor
MP	AT1G19850	0.886	MP (MONOPTEROS); transcription factor
ARF8	AT5G37020	0.867	ARF8 (AUXIN RESPONSE FACTOR 8); transcription factor
RBR1	AT3G12280	0.852	RBR1 (RETINOBLASTOMA-RELATED 1); transcription factor binding
ARF19	AT1G19220	0.844	ARF19 (AUXIN RESPONSE FACTOR 19); DNA binding / transcription factor
KRP2	AT3G50630	0.837	KRP2 (KIP-RELATED PROTEIN 2); cyclin-dependent protein kinase inhibitor/ kinase inhibitor/ protein binding
ARF6	AT1G30330	0.807	ARF6 (AUXIN RESPONSE FACTOR 6); transcription factor
Verified ARF7-dependent primary auxin responsive transcripts that lost methylation in vir-1 vs WT
	AGI	Verified ARF7-dependent primary auxin response	Annotation
ARF19	AT1G19220	0.844	ARF19 (AUXIN RESPONSE FACTOR 19); DNA binding / transcription factor
PHV	AT1G30490	1.038	PHV (PHAVOLUTA); DNA binding / protein binding / transcription factor
IAA18	AT1G51950	1.187	IAA18 (INDOLE-3-ACETIC ACID INDUCIBLE 18); transcription factor
AXR4	AT1G54990	1.2	AXR4 (AUXIN RESISTANT 4)
CYCD1;1	AT1G70210	0.942	CYCD1;1 (CYCLIN D1;1); cyclin-dependent protein kinase regulator
LHW	AT2G27230	1.107	BLH5 (BELL1-like homeodomain 5); DNA binding / transcription factor
ARF10	AT2G28350	0.965	ARF10 (AUXIN RESPONSE FACTOR 10); miRNA binding / transcription factor
ARF3	AT2G33860	1.145	ETT (ETTIN); DNA binding / transcription factor
PID	AT2G34650	1.037	PID (PINOID); kinase/ protein kinase/ protein serine/threonine kinase
AUX1	AT2G38120	1.162	AUX1 (AUXIN RESISTANT 1); amino acid transmembrane transporter/ auxin binding / auxin influx transmembrane transporter/ transporter
EXPA4	AT2G39700	1.289	ATEXPA4 (ARABIDOPSIS THALIANA EXPANSIN A4)
IAA2	AT3G23030	1.559	IAA2 (INDOLE-3-ACETIC ACID INDUCIBLE 2); transcription factor
AFB2	AT3G26810	1.05	AFB2 (AUXIN SIGNALING F-BOX 2); auxin binding / ubiquitin-protein ligase
CYCD6;1	AT4G03270	1.037	CYCD6;1 (Cyclin D6;1); cyclin-dependent protein kinase
DPA	AT5G02470	1.159	DPA; transcription factor
MYB56	AT5G17800	1.09	AtMYB56 (myb domain protein 56); DNA binding / transcription factor
E2FB	AT5G22220	1.089	E2F1; DNA binding / protein binding / transcription factor
PIN2	AT5G57090	0.935	EIR1 (ETHYLENE INSENSITIVE ROOT 1); auxin efflux transmembrane transporter/ auxin:hydrogen symporter/ transporter
REV	AT5G60690	1.06	REV (REVOLUTA); DNA binding / lipid binding / transcription factor
ARF7 dependent genes that are not methylated and differentially expressed in vir-1
Gene ID	BaseMean	Log2FoldChange	p-value	P-adj
AT1G19220/ARF19	7.34854	-1.61998	0.00132237	0.0234041
AT2G38120/AUX1	8.2375	-2.02661	7.34e-05	0.00257615
