# Supplementary material for: Two zinc finger proteins with functions in m6A writing interact with HAKAI
Source: Nat Commun. 2022 Mar 2;13:1127. doi: 10.1038/s41467-022-28753-3 (PMC8891334; doi:10.1038/s41467-022-28753-3)
Supplement: Supplementary file 11 — Supplementary Data 8 [file 41467_2022_28753_MOESM11_ESM.xlsx]

## Sheet: ROOTHAIR_UP_AND_DOWN_METHYLATED
	Transcripts that are methylated and up regulated during root hair development																Trascripts that are methylated and down regulated during root hair development
gene_id	transcript_id	gene_name	gene_type	Promoter	UTR5	CDS	UTR3	Stop Codon	Intron	Transcript	peakDetail	Sample		365 of 635=0.57		gene_id	transcript_id	gene_name	gene_type	Promoter	UTR5	CDS	UTR3	Stop Codon	Intron	Transcript	peakDetail	Sample		712 of 982=0.725
AT1G01140	AT1G01140.1	CIPK9	protein_coding	0	0	1	2	3	0	3	chr1:64347-64347|G1_R3__02318,chr1:64346-64346|G1_R2__03068,chr1:64404-64404|G1_R1__01072	group1				AT1G01050	AT1G01050.1	PPA1	protein_coding	0	0	0	2	0	0	2	chr1:31259-31259|G1_R3__02317,chr1:31268-31268|G1_R2__00763	group1
AT1G01660	AT1G01660.2	NA	protein_coding	0	0	1	0	0	0	1	chr1:241060-241060|G1_R3__01390	group1				AT1G01090	AT1G01090.1	PDH-E1 ALPHA	protein_coding	0	0	0	1	1	0	1	chr1:47652-47652|G1_R1__00687	group1
AT1G01725	AT1G01725.1	NA	protein_coding	0	0	0	2	2	0	2	chr1:269909-269909|G1_R2__02268,chr1:269911-269911|G1_R1__00659_G1_R3__00588	group1				AT1G01100	AT1G01100.2	RPP1A	protein_coding	0	0	0	2	2	0	2	chr1:50266-50266|G1_R2__02235,chr1:50182-50182|G1_R1__01571_G1_R3__01904	group1
AT1G01730	AT1G01730.1	NA	protein_coding	0	0	0	1	1	0	1	chr1:271985-271985|G1_R2__00695	group1				AT1G01960	AT1G01960.1	BIG3	protein_coding	0	0	0	3	3	0	3	chr1:330761-330761|G1_R3__01341,chr1:330737-330737|G1_R2__01145,chr1:330773-330773|G1_R1__00639	group1
AT1G01740	AT1G01740.1	BSK4	protein_coding	0	0	1	0	1	0	1	chr1:272147-272147|G1_R2__03105	group1				AT1G02560	AT1G02560.1	CLPP5	protein_coding	0	0	0	1	1	0	1	chr1:539915-539915|G1_R1__00270_G1_R2__00776_G1_R3__02321	group1
AT1G04040	AT1G04040.1	NA	protein_coding	0	0	0	1	0	0	1	chr1:1042418-1042418|G1_R1__01303	group1				AT1G02780	AT1G02780.1	RPL19A	protein_coding	1	0	0	2	2	0	2	chr1:608015-608015|G1_R2__01593,chr1:609649-609649|G1_R2__03454,chr1:608055-608055|G1_R1__01532	group1
AT1G04280	AT1G04280.1	NA	protein_coding	0	0	3	0	2	0	3	chr1:1143723-1143723|G1_R3__01404,chr1:1144372-1144372|G1_R3__02315,chr1:1143700-1143700|G1_R2__02302	group1				AT1G04170	AT1G04170.1	EIF2 GAMMA	protein_coding	0	0	0	3	3	0	3	chr1:1099726-1099726|G1_R3__02114,chr1:1099741-1099741|G1_R2__00602,chr1:1099721-1099721|G1_R1__00632	group1
AT1G04700	AT1G04700.1	NA	protein_coding	0	0	3	1	1	0	4	chr1:1318131-1318131|G1_R3__03173,chr1:1319353-1319353|G1_R3__02914,chr1:1319451-1319451|G1_R3__03206,chr1:1320709-1320709|G1_R3__02874	group1				AT1G04270	AT1G04270.1	RPS15A	protein_coding	0	0	0	3	3	0	3	chr1:1141771-1141771|G1_R3__00634,chr1:1141735-1141735|G1_R2__00715,chr1:1141785-1141785|G1_R1__01037	group1
AT1G05320	AT1G05320.1	NA	protein_coding	0	0	2	1	3	0	3	chr1:1557628-1557628|G1_R3__01643,chr1:1557630-1557630|G1_R2__00584,chr1:1557781-1557781|G1_R2__03185	group1				AT1G04480	AT1G04480.1	RPL23A	protein_coding	0	0	0	2	2	0	2	chr1:1217280-1217280|G1_R2__01633,chr1:1217260-1217260|G1_R1__00767	group1
AT1G05340	AT1G05340.1	NA	protein_coding	0	0	0	1	1	0	1	chr1:1558972-1558972|G1_R2__03435	group1				AT1G04510	AT1G04510.1	PRP19A	protein_coding	0	0	0	2	2	0	2	chr1:1230701-1230701|G1_R2__00600,chr1:1230709-1230709|G1_R1__00631_G1_R3__00523	group1
AT1G05810	AT1G05810.2	ARA	protein_coding	0	0	2	0	2	0	2	chr1:1749345-1749345|G1_R3__02312,chr1:1749346-1749346|G1_R2__02299	group1				AT1G04690	AT1G04690.1	KAB1	protein_coding	0	0	0	3	2	0	3	chr1:1315574-1315574|G1_R3__01350,chr1:1315742-1315742|G1_R3__02669,chr1:1315575-1315575|G1_R2__03022	group1
AT1G06840	AT1G06840.1	NA	protein_coding	0	0	8	2	3	0	10	chr1:2097792-2097792|G1_R3__01329,chr1:2097791-2097791|G1_R2__02852,chr1:2097881-2097881|G1_R1__00219,chr1:2098606-2098606|G1_R1__01427,chr1:2099529-2099529|G1_R1__01399,chr1:2100214-2100214|G1_R1__01463,chr1:2100308-2100308|G1_R1__01664,chr1:2100789-2100789|G1_R1__01653,chr1:2101717-2101717|G1_R1__01528,chr1:2101900-2101900|G1_R1__01328	group1				AT1G04870	AT1G04870.1	PRMT10	protein_coding	0	0	0	3	3	0	3	chr1:1373407-1373407|G1_R3__00655,chr1:1373403-1373403|G1_R2__02971,chr1:1373408-1373408|G1_R1__01277	group1
AT1G07750	AT1G07750.1	NA	protein_coding	0	0	0	2	2	0	2	chr1:2404290-2404290|G1_R3__01659,chr1:2404173-2404173|G1_R2__02295	group1				AT1G05660	AT1G05660.1	NA	protein_coding	0	0	1	0	1	0	1	chr1:1694485-1694485|G1_R2__03370	group1
AT1G09740	AT1G09740.1	NA	protein_coding	0	0	0	2	0	0	2	chr1:3156202-3156202|G1_R2__00704,chr1:3156204-3156204|G1_R1__00770_G1_R3__00616	group1				AT1G06220	AT1G06220.1	CLO	protein_coding	0	0	0	4	3	0	4	chr1:1904670-1904670|G1_R3__00552,chr1:1904677-1904677|G1_R2__01621,chr1:1904791-1904791|G1_R2__02964_G1_R3__02488,chr1:1904658-1904658|G1_R1__00645	group1
AT1G10170	AT1G10170.2	ATNFXL1	protein_coding	0	0	0	1	0	0	1	chr1:3333675-3333675|G1_R2__01161	group1				AT1G06390	AT1G06390.1	ASK9	protein_coding	0	0	2	3	2	0	5	chr1:1950571-1950571|G1_R3__00505,chr1:1950572-1950572|G1_R2__00582,chr1:1949794-1949794|G1_R1__00760,chr1:1949958-1949958|G1_R1__01150,chr1:1950620-1950620|G1_R1__01095	group1
AT1G10370	AT1G10370.1	GSTU17	protein_coding	0	0	0	1	1	0	1	chr1:3397131-3397131|G1_R2__03073	group1				AT1G07070	AT1G07070.1	RPL35AA	protein_coding	0	0	0	2	2	0	2	chr1:2169760-2169760|G1_R2__01940_G1_R3__01359,chr1:2169744-2169744|G1_R1__01262	group1
AT1G12110	AT1G12110.1	NPF6.3	protein_coding	0	0	1	2	2	0	3	chr1:4109350-4109350|G1_R3__03486,chr1:4109449-4109449|G1_R3__02903,chr1:4108917-4108917|G1_R1__01733	group1				AT1G07290	AT1G07290.1	GONST2	protein_coding	0	0	0	1	1	0	1	chr1:2242118-2242118|G1_R2__02308	group1
AT1G12550	AT1G12550.1	HPR3	protein_coding	0	0	0	1	1	0	1	chr1:4275926-4275926|G1_R3__01425	group1				AT1G07770	AT1G07770.1	RPS15AF	protein_coding	0	0	1	1	2	0	2	chr1:2408320-2408320|G1_R2__01734,chr1:2408442-2408442|G1_R2__00785	group1
AT1G12950	AT1G12950.1	DTX31	protein_coding	0	0	0	1	1	0	1	chr1:4422608-4422608|G1_R2__03690	group1				AT1G07930	AT1G07930.1	A1	protein_coding	0	0	0	1	1	0	1	chr1:2460637-2460637|G1_R2__00616	group1
AT1G13950	AT1G13950.1	ELF5A-1	protein_coding	0	0	0	2	2	0	2	chr1:4774779-4774779|G1_R3__03037,chr1:4774729-4774729|G1_R2__03584	group1				AT1G08010	AT1G08010.1	GATA11	protein_coding	0	1	0	0	0	0	1	chr1:2487897-2487897|G1_R1__00946_G1_R3__00983	group1
AT1G14170	AT1G14170.1	NA	protein_coding	0	0	1	2	3	0	3	chr1:4843388-4843388|G1_R3__00609,chr1:4843480-4843480|G1_R3__02302,chr1:4843356-4843356|G1_R2__00699	group1				AT1G08360	AT1G08360.1	RPL10AA	protein_coding	0	0	1	1	1	0	2	chr1:2637234-2637234|G1_R1__01844,chr1:2637820-2637820|G1_R1__00948_G1_R2__00784_G1_R3__01429	group1
AT1G17340	AT1G17340.1	SAC5	protein_coding	0	0	0	4	4	0	4	chr1:5938451-5938451|G1_R3__01452,chr1:5938550-5938550|G1_R3__00733,chr1:5938457-5938457|G1_R2__01774,chr1:5938548-5938548|G1_R1__00976_G1_R2__00850	group1				AT1G08580	AT1G08580.1	NA	protein_coding	0	0	0	3	3	0	3	chr1:2715223-2715223|G1_R3__01394,chr1:2715243-2715243|G1_R2__01697,chr1:2715253-2715253|G1_R1__01464	group1
AT1G18150	AT1G18150.3	MPK8	protein_coding	0	0	0	2	2	0	2	chr1:6244527-6244527|G1_R3__02146,chr1:6244451-6244451|G1_R2__03898	group1				AT1G08780	AT1G08780.1	AIP3	protein_coding	0	0	0	2	2	0	2	chr1:2809850-2809850|G1_R3__03213,chr1:2809874-2809874|G1_R2__00671	group1
AT1G18420	AT1G18420.1	ALMT3	protein_coding	0	0	1	0	0	0	1	chr1:6343882-6343882|G1_R3__01431	group1				AT1G09210	AT1G09210.1	CRT2	protein_coding	0	0	0	2	2	0	2	chr1:2973117-2973117|G1_R2__00665,chr1:2973081-2973081|G1_R1__00357	group1
AT1G18860	AT1G18860.1	WRKY61	protein_coding	0	0	5	0	2	0	5	chr1:6509726-6509726|G1_R3__02588,chr1:6510546-6510546|G1_R3__03239,chr1:6510826-6510826|G1_R3__01005,chr1:6511029-6511029|G1_R3__02738,chr1:6511144-6511144|G1_R3__02665	group1				AT1G09560	AT1G09560.1	GLP4	protein_coding	0	0	0	1	1	0	1	chr1:3094790-3094790|G1_R2__03929	group1
AT1G19020	AT1G19020.1	NA	protein_coding	0	0	0	1	1	0	1	chr1:6568508-6568508|G1_R3__02033	group1				AT1G09590	AT1G09590.1	RPL21A	protein_coding	0	0	0	2	2	0	2	chr1:3107634-3107634|G1_R2__00711_G1_R3__00629,chr1:3107632-3107632|G1_R1__00255	group1
AT1G19230	AT1G19230.1	RBOHE	protein_coding	0	0	0	1	0	0	1	chr1:6649200-6649200|G1_R2__03235	group1				AT1G09620	AT1G09620.1	NA	protein_coding	1	0	0	1	1	0	1	chr1:3116846-3116846|G1_R3__03135,chr1:3112908-3112908|G1_R2__01736	group1
AT1G19910	AT1G19910.1	VHA-C2	protein_coding	0	0	0	3	3	0	3	chr1:6914368-6914368|G1_R3__02354,chr1:6914449-6914449|G1_R2__02783,chr1:6914381-6914381|G1_R1__00342	group1				AT1G09690	AT1G09690.1	RPL21A	protein_coding	0	0	0	3	3	0	3	chr1:3136355-3136355|G1_R3__00581,chr1:3136352-3136352|G1_R2__00655,chr1:3136365-3136365|G1_R1__00239	group1
AT1G20440	AT1G20440.1	COR47	protein_coding	1	0	0	0	0	0	0	chr1:7086877-7086877|G1_R2__03334	group1				AT1G09760	AT1G09760.1	U2A'	protein_coding	0	0	1	2	2	0	3	chr1:3160767-3160767|G1_R2__03292,chr1:3159279-3159279|G1_R2__00745_G1_R3__00656,chr1:3159278-3159278|G1_R1__00679	group1
AT1G23480	AT1G23480.1	CSLA3	protein_coding	2	0	0	0	0	0	0	chr1:8331900-8331900|G1_R3__03064,chr1:8332145-8332145|G1_R3__02006	group1				AT1G10700	AT1G10700.2	PRS3	protein_coding	0	0	0	2	0	0	2	chr1:3556334-3556334|G1_R3__01333,chr1:3556343-3556343|G1_R2__01588	group1
AT1G23720	AT1G23720.2	NA	protein_coding	0	0	4	0	1	0	4	chr1:8389242-8389242|G1_R1__00916,chr1:8390907-8390907|G1_R1__00978,chr1:8391063-8391063|G1_R1__00922,chr1:8391240-8391240|G1_R1__00218	group1				AT1G10840	AT1G10840.2	TIF3H1	protein_coding	0	0	1	2	3	0	3	chr1:3607818-3607818|G1_R3__03046,chr1:3607835-3607835|G1_R2__02247,chr1:3607908-3607908|G1_R1__01483	group1
AT1G23750	AT1G23750.1	NA	protein_coding	0	0	0	1	1	0	1	chr1:8401348-8401348|G1_R2__03928	group1				AT1G11000	AT1G11000.2	MLO4	protein_coding	0	0	0	1	0	0	1	chr1:3671868-3671868|G1_R2__02918_G1_R3__00517	group1
AT1G23870	AT1G23870.1	TPS9	protein_coding	0	0	0	1	1	0	1	chr1:8435582-8435582|G1_R2__00924_G1_R3__02030	group1				AT1G11680	AT1G11680.1	CYP51G1	protein_coding	0	0	0	1	1	0	1	chr1:3940675-3940675|G1_R2__01663_G1_R3__03236	group1
AT1G24180	AT1G24180.1	IAR4	protein_coding	0	0	0	2	2	0	2	chr1:8560600-8560600|G1_R3__01013,chr1:8560587-8560587|G1_R1__01149_G1_R2__02352	group1				AT1G11860	AT1G11860.3	NA	protein_coding	0	0	0	2	2	0	2	chr1:4003306-4003306|G1_R2__00641_G1_R3__00568,chr1:4003299-4003299|G1_R1__00231	group1
AT1G30640	AT1G30640.1	NA	protein_coding	0	0	0	2	2	0	2	chr1:10864737-10864737|G1_R3__00166,chr1:10864741-10864741|G1_R2__01867	group1				AT1G12000	AT1G12000.1	PFP-BETA1	protein_coding	0	0	0	2	2	0	2	chr1:4050128-4050128|G1_R2__01930_G1_R3__02279,chr1:4050126-4050126|G1_R1__00640	group1
AT1G30690	AT1G30690.2	PATL4	protein_coding	0	0	0	1	1	0	1	chr1:10890150-10890150|G1_R2__00177	group1				AT1G12270	AT1G12270.1	HOP1	protein_coding	0	0	0	3	3	0	3	chr1:4174654-4174654|G1_R3__01403,chr1:4174656-4174656|G1_R2__01187,chr1:4174653-4174653|G1_R1__01774	group1
AT1G30900	AT1G30900.1	VSR6	protein_coding	0	0	2	2	3	0	4	chr1:11000528-11000528|G1_R3__01121,chr1:11000746-11000746|G1_R3__00870,chr1:11000539-11000539|G1_R2__01330,chr1:11000697-11000697|G1_R2__01331	group1				AT1G12410	AT1G12410.1	CLPR2	protein_coding	0	0	0	1	1	0	1	chr1:4225030-4225030|G1_R2__02312_G1_R3__01415	group1
AT1G33700	AT1G33700.1	NA	protein_coding	0	0	1	1	1	0	2	chr1:12212433-12212433|G1_R3__02881,chr1:12208758-12208758|G1_R2__03521	group1				AT1G12780	AT1G12780.1	UGE1	protein_coding	0	0	0	1	1	0	1	chr1:4356059-4356059|G1_R2__02685	group1
AT1G33800	AT1G33800.1	GXM3	protein_coding	0	1	0	0	0	0	1	chr1:12261428-12261428|G1_R3__03354	group1				AT1G12920	AT1G12920.1	ERF1-2	protein_coding	0	0	0	1	0	0	1	chr1:4396351-4396351|G1_R3__03297	group1
AT1G35670	AT1G35670.1	CPK11	protein_coding	0	0	0	1	1	0	1	chr1:13208110-13208110|G1_R2__03320	group1				AT1G13440	AT1G13440.1	GAPC2	protein_coding	0	0	0	2	0	0	2	chr1:4608200-4608200|G1_R3__03438,chr1:4608210-4608210|G1_R2__03503	group1
AT1G45145	AT1G45145.1	TRX5	protein_coding	0	0	0	1	1	0	1	chr1:17075183-17075183|G1_R2__03163	group1				AT1G13560	AT1G13560.3	AAPT1	protein_coding	0	0	0	3	3	0	3	chr1:4638740-4638740|G1_R3__00526,chr1:4638726-4638726|G1_R2__02240,chr1:4638759-4638759|G1_R1__00926	group1
AT1G47128	AT1G47128.1	RD21A	protein_coding	0	0	0	2	2	0	2	chr1:17282965-17282965|G1_R2__01308,chr1:17283009-17283009|G1_R1__00399	group1				AT1G13730	AT1G13730.1	NA	protein_coding	0	0	0	2	2	0	2	chr1:4712393-4712393|G1_R3__00612,chr1:4712394-4712394|G1_R2__02281	group1
AT1G49240	AT1G49240.1	ACT8	protein_coding	0	0	0	3	0	0	3	chr1:18218176-18218176|G1_R3__02156,chr1:18218178-18218178|G1_R2__02937,chr1:18218168-18218168|G1_R1__00989	group1				AT1G13990	AT1G13990.1	NA	protein_coding	0	0	0	2	2	0	2	chr1:4796519-4796519|G1_R2__00730_G1_R3__00644,chr1:4796480-4796480|G1_R1__00258	group1
AT1G51860	AT1G51860.1	NA	protein_coding	0	0	0	2	2	0	2	chr1:19257548-19257548|G1_R3__00113,chr1:19257538-19257538|G1_R2__01310	group1				AT1G14320	AT1G14320.1	RPL10A	protein_coding	0	0	0	3	3	0	3	chr1:4889513-4889513|G1_R3__01932,chr1:4889535-4889535|G1_R2__00657,chr1:4889511-4889511|G1_R1__00654	group1
AT1G52750	AT1G52750.1	NA	protein_coding	0	0	0	1	1	0	1	chr1:19646622-19646622|G1_R3__03074	group1				AT1G14810	AT1G14810.1	NA	protein_coding	0	0	1	1	0	0	2	chr1:5102659-5102659|G1_R2__00845,chr1:5102692-5102692|G1_R1__00181	group1
AT1G54970	AT1G54970.1	PRP1	protein_coding	0	0	1	0	0	0	1	chr1:20505107-20505107|G1_R1__00094	group1				AT1G15930	AT1G15930.2	RPS12A	protein_coding	0	1	1	2	2	0	4	chr1:5472845-5472845|G1_R2__00948_G1_R3__01509,chr1:5471691-5471691|G1_R1__00912,chr1:5472118-5472118|G1_R1__00914,chr1:5472826-5472826|G1_R1__00750	group1
AT1G56010	AT1G56010.1	NAC021	protein_coding	0	0	0	2	2	0	2	chr1:20946723-20946723|G1_R3__02520,chr1:20946727-20946727|G1_R2__02134	group1				AT1G16190	AT1G16190.1	RAD23A	protein_coding	0	0	2	3	5	0	5	chr1:5545871-5545871|G1_R3__01679,chr1:5545964-5545964|G1_R3__01459,chr1:5545858-5545858|G1_R2__02488,chr1:5545982-5545982|G1_R2__02351,chr1:5545988-5545988|G1_R1__01388	group1
AT1G56550	AT1G56550.1	RGXT3	protein_coding	0	0	3	3	3	0	6	chr1:21185721-21185721|G1_R3__02832,chr1:21185723-21185723|G1_R2__02822,chr1:21185803-21185803|G1_R2__03451,chr1:21186053-21186053|G1_R2__03823,chr1:21186511-21186511|G1_R2__03881,chr1:21187986-21187986|G1_R2__03660	group1				AT1G16920	AT1G16920.1	RABA1B	protein_coding	0	0	0	1	1	0	1	chr1:5787485-5787485|G1_R1__01562_G1_R2__01744	group1
AT1G56660	AT1G56660.1	NA	protein_coding	0	0	6	1	1	0	7	chr1:21239322-21239322|G1_R3__01582,chr1:21239465-21239465|G1_R3__01583,chr1:21239853-21239853|G1_R3__00901,chr1:21239984-21239984|G1_R3__00275,chr1:21240169-21240169|G1_R3__01211,chr1:21240535-21240535|G1_R3__03293,chr1:21239868-21239868|G1_R2__02130	group1				AT1G17880	AT1G17880.1	BTF3	protein_coding	0	0	0	1	1	0	1	chr1:6152520-6152520|G1_R2__02359_G1_R3__02338	group1
AT1G56700	AT1G56700.1	NA	protein_coding	0	0	0	1	1	0	1	chr1:21257669-21257669|G1_R2__00329	group1				AT1G18080	AT1G18080.1	RACK1A	protein_coding	0	0	0	2	2	0	2	chr1:6223975-6223975|G1_R2__00929_G1_R3__00813,chr1:6223977-6223977|G1_R1__00206	group1
AT1G61560	AT1G61560.1	MLO6	protein_coding	0	0	0	1	1	0	1	chr1:22708811-22708811|G1_R2__03864	group1				AT1G18540	AT1G18540.1	RPL6A	protein_coding	0	0	2	1	0	0	3	chr1:6377451-6377451|G1_R3__01983,chr1:6377425-6377425|G1_R2__00802,chr1:6377996-6377996|G1_R1__01520	group1
AT1G62440	AT1G62440.1	LRX2	protein_coding	0	0	3	0	0	0	3	chr1:23114310-23114310|G1_R1__00999,chr1:23114822-23114822|G1_R1__01224,chr1:23115054-23115054|G1_R1__00824	group1				AT1G18800	AT1G18800.1	NRP2	protein_coding	0	0	0	4	2	0	4	chr1:6481200-6481200|G1_R3__03004,chr1:6481179-6481179|G1_R2__03283,chr1:6481390-6481390|G1_R2__00877_G1_R3__00765,chr1:6481403-6481403|G1_R1__01719	group1
AT1G62660	AT1G62660.1	BFRUCT3	protein_coding	0	0	0	1	1	0	1	chr1:23203550-23203550|G1_R3__01201	group1				AT1G18840	AT1G18840.3	IQD30	protein_coding	0	0	0	3	3	0	3	chr1:6500925-6500925|G1_R3__02138,chr1:6500910-6500910|G1_R2__01804,chr1:6500917-6500917|G1_R1__00906	group1
AT1G62840	AT1G62840.1	NA	protein_coding	0	0	0	1	1	0	1	chr1:23272509-23272509|G1_R2__03860	group1				AT1G19310	AT1G19310.1	NA	protein_coding	0	0	0	3	3	0	3	chr1:6676358-6676358|G1_R3__01458,chr1:6676310-6676310|G1_R2__00858,chr1:6676344-6676344|G1_R1__01792	group1
AT1G63220	AT1G63220.1	NA	protein_coding	0	0	0	2	2	0	2	chr1:23450272-23450272|G1_R3__00270,chr1:23450322-23450322|G1_R2__01431	group1				AT1G19850	AT1G19850.1	ARF5	protein_coding	1	0	0	4	4	0	4	chr1:6891322-6891322|G1_R3__02010,chr1:6886068-6886068|G1_R2__03624,chr1:6891201-6891201|G1_R2__02882,chr1:6891320-6891320|G1_R2__02717,chr1:6891192-6891192|G1_R1__01805	group1
AT1G64530	AT1G64530.1	NLP6	protein_coding	0	0	0	2	2	0	2	chr1:23962944-23962944|G1_R3__02867,chr1:23962955-23962955|G1_R2__01454	group1				AT1G19870	AT1G19870.1	IQD32	protein_coding	0	0	0	2	1	0	2	chr1:6895161-6895161|G1_R2__00921,chr1:6895358-6895358|G1_R1__01121	group1
AT1G65610	AT1G65610.1	KOR2	protein_coding	0	0	2	0	0	0	2	chr1:24394980-24394980|G1_R3__01175,chr1:24394988-24394988|G1_R2__02107	group1				AT1G19920	AT1G19920.1	APS2	protein_coding	0	0	0	2	2	0	2	chr1:6914691-6914691|G1_R2__02930,chr1:6914689-6914689|G1_R1__00917_G1_R3__02038	group1
AT1G66570	AT1G66570.1	SUC7	protein_coding	0	0	0	1	1	0	1	chr1:24835275-24835275|G1_R2__03315	group1				AT1G20010	AT1G20010.1	TUBB5	protein_coding	0	0	0	1	1	0	1	chr1:6938013-6938013|G1_R2__03722	group1
AT1G67480	AT1G67480.1	NA	protein_coding	0	0	0	4	4	0	4	chr1:25278559-25278559|G1_R3__02233,chr1:25278561-25278561|G1_R2__00373,chr1:25278708-25278708|G1_R2__01470,chr1:25278554-25278554|G1_R1__00500	group1				AT1G20220	AT1G20220.1	NA	protein_coding	0	0	0	2	2	0	2	chr1:7004997-7004997|G1_R3__03433,chr1:7004924-7004924|G1_R2__01781	group1
AT1G69240	AT1G69240.1	MES15	protein_coding	0	0	0	1	1	0	1	chr1:26028064-26028064|G1_R2__03663	group1				AT1G20510	AT1G20510.3	4CLL5	protein_coding	0	0	0	2	0	0	2	chr1:7103578-7103578|G1_R2__00872,chr1:7103579-7103579|G1_R1__01064_G1_R3__00756	group1
AT1G70460	AT1G70460.1	PERK13	protein_coding	0	0	0	1	1	0	1	chr1:26559138-26559138|G1_R3__02524	group1				AT1G20580	AT1G20580.1	SMD3B	protein_coding	0	0	0	4	4	0	4	chr1:7130456-7130456|G1_R3__02603,chr1:7130473-7130473|G1_R2__00790,chr1:7130557-7130557|G1_R2__00792,chr1:7130448-7130448|G1_R1__01810	group1
AT1G70590	AT1G70590.1	NA	protein_coding	0	0	0	2	2	0	2	chr1:26620240-26620240|G1_R3__03122,chr1:26620249-26620249|G1_R2__00549	group1				AT1G20693	AT1G20693.1	HMGB2	protein_coding	0	1	0	1	1	0	2	chr1:7178649-7178649|G1_R2__03227,chr1:7176933-7176933|G1_R1__00616	group1
AT1G71530	AT1G71530.1	NA	protein_coding	0	0	0	1	1	0	1	chr1:26942453-26942453|G1_R3__03253	group1				AT1G20696	AT1G20696.4	HMGB3	protein_coding	0	1	0	1	1	0	2	chr1:7179543-7179543|G1_R1__00167,chr1:7181370-7181370|G1_R1__01060_G1_R2__00817_G1_R3__01001	group1
AT1G72790	AT1G72790.1	NA	protein_coding	0	1	0	0	0	0	1	chr1:27394737-27394737|G1_R3__03068	group1				AT1G20950	AT1G20950.1	PFP-ALPHA1	protein_coding	0	1	0	2	2	0	3	chr1:7297465-7297465|G1_R3__03009,chr1:7301356-7301356|G1_R3__01021,chr1:7297373-7297373|G1_R2__02343	group1
AT1G73580	AT1G73580.1	CAR3	protein_coding	3	0	0	0	0	0	0	chr1:27654036-27654036|G1_R3__01640,chr1:27654199-27654199|G1_R3__00492,chr1:27654201-27654201|G1_R2__01126	group1				AT1G21720	AT1G21720.1	PBC1	protein_coding	0	1	0	2	2	0	3	chr1:7628157-7628157|G1_R2__03031_G1_R3__00758,chr1:7626381-7626381|G1_R1__00575,chr1:7628154-7628154|G1_R1__00746	group1
AT1G73860	AT1G73860.1	KIN14P	protein_coding	0	0	0	1	1	0	1	chr1:27771051-27771051|G1_R3__02667	group1				AT1G23060	AT1G23060.1	NA	protein_coding	0	0	0	2	2	0	2	chr1:8170821-8170821|G1_R3__01687,chr1:8170808-8170808|G1_R2__01230	group1
AT1G73920	AT1G73920.1	NA	protein_coding	0	0	0	3	3	0	3	chr1:27794816-27794816|G1_R3__02553,chr1:27794821-27794821|G1_R2__02203,chr1:27794813-27794813|G1_R1__00534	group1				AT1G23820	AT1G23820.2	SPDSYN1	protein_coding	0	0	0	1	0	0	1	chr1:8422806-8422806|G1_R2__02398	group1
AT1G75220	AT1G75220.1	NA	protein_coding	0	0	0	4	4	0	4	chr1:28229227-28229227|G1_R3__01835,chr1:28229212-28229212|G1_R2__00395,chr1:28229231-28229231|G1_R1__01110,chr1:28229375-28229375|G1_R1__00851_G1_R2__02914	group1				AT1G24160	AT1G24160.1	NA	protein_coding	0	1	0	0	0	0	1	chr1:8556444-8556444|G1_R2__00801	group1
AT1G76930	AT1G76930.1	ATEXT4	protein_coding	0	0	1	0	0	0	1	chr1:28895776-28895776|G1_R1__00152	group1				AT1G24360	AT1G24360.1	NA	protein_coding	0	0	0	3	3	0	3	chr1:8643302-8643302|G1_R3__00753,chr1:8643308-8643308|G1_R2__00868,chr1:8643284-8643284|G1_R1__01090	group1
AT1G76990	AT1G76990.1	ACR3	protein_coding	0	0	0	4	1	0	4	chr1:28935205-28935205|G1_R3__00347,chr1:28935430-28935430|G1_R3__00355,chr1:28935412-28935412|G1_R2__02446,chr1:28935550-28935550|G1_R2__00421	group1				AT1G24510	AT1G24510.1	CCT5	protein_coding	0	0	1	3	4	0	4	chr1:8685398-8685398|G1_R3__00837,chr1:8685654-8685654|G1_R3__00841,chr1:8685404-8685404|G1_R2__00959,chr1:8685389-8685389|G1_R1__00621	group1
AT1G77120	AT1G77120.1	ADH1	protein_coding	0	0	0	1	1	0	1	chr1:28977338-28977338|G1_R3__03190	group1				AT1G25260	AT1G25260.1	NA	protein_coding	0	0	1	2	3	0	3	chr1:8854176-8854176|G1_R3__01448,chr1:8854109-8854109|G1_R2__02346,chr1:8854094-8854094|G1_R1__00571	group1
AT1G78070	AT1G78070.1	NA	protein_coding	0	0	0	2	2	0	2	chr1:29358551-29358551|G1_R3__00322,chr1:29358508-29358508|G1_R2__03070	group1				AT1G26880	AT1G26880.1	RPL34A	protein_coding	0	0	0	2	2	0	2	chr1:9315603-9315603|G1_R3__03464,chr1:9315598-9315598|G1_R2__02716	group1
AT1G79270	AT1G79270.1	ECT8	protein_coding	0	0	0	2	2	0	2	chr1:29818881-29818881|G1_R3__02088,chr1:29818879-29818879|G1_R2__02594	group1				AT1G27390	AT1G27390.1	TOM20-2	protein_coding	0	0	0	3	0	0	3	chr1:9513230-9513230|G1_R3__02013,chr1:9513229-9513229|G1_R2__00884,chr1:9513261-9513261|G1_R1__01395	group1
AT1G79340	AT1G79340.1	AMC4	protein_coding	0	0	1	0	1	0	1	chr1:29844368-29844368|G1_R1__01125	group1				AT1G27400	AT1G27400.1	RPL17A	protein_coding	0	0	1	3	3	0	4	chr1:9516779-9516779|G1_R3__00811,chr1:9516781-9516781|G1_R2__02980,chr1:9516216-9516216|G1_R1__01790,chr1:9516771-9516771|G1_R1__00340	group1
AT1G79910	AT1G79910.2	NA	protein_coding	0	0	1	2	2	0	3	chr1:30056457-30056457|G1_R3__00015,chr1:30057037-30057037|G1_R3__01707,chr1:30057029-30057029|G1_R1__01457_G1_R2__03239	group1				AT1G27770	AT1G27770.3	ACA1	protein_coding	0	0	0	2	2	0	2	chr1:9671786-9671786|G1_R3__01441,chr1:9671790-9671790|G1_R2__02706	group1
AT1G80230	AT1G80230.1	COX5B-2	protein_coding	0	0	0	2	2	0	2	chr1:30169663-30169663|G1_R2__02012,chr1:30169662-30169662|G1_R1__00273_G1_R3__01706	group1				AT1G29250	AT1G29250.1	NA	protein_coding	0	0	0	2	2	0	2	chr1:10223365-10223365|G1_R2__00147,chr1:10223376-10223376|G1_R1__00956_G1_R3__00137	group1
AT1G80380	AT1G80380.2	GLYK	protein_coding	0	0	0	3	0	0	3	chr1:30219886-30219886|G1_R3__00010,chr1:30219884-30219884|G1_R2__00005,chr1:30219814-30219814|G1_R1__00982_G1_R3__00008	group1				AT1G29880	AT1G29880.1	NA	protein_coding	0	0	1	3	3	0	4	chr1:10459585-10459585|G1_R3__02171,chr1:10459582-10459582|G1_R2__03061,chr1:10459624-10459624|G1_R1__00033,chr1:10461508-10461508|G1_R1__01709	group1
AT2G02960	AT2G02960.6	NA	protein_coding	0	0	1	5	3	0	6	chr2:862117-862117|G1_R3__08709,chr2:862264-862264|G1_R3__05366,chr2:862875-862875|G1_R3__08926,chr2:862124-862124|G1_R2__05350,chr2:862257-862257|G1_R2__04585,chr2:862276-862276|G1_R1__02139	group1				AT1G30070	AT1G30070.1	NA	protein_coding	0	0	0	1	1	0	1	chr1:10546722-10546722|G1_R2__03475	group1
AT2G03720	AT2G03720.2	MRH6	protein_coding	0	0	4	0	0	0	4	chr2:1132198-1132198|G1_R3__07747,chr2:1132303-1132303|G1_R3__08471,chr2:1132195-1132195|G1_R1__05780,chr2:1132826-1132826|G1_R1__05107	group1				AT1G30120	AT1G30120.1	PDH-E1 BETA	protein_coding	0	0	0	3	3	0	3	chr1:10584274-10584274|G1_R3__01755,chr1:10584231-10584231|G1_R2__02537,chr1:10584276-10584276|G1_R1__00043	group1
AT2G04170	AT2G04170.6	NA	protein_coding	0	0	0	2	2	0	2	chr2:1417336-1417336|G1_R3__09486,chr2:1417342-1417342|G1_R2__08488	group1				AT1G30230	AT1G30230.1	NA	protein_coding	0	0	1	0	2	0	1	chr1:10639610-10639610|G1_R1__01828	group1
AT2G05160	AT2G05160.3	NA	protein_coding	0	0	3	5	3	1	9	chr2:1858783-1858783|G1_R3__06164,chr2:1859001-1859001|G1_R3__07263,chr2:1858776-1858776|G1_R2__05835,chr2:1859009-1859009|G1_R2__07955,chr2:1859389-1859389|G1_R2__08639,chr2:1859488-1859488|G1_R2__08741,chr2:1859602-1859602|G1_R2__08832,chr2:1861254-1861254|G1_R2__08710,chr2:1858819-1858819|G1_R1__05121	group1				AT1G30400	AT1G30400.1	ABCC1	protein_coding	0	0	0	4	4	0	4	chr1:10737826-10737826|G1_R3__02430,chr1:10737698-10737698|G1_R2__02423,chr1:10737820-10737820|G1_R2__00132,chr1:10737816-10737816|G1_R1__00991	group1
AT2G12400	AT2G12400.1	NA	protein_coding	0	1	1	1	1	0	3	chr2:5008064-5008064|G1_R3__08057,chr2:5008194-5008194|G1_R3__07913,chr2:5005089-5005089|G1_R1__02644_G1_R2__03992_G1_R3__04632	group1				AT1G30440	AT1G30440.1	NA	protein_coding	0	0	0	1	1	0	1	chr1:10762373-10762373|G1_R1__00412_G1_R2__02533_G1_R3__01118	group1
AT2G15970	AT2G15970.1	COR413PM1	protein_coding	0	1	2	1	1	0	4	chr2:6951093-6951093|G1_R2__09516_G1_R3__07965,chr2:6950154-6950154|G1_R1__01910,chr2:6950507-6950507|G1_R1__06463,chr2:6950657-6950657|G1_R1__03861	group1				AT1G30580	AT1G30580.1	YchF1	protein_coding	0	0	0	3	2	0	3	chr1:10831718-10831718|G1_R3__02371,chr1:10831863-10831863|G1_R2__02079,chr1:10831870-10831870|G1_R1__00434_G1_R3__01141	group1
AT2G15980	AT2G15980.1	NA	protein_coding	0	0	3	0	2	0	3	chr2:6952087-6952087|G1_R3__10611,chr2:6952576-6952576|G1_R3__07309,chr2:6952754-6952754|G1_R3__07484	group1				AT1G30880	AT1G30880.1	NA	protein_coding	0	0	0	3	3	0	3	chr1:10993284-10993284|G1_R3__01751,chr1:10993279-10993279|G1_R2__01023,chr1:10993301-10993301|G1_R1__00813	group1
AT2G16660	AT2G16660.1	NA	protein_coding	0	0	1	0	0	0	1	chr2:7219202-7219202|G1_R3__10677	group1				AT1G31850	AT1G31850.1	NA	protein_coding	0	1	0	3	3	0	4	chr1:11433562-11433562|G1_R3__00193,chr1:11433555-11433555|G1_R2__00204,chr1:11430427-11430427|G1_R1__00288,chr1:11433516-11433516|G1_R1__00058	group1
AT2G17130	AT2G17130.1	IDH2	protein_coding	0	0	0	4	4	0	4	chr2:7460929-7460929|G1_R3__04612,chr2:7460890-7460890|G1_R2__05547,chr2:7461042-7461042|G1_R2__08503,chr2:7460937-7460937|G1_R1__06898	group1				AT1G31950	AT1G31950.2	NA	protein_coding	0	0	0	2	0	0	2	chr1:11478244-11478244|G1_R2__03767,chr1:11478420-11478420|G1_R2__03768	group1
AT2G17720	AT2G17720.1	P4H5	protein_coding	0	1	2	2	3	0	5	chr2:7697502-7697502|G1_R3__08282,chr2:7699373-7699373|G1_R3__07412,chr2:7699364-7699364|G1_R2__05589,chr2:7698903-7698903|G1_R1__06759,chr2:7698996-7698996|G1_R1__06474	group1				AT1G32700	AT1G32700.1	NA	protein_coding	0	0	0	3	1	0	3	chr1:11829678-11829678|G1_R3__02577,chr1:11829675-11829675|G1_R2__01862,chr1:11829571-11829571|G1_R1__00814_G1_R3__02180	group1
AT2G17830	AT2G17830.1	NA	protein_coding	0	0	0	1	1	0	1	chr2:7755544-7755544|G1_R2__09452	group1				AT1G33140	AT1G33140.1	RPL9B	protein_coding	0	0	0	1	1	0	1	chr1:12024603-12024603|G1_R1__00034_G1_R2__00136_G1_R3__00127	group1
AT2G17840	AT2G17840.2	ERD7	protein_coding	0	0	1	3	0	0	4	chr2:7755855-7755855|G1_R3__03527,chr2:7757713-7757713|G1_R3__04636,chr2:7755856-7755856|G1_R2__03968,chr2:7755868-7755868|G1_R1__02550	group1				AT1G33290	AT1G33290.1	NA	protein_coding	0	0	1	2	3	0	3	chr1:12076053-12076053|G1_R3__01132,chr1:12075795-12075795|G1_R2__01027,chr1:12076042-12076042|G1_R1__01384_G1_R2__02905	group1
AT2G18450	AT2G18450.1	SDH1-2	protein_coding	0	0	4	2	2	0	6	chr2:7997499-7997499|G1_R3__07981,chr2:7997977-7997977|G1_R3__09868,chr2:7997454-7997454|G1_R2__06216,chr2:7997769-7997769|G1_R2__08495,chr2:7998254-7998254|G1_R2__09288,chr2:7998340-7998340|G1_R2__09285	group1				AT1G33750	AT1G33750.1	TPS22	protein_coding	0	0	0	2	2	0	2	chr1:12236434-12236434|G1_R3__01744,chr1:12236401-12236401|G1_R2__03812	group1
AT2G18690	AT2G18690.1	NA	protein_coding	0	0	1	0	0	0	1	chr2:8097790-8097790|G1_R1__03268	group1				AT1G34030	AT1G34030.1	RPS18C	protein_coding	0	0	0	2	2	0	2	chr1:12370150-12370150|G1_R2__00152_G1_R3__01754,chr1:12370152-12370152|G1_R1__00042	group1
AT2G19060	AT2G19060.1	NA	protein_coding	0	0	1	0	0	0	1	chr2:8257540-8257540|G1_R2__08311	group1				AT1G34430	AT1G34430.1	EMB3003	protein_coding	0	0	0	3	3	0	3	chr1:12587943-12587943|G1_R3__01564,chr1:12587927-12587927|G1_R2__02091,chr1:12587942-12587942|G1_R1__00449	group1
AT2G19760	AT2G19760.1	PRO1	protein_coding	0	0	0	2	2	0	2	chr2:8516956-8516956|G1_R3__03606,chr2:8516957-8516957|G1_R2__05410	group1				AT1G35780	AT1G35780.1	NA	protein_coding	0	0	0	2	2	0	2	chr1:13277580-13277580|G1_R3__03200,chr1:13277606-13277606|G1_R2__02058	group1
AT2G20230	AT2G20230.1	TOM2AH2	protein_coding	0	0	5	4	3	0	9	chr2:8727558-8727558|G1_R3__04338,chr2:8725783-8725783|G1_R2__06597,chr2:8725889-8725889|G1_R2__07459,chr2:8727552-8727552|G1_R2__04024,chr2:8727737-8727737|G1_R2__06660,chr2:8725874-8725874|G1_R1__03256,chr2:8726488-8726488|G1_R1__06030,chr2:8727534-8727534|G1_R1__02560,chr2:8725786-8725786|G1_R1__03823_G1_R3__08985	group1				AT1G41830	AT1G41830.1	SKS6	protein_coding	0	1	0	3	3	0	4	chr1:15603826-15603826|G1_R3__02427,chr1:15603825-15603825|G1_R2__02997,chr1:15603827-15603827|G1_R1__00025,chr1:15607836-15607836|G1_R1__01377	group1
AT2G20670	AT2G20670.1	NA	protein_coding	1	0	0	0	0	0	0	chr2:8914607-8914607|G1_R2__08271	group1				AT1G42960	AT1G42960.1	NA	protein_coding	0	0	1	4	4	0	5	chr1:16127203-16127203|G1_R3__02719,chr1:16127097-16127097|G1_R2__02936,chr1:16127209-16127209|G1_R2__00086,chr1:16126301-16126301|G1_R1__00704,chr1:16127216-16127216|G1_R1__01829	group1
AT2G20820	AT2G20820.1	NA	protein_coding	0	0	1	1	1	0	2	chr2:8965267-8965267|G1_R2__03941,chr2:8964518-8964518|G1_R1__03296	group1				AT1G43170	AT1G43170.1	ARP1	protein_coding	0	0	0	3	3	0	3	chr1:16268668-16268668|G1_R3__02606,chr1:16268670-16268670|G1_R2__03001,chr1:16268655-16268655|G1_R1__00705	group1
AT2G21880	AT2G21880.3	RABG2	protein_coding	0	0	5	2	4	0	7	chr2:9324962-9324962|G1_R3__10266,chr2:9325101-9325101|G1_R3__09212,chr2:9325305-9325305|G1_R3__10281,chr2:9324694-9324694|G1_R2__08443,chr2:9324879-9324879|G1_R2__08828,chr2:9324956-9324956|G1_R2__08931,chr2:9325092-9325092|G1_R2__09203	group1				AT1G44760	AT1G44760.1	NA	protein_coding	0	0	0	2	2	0	2	chr1:16896810-16896810|G1_R3__03448,chr1:16896826-16896826|G1_R2__03930	group1
AT2G22170	AT2G22170.1	PLAT2	protein_coding	0	0	2	0	0	0	2	chr2:9427468-9427468|G1_R1__02265,chr2:9427688-9427688|G1_R1__02640	group1				AT1G45130	AT1G45130.1	BGAL5	protein_coding	0	0	2	3	5	0	5	chr1:17069177-17069177|G1_R3__02050,chr1:17069052-17069052|G1_R2__02035,chr1:17069175-17069175|G1_R2__01303,chr1:17069173-17069173|G1_R1__01656,chr1:17069049-17069049|G1_R1__00952_G1_R3__00056	group1
AT2G22290	AT2G22290.1	RABH1D	protein_coding	1	0	1	0	1	0	1	chr2:9466282-9466282|G1_R3__08668,chr2:9467497-9467497|G1_R3__09702	group1				AT1G47510	AT1G47510.3	IP5P11	protein_coding	0	0	0	1	0	0	1	chr1:17435982-17435982|G1_R2__03191	group1
AT2G24260	AT2G24260.1	BHLH66	protein_coding	0	0	2	0	1	0	2	chr2:10319826-10319826|G1_R1__06699,chr2:10320001-10320001|G1_R1__05882	group1				AT1G47970	AT1G47970.1	NA	protein_coding	0	0	0	1	1	0	1	chr1:17688649-17688649|G1_R2__01848	group1
AT2G24980	AT2G24980.2	NA	protein_coding	0	0	7	0	2	0	7	chr2:10622610-10622610|G1_R3__06100,chr2:10623116-10623116|G1_R3__03680,chr2:10624005-10624005|G1_R3__05464,chr2:10623111-10623111|G1_R1__02936,chr2:10624002-10624002|G1_R1__02876,chr2:10623247-10623247|G1_R1__01968_G1_R3__04366,chr2:10623701-10623701|G1_R1__01973_G1_R3__03691	group1				AT1G48630	AT1G48630.1	RACK1B	protein_coding	0	0	0	1	1	0	1	chr1:17981829-17981829|G1_R3__02943	group1
AT2G25240	AT2G25240.1	NA	protein_coding	0	0	2	1	2	0	3	chr2:10751732-10751732|G1_R3__09398,chr2:10751947-10751947|G1_R3__10054,chr2:10752994-10752994|G1_R3__09273	group1				AT1G48920	AT1G48920.1	NUCL1	protein_coding	0	0	0	1	1	0	1	chr1:18101471-18101471|G1_R2__03343	group1
AT2G26290	AT2G26290.1	PBL12	protein_coding	0	0	2	0	1	0	2	chr2:11192387-11192387|G1_R3__08027,chr2:11193511-11193511|G1_R3__08258	group1				AT1G49410	AT1G49410.1	TOM6	protein_coding	0	0	0	4	0	0	4	chr1:18285602-18285602|G1_R3__01089,chr1:18285603-18285603|G1_R2__01847,chr1:18285701-18285701|G1_R2__00031,chr1:18285588-18285588|G1_R1__00373	group1
AT2G26570	AT2G26570.1	WEB1	protein_coding	0	0	4	2	3	0	6	chr2:11301661-11301661|G1_R3__05508,chr2:11302184-11302184|G1_R3__06729,chr2:11302172-11302172|G1_R2__07436,chr2:11300418-11300418|G1_R1__04936,chr2:11301790-11301790|G1_R1__02836_G1_R3__05934,chr2:11302003-11302003|G1_R1__02351_G1_R3__03793	group1				AT1G49760	AT1G49760.2	PAB8	protein_coding	0	0	0	2	2	0	2	chr1:18419860-18419860|G1_R2__02521_G1_R3__00103,chr1:18419861-18419861|G1_R1__00017	group1
AT2G27660	AT2G27660.1	NA	protein_coding	0	0	3	0	0	0	3	chr2:11798974-11798974|G1_R3__08706,chr2:11799700-11799700|G1_R3__08389,chr2:11799951-11799951|G1_R3__07496	group1				AT1G50200	AT1G50200.2	ALATS	protein_coding	0	0	0	2	2	0	2	chr1:18591311-18591311|G1_R3__03493,chr1:18591330-18591330|G1_R2__02029	group1
AT2G27820	AT2G27820.1	ADT3	protein_coding	0	0	2	0	1	0	2	chr2:11856956-11856956|G1_R3__08358,chr2:11858059-11858059|G1_R1__07013	group1				AT1G50430	AT1G50430.2	DWF5	protein_coding	0	0	1	4	4	0	5	chr1:18682030-18682030|G1_R3__02162,chr1:18682027-18682027|G1_R2__00072,chr1:18682378-18682378|G1_R2__00998,chr1:18682083-18682083|G1_R1__00276,chr1:18682172-18682172|G1_R1__00018	group1
AT2G29620	AT2G29620.2	NA	protein_coding	0	0	0	1	0	0	1	chr2:12662883-12662883|G1_R3__09895	group1				AT1G50920	AT1G50920.1	NA	protein_coding	0	0	0	2	0	0	2	chr1:18872806-18872806|G1_R3__03090,chr1:18872809-18872809|G1_R2__02796	group1
AT2G29740	AT2G29740.1	UGT71C2	protein_coding	0	0	3	0	0	0	3	chr2:12706895-12706895|G1_R3__09372,chr2:12707105-12707105|G1_R3__08981,chr2:12707592-12707592|G1_R3__10303	group1				AT1G52300	AT1G52300.1	RPL37B	protein_coding	0	0	0	1	1	0	1	chr1:19475114-19475114|G1_R2__03043	group1
AT2G29750	AT2G29750.1	UGT71C1	protein_coding	0	0	1	0	0	0	1	chr2:12710055-12710055|G1_R3__10425	group1				AT1G52600	AT1G52600.1	NA	protein_coding	0	0	0	3	3	0	3	chr1:19592544-19592544|G1_R3__02051,chr1:19592573-19592573|G1_R2__00092,chr1:19592550-19592550|G1_R1__01306	group1
AT2G30360	AT2G30360.1	CIPK11	protein_coding	0	0	1	0	0	0	1	chr2:12938385-12938385|G1_R1__06782	group1				AT1G52670	AT1G52670.1	NA	protein_coding	0	0	0	1	1	0	1	chr1:19615075-19615075|G1_R2__01296_G1_R3__01099	group1
AT2G30930	AT2G30930.1	NA	protein_coding	0	0	0	1	0	0	1	chr2:13163476-13163476|G1_R2__05617	group1				AT1G52740	AT1G52740.1	HTA9	protein_coding	0	0	0	1	1	0	1	chr1:19646278-19646278|G1_R2__00045_G1_R3__00086	group1
AT2G31018	AT2G31018.1	NA	protein_coding	0	0	1	0	1	0	1	chr2:13201509-13201509|G1_R3__06664	group1				AT1G53850	AT1G53850.2	PAE1	protein_coding	0	0	0	2	2	0	2	chr1:20104082-20104082|G1_R2__00273,chr1:20104083-20104083|G1_R1__00831_G1_R3__00242	group1
AT2G31020	AT2G31020.1	ORP1A	protein_coding	0	0	7	0	1	0	7	chr2:13201757-13201757|G1_R3__07354,chr2:13202118-13202118|G1_R3__05223,chr2:13202489-13202489|G1_R3__07163,chr2:13203958-13203958|G1_R3__09078,chr2:13204502-13204502|G1_R3__05522,chr2:13202501-13202501|G1_R2__07897,chr2:13202082-13202082|G1_R1__07103	group1				AT1G54580	AT1G54580.1	ACP2	protein_coding	0	0	1	2	2	0	3	chr1:20389587-20389587|G1_R2__02912,chr1:20390780-20390780|G1_R2__00343_G1_R3__00298,chr1:20390781-20390781|G1_R1__01853	group1
AT2G31350	AT2G31350.1	GLX2-5	protein_coding	0	0	7	0	5	2	9	chr2:13369745-13369745|G1_R3__09153,chr2:13370679-13370679|G1_R3__03859,chr2:13368483-13368483|G1_R2__07810,chr2:13368926-13368926|G1_R2__06934,chr2:13369775-13369775|G1_R2__07995,chr2:13370325-13370325|G1_R2__06564,chr2:13370676-13370676|G1_R2__05677,chr2:13370709-13370709|G1_R1__03329,chr2:13370552-13370552|G1_R1__04001_G1_R2__05675	group1				AT1G54610	AT1G54610.1	NA	protein_coding	0	0	4	1	4	0	5	chr1:20394039-20394039|G1_R3__02441,chr1:20393908-20393908|G1_R2__00217,chr1:20394041-20394041|G1_R2__01384,chr1:20394058-20394058|G1_R1__00457,chr1:20395421-20395421|G1_R1__01163	group1
AT2G31570	AT2G31570.1	GPX2	protein_coding	0	0	2	2	4	0	4	chr2:13438093-13438093|G1_R3__07860,chr2:13438094-13438094|G1_R2__05145,chr2:13438226-13438226|G1_R2__06554,chr2:13438223-13438223|G1_R1__05415	group1				AT1G54630	AT1G54630.1	ACP3	protein_coding	0	0	1	2	3	0	3	chr1:20401465-20401465|G1_R3__02915,chr1:20401643-20401643|G1_R3__00265,chr1:20401633-20401633|G1_R1__01184_G1_R2__03541	group1
AT2G32150	AT2G32150.1	NA	protein_coding	0	0	3	0	0	0	3	chr2:13659108-13659108|G1_R1__05327,chr2:13660082-13660082|G1_R1__03667,chr2:13660231-13660231|G1_R1__03235	group1				AT1G55490	AT1G55490.1	CPN60B1	protein_coding	0	0	1	1	2	0	2	chr1:20715712-20715712|G1_R2__00316_G1_R3__00274,chr1:20715850-20715850|G1_R2__00318_G1_R3__00276	group1
AT2G32270	AT2G32270.1	ZIP3	protein_coding	0	0	0	1	1	0	1	chr2:13706679-13706679|G1_R2__07524	group1				AT1G55840	AT1G55840.1	NA	protein_coding	0	0	0	2	2	0	2	chr1:20876146-20876146|G1_R3__00254,chr1:20876147-20876147|G1_R2__00289	group1
AT2G32510	AT2G32510.1	MAPKKK17	protein_coding	0	0	2	0	1	0	2	chr2:13799005-13799005|G1_R3__08962,chr2:13799409-13799409|G1_R2__07156	group1				AT1G56045	AT1G56045.1	RPL41G	protein_coding	0	0	0	2	2	0	2	chr1:20963302-20963302|G1_R3__00291,chr1:20963283-20963283|G1_R1__01791	group1
AT2G33460	AT2G33460.1	RIC1	protein_coding	0	0	0	2	0	0	2	chr2:14174487-14174487|G1_R2__04260_G1_R3__03878,chr2:14174500-14174500|G1_R1__02889	group1				AT1G56070	AT1G56070.1	LOS1	protein_coding	0	0	0	1	1	0	1	chr1:20968177-20968177|G1_R1__00065_G1_R2__00225_G1_R3__00205	group1
AT2G34180	AT2G34180.1	CIPK13	protein_coding	0	2	6	0	2	0	8	chr2:14431060-14431060|G1_R3__08200,chr2:14431471-14431471|G1_R3__10368,chr2:14431864-14431864|G1_R3__10216,chr2:14432338-14432338|G1_R3__09130,chr2:14430821-14430821|G1_R2__09117,chr2:14431435-14431435|G1_R2__09177,chr2:14432339-14432339|G1_R2__08219,chr2:14430894-14430894|G1_R1__06341_G1_R3__07565	group1				AT1G56110	AT1G56110.1	NOP56	protein_coding	1	0	2	2	0	0	4	chr1:20987121-20987121|G1_R3__03055,chr1:20984499-20984499|G1_R2__00224_G1_R3__02543,chr1:20984490-20984490|G1_R1__01890,chr1:20985253-20985253|G1_R1__01739,chr1:20985375-20985375|G1_R1__01740	group1
AT2G34500	AT2G34500.1	CYP710A1	protein_coding	0	2	3	0	0	0	5	chr2:14541110-14541110|G1_R3__08251,chr2:14541253-14541253|G1_R3__08118,chr2:14540383-14540383|G1_R2__07538,chr2:14541149-14541149|G1_R2__07362,chr2:14541254-14541254|G1_R2__07197	group1				AT1G56340	AT1G56340.1	CRT1	protein_coding	0	0	0	1	1	0	1	chr1:21089987-21089987|G1_R2__00299	group1
AT2G34910	AT2G34910.1	NA	protein_coding	1	0	2	0	1	0	2	chr2:14726787-14726787|G1_R3__09291,chr2:14727723-14727723|G1_R3__09140,chr2:14727301-14727301|G1_R1__04956	group1				AT1G56450	AT1G56450.1	PBG1	protein_coding	0	0	0	2	2	0	2	chr1:21144291-21144291|G1_R3__00296,chr1:21144277-21144277|G1_R1__00490_G1_R2__00340	group1
AT2G34940	AT2G34940.1	VSR5	protein_coding	0	0	3	0	2	0	3	chr2:14741551-14741551|G1_R3__08402,chr2:14743298-14743298|G1_R3__06752,chr2:14743267-14743267|G1_R2__07719	group1				AT1G56680	AT1G56680.2	NA	protein_coding	0	0	1	0	0	0	1	chr1:21251368-21251368|G1_R3__03075	group1
AT2G35730	AT2G35730.1	NA	protein_coding	1	0	1	0	1	0	1	chr2:15020561-15020561|G1_R2__09222,chr2:15022575-15022575|G1_R2__04402	group1				AT1G57720	AT1G57720.1	NA	protein_coding	1	0	0	5	3	0	5	chr1:21376504-21376504|G1_R3__03194,chr1:21380154-21380154|G1_R3__01789,chr1:21380170-21380170|G1_R2__01050,chr1:21380327-21380327|G1_R2__00251,chr1:21380153-21380153|G1_R1__01899,chr1:21380332-21380332|G1_R1__00714_G1_R3__02593	group1
AT2G36220	AT2G36220.1	NA	protein_coding	0	1	2	0	0	0	3	chr2:15192550-15192550|G1_R3__07834,chr2:15192721-15192721|G1_R3__05686,chr2:15192679-15192679|G1_R1__04111	group1				AT1G57820	AT1G57820.1	ORTH2	protein_coding	0	0	0	1	1	0	1	chr1:21414250-21414250|G1_R2__02435	group1
AT2G36320	AT2G36320.1	SAP4	protein_coding	0	1	0	0	0	0	1	chr2:15229139-15229139|G1_R3__04228	group1				AT1G57860	AT1G57860.1	RPL21E	protein_coding	0	0	0	3	3	0	3	chr1:21429989-21429989|G1_R3__01177,chr1:21429988-21429988|G1_R2__00259,chr1:21430024-21430024|G1_R1__00073	group1
AT2G36830	AT2G36830.1	TIP1-1	protein_coding	0	0	1	1	1	0	2	chr2:15445826-15445826|G1_R1__03610,chr2:15446377-15446377|G1_R1__03978	group1				AT1G58380	AT1G58380.1	RPS2A	protein_coding	0	0	0	1	1	0	1	chr1:21690136-21690136|G1_R2__03895	group1
AT2G37670	AT2G37670.2	NA	protein_coding	0	0	2	0	0	0	2	chr2:15797828-15797828|G1_R1__04947,chr2:15799697-15799697|G1_R1__06674	group1				AT1G58684	AT1G58684.1	RPS2B	protein_coding	0	0	0	1	1	0	1	chr1:21769921-21769921|G1_R2__02095	group1
AT2G38500	AT2G38500.1	NA	protein_coding	0	0	4	1	3	0	5	chr2:16117600-16117600|G1_R3__06909,chr2:16117705-16117705|G1_R3__04924,chr2:16118226-16118226|G1_R3__07219,chr2:16117704-16117704|G1_R2__05478,chr2:16118233-16118233|G1_R2__05735	group1				AT1G61570	AT1G61570.1	TIM13	protein_coding	0	0	0	2	2	0	2	chr1:22718843-22718843|G1_R3__00313,chr1:22718842-22718842|G1_R2__00363	group1
AT2G38790	AT2G38790.1	NA	protein_coding	0	3	1	0	0	0	4	chr2:16214957-16214957|G1_R3__06255,chr2:16215180-16215180|G1_R3__09182,chr2:16215168-16215168|G1_R2__08545,chr2:16215240-16215240|G1_R1__05943	group1				AT1G61580	AT1G61580.1	ARP2	protein_coding	0	0	0	1	1	0	1	chr1:22720716-22720716|G1_R2__03336	group1
AT2G39110	AT2G39110.2	NA	protein_coding	0	2	0	0	0	0	2	chr2:16319703-16319703|G1_R3__08677,chr2:16319727-16319727|G1_R2__09542	group1				AT1G62480	AT1G62480.1	NA	protein_coding	0	1	0	0	0	0	1	chr1:23128786-23128786|G1_R3__02230	group1
AT2G39518	AT2G39518.1	NA	protein_coding	0	0	2	0	2	0	2	chr2:16496061-16496061|G1_R3__09944,chr2:16496075-16496075|G1_R2__08475	group1				AT1G63690	AT1G63690.1	SPPL2	protein_coding	0	0	0	2	2	0	2	chr1:23622219-23622219|G1_R2__02432,chr1:23622220-23622220|G1_R1__01140	group1
AT2G39570	AT2G39570.1	ACR9	protein_coding	0	0	2	1	1	0	3	chr2:16508921-16508921|G1_R1__06691,chr2:16509615-16509615|G1_R1__03007,chr2:16510068-16510068|G1_R1__05789	group1				AT1G64390	AT1G64390.1	AtGH9C2	protein_coding	0	0	2	1	2	0	3	chr1:23911373-23911373|G1_R1__01342,chr1:23914591-23914591|G1_R1__01118,chr1:23914743-23914743|G1_R1__01897	group1
AT2G39780	AT2G39780.1	RNS2	protein_coding	0	0	1	3	3	0	4	chr2:16593642-16593642|G1_R3__04013,chr2:16593636-16593636|G1_R2__04373,chr2:16592975-16592975|G1_R1__02986,chr2:16593591-16593591|G1_R1__02427	group1				AT1G64550	AT1G64550.1	ABCF3	protein_coding	0	0	0	2	2	0	2	chr1:23973506-23973506|G1_R3__02077,chr1:23973504-23973504|G1_R1__00481_G1_R2__00296	group1
AT2G39900	AT2G39900.1	WLIN2A	protein_coding	0	1	0	1	1	0	2	chr2:16658794-16658794|G1_R1__04035,chr2:16660341-16660341|G1_R1__02439_G1_R2__04393_G1_R3__05812	group1				AT1G64750	AT1G64750.3	ATDSS1(I)	protein_coding	0	1	0	2	2	0	3	chr1:24053863-24053863|G1_R2__00284,chr1:24052670-24052670|G1_R2__00271_G1_R3__00240,chr1:24052671-24052671|G1_R1__00471	group1
AT2G41110	AT2G41110.1	CAM2	protein_coding	0	0	2	3	3	0	5	chr2:17141366-17141366|G1_R3__04142,chr2:17140430-17140430|G1_R2__08299,chr2:17141352-17141352|G1_R2__05291,chr2:17140436-17140436|G1_R1__05839,chr2:17141367-17141367|G1_R1__04448	group1				AT1G64880	AT1G64880.1	NA	protein_coding	0	0	0	3	2	0	3	chr1:24108873-24108873|G1_R3__01215,chr1:24108880-24108880|G1_R2__02135,chr1:24109009-24109009|G1_R2__00332	group1
AT2G41410	AT2G41410.1	CML35	protein_coding	0	0	2	1	1	0	3	chr2:17262022-17262022|G1_R1__06608,chr2:17262562-17262562|G1_R1__02597,chr2:17262687-17262687|G1_R1__02055	group1				AT1G65820	AT1G65820.1	NA	protein_coding	0	0	0	3	3	0	3	chr1:24486771-24486771|G1_R3__02083,chr1:24486795-24486795|G1_R2__00346,chr1:24486763-24486763|G1_R1__00491	group1
AT2G41660	AT2G41660.1	MIZ1	protein_coding	0	1	6	1	1	0	8	chr2:17367981-17367981|G1_R3__08040,chr2:17368124-17368124|G1_R3__06857,chr2:17368264-17368264|G1_R3__07762,chr2:17368221-17368221|G1_R2__06459,chr2:17367897-17367897|G1_R1__04988,chr2:17368137-17368137|G1_R1__05298,chr2:17368271-17368271|G1_R1__05130,chr2:17368972-17368972|G1_R1__04387	group1				AT1G66430	AT1G66430.1	NA	protein_coding	0	0	0	3	3	0	3	chr1:24780497-24780497|G1_R3__02451,chr1:24780491-24780491|G1_R2__00330,chr1:24780516-24780516|G1_R1__00090	group1
AT2G41970	AT2G41970.1	NA	protein_coding	0	0	2	0	0	0	2	chr2:17520885-17520885|G1_R3__08318,chr2:17521041-17521041|G1_R1__04468	group1				AT1G67430	AT1G67430.1	RPL17B	protein_coding	0	0	0	2	2	0	2	chr1:25263665-25263665|G1_R2__00393,chr1:25263650-25263650|G1_R1__00110_G1_R3__00336	group1
AT2G42350	AT2G42350.1	ATL40	protein_coding	0	0	1	0	0	0	1	chr2:17639391-17639391|G1_R3__04896	group1				AT1G67730	AT1G67730.1	KCR1	protein_coding	0	0	0	2	2	0	2	chr1:25393485-25393485|G1_R3__02861,chr1:25393484-25393484|G1_R2__03252	group1
AT2G43330	AT2G43330.1	INT1	protein_coding	0	0	3	3	2	0	6	chr2:18003350-18003350|G1_R2__07792,chr2:18004004-18004004|G1_R2__05481_G1_R3__05627,chr2:18001690-18001690|G1_R1__06617,chr2:18002938-18002938|G1_R1__04182,chr2:18003971-18003971|G1_R1__05499,chr2:18004097-18004097|G1_R1__05813	group1				AT1G68920	AT1G68920.1	BHLH49	protein_coding	0	1	0	0	0	0	1	chr1:25915158-25915158|G1_R3__03457	group1
AT2G43820	AT2G43820.1	UGT74F2	protein_coding	0	0	2	0	0	0	2	chr2:18152418-18152418|G1_R3__10761,chr2:18152420-18152420|G1_R1__04503	group1				AT1G69010	AT1G69010.1	BIM2	protein_coding	0	0	0	2	2	0	2	chr1:25943686-25943686|G1_R2__00490_G1_R3__00414,chr1:25943680-25943680|G1_R1__01636	group1
AT2G44110	AT2G44110.2	MLO15	protein_coding	0	0	7	2	3	0	9	chr2:18245425-18245425|G1_R3__09535,chr2:18246156-18246156|G1_R3__08437,chr2:18247286-18247286|G1_R3__08130,chr2:18247504-18247504|G1_R3__08339,chr2:18247916-18247916|G1_R3__09570,chr2:18248231-18248231|G1_R3__09857,chr2:18245424-18245424|G1_R2__06503,chr2:18245841-18245841|G1_R2__08809,chr2:18245541-18245541|G1_R1__06504	group1				AT1G69620	AT1G69620.1	RPL34B	protein_coding	0	0	0	4	4	0	4	chr1:26191221-26191221|G1_R3__01879,chr1:26191220-26191220|G1_R2__01112,chr1:26191142-26191142|G1_R2__03016_G1_R3__03373,chr1:26191130-26191130|G1_R1__01906	group1
AT2G44380	AT2G44380.1	NA	protein_coding	0	0	1	0	0	0	1	chr2:18324001-18324001|G1_R3__08107	group1				AT1G71220	AT1G71220.3	EBS1	protein_coding	0	0	2	2	3	0	4	chr1:26851842-26851842|G1_R2__00376,chr1:26850577-26850577|G1_R1__00740,chr1:26851697-26851697|G1_R1__00503_G1_R3__00912,chr1:26851843-26851843|G1_R1__00847_G1_R3__00323	group1
AT2G44450	AT2G44450.1	BGLU15	protein_coding	0	0	8	0	3	0	8	chr2:18342528-18342528|G1_R3__09266,chr2:18342667-18342667|G1_R3__08465,chr2:18343442-18343442|G1_R3__09404,chr2:18343650-18343650|G1_R3__07640,chr2:18343729-18343729|G1_R3__07512,chr2:18343734-18343734|G1_R2__08124,chr2:18341051-18341051|G1_R2__07599_G1_R3__08599,chr2:18343274-18343274|G1_R1__06607	group1				AT1G72370	AT1G72370.1	RPSAA	protein_coding	0	0	0	1	1	0	1	chr1:27243113-27243113|G1_R2__00552_G1_R3__00475	group1
AT2G44670	AT2G44670.1	FLZ3	protein_coding	0	1	1	0	1	0	2	chr2:18425245-18425245|G1_R1__02397,chr2:18425618-18425618|G1_R1__02053	group1				AT1G72680	AT1G72680.1	CAD1	protein_coding	0	0	3	0	2	0	3	chr1:27359764-27359764|G1_R2__03834,chr1:27359355-27359355|G1_R2__02830_G1_R3__00320,chr1:27359351-27359351|G1_R1__01141	group1
AT2G45220	AT2G45220.1	PME17	protein_coding	0	0	1	0	0	1	2	chr2:18645408-18645408|G1_R2__08745,chr2:18646313-18646313|G1_R1__05079	group1				AT1G73230	AT1G73230.1	NA	protein_coding	0	0	0	3	3	0	3	chr1:27540407-27540407|G1_R3__01831,chr1:27540408-27540408|G1_R2__02592,chr1:27540345-27540345|G1_R1__01084	group1
AT2G45750	AT2G45750.1	NA	protein_coding	1	0	4	0	1	0	4	chr2:18841951-18841951|G1_R3__08983,chr2:18844401-18844401|G1_R2__09210,chr2:18842751-18842751|G1_R1__06635,chr2:18844032-18844032|G1_R1__06638,chr2:18845191-18845191|G1_R1__06506	group1				AT1G73490	AT1G73490.1	NA	protein_coding	0	0	0	2	2	0	2	chr1:27633393-27633393|G1_R3__01881,chr1:27633392-27633392|G1_R2__00516	group1
AT2G45890	AT2G45890.1	ROPGEF4	protein_coding	0	0	4	1	1	0	5	chr2:18883798-18883798|G1_R3__08391,chr2:18884153-18884153|G1_R3__10432,chr2:18884382-18884382|G1_R3__09627,chr2:18885551-18885551|G1_R2__07316,chr2:18883902-18883902|G1_R2__09123_G1_R3__08760	group1				AT1G74050	AT1G74050.1	RPL6C	protein_coding	0	0	0	3	3	0	3	chr1:27847146-27847146|G1_R3__00449,chr1:27847148-27847148|G1_R2__00524,chr1:27847169-27847169|G1_R1__00873	group1
AT2G46030	AT2G46030.4	UBC6	protein_coding	1	0	5	3	3	0	8	chr2:18932154-18932154|G1_R3__05348,chr2:18934386-18934386|G1_R3__10409,chr2:18932130-18932130|G1_R2__05341,chr2:18932846-18932846|G1_R2__06794,chr2:18933229-18933229|G1_R2__07333,chr2:18932129-18932129|G1_R1__02923,chr2:18932548-18932548|G1_R1__04486,chr2:18932678-18932678|G1_R1__04823,chr2:18932857-18932857|G1_R1__07017	group1				AT1G74060	AT1G74060.1	RPL6B	protein_coding	0	0	0	2	1	0	2	chr1:27849909-27849909|G1_R3__01637,chr1:27849928-27849928|G1_R1__01266_G1_R2__01563	group1
AT2G46140	AT2G46140.1	NA	protein_coding	0	1	3	3	3	0	7	chr2:18960367-18960367|G1_R3__04149,chr2:18959395-18959395|G1_R2__07016,chr2:18960142-18960142|G1_R2__04498,chr2:18960394-18960394|G1_R2__06271,chr2:18959143-18959143|G1_R2__06826_G1_R3__04121,chr2:18959364-18959364|G1_R1__06862,chr2:18960363-18960363|G1_R1__02919	group1				AT1G74690	AT1G74690.1	IQD31	protein_coding	0	0	1	3	1	0	4	chr1:28061270-28061270|G1_R3__01631,chr1:28061419-28061419|G1_R1__01725,chr1:28062069-28062069|G1_R1__01126,chr1:28061253-28061253|G1_R1__00551_G1_R2__01919	group1
AT2G47360	AT2G47360.1	NA	protein_coding	0	0	2	0	1	0	2	chr2:19437967-19437967|G1_R3__08264,chr2:19438601-19438601|G1_R3__10646	group1				AT1G74920	AT1G74920.1	ALDH10A8	protein_coding	0	0	0	3	3	0	3	chr1:28139164-28139164|G1_R3__00415,chr1:28139155-28139155|G1_R2__00491,chr1:28139165-28139165|G1_R1__00139	group1
AT2G47530	AT2G47530.1	NA	protein_coding	0	0	2	0	0	0	2	chr2:19504280-19504280|G1_R3__07442,chr2:19504310-19504310|G1_R2__08974	group1				AT1G74960	AT1G74960.2	KAS2	protein_coding	0	0	0	3	3	0	3	chr1:28152065-28152065|G1_R3__02249,chr1:28152063-28152063|G1_R2__00461,chr1:28152046-28152046|G1_R1__01447	group1
AT2G47650	AT2G47650.1	UXS4	protein_coding	0	0	4	0	3	0	4	chr2:19538761-19538761|G1_R3__05577,chr2:19538790-19538790|G1_R1__03686,chr2:19540765-19540765|G1_R1__06077,chr2:19541150-19541150|G1_R1__03527	group1				AT1G75330	AT1G75330.1	OTC	protein_coding	0	0	2	3	3	0	5	chr1:28266396-28266396|G1_R3__00383,chr1:28266391-28266391|G1_R2__00456,chr1:28268302-28268302|G1_R2__01522,chr1:28266398-28266398|G1_R1__00127,chr1:28268239-28268239|G1_R1__01130	group1
AT3G01290	AT3G01290.1	HIR3	protein_coding	0	0	0	1	1	0	1	chr3:88126-88126|G1_R1__10213	group1				AT1G75710	AT1G75710.1	NA	protein_coding	0	0	0	1	1	0	1	chr1:28431173-28431173|G1_R3__00394	group1
AT3G01520	AT3G01520.1	NA	protein_coding	0	0	2	2	2	1	5	chr3:209660-209660|G1_R2__10833_G1_R3__14693,chr3:209938-209938|G1_R2__10464_G1_R3__11667,chr3:208665-208665|G1_R1__08803,chr3:209151-209151|G1_R1__08854,chr3:209935-209935|G1_R1__08348	group1				AT1G76520	AT1G76520.1	PILS3	protein_coding	0	0	2	0	2	0	2	chr1:28717282-28717282|G1_R2__00545,chr1:28717281-28717281|G1_R1__00324	group1
AT3G02140	AT3G02140.1	AFP4	protein_coding	0	0	0	3	3	0	3	chr3:385410-385410|G1_R3__17367,chr3:385440-385440|G1_R2__13260,chr3:385443-385443|G1_R1__13992	group1				AT1G76550	AT1G76550.1	PFP-ALPHA2	protein_coding	0	0	0	2	2	0	2	chr1:28722791-28722791|G1_R3__01845,chr1:28722790-28722790|G1_R2__02837	group1
AT3G02470	AT3G02470.4	SAMDC1	protein_coding	0	1	1	0	0	0	2	chr3:510147-510147|G1_R1__07426,chr3:510429-510429|G1_R1__07623	group1				AT1G76670	AT1G76670.1	URGT1	protein_coding	0	0	0	1	1	0	1	chr1:28772832-28772832|G1_R2__02172_G1_R3__03455	group1
AT3G02880	AT3G02880.1	NA	protein_coding	0	0	1	5	5	0	6	chr3:637084-637084|G1_R3__14065,chr3:637001-637001|G1_R2__10474,chr3:637106-637106|G1_R2__12313,chr3:635236-635236|G1_R1__11682,chr3:636995-636995|G1_R1__10123,chr3:637078-637078|G1_R1__11666	group1				AT1G76810	AT1G76810.1	NA	protein_coding	0	0	1	1	0	0	2	chr1:28831128-28831128|G1_R2__01553,chr1:28832033-28832033|G1_R1__01763	group1
AT3G03170	AT3G03170.1	NA	protein_coding	0	0	0	1	1	0	1	chr3:732809-732809|G1_R2__15870	group1				AT1G77330	AT1G77330.1	NA	protein_coding	0	0	0	1	1	0	1	chr1:29063071-29063071|G1_R3__03284	group1
AT3G03520	AT3G03520.1	NPC3	protein_coding	0	0	0	1	1	0	1	chr3:837950-837950|G1_R1__08881_G1_R2__11520_G1_R3__11459	group1				AT1G77510	AT1G77510.1	PDIL1-2	protein_coding	0	0	0	2	2	0	2	chr1:29129503-29129503|G1_R3__03474,chr1:29129506-29129506|G1_R2__01478	group1
AT3G04010	AT3G04010.1	NA	protein_coding	0	3	2	1	0	0	6	chr3:1039451-1039451|G1_R3__16109,chr3:1036544-1036544|G1_R2__16210,chr3:1037766-1037766|G1_R2__15466,chr3:1037923-1037923|G1_R2__15810,chr3:1039473-1039473|G1_R2__15310,chr3:1039450-1039450|G1_R1__11170	group1				AT1G77610	AT1G77610.1	UDP-GALT1	protein_coding	0	0	0	3	3	0	3	chr1:29167575-29167575|G1_R3__02388,chr1:29167577-29167577|G1_R2__01511,chr1:29167570-29167570|G1_R1__00969	group1
AT3G04070	AT3G04070.1	NAC047	protein_coding	0	2	2	0	1	0	4	chr3:1061771-1061771|G1_R3__13588,chr3:1061956-1061956|G1_R3__16474,chr3:1063010-1063010|G1_R3__15837,chr3:1062986-1062986|G1_R1__09196	group1				AT1G77940	AT1G77940.1	RPL30B	protein_coding	0	0	0	3	3	0	3	chr1:29304038-29304038|G1_R3__00432,chr1:29304020-29304020|G1_R2__00509,chr1:29304037-29304037|G1_R1__00540	group1
AT3G04630	AT3G04630.2	WDL1	protein_coding	0	1	3	1	4	0	5	chr3:1260574-1260574|G1_R2__13234,chr3:1260780-1260780|G1_R2__14992,chr3:1258571-1258571|G1_R2__15315_G1_R3__18053,chr3:1260533-1260533|G1_R1__14040,chr3:1260617-1260617|G1_R1__12293	group1				AT1G78150	AT1G78150.2	NA	protein_coding	0	0	0	3	3	0	3	chr1:29406510-29406510|G1_R3__01898,chr1:29406512-29406512|G1_R2__02227,chr1:29406507-29406507|G1_R1__00878	group1
AT3G04730	AT3G04730.1	IAA16	protein_coding	0	2	0	1	0	0	3	chr3:1288675-1288675|G1_R3__16871,chr3:1290516-1290516|G1_R3__11646,chr3:1290515-1290515|G1_R1__08614	group1				AT1G78560	AT1G78560.1	BASS1	protein_coding	0	0	2	2	3	0	4	chr1:29546770-29546770|G1_R3__02471,chr1:29546763-29546763|G1_R2__00481,chr1:29547115-29547115|G1_R2__01104,chr1:29546856-29546856|G1_R1__00530	group1
AT3G04880	AT3G04880.1	DRT102	protein_coding	0	0	4	0	1	0	4	chr3:1346878-1346878|G1_R3__13488,chr3:1346543-1346543|G1_R1__09984,chr3:1346880-1346880|G1_R1__08132,chr3:1347252-1347252|G1_R1__14154	group1				AT1G79440	AT1G79440.1	ALDH5F1	protein_coding	0	0	0	3	3	0	3	chr1:29882456-29882456|G1_R3__02085,chr1:29882460-29882460|G1_R2__00374,chr1:29882464-29882464|G1_R1__01708	group1
AT3G05155	AT3G05155.1	NA	protein_coding	0	0	3	1	2	0	4	chr3:1450773-1450773|G1_R2__14619,chr3:1451606-1451606|G1_R2__13915,chr3:1451931-1451931|G1_R2__14074,chr3:1452050-1452050|G1_R2__14038	group1				AT1G79650	AT1G79650.1	RAD23	protein_coding	0	0	0	2	2	0	2	chr1:29972264-29972264|G1_R2__00476_G1_R3__00402,chr1:29972266-29972266|G1_R1__00528	group1
AT3G05170	AT3G05170.1	NA	protein_coding	0	0	1	2	2	0	3	chr3:1468224-1468224|G1_R3__15017,chr3:1467835-1467835|G1_R2__14332,chr3:1468227-1468227|G1_R2__10407	group1				AT1G79990	AT1G79990.1	NA	protein_coding	0	0	0	2	2	0	2	chr1:30092106-30092106|G1_R3__00024,chr1:30092107-30092107|G1_R1__00697_G1_R2__00015	group1
AT3G05580	AT3G05580.2	TOPP9	protein_coding	0	0	1	4	0	1	6	chr3:1618099-1618099|G1_R3__14370,chr3:1619316-1619316|G1_R3__16154,chr3:1619568-1619568|G1_R3__16529,chr3:1617872-1617872|G1_R2__13070,chr3:1618098-1618098|G1_R2__11559,chr3:1618105-1618105|G1_R1__09094	group1				AT1G80070	AT1G80070.1	PRP8A	protein_coding	0	0	1	2	2	0	3	chr1:30127649-30127649|G1_R2__00004_G1_R3__00007,chr1:30121287-30121287|G1_R1__01875,chr1:30127645-30127645|G1_R1__01075	group1
AT3G05920	AT3G05920.1	HIPP43	protein_coding	0	0	1	0	1	0	1	chr3:1769138-1769138|G1_R1__11974	group1				AT1G80560	AT1G80560.1	IMDH2	protein_coding	0	0	0	2	2	0	2	chr1:30290213-30290213|G1_R3__02362,chr1:30290215-30290215|G1_R2__02409	group1
AT3G05990	AT3G05990.1	NA	protein_coding	0	2	0	1	1	0	3	chr3:1799762-1799762|G1_R3__12763,chr3:1799765-1799765|G1_R1__07636,chr3:1796998-1796998|G1_R1__08013_G1_R2__11353_G1_R3__12730	group1				AT1G80750	AT1G80750.1	RPL7A	protein_coding	0	0	0	3	3	0	3	chr1:30350459-30350459|G1_R3__00848,chr1:30350460-30350460|G1_R2__02786,chr1:30350458-30350458|G1_R1__00695	group1
AT3G06300	AT3G06300.1	P4H2	protein_coding	0	0	6	0	2	0	6	chr3:1907762-1907762|G1_R3__16314,chr3:1909554-1909554|G1_R3__13774,chr3:1909046-1909046|G1_R2__13065,chr3:1909661-1909661|G1_R2__13377,chr3:1908932-1908932|G1_R1__11200,chr3:1909271-1909271|G1_R1__11246_G1_R2__13143	group1				AT2G01250	AT2G01250.1	RPL7B	protein_coding	0	0	0	1	1	0	1	chr2:132856-132856|G1_R2__04579_G1_R3__06065	group1
AT3G06370	AT3G06370.2	NHX4	protein_coding	0	0	0	2	0	0	2	chr3:1930600-1930600|G1_R3__12759,chr3:1930596-1930596|G1_R2__11371	group1				AT2G01340	AT2G01340.1	At17.1	protein_coding	0	0	0	2	2	0	2	chr2:165211-165211|G1_R3__05722,chr2:165215-165215|G1_R2__04576	group1
AT3G07480	AT3G07480.1	NA	protein_coding	0	0	0	3	3	0	3	chr3:2389565-2389565|G1_R3__11679,chr3:2389564-2389564|G1_R2__12311,chr3:2389546-2389546|G1_R1__08534	group1				AT2G03870	AT2G03870.1	LSM7	protein_coding	0	1	0	0	0	0	1	chr2:1180284-1180284|G1_R1__02624	group1
AT3G07600	AT3G07600.1	HIPP16	protein_coding	0	0	4	0	0	0	4	chr3:2424514-2424514|G1_R3__17126,chr3:2424675-2424675|G1_R3__17733,chr3:2424797-2424797|G1_R3__16041,chr3:2424685-2424685|G1_R2__14547	group1				AT2G04030	AT2G04030.1	HSP90-5	protein_coding	0	0	3	0	0	0	3	chr2:1283709-1283709|G1_R3__05730,chr2:1283822-1283822|G1_R3__06367,chr2:1285623-1285623|G1_R1__02953_G1_R3__05109	group1
AT3G07880	AT3G07880.1	GDI1	protein_coding	0	2	0	6	4	0	8	chr3:2514096-2514096|G1_R3__11542,chr3:2515574-2515574|G1_R2__11324,chr3:2515645-2515645|G1_R2__10382_G1_R3__15364,chr3:2515794-2515794|G1_R2__11327_G1_R3__14889,chr3:2514100-2514100|G1_R1__12219,chr3:2515576-2515576|G1_R1__11788,chr3:2515658-2515658|G1_R1__10864,chr3:2515840-2515840|G1_R1__10658	group1				AT2G04160	AT2G04160.1	AIR3	protein_coding	0	0	6	3	3	2	11	chr2:1401382-1401382|G1_R3__05738,chr2:1401393-1401393|G1_R2__06430,chr2:1404215-1404215|G1_R2__08532,chr2:1406034-1406034|G1_R2__08787,chr2:1401383-1401383|G1_R1__03790,chr2:1401970-1401970|G1_R1__04991,chr2:1402231-1402231|G1_R1__05311,chr2:1402639-1402639|G1_R1__04244,chr2:1402831-1402831|G1_R1__06470,chr2:1402960-1402960|G1_R1__04177,chr2:1403561-1403561|G1_R1__06936	group1
AT3G07940	AT3G07940.1	AGD11	protein_coding	0	1	3	0	3	0	4	chr3:2529134-2529134|G1_R3__16233,chr3:2531209-2531209|G1_R3__14175,chr3:2530993-2530993|G1_R2__13938,chr3:2529923-2529923|G1_R1__14014	group1				AT2G04390	AT2G04390.1	RPS17A	protein_coding	0	1	2	0	1	0	3	chr2:1528309-1528309|G1_R3__04265,chr2:1527916-1527916|G1_R1__02820,chr2:1527083-1527083|G1_R1__02532_G1_R3__05092	group1
AT3G09810	AT3G09810.1	IDH6	protein_coding	0	0	3	3	4	0	6	chr3:3011189-3011189|G1_R3__12062,chr3:3008886-3008886|G1_R2__15024,chr3:3010373-3010373|G1_R2__15651,chr3:3011199-3011199|G1_R2__12559,chr3:3011192-3011192|G1_R1__07468,chr3:3011018-3011018|G1_R1__10457_G1_R2__10457_G1_R3__12749	group1				AT2G05220	AT2G05220.1	RPS17B	protein_coding	0	0	2	2	3	0	4	chr2:1894663-1894663|G1_R2__06562,chr2:1894720-1894720|G1_R1__03307,chr2:1894809-1894809|G1_R1__02242,chr2:1895176-1895176|G1_R1__02143	group1
AT3G10300	AT3G10300.6	NA	protein_coding	0	0	4	0	0	0	4	chr3:3186443-3186443|G1_R3__17215,chr3:3186444-3186444|G1_R1__12104,chr3:3187055-3187055|G1_R1__13091,chr3:3188071-3188071|G1_R1__09208	group1				AT2G05990	AT2G05990.1	MOD1	protein_coding	0	1	0	3	3	0	4	chr2:2324994-2324994|G1_R3__05752,chr2:2325019-2325019|G1_R2__04619,chr2:2324983-2324983|G1_R1__02821,chr2:2322364-2322364|G1_R1__06451_G1_R3__08007	group1
AT3G10710	AT3G10710.1	PME24	protein_coding	0	1	2	0	0	0	3	chr3:3352287-3352287|G1_R3__17429,chr3:3353133-3353133|G1_R3__12725,chr3:3353864-3353864|G1_R2__15795	group1				AT2G11910	AT2G11910.1	NA	protein_coding	0	0	3	2	1	0	5	chr2:4805621-4805621|G1_R3__05097,chr2:4806071-4806071|G1_R3__04270,chr2:4806329-4806329|G1_R3__04272,chr2:4807152-4807152|G1_R3__04277,chr2:4805844-4805844|G1_R2__04605	group1
AT3G10960	AT3G10960.1	AZG1	protein_coding	0	1	0	0	0	0	1	chr3:3426843-3426843|G1_R3__16554	group1				AT2G13560	AT2G13560.1	NAD-ME1	protein_coding	0	0	3	2	2	0	5	chr2:5654701-5654701|G1_R3__05770,chr2:5655227-5655227|G1_R3__06889,chr2:5655220-5655220|G1_R2__05980,chr2:5651312-5651312|G1_R1__06195,chr2:5654540-5654540|G1_R1__02178	group1
AT3G11780	AT3G11780.1	NA	protein_coding	0	1	1	2	2	0	4	chr3:3724882-3724882|G1_R2__12501,chr3:3724227-3724227|G1_R2__10309_G1_R3__11499,chr3:3724229-3724229|G1_R1__08583,chr3:3725490-3725490|G1_R1__10735_G1_R2__13871_G1_R3__16352	group1				AT2G14720	AT2G14720.2	VSR4	protein_coding	0	0	3	4	5	0	7	chr2:6300738-6300738|G1_R3__04330,chr2:6302923-6302923|G1_R3__07125,chr2:6300718-6300718|G1_R2__03998,chr2:6300866-6300866|G1_R2__05403,chr2:6300757-6300757|G1_R1__02649,chr2:6300897-6300897|G1_R1__06482,chr2:6302622-6302622|G1_R1__05081	group1
AT3G12540	AT3G12540.1	NA	protein_coding	0	0	2	1	2	0	3	chr3:3975509-3975509|G1_R3__17639,chr3:3977139-3977139|G1_R2__16194,chr3:3977315-3977315|G1_R2__16130	group1				AT2G15830	AT2G15830.1	NA	protein_coding	0	0	2	0	2	0	2	chr2:6894185-6894185|G1_R3__07748,chr2:6894340-6894340|G1_R3__07319	group1
AT3G12700	AT3G12700.1	NANA	protein_coding	0	0	1	0	1	0	1	chr3:4038491-4038491|G1_R1__10181_G1_R3__14351	group1				AT2G16060	AT2G16060.1	AHB1	protein_coding	0	1	0	1	1	0	2	chr2:6983539-6983539|G1_R3__10288,chr2:6982700-6982700|G1_R2__09100	group1
AT3G13310	AT3G13310.1	NA	protein_coding	1	0	1	1	1	0	2	chr3:4310659-4310659|G1_R3__18667,chr3:4312243-4312243|G1_R3__18488,chr3:4311291-4311291|G1_R1__08581	group1				AT2G17280	AT2G17280.2	PGM	protein_coding	0	0	2	2	4	0	4	chr2:7514863-7514863|G1_R2__05566_G1_R3__04656,chr2:7514660-7514660|G1_R1__05913,chr2:7514823-7514823|G1_R1__04751,chr2:7515015-7515015|G1_R1__02864	group1
AT3G13782	AT3G13782.1	NAP1;4	protein_coding	0	2	4	0	4	0	6	chr3:4526650-4526650|G1_R3__17638,chr3:4528356-4528356|G1_R3__12019,chr3:4526620-4526620|G1_R2__13946,chr3:4527310-4527310|G1_R2__14532,chr3:4527621-4527621|G1_R2__14632,chr3:4528354-4528354|G1_R2__10330	group1				AT2G17360	AT2G17360.1	RPS4A	protein_coding	1	0	2	0	0	0	2	chr2:7545447-7545447|G1_R3__09584,chr2:7548074-7548074|G1_R3__04659,chr2:7547014-7547014|G1_R1__05521	group1
AT3G14850	AT3G14850.2	TBL41	protein_coding	0	0	4	0	2	0	4	chr3:4997140-4997140|G1_R3__16597,chr3:4997564-4997564|G1_R3__16159,chr3:4997213-4997213|G1_R1__12636,chr3:4997561-4997561|G1_R1__13329	group1				AT2G17560	AT2G17560.2	HMGB4	protein_coding	0	1	7	3	4	0	11	chr2:7642374-7642374|G1_R3__05153,chr2:7643459-7643459|G1_R3__06334,chr2:7642376-7642376|G1_R2__04924,chr2:7642648-7642648|G1_R2__06146,chr2:7643121-7643121|G1_R2__04926_G1_R3__05396,chr2:7642375-7642375|G1_R1__03513,chr2:7642790-7642790|G1_R1__02827,chr2:7643135-7643135|G1_R1__02646,chr2:7643447-7643447|G1_R1__03138,chr2:7643603-7643603|G1_R1__04116_G1_R3__04641,chr2:7643270-7643270|G1_R1__01923…	group1
AT3G15020	AT3G15020.1	mMDH2	protein_coding	0	2	4	0	3	0	6	chr3:5055799-5055799|G1_R2__12711,chr3:5056305-5056305|G1_R2__14806,chr3:5055778-5055778|G1_R1__14407,chr3:5056287-5056287|G1_R1__12251,chr3:5057690-5057690|G1_R1__09337,chr3:5057824-5057824|G1_R1__09690	group1				AT2G18020	AT2G18020.1	RPL8A	protein_coding	0	0	0	1	1	0	1	chr2:7838170-7838170|G1_R2__08159	group1
AT3G15356	AT3G15356.1	LEC	protein_coding	0	1	1	0	0	0	2	chr3:5175111-5175111|G1_R1__07332,chr3:5175435-5175435|G1_R1__13841	group1				AT2G18193	AT2G18193.1	NA	protein_coding	0	0	1	0	1	0	1	chr2:7917712-7917712|G1_R3__04595	group1
AT3G15630	AT3G15630.1	NA	protein_coding	0	0	0	1	1	0	1	chr3:5297065-5297065|G1_R3__12376	group1				AT2G18400	AT2G18400.1	NA	protein_coding	0	0	0	1	1	0	1	chr2:7989584-7989584|G1_R3__07763	group1
AT3G15700	AT3G15700.1	NA	protein_coding	0	0	1	1	1	0	2	chr3:5320833-5320833|G1_R3__17091,chr3:5321947-5321947|G1_R3__16200	group1				AT2G18740	AT2G18740.2	NA	protein_coding	0	0	3	3	1	0	6	chr2:8124821-8124821|G1_R3__03619,chr2:8124572-8124572|G1_R2__04051,chr2:8124823-8124823|G1_R2__04055,chr2:8123357-8123357|G1_R1__03952,chr2:8123484-8123484|G1_R1__04053,chr2:8124825-8124825|G1_R1__02298	group1
AT3G16690	AT3G16690.2	SWEET16	protein_coding	0	0	0	1	0	0	1	chr3:5684538-5684538|G1_R1__14469	group1				AT2G19480	AT2G19480.3	NAP1;2	protein_coding	0	0	1	0	1	0	1	chr2:8440666-8440666|G1_R3__03496	group1
AT3G16910	AT3G16910.1	AAE7	protein_coding	0	0	4	1	2	0	5	chr3:5773272-5773272|G1_R3__11915,chr3:5772912-5772912|G1_R2__14134,chr3:5773271-5773271|G1_R2__11734,chr3:5774231-5774231|G1_R1__12205,chr3:5775349-5775349|G1_R1__14060	group1				AT2G19520	AT2G19520.1	MSI4	protein_coding	0	0	2	5	3	0	7	chr2:8459303-8459303|G1_R3__05383,chr2:8459593-8459593|G1_R3__06698,chr2:8459360-8459360|G1_R2__05542,chr2:8459564-8459564|G1_R2__04902,chr2:8457281-8457281|G1_R1__04204,chr2:8457464-8457464|G1_R1__03873,chr2:8459284-8459284|G1_R1__02932	group1
AT3G17410	AT3G17410.2	NA	protein_coding	0	2	3	0	3	0	5	chr3:5956029-5956029|G1_R2__11137,chr3:5957262-5957262|G1_R2__10091,chr3:5956008-5956008|G1_R1__10330,chr3:5957219-5957219|G1_R1__11627,chr3:5957634-5957634|G1_R1__07870	group1				AT2G19730	AT2G19730.2	RPL28A	protein_coding	0	1	2	1	1	0	4	chr2:8513139-8513139|G1_R2__05951,chr2:8511543-8511543|G1_R1__04842,chr2:8511881-8511881|G1_R1__02555,chr2:8512423-8512423|G1_R1__02648	group1
AT3G17420	AT3G17420.1	GPK1	protein_coding	0	1	8	2	4	0	11	chr3:5959323-5959323|G1_R3__11949,chr3:5959539-5959539|G1_R3__13967,chr3:5959670-5959670|G1_R3__14410,chr3:5960598-5960598|G1_R3__15171,chr3:5960204-5960204|G1_R1__11677,chr3:5960599-5960599|G1_R1__13352,chr3:5961067-5961067|G1_R1__11997,chr3:5961301-5961301|G1_R1__10877,chr3:5962118-5962118|G1_R1__11544,chr3:5959320-5959320|G1_R1__10484_G1_R2__12223,chr3:5959498-5959498|G1_R1__08423_G1_R2__11773	group1				AT2G19740	AT2G19740.1	RPL31A	protein_coding	0	0	3	0	3	0	3	chr2:8514313-8514313|G1_R3__06336,chr2:8514324-8514324|G1_R2__04022,chr2:8514312-8514312|G1_R1__02169	group1
AT3G17440	AT3G17440.2	NPSN13	protein_coding	0	0	4	4	0	1	9	chr3:5969740-5969740|G1_R3__11184,chr3:5971977-5971977|G1_R3__14408,chr3:5969739-5969739|G1_R2__10036,chr3:5969901-5969901|G1_R2__10041,chr3:5971814-5971814|G1_R2__14032,chr3:5969741-5969741|G1_R1__08274,chr3:5970988-5970988|G1_R1__10041,chr3:5971979-5971979|G1_R1__07583,chr3:5972234-5972234|G1_R1__07587_G1_R3__14287	group1				AT2G19750	AT2G19750.1	RPS30A	protein_coding	0	0	1	2	1	0	3	chr2:8516027-8516027|G1_R3__05418,chr2:8515780-8515780|G1_R1__03085,chr2:8516026-8516026|G1_R1__01942_G1_R2__05574	group1
AT3G18060	AT3G18060.1	AIP1-2	protein_coding	0	0	1	3	3	0	4	chr3:6186908-6186908|G1_R3__13382,chr3:6186914-6186914|G1_R2__10101,chr3:6186168-6186168|G1_R1__12126,chr3:6186912-6186912|G1_R1__07311	group1				AT2G20060	AT2G20060.1	NA	protein_coding	0	0	9	2	4	0	11	chr2:8659786-8659786|G1_R3__06566,chr2:8661168-8661168|G1_R3__03581,chr2:8659782-8659782|G1_R2__04660,chr2:8660744-8660744|G1_R2__07934,chr2:8661324-8661324|G1_R2__04015,chr2:8659569-8659569|G1_R2__07383_G1_R3__09559,chr2:8659771-8659771|G1_R1__04286,chr2:8661171-8661171|G1_R1__02656,chr2:8661321-8661321|G1_R1__01932_G1_R3__05880,chr2:8660910-8660910|G1_R1__05893_G1_R2__04938,chr2:8661019-8661019…	group1
AT3G18450	AT3G18450.1	PCR5	protein_coding	1	0	0	0	0	0	0	chr3:6332822-6332822|G1_R2__14887	group1				AT2G20450	AT2G20450.1	RPL14A	protein_coding	0	0	4	2	4	0	6	chr2:8815036-8815036|G1_R3__03647,chr2:8815124-8815124|G1_R3__03649,chr2:8814514-8814514|G1_R2__05419,chr2:8814653-8814653|G1_R2__06334,chr2:8815133-8815133|G1_R2__05595,chr2:8815035-8815035|G1_R1__02870_G1_R2__04070	group1
AT3G18780	AT3G18780.2	ACT2	protein_coding	0	1	1	0	0	0	2	chr3:6475063-6475063|G1_R1__08631,chr3:6476171-6476171|G1_R1__07576	group1				AT2G20490	AT2G20490.1	NOP10	protein_coding	0	1	3	3	5	0	7	chr2:8832655-8832655|G1_R3__03662,chr2:8832796-8832796|G1_R3__03664,chr2:8832811-8832811|G1_R2__04691,chr2:8831778-8831778|G1_R1__06511,chr2:8831928-8831928|G1_R1__05540,chr2:8832646-8832646|G1_R1__04536,chr2:8832793-8832793|G1_R1__02306	group1
AT3G19030	AT3G19030.1	NA	protein_coding	0	1	0	0	0	0	1	chr3:6564381-6564381|G1_R3__12436	group1				AT2G20530	AT2G20530.1	PHB6	protein_coding	0	1	1	2	2	0	4	chr2:8843789-8843789|G1_R3__03600,chr2:8842030-8842030|G1_R2__08420,chr2:8843063-8843063|G1_R1__05744,chr2:8843790-8843790|G1_R1__02867_G1_R2__05962	group1
AT3G19240	AT3G19240.1	NA	protein_coding	0	1	1	1	2	0	3	chr3:6664257-6664257|G1_R3__15891,chr3:6666429-6666429|G1_R2__11180_G1_R3__12482,chr3:6666419-6666419|G1_R1__09218	group1				AT2G21060	AT2G21060.1	CSP4	protein_coding	0	0	0	2	2	0	2	chr2:9036872-9036872|G1_R3__10330,chr2:9036866-9036866|G1_R2__09182	group1
AT3G20310	AT3G20310.1	ERF7	protein_coding	0	1	1	5	2	0	7	chr3:7085423-7085423|G1_R3__18877,chr3:7085661-7085661|G1_R3__18928,chr3:7085783-7085783|G1_R3__17635,chr3:7086763-7086763|G1_R3__17379,chr3:7085660-7085660|G1_R2__15515,chr3:7085793-7085793|G1_R2__14590,chr3:7086380-7086380|G1_R1__07588	group1				AT2G21250	AT2G21250.1	NA	protein_coding	0	0	0	4	4	0	4	chr2:9103389-9103389|G1_R3__06335,chr2:9103284-9103284|G1_R2__05851,chr2:9103388-9103388|G1_R2__06399,chr2:9103382-9103382|G1_R1__02655	group1
AT3G20410	AT3G20410.1	CPK9	protein_coding	0	0	0	4	4	0	4	chr3:7118856-7118856|G1_R3__14286,chr3:7118896-7118896|G1_R2__10067,chr3:7118993-7118993|G1_R2__10071,chr3:7118883-7118883|G1_R1__07858	group1				AT2G21580	AT2G21580.1	RPS25B	protein_coding	0	1	0	3	3	0	4	chr2:9237657-9237657|G1_R3__03603,chr2:9237654-9237654|G1_R2__04963,chr2:9236613-9236613|G1_R1__02284,chr2:9237646-9237646|G1_R1__03189	group1
AT3G21070	AT3G21070.2	NADK1	protein_coding	0	0	2	3	3	0	5	chr3:7380389-7380389|G1_R3__18273,chr3:7380278-7380278|G1_R2__11128_G1_R3__15936,chr3:7380377-7380377|G1_R1__13613,chr3:7380686-7380686|G1_R1__10026,chr3:7381179-7381179|G1_R1__10613	group1				AT2G21660	AT2G21660.1	RBG7	protein_coding	0	0	0	0	0	1	1	chr2:9266063-9266063|G1_R1__02862	group1
AT3G21180	AT3G21180.1	ACA9	protein_coding	0	0	1	3	3	0	4	chr3:7432026-7432026|G1_R3__11267,chr3:7426390-7426390|G1_R2__15923,chr3:7432039-7432039|G1_R2__10712,chr3:7432024-7432024|G1_R1__10681	group1				AT2G22230	AT2G22230.1	NA	protein_coding	1	0	3	3	3	0	6	chr2:9448987-9448987|G1_R3__09637,chr2:9451499-9451499|G1_R3__04684,chr2:9451488-9451488|G1_R2__04049,chr2:9450113-9450113|G1_R2__05963_G1_R3__03601,chr2:9450136-9450136|G1_R1__01944,chr2:9450341-9450341|G1_R1__04950,chr2:9451484-9451484|G1_R1__03145	group1
AT3G21340	AT3G21340.1	NA	protein_coding	0	0	2	0	1	0	2	chr3:7511860-7511860|G1_R2__16157,chr3:7512155-7512155|G1_R2__15498	group1				AT2G22300	AT2G22300.3	CAMTA3	protein_coding	0	0	3	0	6	0	3	chr2:9476387-9476387|G1_R2__03971,chr2:9475451-9475451|G1_R1__03489,chr2:9475837-9475837|G1_R1__03916_G1_R3__06169	group1
AT3G21700	AT3G21700.2	SGP2	protein_coding	0	0	0	2	0	0	2	chr3:7646236-7646236|G1_R3__17038,chr3:7646244-7646244|G1_R2__13012	group1				AT2G22330	AT2G22330.2	CYP79B3	protein_coding	0	0	1	0	0	0	1	chr2:9488655-9488655|G1_R3__07243	group1
AT3G21710	AT3G21710.1	VUP1	protein_coding	0	0	0	1	0	0	1	chr3:7649693-7649693|G1_R3__15631	group1				AT2G22400	AT2G22400.1	NA	protein_coding	0	0	8	3	4	0	11	chr2:9504754-9504754|G1_R3__05901,chr2:9505798-9505798|G1_R3__04307,chr2:9508145-9508145|G1_R3__08843,chr2:9508412-9508412|G1_R3__08206,chr2:9508623-9508623|G1_R3__08521,chr2:9504755-9504755|G1_R2__05602,chr2:9504993-9504993|G1_R2__05605_G1_R3__05456,chr2:9505126-9505126|G1_R2__04081_G1_R3__03670,chr2:9504774-9504774|G1_R1__02671,chr2:9505245-9505245|G1_R1__07045,chr2:9505553-9505553|G1_R1__06155	group1
AT3G22830	AT3G22830.1	HSFA6B	protein_coding	0	1	3	0	0	0	4	chr3:8078801-8078801|G1_R3__18159,chr3:8080485-8080485|G1_R3__18849,chr3:8080692-8080692|G1_R3__16930,chr3:8080441-8080441|G1_R2__16046	group1				AT2G22660	AT2G22660.3	GRDP1	protein_coding	0	1	3	0	1	0	4	chr2:9627472-9627472|G1_R3__07127,chr2:9628558-9628558|G1_R1__06980,chr2:9629526-9629526|G1_R1__06473,chr2:9630323-9630323|G1_R1__03662	group1
AT3G22850	AT3G22850.1	NA	protein_coding	0	1	0	2	2	0	3	chr3:8089062-8089062|G1_R3__19150,chr3:8090396-8090396|G1_R2__11502_G1_R3__12467,chr3:8090400-8090400|G1_R1__08868	group1				AT2G22670	AT2G22670.4	IAA8	protein_coding	0	0	1	0	0	0	1	chr2:9637126-9637126|G1_R1__03319	group1
AT3G23175	AT3G23175.1	NA	protein_coding	0	1	2	2	2	0	5	chr3:8274041-8274041|G1_R3__16151,chr3:8275352-8275352|G1_R3__17317,chr3:8274069-8274069|G1_R2__14704,chr3:8274871-8274871|G1_R2__15997,chr3:8274407-8274407|G1_R2__15715_G1_R3__17565	group1				AT2G22770	AT2G22770.1	NAI1	protein_coding	0	0	0	1	1	0	1	chr2:9686333-9686333|G1_R3__09932	group1
AT3G23190	AT3G23190.1	NA	protein_coding	0	2	2	0	1	0	4	chr3:8279405-8279405|G1_R3__14900,chr3:8280029-8280029|G1_R3__16883,chr3:8280585-8280585|G1_R2__16197,chr3:8279430-8279430|G1_R1__10903	group1				AT2G22900	AT2G22900.1	GT7	protein_coding	0	0	1	1	2	0	2	chr2:9744346-9744346|G1_R3__08298,chr2:9744373-9744373|G1_R1__06410	group1
AT3G23600	AT3G23600.1	NA	protein_coding	0	2	5	0	2	0	7	chr3:8473635-8473635|G1_R3__13324,chr3:8473637-8473637|G1_R2__11084,chr3:8475652-8475652|G1_R2__10026,chr3:8473962-8473962|G1_R1__08999,chr3:8474161-8474161|G1_R1__09593,chr3:8474552-8474552|G1_R1__07280,chr3:8475645-8475645|G1_R1__08271_G1_R3__11170	group1				AT2G23930	AT2G23930.2	SNRNP-G	protein_coding	0	0	3	0	5	0	3	chr2:10182996-10182996|G1_R3__05473,chr2:10182864-10182864|G1_R2__04122_G1_R3__04734,chr2:10182994-10182994|G1_R1__02960_G1_R2__04123	group1
AT3G25600	AT3G25600.1	CML16	protein_coding	0	0	2	0	0	0	2	chr3:9307385-9307385|G1_R3__13438,chr3:9307388-9307388|G1_R1__10825	group1				AT2G24200	AT2G24200.2	LAP1	protein_coding	0	0	2	0	1	0	2	chr2:10287038-10287038|G1_R3__03805,chr2:10289420-10289420|G1_R1__03398	group1
AT3G25930	AT3G25930.1	NA	protein_coding	0	0	3	1	1	0	4	chr3:9492970-9492970|G1_R3__19005,chr3:9493707-9493707|G1_R3__11224,chr3:9493535-9493535|G1_R1__12130,chr3:9493693-9493693|G1_R1__09561	group1				AT2G24600	AT2G24600.4	NA	protein_coding	0	0	1	0	0	0	1	chr2:10453540-10453540|G1_R1__06351	group1
AT3G26520	AT3G26520.1	TIP1-2	protein_coding	3	0	1	0	0	0	1	chr3:9724051-9724051|G1_R3__18280,chr3:9724474-9724474|G1_R3__17482,chr3:9724773-9724773|G1_R3__17901,chr3:9723668-9723668|G1_R1__07855	group1				AT2G25210	AT2G25210.1	NA	protein_coding	0	0	1	1	2	0	2	chr2:10740383-10740383|G1_R2__05630,chr2:10740351-10740351|G1_R1__03004_G1_R3__05474	group1
AT3G27240	AT3G27240.1	CYC11	protein_coding	0	0	1	3	3	0	4	chr3:10056107-10056107|G1_R2__10554,chr3:10055963-10055963|G1_R2__11418_G1_R3__19099,chr3:10056119-10056119|G1_R1__09370,chr3:10056955-10056955|G1_R1__13447	group1				AT2G25980	AT2G25980.1	JAL20	protein_coding	0	0	1	0	0	0	1	chr2:11078790-11078790|G1_R1__06600	group1
AT3G27300	AT3G27300.1	G6PD5	protein_coding	0	0	2	3	5	0	5	chr3:10083168-10083168|G1_R3__14080,chr3:10083171-10083171|G1_R2__11394,chr3:10083329-10083329|G1_R2__12525,chr3:10083159-10083159|G1_R1__09027,chr3:10083326-10083326|G1_R1__08036_G1_R3__14385	group1				AT2G26300	AT2G26300.2	GPA1	protein_coding	0	2	0	0	0	0	2	chr2:11197448-11197448|G1_R2__05987,chr2:11197450-11197450|G1_R1__04843_G1_R3__05207	group1
AT3G27890	AT3G27890.1	NQR	protein_coding	0	0	7	3	5	0	10	chr3:10350735-10350735|G1_R3__11771,chr3:10351616-10351616|G1_R3__18865,chr3:10350692-10350692|G1_R2__11983,chr3:10350945-10350945|G1_R2__11984,chr3:10350939-10350939|G1_R1__09129,chr3:10351078-10351078|G1_R1__13409,chr3:10351752-10351752|G1_R1__09105,chr3:10351862-10351862|G1_R1__09264,chr3:10350802-10350802|G1_R1__07646_G1_R2__12341,chr3:10351599-10351599|G1_R1__10491_G1_R2__13391	group1				AT2G27020	AT2G27020.2	PAG1	protein_coding	0	0	5	2	2	0	7	chr2:11528456-11528456|G1_R2__04144,chr2:11528885-11528885|G1_R2__04718_G1_R3__03755,chr2:11530786-11530786|G1_R2__05647_G1_R3__05505,chr2:11530256-11530256|G1_R1__06706,chr2:11530804-11530804|G1_R1__02576,chr2:11528460-11528460|G1_R1__01996_G1_R3__03746,chr2:11530605-11530605|G1_R1__03404_G1_R2__04724_G1_R3__04775	group1
AT3G28550	AT3G28550.2	NA	protein_coding	0	0	14	0	2	0	14	chr3:10700969-10700969|G1_R3__14551,chr3:10701250-10701250|G1_R3__11758,chr3:10702873-10702873|G1_R3__11769,chr3:10703001-10703001|G1_R3__11772,chr3:10703774-10703774|G1_R3__11782,chr3:10700971-10700971|G1_R1__07487,chr3:10701274-10701274|G1_R1__07643,chr3:10701349-10701349|G1_R1__08538,chr3:10702887-10702887|G1_R1__07501,chr3:10703494-10703494|G1_R1__08045,chr3:10701439-10701439|G1_R1__07489_G1_…	group1				AT2G27430	AT2G27430.1	NA	protein_coding	0	0	1	0	1	0	1	chr2:11730026-11730026|G1_R3__07641	group1
AT3G43960	AT3G43960.1	RDL3	protein_coding	0	0	5	0	3	0	5	chr3:15774149-15774149|G1_R3__13145,chr3:15775253-15775253|G1_R3__10817,chr3:15774124-15774124|G1_R2__13883,chr3:15774161-15774161|G1_R1__11742,chr3:15775511-15775511|G1_R1__14118	group1				AT2G27530	AT2G27530.2	RPL10AB	protein_coding	2	1	0	2	2	0	3	chr2:11763406-11763406|G1_R3__06229,chr2:11765015-11765015|G1_R3__04828,chr2:11763405-11763405|G1_R2__04229,chr2:11765011-11765011|G1_R2__06911,chr2:11764586-11764586|G1_R1__03805	group1
AT3G45060	AT3G45060.1	NRT2.6	protein_coding	0	0	1	0	1	0	1	chr3:16477838-16477838|G1_R3__19039	group1				AT2G27710	AT2G27710.2	RPP2B	protein_coding	0	1	0	0	3	0	1	chr2:11816822-11816822|G1_R1__03903	group1
AT3G47040	AT3G47040.3	NA	protein_coding	0	0	1	2	0	0	3	chr3:17324181-17324181|G1_R3__18252,chr3:17325754-17325754|G1_R3__18659,chr3:17324206-17324206|G1_R2__13728	group1				AT2G27720	AT2G27720.3	NA	protein_coding	0	0	0	2	0	0	2	chr2:11819439-11819439|G1_R2__04095_G1_R3__05205,chr2:11819440-11819440|G1_R1__01969	group1
AT3G48100	AT3G48100.1	ARR5	protein_coding	0	0	0	2	2	0	2	chr3:17758946-17758946|G1_R3__12835,chr3:17758957-17758957|G1_R1__09901_G1_R2__10897	group1				AT2G27840	AT2G27840.3	HDT4	protein_coding	0	0	2	0	4	0	2	chr2:11863684-11863684|G1_R2__06805,chr2:11863516-11863516|G1_R1__04181	group1
AT3G48940	AT3G48940.1	NA	protein_coding	0	0	2	2	2	0	4	chr3:18142834-18142834|G1_R3__18826,chr3:18143210-18143210|G1_R3__18776,chr3:18143404-18143404|G1_R3__18951,chr3:18142832-18142832|G1_R2__13480	group1				AT2G27970	AT2G27970.1	CKS2	protein_coding	0	0	0	1	1	0	1	chr2:11912325-11912325|G1_R2__06784	group1
AT3G49940	AT3G49940.1	LBD38	protein_coding	0	0	3	0	0	0	3	chr3:18514546-18514546|G1_R1__13858,chr3:18514630-18514630|G1_R1__14490,chr3:18514979-18514979|G1_R1__13010	group1				AT2G28000	AT2G28000.1	CPN60A1	protein_coding	0	0	0	2	2	0	2	chr2:11929286-11929286|G1_R2__04254_G1_R3__03869,chr2:11929290-11929290|G1_R1__02202	group1
AT3G49960	AT3G49960.1	PER35	protein_coding	0	0	1	0	0	0	1	chr3:18525512-18525512|G1_R1__11300	group1				AT2G28260	AT2G28260.1	CNGC15	protein_coding	0	0	4	0	6	0	4	chr2:12052378-12052378|G1_R3__06586,chr2:12052386-12052386|G1_R2__07924,chr2:12051965-12051965|G1_R1__05806,chr2:12052377-12052377|G1_R1__04462	group1
AT3G51330	AT3G51330.2	NA	protein_coding	0	0	0	3	0	0	3	chr3:19053477-19053477|G1_R3__14790,chr3:19053461-19053461|G1_R2__12108,chr3:19053445-19053445|G1_R1__10850	group1				AT2G28310	AT2G28310.1	NA	protein_coding	0	4	3	1	3	0	8	chr2:12085430-12085430|G1_R3__07683,chr2:12087845-12087845|G1_R3__03784,chr2:12085505-12085505|G1_R2__09318,chr2:12087577-12087577|G1_R2__06632,chr2:12087841-12087841|G1_R2__06002,chr2:12088002-12088002|G1_R2__04725,chr2:12085512-12085512|G1_R1__06780,chr2:12085709-12085709|G1_R1__06744	group1
AT3G51350	AT3G51350.1	NA	protein_coding	0	0	1	1	2	0	2	chr3:19060354-19060354|G1_R2__13045,chr3:19060617-19060617|G1_R2__14538	group1				AT2G29400	AT2G29400.1	TOPP1	protein_coding	0	0	1	0	0	0	1	chr2:12615078-12615078|G1_R1__05639	group1
AT3G51460	AT3G51460.1	SAC7	protein_coding	0	0	10	2	4	0	12	chr3:19093548-19093548|G1_R2__14333,chr3:19096285-19096285|G1_R2__14016,chr3:19096746-19096746|G1_R2__13522,chr3:19096905-19096905|G1_R2__10562,chr3:19097135-19097135|G1_R2__09690,chr3:19097286-19097286|G1_R2__09692_G1_R3__13132,chr3:19093271-19093271|G1_R1__13293,chr3:19093490-19093490|G1_R1__14126,chr3:19096692-19096692|G1_R1__13120,chr3:19097278-19097278|G1_R1__08862,chr3:19095121-19095121|G1_…	group1				AT2G29490	AT2G29490.1	GSTU1	protein_coding	0	1	0	1	1	0	2	chr2:12631478-12631478|G1_R3__10564,chr2:12632387-12632387|G1_R3__07367	group1
AT3G51540	AT3G51540.1	NA	protein_coding	0	0	4	0	1	0	4	chr3:19115978-19115978|G1_R3__15940,chr3:19116092-19116092|G1_R3__16092,chr3:19116254-19116254|G1_R3__15754,chr3:19116288-19116288|G1_R2__14289	group1				AT2G29995	AT2G29995.1	PSY3	protein_coding	0	0	0	3	3	0	3	chr2:12797080-12797080|G1_R3__10718,chr2:12796947-12796947|G1_R2__04754_G1_R3__06123,chr2:12796942-12796942|G1_R1__03955	group1
AT3G52400	AT3G52400.1	SYP122	protein_coding	0	0	2	0	0	0	2	chr3:19426977-19426977|G1_R3__18973,chr3:19426926-19426926|G1_R1__13026	group1				AT2G30200	AT2G30200.1	NA	protein_coding	0	0	2	2	3	0	4	chr2:12883206-12883206|G1_R2__06414,chr2:12883055-12883055|G1_R2__05700_G1_R3__03918,chr2:12883053-12883053|G1_R1__04310,chr2:12885341-12885341|G1_R1__02183_G1_R3__04371	group1
AT3G53150	AT3G53150.1	UGT73D1	protein_coding	0	0	1	0	0	0	1	chr3:19698019-19698019|G1_R1__10668	group1				AT2G30340	AT2G30340.1	LBD13	protein_coding	0	0	3	0	2	0	3	chr2:12931321-12931321|G1_R3__10697,chr2:12931687-12931687|G1_R3__03911,chr2:12931422-12931422|G1_R1__05934	group1
AT3G53420	AT3G53420.1	PIP2-1	protein_coding	0	0	0	2	2	0	2	chr3:19803786-19803786|G1_R3__15995,chr3:19803783-19803783|G1_R1__08777	group1				AT2G30860	AT2G30860.1	GSTF9	protein_coding	0	0	0	1	1	0	1	chr2:13140176-13140176|G1_R1__04784	group1
AT3G54040	AT3G54040.1	NA	protein_coding	0	0	2	2	3	0	4	chr3:20013803-20013803|G1_R3__16608,chr3:20014134-20014134|G1_R3__15871,chr3:20013919-20013919|G1_R2__12826,chr3:20014157-20014157|G1_R1__10390	group1				AT2G31060	AT2G31060.3	NA	protein_coding	0	0	3	3	3	0	6	chr2:13213406-13213406|G1_R3__03708,chr2:13213395-13213395|G1_R2__04116,chr2:13213729-13213729|G1_R2__05015_G1_R3__04731,chr2:13213407-13213407|G1_R1__01980,chr2:13213740-13213740|G1_R1__04838,chr2:13213884-13213884|G1_R1__05287_G1_R2__05430	group1
AT3G54580	AT3G54580.1	NA	protein_coding	0	0	16	0	1	0	16	chr3:20201448-20201448|G1_R3__10982,chr3:20201627-20201627|G1_R3__11859,chr3:20201855-20201855|G1_R3__13886,chr3:20202198-20202198|G1_R3__13259,chr3:20202981-20202981|G1_R3__11003,chr3:20203651-20203651|G1_R3__14124,chr3:20201449-20201449|G1_R1__08413,chr3:20201684-20201684|G1_R1__08414,chr3:20201829-20201829|G1_R1__08228,chr3:20202100-20202100|G1_R1__07226,chr3:20202956-20202956|G1_R1__07233,chr…	group1				AT2G31390	AT2G31390.1	NA	protein_coding	0	1	0	0	0	0	1	chr2:13386152-13386152|G1_R3__09661	group1
AT3G54590	AT3G54590.1	EXT2	protein_coding	0	1	12	0	0	0	13	chr3:20206407-20206407|G1_R3__14251,chr3:20206547-20206547|G1_R3__14447,chr3:20206940-20206940|G1_R3__13288,chr3:20207522-20207522|G1_R3__11881,chr3:20206209-20206209|G1_R2__16101,chr3:20206392-20206392|G1_R1__07783,chr3:20206528-20206528|G1_R1__08596,chr3:20206939-20206939|G1_R1__08597,chr3:20207194-20207194|G1_R1__07260,chr3:20207859-20207859|G1_R1__07791,chr3:20207929-20207929|G1_R1__08487,chr…	group1				AT2G31610	AT2G31610.1	RPS3A	protein_coding	0	0	0	3	3	0	3	chr2:13451695-13451695|G1_R3__03845,chr2:13451747-13451747|G1_R2__04240,chr2:13451681-13451681|G1_R1__02200	group1
AT3G54680	AT3G54680.1	NA	protein_coding	0	0	2	3	0	0	5	chr3:20244709-20244709|G1_R3__14264,chr3:20245909-20245909|G1_R3__16939,chr3:20245937-20245937|G1_R2__09831,chr3:20244710-20244710|G1_R1__08254,chr3:20245916-20245916|G1_R1__11013	group1				AT2G32060	AT2G32060.2	RPS12C	protein_coding	0	0	0	2	2	0	2	chr2:13639136-13639136|G1_R2__05624_G1_R3__10630,chr2:13639137-13639137|G1_R1__04059	group1
AT3G54870	AT3G54870.2	KINUC	protein_coding	0	0	4	0	2	0	4	chr3:20330817-20330817|G1_R3__18952,chr3:20330932-20330932|G1_R3__18067,chr3:20334187-20334187|G1_R3__16386,chr3:20334158-20334158|G1_R2__15187	group1				AT2G32920	AT2G32920.1	PDIL2-3	protein_coding	0	0	3	1	1	0	4	chr2:13965073-13965073|G1_R3__07638,chr2:13965298-13965298|G1_R3__06732,chr2:13962790-13962790|G1_R2__04771,chr2:13962449-13962449|G1_R1__02033_G1_R2__04279_G1_R3__03890	group1
AT3G54950	AT3G54950.1	PLP7	protein_coding	0	0	3	1	3	0	4	chr3:20358900-20358900|G1_R2__14073,chr3:20359155-20359155|G1_R1__12282,chr3:20359649-20359649|G1_R1__14006,chr3:20360369-20360369|G1_R1__13191	group1				AT2G33210	AT2G33210.1	HSP60-2	protein_coding	0	0	2	3	3	0	5	chr2:14075011-14075011|G1_R3__05541,chr2:14077017-14077017|G1_R3__07662,chr2:14075010-14075010|G1_R2__04248,chr2:14075021-14075021|G1_R1__02373,chr2:14076125-14076125|G1_R1__04196	group1
AT3G55840	AT3G55840.1	HSPRO1	protein_coding	0	0	3	2	0	0	5	chr3:20717223-20717223|G1_R3__11072,chr3:20718672-20718672|G1_R3__12922,chr3:20717224-20717224|G1_R1__08600,chr3:20718531-20718531|G1_R1__13186,chr3:20718686-20718686|G1_R1__13476	group1				AT2G33340	AT2G33340.1	PRP19B	protein_coding	0	1	2	2	2	0	5	chr2:14126329-14126329|G1_R2__04278,chr2:14126614-14126614|G1_R2__05690,chr2:14131054-14131054|G1_R2__08304,chr2:14126403-14126403|G1_R1__02890_G1_R3__03892,chr2:14127864-14127864|G1_R1__04715_G1_R2__07340	group1
AT3G56000	AT3G56000.1	CSLA14	protein_coding	0	0	3	2	2	0	5	chr3:20783798-20783798|G1_R3__16631,chr3:20783308-20783308|G1_R2__11041,chr3:20783799-20783799|G1_R2__14730,chr3:20784007-20784007|G1_R2__15047,chr3:20783307-20783307|G1_R1__11133_G1_R3__13307	group1				AT2G33370	AT2G33370.2	RPL23A	protein_coding	0	0	0	3	2	0	3	chr2:14143352-14143352|G1_R3__09426,chr2:14143653-14143653|G1_R2__05692,chr2:14143657-14143657|G1_R1__05852	group1
AT3G56090	AT3G56090.1	FER3	protein_coding	0	0	2	4	4	0	6	chr3:20814310-20814310|G1_R2__11018,chr3:20814203-20814203|G1_R2__11462_G1_R3__13292,chr3:20814204-20814204|G1_R1__09322,chr3:20815701-20815701|G1_R1__12820,chr3:20815882-20815882|G1_R1__10931,chr3:20814313-20814313|G1_R1__07264_G1_R3__12310	group1				AT2G33380	AT2G33380.2	PXG3	protein_coding	0	0	0	1	1	0	1	chr2:14144922-14144922|G1_R2__09085	group1
AT3G56240	AT3G56240.2	CCH	protein_coding	0	1	0	0	0	0	1	chr3:20864414-20864414|G1_R1__08599	group1				AT2G33790	AT2G33790.1	AGP30	protein_coding	0	0	1	0	0	0	1	chr2:14295053-14295053|G1_R3__04732	group1
AT3G56930	AT3G56930.1	PAT04	protein_coding	0	1	5	5	3	0	11	chr3:21075741-21075741|G1_R3__12302,chr3:21076208-21076208|G1_R3__14695,chr3:21073707-21073707|G1_R2__16179,chr3:21076219-21076219|G1_R2__11010,chr3:21076046-21076046|G1_R2__12440_G1_R3__13689,chr3:21074647-21074647|G1_R1__11888,chr3:21075274-21075274|G1_R1__12869,chr3:21075350-21075350|G1_R1__14510,chr3:21075437-21075437|G1_R1__13778,chr3:21076041-21076041|G1_R1__07560,chr3:21076210-21076210|G1_…	group1				AT2G34020	AT2G34020.1	NA	protein_coding	0	1	4	0	1	0	5	chr2:14372659-14372659|G1_R3__10500,chr2:14373594-14373594|G1_R3__10448,chr2:14371414-14371414|G1_R2__09677,chr2:14373365-14373365|G1_R2__09127,chr2:14373809-14373809|G1_R2__08354	group1
AT3G57330	AT3G57330.2	ACA11	protein_coding	0	2	1	3	3	0	6	chr3:21211609-21211609|G1_R3__11109,chr3:21215307-21215307|G1_R3__16623,chr3:21211611-21211611|G1_R2__09976,chr3:21215302-21215302|G1_R2__13317,chr3:21211626-21211626|G1_R1__08256,chr3:21213661-21213661|G1_R1__08952	group1				AT2G34300	AT2G34300.1	NA	protein_coding	0	0	4	2	2	0	6	chr2:14473770-14473770|G1_R3__10407,chr2:14476336-14476336|G1_R3__03728,chr2:14476444-14476444|G1_R3__04380,chr2:14473776-14473776|G1_R2__06589,chr2:14475279-14475279|G1_R1__06956,chr2:14476634-14476634|G1_R1__04318	group1
AT3G57410	AT3G57410.6	VLN3	protein_coding	0	0	5	4	0	0	9	chr3:21243313-21243313|G1_R2__09954,chr3:21243405-21243405|G1_R2__09956,chr3:21245804-21245804|G1_R2__16170,chr3:21243504-21243504|G1_R1__07814,chr3:21244970-21244970|G1_R1__10144,chr3:21246673-21246673|G1_R1__10171,chr3:21246798-21246798|G1_R1__09753,chr3:21249017-21249017|G1_R1__09631,chr3:21243374-21243374|G1_R1__08492_G1_R3__11098	group1				AT2G34480	AT2G34480.2	NA	protein_coding	0	1	3	1	4	0	5	chr2:14533054-14533054|G1_R3__06447,chr2:14534393-14534393|G1_R3__10270,chr2:14533058-14533058|G1_R2__06457,chr2:14533094-14533094|G1_R1__02704,chr2:14532833-14532833|G1_R1__02199_G1_R2__04234_G1_R3__03842	group1
AT3G58710	AT3G58710.2	WRKY69	protein_coding	0	3	2	2	2	0	7	chr3:21715141-21715141|G1_R3__16463,chr3:21715430-21715430|G1_R3__15734,chr3:21716827-21716827|G1_R3__15889,chr3:21715107-21715107|G1_R2__12856,chr3:21715431-21715431|G1_R2__13369,chr3:21716825-21716825|G1_R2__10647,chr3:21715142-21715142|G1_R1__12589	group1				AT2G34560	AT2G34560.1	NA	protein_coding	0	0	0	1	1	0	1	chr2:14562792-14562792|G1_R1__02354_G1_R2__04733_G1_R3__05787	group1
AT3G59350	AT3G59350.2	NA	protein_coding	2	0	1	0	3	0	1	chr3:21931882-21931882|G1_R3__14712,chr3:21931880-21931880|G1_R2__13210,chr3:21934207-21934207|G1_R1__14515	group1				AT2G34590	AT2G34590.1	E1-BETA-2	protein_coding	0	0	2	1	3	0	3	chr2:14568925-14568925|G1_R2__06248,chr2:14569035-14569035|G1_R2__06310,chr2:14569049-14569049|G1_R1__03168	group1
AT3G60330	AT3G60330.2	AHA7	protein_coding	0	0	2	0	1	0	2	chr3:22303430-22303430|G1_R3__15946,chr3:22303229-22303229|G1_R1__09517	group1				AT2G34930	AT2G34930.1	NA	protein_coding	0	0	11	0	0	0	11	chr2:14738950-14738950|G1_R3__08252,chr2:14739094-14739094|G1_R3__09931,chr2:14739278-14739278|G1_R3__09684,chr2:14739798-14739798|G1_R3__07540,chr2:14739685-14739685|G1_R2__09125,chr2:14737642-14737642|G1_R1__06095,chr2:14738729-14738729|G1_R1__05465,chr2:14738901-14738901|G1_R1__06336,chr2:14739073-14739073|G1_R1__06882,chr2:14739246-14739246|G1_R1__06129,chr2:14739775-14739775|G1_R1__05705	group1
AT3G60450	AT3G60450.2	NA	protein_coding	0	0	3	0	0	0	3	chr3:22341021-22341021|G1_R3__15482,chr3:22341236-22341236|G1_R3__16142,chr3:22341293-22341293|G1_R1__11463	group1				AT2G35040	AT2G35040.1	NA	protein_coding	0	0	6	2	3	0	8	chr2:14765353-14765353|G1_R3__05559,chr2:14768201-14768201|G1_R3__07372,chr2:14765241-14765241|G1_R2__04280,chr2:14766701-14766701|G1_R2__09513,chr2:14768193-14768193|G1_R2__07470,chr2:14765326-14765326|G1_R1__02035,chr2:14765841-14765841|G1_R1__04216,chr2:14766658-14766658|G1_R1__06546	group1
AT3G60980	AT3G60980.1	NA	protein_coding	0	0	3	1	1	0	4	chr3:22565368-22565368|G1_R3__15352,chr3:22565560-22565560|G1_R3__15651,chr3:22566166-22566166|G1_R1__14348,chr3:22566309-22566309|G1_R1__11937	group1				AT2G35120	AT2G35120.1	GDH2	protein_coding	0	0	2	3	3	0	5	chr2:14805766-14805766|G1_R3__03760,chr2:14805748-14805748|G1_R2__06343,chr2:14805767-14805767|G1_R1__03081,chr2:14806680-14806680|G1_R1__05481,chr2:14807216-14807216|G1_R1__03809	group1
AT3G61060	AT3G61060.1	AtPP2-A13	protein_coding	0	0	2	0	3	0	2	chr3:22603289-22603289|G1_R1__14465,chr3:22604330-22604330|G1_R1__08494	group1				AT2G36130	AT2G36130.1	CYP18-2	protein_coding	0	0	5	1	4	0	6	chr2:15166916-15166916|G1_R2__06711,chr2:15167884-15167884|G1_R2__07761,chr2:15168369-15168369|G1_R2__05739,chr2:15168248-15168248|G1_R2__04372_G1_R3__05617,chr2:15168243-15168243|G1_R1__02739,chr2:15168098-15168098|G1_R1__03384_G1_R2__04811	group1
AT3G61260	AT3G61260.1	NA	protein_coding	0	0	1	3	3	0	4	chr3:22675346-22675346|G1_R3__14242,chr3:22675345-22675345|G1_R2__11037,chr3:22675375-22675375|G1_R1__11491,chr3:22676572-22676572|G1_R1__07550	group1				AT2G36160	AT2G36160.1	RPS14A	protein_coding	0	1	5	1	2	0	7	chr2:15170485-15170485|G1_R2__05228,chr2:15170764-15170764|G1_R2__06068,chr2:15170984-15170984|G1_R2__05233,chr2:15169908-15169908|G1_R1__02442,chr2:15170287-15170287|G1_R1__02753,chr2:15170492-15170492|G1_R1__05772,chr2:15171210-15171210|G1_R1__02095_G1_R2__04421_G1_R3__04072	group1
AT3G61560	AT3G61560.1	RTNLB6	protein_coding	0	1	2	0	2	0	3	chr3:22778638-22778638|G1_R3__17383,chr3:22777905-22777905|G1_R2__14831,chr3:22778889-22778889|G1_R1__13593	group1				AT2G36170	AT2G36170.1	RPL40B	protein_coding	0	0	2	0	2	0	2	chr2:15172910-15172910|G1_R1__02108,chr2:15173040-15173040|G1_R1__02110_G1_R2__05769_G1_R3__04519	group1
AT3G62100	AT3G62100.1	IAA30	protein_coding	1	0	1	0	0	0	1	chr3:22995529-22995529|G1_R2__13996,chr3:22996368-22996368|G1_R1__11157	group1				AT2G36620	AT2G36620.1	RPL24A	protein_coding	0	0	0	2	2	0	2	chr2:15350474-15350474|G1_R2__04405_G1_R3__04056,chr2:15350489-15350489|G1_R1__02906	group1
AT3G62260	AT3G62260.1	NA	protein_coding	0	0	2	5	5	0	7	chr3:23038374-23038374|G1_R3__15567,chr3:23038504-23038504|G1_R3__17092,chr3:23038385-23038385|G1_R2__12987,chr3:23038491-23038491|G1_R2__13153,chr3:23038384-23038384|G1_R1__09076,chr3:23038847-23038847|G1_R1__14380,chr3:23039017-23039017|G1_R1__12817	group1				AT2G36950	AT2G36950.1	HIPP05	protein_coding	0	0	2	2	2	0	4	chr2:15516794-15516794|G1_R2__06084,chr2:15515656-15515656|G1_R1__06205,chr2:15515944-15515944|G1_R1__04677,chr2:15516787-15516787|G1_R1__03866_G1_R3__04517	group1
AT3G62680	AT3G62680.1	PRP3	protein_coding	0	0	3	0	0	0	3	chr3:23182888-23182888|G1_R3__13244,chr3:23182886-23182886|G1_R1__07742,chr3:23183274-23183274|G1_R1__08477_G1_R3__13249	group1				AT2G37270	AT2G37270.2	RPS5A	protein_coding	0	1	0	3	3	0	4	chr2:15647856-15647856|G1_R3__04990,chr2:15647792-15647792|G1_R2__05253,chr2:15647857-15647857|G1_R1__02767,chr2:15649144-15649144|G1_R1__06084	group1
AT4G01480	AT4G01480.1	PPA5	protein_coding	0	0	0	2	2	0	2	chr4:627927-627927|G1_R2__16310_G1_R3__20172,chr4:627917-627917|G1_R1__14995	group1				AT2G37600	AT2G37600.1	RPL36A	protein_coding	0	0	1	3	3	0	4	chr2:15774328-15774328|G1_R3__04480,chr2:15774331-15774331|G1_R2__05896,chr2:15774330-15774330|G1_R1__03567,chr2:15775122-15775122|G1_R1__04272	group1
AT4G02390	AT4G02390.1	PARP2	protein_coding	0	0	2	0	2	0	2	chr4:1053892-1053892|G1_R3__19205,chr4:1053893-1053893|G1_R2__16309	group1				AT2G37640	AT2G37640.1	EXPA3	protein_coding	0	0	0	1	1	0	1	chr2:15788048-15788048|G1_R2__04330	group1
AT4G02620	AT4G02620.1	VHA-F	protein_coding	0	0	3	3	2	0	6	chr4:1149362-1149362|G1_R3__20336,chr4:1149476-1149476|G1_R3__20400,chr4:1149361-1149361|G1_R2__16274,chr4:1150047-1150047|G1_R2__16990,chr4:1149367-1149367|G1_R1__14734,chr4:1149477-1149477|G1_R1__14991	group1				AT2G37990	AT2G37990.1	NA	protein_coding	0	0	11	3	5	0	14	chr2:15900719-15900719|G1_R3__04565,chr2:15901325-15901325|G1_R3__07620,chr2:15902129-15902129|G1_R3__03946,chr2:15903112-15903112|G1_R3__05982,chr2:15900720-15900720|G1_R2__06563,chr2:15902947-15902947|G1_R2__05713,chr2:15903132-15903132|G1_R2__05180,chr2:15900751-15900751|G1_R1__07029,chr2:15903144-15903144|G1_R1__02404,chr2:15902941-15902941|G1_R1__02723_G1_R3__05588,chr2:15902208-15902208|G1_…	group1
AT4G03510	AT4G03510.1	RMA1	protein_coding	0	0	1	1	1	0	2	chr4:1557845-1557845|G1_R3__20163,chr4:1558392-1558392|G1_R1__15553	group1				AT2G38040	AT2G38040.1	CAC3	protein_coding	0	4	5	0	2	0	9	chr2:15917222-15917222|G1_R3__04227,chr2:15917219-15917219|G1_R1__03280,chr2:15917325-15917325|G1_R1__05105,chr2:15917567-15917567|G1_R1__07046,chr2:15917702-15917702|G1_R1__04934,chr2:15918350-15918350|G1_R1__02394,chr2:15919184-15919184|G1_R1__05292,chr2:15919334-15919334|G1_R1__06967,chr2:15920386-15920386|G1_R1__02600	group1
AT4G04700	AT4G04700.1	CPK27	protein_coding	0	0	0	2	2	0	2	chr4:2385260-2385260|G1_R3__20815,chr4:2385242-2385242|G1_R2__18394	group1				AT2G38120	AT2G38120.1	AUX1	protein_coding	0	2	1	0	0	0	3	chr2:15975816-15975816|G1_R2__09620,chr2:15973098-15973098|G1_R1__07094,chr2:15973246-15973246|G1_R1__02091	group1
AT4G08620	AT4G08620.1	SULTR1;1	protein_coding	0	0	0	1	1	0	1	chr4:5506122-5506122|G1_R2__17506	group1				AT2G38650	AT2G38650.1	GAUT7	protein_coding	0	0	6	6	5	0	12	chr2:16161530-16161530|G1_R3__05344,chr2:16161662-16161662|G1_R3__04207,chr2:16161933-16161933|G1_R3__04211,chr2:16162581-16162581|G1_R3__06928,chr2:16161661-16161661|G1_R2__06275,chr2:16162578-16162578|G1_R2__07227,chr2:16161693-16161693|G1_R1__02795,chr2:16161823-16161823|G1_R1__05016,chr2:16165150-16165150|G1_R1__05828,chr2:16161533-16161533|G1_R1__02237_G1_R2__04539,chr2:16165262-16165262|G1_…	group1
AT4G12000	AT4G12000.1	NA	protein_coding	0	0	1	1	1	0	2	chr4:7193433-7193433|G1_R2__16467,chr4:7194145-7194145|G1_R2__18257	group1				AT2G39350	AT2G39350.1	ABCG1	protein_coding	0	2	2	0	0	0	4	chr2:16430708-16430708|G1_R3__09707,chr2:16431122-16431122|G1_R3__09476,chr2:16432575-16432575|G1_R3__08780,chr2:16432533-16432533|G1_R2__09385	group1
AT4G12070	AT4G12070.1	NA	protein_coding	0	0	0	1	1	0	1	chr4:7234296-7234296|G1_R2__16855_G1_R3__20428	group1				AT2G39390	AT2G39390.1	RPL35B	protein_coding	0	0	2	1	2	0	3	chr2:16450743-16450743|G1_R3__09936,chr2:16450868-16450868|G1_R1__03270,chr2:16451003-16451003|G1_R1__03043	group1
AT4G12080	AT4G12080.1	AHL1	protein_coding	0	0	0	3	3	0	3	chr4:7241297-7241297|G1_R3__20226,chr4:7241289-7241289|G1_R2__17105,chr4:7241302-7241302|G1_R1__15480	group1				AT2G39460	AT2G39460.2	RPL23AA	protein_coding	1	0	0	3	3	0	3	chr2:16474115-16474115|G1_R3__09708,chr2:16475979-16475979|G1_R3__06609,chr2:16475982-16475982|G1_R2__05889,chr2:16475977-16475977|G1_R1__05483	group1
AT4G13340	AT4G13340.1	LRX3	protein_coding	0	1	0	0	0	0	1	chr4:7758557-7758557|G1_R1__14544	group1				AT2G39800	AT2G39800.1	P5CSA	protein_coding	0	0	0	4	0	0	4	chr2:16598395-16598395|G1_R3__05652,chr2:16598392-16598392|G1_R2__04838,chr2:16598391-16598391|G1_R1__02911,chr2:16598503-16598503|G1_R1__03894	group1
AT4G13390	AT4G13390.2	NA	protein_coding	0	0	1	0	0	0	1	chr4:7784296-7784296|G1_R1__15030	group1				AT2G39990	AT2G39990.1	TIF3F1	protein_coding	0	0	1	3	3	0	4	chr2:16698199-16698199|G1_R3__05007,chr2:16698224-16698224|G1_R2__06172,chr2:16698232-16698232|G1_R1__06305,chr2:16699481-16699481|G1_R1__04210	group1
AT4G13615	AT4G13615.1	NA	protein_coding	0	0	1	1	2	0	2	chr4:7924971-7924971|G1_R2__17340,chr4:7925128-7925128|G1_R2__16406	group1				AT2G40060	AT2G40060.1	CLC2	protein_coding	0	0	3	2	3	0	5	chr2:16728058-16728058|G1_R3__04082,chr2:16727334-16727334|G1_R1__02093,chr2:16727714-16727714|G1_R1__02759,chr2:16727879-16727879|G1_R1__02224,chr2:16728060-16728060|G1_R1__02097_G1_R2__04431	group1
AT4G14500	AT4G14500.2	NA	protein_coding	0	0	0	3	0	0	3	chr4:8337095-8337095|G1_R3__19866,chr4:8337133-8337133|G1_R2__16433,chr4:8337076-8337076|G1_R1__14790	group1				AT2G40360	AT2G40360.1	BOP1	protein_coding	0	0	7	0	2	0	7	chr2:16856281-16856281|G1_R3__06359,chr2:16853147-16853147|G1_R2__06355,chr2:16853333-16853333|G1_R2__06417,chr2:16853566-16853566|G1_R2__05183,chr2:16853334-16853334|G1_R1__04911,chr2:16853659-16853659|G1_R1__05086,chr2:16853146-16853146|G1_R1__03633_G1_R3__06253	group1
AT4G15093	AT4G15093.1	LIGB	protein_coding	0	0	0	2	2	0	2	chr4:8619520-8619520|G1_R3__19370,chr4:8619537-8619537|G1_R2__17643	group1				AT2G40430	AT2G40430.1	NA	protein_coding	0	0	4	7	6	0	11	chr2:16879276-16879276|G1_R3__05324,chr2:16879437-16879437|G1_R3__06884,chr2:16880206-16880206|G1_R3__05834,chr2:16879339-16879339|G1_R2__05293,chr2:16879616-16879616|G1_R2__06472,chr2:16880203-16880203|G1_R2__05303,chr2:16879097-16879097|G1_R2__05784_G1_R3__05013,chr2:16879081-16879081|G1_R1__02778,chr2:16879275-16879275|G1_R1__06236,chr2:16879346-16879346|G1_R1__05976,chr2:16880035-16880035|G1_…	group1
AT4G17340	AT4G17340.1	TIP2-2	protein_coding	0	1	0	0	0	0	1	chr4:9699299-9699299|G1_R2__18381	group1				AT2G40510	AT2G40510.1	RPS26B	protein_coding	1	1	4	2	2	0	7	chr2:16918289-16918289|G1_R3__10337,chr2:16919139-16919139|G1_R3__03969,chr2:16919690-16919690|G1_R3__04910,chr2:16919140-16919140|G1_R2__04794,chr2:16918490-16918490|G1_R2__04329_G1_R3__03956,chr2:16918613-16918613|G1_R2__04335_G1_R3__05586,chr2:16919142-16919142|G1_R1__03354,chr2:16919685-16919685|G1_R1__02898_G1_R2__05892	group1
AT4G18070	AT4G18070.1	NA	protein_coding	0	0	0	3	0	0	3	chr4:10032715-10032715|G1_R3__19652,chr4:10032750-10032750|G1_R2__17979,chr4:10032697-10032697|G1_R1__15248	group1				AT2G40590	AT2G40590.1	RPS26A	protein_coding	0	0	3	2	2	0	5	chr2:16945082-16945082|G1_R3__08167,chr2:16945757-16945757|G1_R3__08835,chr2:16945109-16945109|G1_R2__04849,chr2:16945748-16945748|G1_R1__05619,chr2:16945277-16945277|G1_R1__05872_G1_R2__08542	group1
AT4G18430	AT4G18430.1	RABA1E	protein_coding	0	0	1	0	1	0	1	chr4:10183921-10183921|G1_R3__20978	group1				AT2G40840	AT2G40840.1	DPE2	protein_coding	0	0	14	3	6	0	17	chr2:17050699-17050699|G1_R3__04908,chr2:17050835-17050835|G1_R3__05986,chr2:17050673-17050673|G1_R2__05186,chr2:17050839-17050839|G1_R2__05722,chr2:17045876-17045876|G1_R1__02792,chr2:17046076-17046076|G1_R1__05983,chr2:17046317-17046317|G1_R1__05778,chr2:17046541-17046541|G1_R1__03553,chr2:17047228-17047228|G1_R1__06023,chr2:17047344-17047344|G1_R1__04904,chr2:17047617-17047617|G1_R1__04330,chr…	group1
AT4G19200	AT4G19200.1	NA	protein_coding	0	0	0	3	3	0	3	chr4:10500475-10500475|G1_R3__20313,chr4:10500494-10500494|G1_R2__17888,chr4:10500461-10500461|G1_R1__14901	group1				AT2G41290	AT2G41290.1	SSL2	protein_coding	0	0	1	0	1	0	1	chr2:17210713-17210713|G1_R3__04215	group1
AT4G19230	AT4G19230.1	CYP707A1	protein_coding	0	0	1	0	0	0	1	chr4:10522758-10522758|G1_R3__19759	group1				AT2G41420	AT2G41420.1	WIH2	protein_coding	0	2	0	4	4	1	7	chr2:17266607-17266607|G1_R3__04041,chr2:17266756-17266756|G1_R3__04491,chr2:17267887-17267887|G1_R3__06813,chr2:17267011-17267011|G1_R1__05956,chr2:17267897-17267897|G1_R1__02449,chr2:17266609-17266609|G1_R1__02902_G1_R2__04394,chr2:17266763-17266763|G1_R1__02945_G1_R2__06167	group1
AT4G20110	AT4G20110.2	VSR7	protein_coding	0	0	0	3	3	0	3	chr4:10878574-10878574|G1_R3__19746,chr4:10878576-10878576|G1_R2__16754,chr4:10878573-10878573|G1_R1__14720	group1				AT2G41650	AT2G41650.1	NA	protein_coding	0	6	0	1	1	0	7	chr2:17362787-17362787|G1_R3__07760,chr2:17363044-17363044|G1_R3__08115,chr2:17363202-17363202|G1_R3__07761,chr2:17364359-17364359|G1_R3__09776,chr2:17362803-17362803|G1_R1__05645,chr2:17363037-17363037|G1_R1__06954,chr2:17363204-17363204|G1_R1__04760	group1
AT4G20450	AT4G20450.2	NA	protein_coding	3	0	0	0	0	0	0	chr4:11029648-11029648|G1_R3__20949,chr4:11029638-11029638|G1_R2__18102,chr4:11029727-11029727|G1_R2__18022	group1				AT2G41800	AT2G41800.1	NA	protein_coding	0	0	3	0	0	0	3	chr2:17437933-17437933|G1_R3__07041,chr2:17437932-17437932|G1_R1__03883,chr2:17437790-17437790|G1_R1__03926_G1_R3__07021	group1
AT4G22080	AT4G22080.1	RHS14	protein_coding	0	0	0	1	1	0	1	chr4:11700650-11700650|G1_R3__21014	group1				AT2G41810	AT2G41810.1	NA	protein_coding	2	0	0	0	0	0	0	chr2:17442282-17442282|G1_R2__06849,chr2:17442281-17442281|G1_R1__05352_G1_R3__08392	group1
AT4G22590	AT4G22590.1	TPPG	protein_coding	0	0	0	1	1	0	1	chr4:11893602-11893602|G1_R2__17997	group1				AT2G41840	AT2G41840.1	RPS2C	protein_coding	0	0	2	4	5	0	6	chr2:17459873-17459873|G1_R3__03970,chr2:17459878-17459878|G1_R2__04339,chr2:17459875-17459875|G1_R1__02061,chr2:17459972-17459972|G1_R1__02408,chr2:17460154-17460154|G1_R1__02064,chr2:17460723-17460723|G1_R1__02070	group1
AT4G23470	AT4G23470.1	NA	protein_coding	0	0	2	2	2	0	4	chr4:12250849-12250849|G1_R2__16706,chr4:12251132-12251132|G1_R2__16714,chr4:12250334-12250334|G1_R1__15399,chr4:12251130-12251130|G1_R1__15162_G1_R3__19574	group1				AT2G42570	AT2G42570.1	TBL39	protein_coding	0	0	5	0	2	0	5	chr2:17717499-17717499|G1_R3__06054,chr2:17717537-17717537|G1_R2__05322,chr2:17717774-17717774|G1_R1__03364,chr2:17718200-17718200|G1_R1__04373,chr2:17717927-17717927|G1_R1__02506_G1_R3__04557	group1
AT4G23730	AT4G23730.1	NA	protein_coding	0	0	0	1	1	0	1	chr4:12364912-12364912|G1_R3__20536	group1				AT2G42590	AT2G42590.1	GRF9	protein_coding	0	1	5	2	2	0	8	chr2:17733063-17733063|G1_R3__05695,chr2:17731945-17731945|G1_R2__05505,chr2:17732067-17732067|G1_R2__05301,chr2:17733066-17733066|G1_R2__06366,chr2:17733024-17733024|G1_R1__02235,chr2:17733723-17733723|G1_R1__03018,chr2:17733851-17733851|G1_R1__03603,chr2:17733189-17733189|G1_R1__07052_G1_R2__07443_G1_R3__10532	group1
AT4G24230	AT4G24230.2	ACBP3	protein_coding	1	0	0	2	0	0	2	chr4:12569143-12569143|G1_R3__20752,chr4:12567004-12567004|G1_R2__17284,chr4:12567007-12567007|G1_R1__15179	group1				AT2G42870	AT2G42870.1	PAR1	protein_coding	0	0	1	1	2	0	2	chr2:17836750-17836750|G1_R1__02896,chr2:17836886-17836886|G1_R1__03484	group1
AT4G24580	AT4G24580.1	REN1	protein_coding	0	0	2	0	2	0	2	chr4:12688000-12688000|G1_R2__16923,chr4:12688151-12688151|G1_R2__17670	group1				AT2G43060	AT2G43060.1	IBH1	protein_coding	0	0	1	1	1	0	2	chr2:17909342-17909342|G1_R3__10424,chr2:17909751-17909751|G1_R1__03045	group1
AT4G25070	AT4G25070.2	NA	protein_coding	0	0	0	3	2	0	3	chr4:12876516-12876516|G1_R3__20315,chr4:12876515-12876515|G1_R2__17974,chr4:12876684-12876684|G1_R2__18001	group1				AT2G43090	AT2G43090.1	NA	protein_coding	0	0	2	3	1	0	5	chr2:17919706-17919706|G1_R3__05607,chr2:17920239-17920239|G1_R3__04927,chr2:17920276-17920276|G1_R2__04810,chr2:17920247-17920247|G1_R1__02603,chr2:17919067-17919067|G1_R1__02968_G1_R3__03980	group1
AT4G25090	AT4G25090.1	RBOHG	protein_coding	0	0	0	1	1	0	1	chr4:12878807-12878807|G1_R2__18181	group1				AT2G43460	AT2G43460.1	RPL38A	protein_coding	0	0	0	4	4	0	4	chr2:18046282-18046282|G1_R3__04213,chr2:18046096-18046096|G1_R2__06390,chr2:18046279-18046279|G1_R2__06119,chr2:18046283-18046283|G1_R1__02797	group1
AT4G25110	AT4G25110.1	AMC2	protein_coding	0	0	0	1	1	0	1	chr4:12887730-12887730|G1_R3__19553	group1				AT2G43535	AT2G43535.1	ATTI4	protein_coding	1	0	1	0	0	0	1	chr2:18071175-18071175|G1_R1__02223,chr2:18070578-18070578|G1_R1__03529_G1_R3__06272	group1
AT4G25160	AT4G25160.1	PUB35	protein_coding	0	0	0	1	1	0	1	chr4:12903265-12903265|G1_R2__17674	group1				AT2G43590	AT2G43590.1	NA	protein_coding	1	0	0	0	0	0	0	chr2:18083393-18083393|G1_R3__09294	group1
AT4G25570	AT4G25570.2	ACYB-2	protein_coding	0	0	1	2	3	0	3	chr4:13053884-13053884|G1_R3__19990,chr4:13053869-13053869|G1_R2__17771,chr4:13053887-13053887|G1_R1__15161	group1				AT2G43610	AT2G43610.1	NA	protein_coding	0	0	1	2	2	0	3	chr2:18087892-18087892|G1_R3__09203,chr2:18089142-18089142|G1_R2__08144,chr2:18088005-18088005|G1_R1__04987	group1
AT4G26080	AT4G26080.1	ABI1	protein_coding	0	0	0	1	1	0	1	chr4:13220189-13220189|G1_R1__15589	group1				AT2G43880	AT2G43880.1	NA	protein_coding	0	0	5	0	0	0	5	chr2:18173078-18173078|G1_R3__09400,chr2:18173849-18173849|G1_R3__09485,chr2:18173972-18173972|G1_R3__10325,chr2:18174294-18174294|G1_R3__10231,chr2:18173155-18173155|G1_R2__07916	group1
AT4G26690	AT4G26690.1	GDPDL3	protein_coding	0	0	0	2	2	0	2	chr4:13456755-13456755|G1_R2__17798_G1_R3__19649,chr4:13456729-13456729|G1_R1__14659	group1				AT2G43890	AT2G43890.1	NA	protein_coding	0	0	0	1	0	0	1	chr2:18178749-18178749|G1_R2__09094	group1
AT4G26710	AT4G26710.1	VHA-E2	protein_coding	0	1	2	3	3	0	6	chr4:13469761-13469761|G1_R3__20664,chr4:13468784-13468784|G1_R2__17783,chr4:13469763-13469763|G1_R2__16781,chr4:13469745-13469745|G1_R1__14721,chr4:13468578-13468578|G1_R1__15337_G1_R2__16961,chr4:13468705-13468705|G1_R1__15197_G1_R2__17409	group1				AT2G44080	AT2G44080.1	ARL	protein_coding	1	1	2	0	3	0	3	chr2:18236279-18236279|G1_R3__08976,chr2:18238043-18238043|G1_R3__07706,chr2:18237318-18237318|G1_R1__03626,chr2:18238040-18238040|G1_R1__04390	group1
AT4G26770	AT4G26770.1	CDS3	protein_coding	0	0	0	2	1	0	2	chr4:13484926-13484926|G1_R3__19616,chr4:13484889-13484889|G1_R2__17285	group1				AT2G44120	AT2G44120.1	NA	protein_coding	0	0	1	4	4	0	5	chr2:18249112-18249112|G1_R3__04027,chr2:18249118-18249118|G1_R2__06056,chr2:18249108-18249108|G1_R1__05150,chr2:18249199-18249199|G1_R1__03829,chr2:18250381-18250381|G1_R1__02905	group1
AT4G26910	AT4G26910.3	NA	protein_coding	0	0	2	4	3	0	6	chr4:13519917-13519917|G1_R3__20503,chr4:13519919-13519919|G1_R2__16795,chr4:13520068-13520068|G1_R2__17789,chr4:13520416-13520416|G1_R2__18427,chr4:13519942-13519942|G1_R1__14655,chr4:13520133-13520133|G1_R1__14722_G1_R3__20627	group1				AT2G44180	AT2G44180.1	MAP2A	protein_coding	0	0	3	0	1	0	3	chr2:18269842-18269842|G1_R3__07716,chr2:18269475-18269475|G1_R2__04836,chr2:18269663-18269663|G1_R2__06979	group1
AT4G26970	AT4G26970.1	ACO2	protein_coding	0	0	0	1	1	0	1	chr4:13548451-13548451|G1_R1__14903_G1_R2__17272_G1_R3__20498	group1				AT2G44860	AT2G44860.2	NA	protein_coding	0	0	3	3	1	0	6	chr2:18500963-18500963|G1_R3__06037,chr2:18501423-18501423|G1_R3__06038,chr2:18501564-18501564|G1_R3__04539,chr2:18500959-18500959|G1_R2__04492,chr2:18500960-18500960|G1_R1__03698,chr2:18501163-18501163|G1_R1__03227	group1
AT4G27320	AT4G27320.1	PHOS34	protein_coding	0	0	0	3	0	0	3	chr4:13678576-13678576|G1_R3__20311,chr4:13678614-13678614|G1_R2__17597,chr4:13678631-13678631|G1_R1__15352	group1				AT2G45050	AT2G45050.1	GATA2	protein_coding	0	0	3	0	0	0	3	chr2:18583084-18583084|G1_R3__06956,chr2:18583101-18583101|G1_R1__04256,chr2:18583489-18583489|G1_R1__06953	group1
AT4G27350	AT4G27350.1	NA	protein_coding	0	0	0	2	2	0	2	chr4:13690911-13690911|G1_R3__19981,chr4:13690912-13690912|G1_R2__17766	group1				AT2G45470	AT2G45470.1	FLA8	protein_coding	0	0	2	1	1	0	3	chr2:18742745-18742745|G1_R3__04069,chr2:18743729-18743729|G1_R3__06361,chr2:18744015-18744015|G1_R1__02104_G1_R3__06275	group1
AT4G30560	AT4G30560.1	CNGC9	protein_coding	0	0	0	1	1	0	1	chr4:14926936-14926936|G1_R2__17287	group1				AT2G45640	AT2G45640.1	SAP18	protein_coding	0	0	2	5	6	0	7	chr2:18799705-18799705|G1_R3__06291,chr2:18799718-18799718|G1_R2__04547,chr2:18799876-18799876|G1_R2__05812,chr2:18799704-18799704|G1_R1__03968,chr2:18801080-18801080|G1_R1__04990,chr2:18799877-18799877|G1_R1__02977_G1_R3__04212,chr2:18800053-18800053|G1_R1__02799_G1_R2__06277_G1_R3__05842	group1
AT4G30670	AT4G30670.1	NA	protein_coding	3	0	0	0	0	0	0	chr4:14958476-14958476|G1_R3__20888,chr4:14958437-14958437|G1_R2__18070,chr4:14958639-14958639|G1_R2__17601	group1				AT2G46230	AT2G46230.1	NA	protein_coding	0	0	2	1	3	0	3	chr2:18984452-18984452|G1_R2__05193,chr2:18984593-18984593|G1_R2__06946,chr2:18985685-18985685|G1_R2__09350	group1
AT4G31450	AT4G31450.2	NA	protein_coding	0	0	0	4	4	0	4	chr4:15255919-15255919|G1_R3__19718,chr4:15255766-15255766|G1_R2__17143,chr4:15255924-15255924|G1_R2__16884,chr4:15255920-15255920|G1_R1__14591	group1				AT2G46280	AT2G46280.1	TIF3I1	protein_coding	0	0	3	3	3	0	6	chr2:19003583-19003583|G1_R3__04959,chr2:19003571-19003571|G1_R2__04398,chr2:19004501-19004501|G1_R2__04411,chr2:19004640-19004640|G1_R2__06069_G1_R3__05295,chr2:19003590-19003590|G1_R1__02441,chr2:19004220-19004220|G1_R1__03491_G1_R2__05753	group1
AT4G32150	AT4G32150.1	VAMP711	protein_coding	0	0	0	3	3	0	3	chr4:15526346-15526346|G1_R3__20570,chr4:15526329-15526329|G1_R2__17864,chr4:15526347-15526347|G1_R1__15178	group1				AT2G47070	AT2G47070.1	SPL1	protein_coding	0	1	1	6	4	0	8	chr2:19336792-19336792|G1_R3__06152,chr2:19340631-19340631|G1_R3__05069,chr2:19340755-19340755|G1_R3__04219,chr2:19340653-19340653|G1_R2__05813,chr2:19340752-19340752|G1_R2__06278,chr2:19338323-19338323|G1_R1__04537,chr2:19340628-19340628|G1_R1__02512,chr2:19340754-19340754|G1_R1__02801	group1
AT4G33360	AT4G33360.1	FLDH	protein_coding	0	0	0	2	4	0	2	chr4:16067899-16067899|G1_R2__16547_G1_R3__19403,chr4:16067913-16067913|G1_R1__15126	group1				AT2G47470	AT2G47470.1	PDIL2-1	protein_coding	0	0	3	0	0	0	3	chr2:19481582-19481582|G1_R3__05303,chr2:19481573-19481573|G1_R1__02612,chr2:19482113-19482113|G1_R1__03100	group1
AT4G33920	AT4G33920.2	NA	protein_coding	0	2	0	2	2	0	4	chr4:16260706-16260706|G1_R3__19957,chr4:16262715-16262715|G1_R3__20636,chr4:16260704-16260704|G1_R2__16637,chr4:16262718-16262718|G1_R2__17738	group1				AT2G47610	AT2G47610.1	RPL7AA	protein_coding	0	0	0	1	1	0	1	chr2:19531515-19531515|G1_R1__02470_G1_R2__04455_G1_R3__04521	group1
AT4G34580	AT4G34580.2	SFH1	protein_coding	0	0	0	1	1	0	1	chr4:16518701-16518701|G1_R2__17157	group1				AT2G47640	AT2G47640.3	NA	protein_coding	0	1	2	2	2	0	5	chr2:19537242-19537242|G1_R3__04561,chr2:19538335-19538335|G1_R2__04559,chr2:19538478-19538478|G1_R2__06035,chr2:19538649-19538649|G1_R2__05704,chr2:19538212-19538212|G1_R1__02515	group1
AT4G34720	AT4G34720.1	VHA-c3	protein_coding	0	0	0	3	1	0	3	chr4:16568172-16568172|G1_R2__16561,chr4:16568018-16568018|G1_R2__16552_G1_R3__19484,chr4:16568017-16568017|G1_R1__14594	group1				AT2G47800	AT2G47800.1	ABCC4	protein_coding	0	0	5	3	3	0	8	chr2:19575157-19575157|G1_R3__07627,chr2:19575563-19575563|G1_R3__09280,chr2:19580483-19580483|G1_R3__04996,chr2:19580484-19580484|G1_R2__06454,chr2:19575131-19575131|G1_R1__04870,chr2:19575511-19575511|G1_R1__06923,chr2:19579663-19579663|G1_R1__04876,chr2:19580426-19580426|G1_R1__02768	group1
AT4G36880	AT4G36880.1	CP1	protein_coding	0	0	1	0	0	0	1	chr4:17375992-17375992|G1_R3__20982	group1				AT3G01790	AT3G01790.2	NA	protein_coding	0	0	0	3	3	0	3	chr3:283799-283799|G1_R3__13037,chr3:283778-283778|G1_R2__10313,chr3:283783-283783|G1_R1__09582	group1
AT4G37070	AT4G37070.2	PLP1	protein_coding	0	0	0	1	1	0	1	chr4:17464857-17464857|G1_R2__18397	group1				AT3G02040	AT3G02040.1	GDPD1	protein_coding	0	0	2	0	0	0	2	chr3:349043-349043|G1_R1__08582,chr3:349692-349692|G1_R1__09317	group1
AT4G37640	AT4G37640.1	ACA2	protein_coding	0	0	1	0	1	0	1	chr4:17683230-17683230|G1_R1__15438	group1				AT3G02080	AT3G02080.1	RPS19A	protein_coding	0	0	0	3	3	0	3	chr3:364073-364073|G1_R3__13028,chr3:364070-364070|G1_R2__10278,chr3:364078-364078|G1_R1__07939	group1
AT4G37830	AT4G37830.2	NA	protein_coding	0	0	0	1	1	0	1	chr4:17787625-17787625|G1_R2__16535	group1				AT3G02200	AT3G02200.2	NA	protein_coding	0	1	2	0	4	0	3	chr3:406655-406655|G1_R2__13710,chr3:408910-408910|G1_R2__12321,chr3:408700-408700|G1_R1__09373	group1
AT4G38920	AT4G38920.1	VHA-c3	protein_coding	0	0	0	4	1	0	4	chr4:18149058-18149058|G1_R3__19410,chr4:18149059-18149059|G1_R2__16554,chr4:18148921-18148921|G1_R1__15170,chr4:18149056-18149056|G1_R1__14826	group1				AT3G02530	AT3G02530.1	CCT6A	protein_coding	0	0	5	2	5	0	7	chr3:528647-528647|G1_R3__14161,chr3:528691-528691|G1_R2__10783,chr3:528861-528861|G1_R2__12269,chr3:529216-529216|G1_R2__13013,chr3:529002-529002|G1_R2__10298_G1_R3__13764,chr3:529015-529015|G1_R1__10185,chr3:528863-528863|G1_R1__10021_G1_R3__12611	group1
AT4G39080	AT4G39080.1	VHA-A3	protein_coding	0	0	1	2	0	0	3	chr4:18214960-18214960|G1_R3__19414,chr4:18213170-18213170|G1_R1__15284,chr4:18214972-18214972|G1_R1__14576_G1_R2__16564	group1				AT3G02560	AT3G02560.1	RPS7B	protein_coding	0	1	3	1	3	0	5	chr3:543168-543168|G1_R3__14537,chr3:543177-543177|G1_R2__11851,chr3:541796-541796|G1_R1__09887,chr3:542727-542727|G1_R1__13976,chr3:543118-543118|G1_R1__11252	group1
AT4G39890	AT4G39890.1	RABH1C	protein_coding	0	0	0	1	1	0	1	chr4:18507515-18507515|G1_R2__17648	group1				AT3G02720	AT3G02720.1	DJ1D	protein_coding	0	0	2	5	5	0	7	chr3:586825-586825|G1_R3__16517,chr3:588092-588092|G1_R3__13787,chr3:588198-588198|G1_R3__13096,chr3:588094-588094|G1_R2__12521,chr3:588183-588183|G1_R2__12317,chr3:588338-588338|G1_R2__11955,chr3:588048-588048|G1_R1__08021	group1
AT4G40010	AT4G40010.1	SRK2F	protein_coding	0	0	1	1	2	0	2	chr4:18548628-18548628|G1_R2__18165,chr4:18548767-18548767|G1_R2__18390	group1				AT3G03310	AT3G03310.1	LCAT3	protein_coding	0	0	2	4	6	0	6	chr3:778648-778648|G1_R3__12680,chr3:778772-778772|G1_R3__12684,chr3:778643-778643|G1_R2__12393,chr3:778765-778765|G1_R2__12071,chr3:778651-778651|G1_R1__09508,chr3:778798-778798|G1_R1__11557	group1
AT5G01100	AT5G01100.1	FRB1	protein_coding	0	0	0	1	1	0	1	chr5:34805-34805|G1_R2__21272	group1				AT3G03320	AT3G03320.1	NA	protein_coding	0	0	0	1	2	0	1	chr3:783373-783373|G1_R3__11666	group1
AT5G01610	AT5G01610.1	NA	protein_coding	0	0	0	1	1	0	1	chr5:232077-232077|G1_R3__21620	group1				AT3G03920	AT3G03920.1	NA	protein_coding	0	0	1	3	1	0	4	chr3:1009037-1009037|G1_R3__14361,chr3:1009055-1009055|G1_R2__10396,chr3:1009036-1009036|G1_R1__12135,chr3:1009714-1009714|G1_R1__14344	group1
AT5G01720	AT5G01720.1	FBL3	protein_coding	0	0	0	2	0	0	2	chr5:266902-266902|G1_R3__22801,chr5:266903-266903|G1_R2__20460	group1				AT3G03960	AT3G03960.1	CCT8	protein_coding	0	0	3	2	3	0	5	chr3:1027761-1027761|G1_R3__14367,chr3:1024564-1024564|G1_R1__11681,chr3:1027276-1027276|G1_R1__07970_G1_R3__11630,chr3:1027571-1027571|G1_R1__07405_G1_R3__13781,chr3:1027739-1027739|G1_R1__10840_G1_R2__10435	group1
AT5G01750	AT5G01750.1	NA	protein_coding	0	0	0	2	0	0	2	chr5:291220-291220|G1_R2__20148_G1_R3__23115,chr5:291201-291201|G1_R1__16478	group1				AT3G04400	AT3G04400.1	RPL23A	protein_coding	0	0	0	4	3	0	4	chr3:1168378-1168378|G1_R3__12621,chr3:1168381-1168381|G1_R2__11279,chr3:1168571-1168571|G1_R2__12882,chr3:1168376-1168376|G1_R1__07439	group1
AT5G01800	AT5G01800.1	NA	protein_coding	0	0	1	3	3	0	4	chr5:307996-307996|G1_R3__23117,chr5:308750-308750|G1_R2__19275,chr5:308673-308673|G1_R1__16438,chr5:308751-308751|G1_R1__16439_G1_R3__23180	group1				AT3G04840	AT3G04840.1	RPS3AA	protein_coding	0	0	0	1	1	0	1	chr3:1331495-1331495|G1_R2__11270	group1
AT5G04170	AT5G04170.1	CML50	protein_coding	0	0	0	2	2	0	2	chr5:1147626-1147626|G1_R2__19070,chr5:1147607-1147607|G1_R1__16406_G1_R3__22943	group1				AT3G04920	AT3G04920.1	RPS24A	protein_coding	0	0	2	0	1	0	2	chr3:1361647-1361647|G1_R3__13469,chr3:1361883-1361883|G1_R3__13019	group1
AT5G04750	AT5G04750.1	NA	protein_coding	0	0	0	3	3	0	3	chr5:1373509-1373509|G1_R3__23119,chr5:1373506-1373506|G1_R2__19270,chr5:1373501-1373501|G1_R1__15828	group1				AT3G05020	AT3G05020.1	ACP1	protein_coding	0	1	3	1	1	0	5	chr3:1392851-1392851|G1_R2__15330,chr3:1391714-1391714|G1_R1__08350,chr3:1392114-1392114|G1_R1__11266,chr3:1392896-1392896|G1_R1__10336,chr3:1392289-1392289|G1_R1__10847_G1_R2__13197	group1
AT5G05370	AT5G05370.1	NA	protein_coding	0	0	1	3	3	0	4	chr5:1590910-1590910|G1_R3__23087,chr5:1590909-1590909|G1_R2__19083,chr5:1591720-1591720|G1_R2__20849,chr5:1590931-1590931|G1_R1__16265	group1				AT3G05060	AT3G05060.1	NOP5-2	protein_coding	0	1	5	1	4	0	7	chr3:1413290-1413290|G1_R3__12007,chr3:1413157-1413157|G1_R2__10780,chr3:1413286-1413286|G1_R2__12497,chr3:1413617-1413617|G1_R2__13326,chr3:1415904-1415904|G1_R2__14006,chr3:1413211-1413211|G1_R1__08889,chr3:1413657-1413657|G1_R1__14308	group1
AT5G06760	AT5G06760.1	LEA46	protein_coding	0	0	1	0	0	0	1	chr5:2089981-2089981|G1_R1__17202	group1				AT3G05560	AT3G05560.1	RPL22B	protein_coding	0	0	0	2	2	0	2	chr3:1615324-1615324|G1_R3__14181,chr3:1615383-1615383|G1_R2__12512	group1
AT5G06800	AT5G06800.1	NA	protein_coding	0	0	0	1	1	0	1	chr5:2105863-2105863|G1_R2__19493	group1				AT3G05590	AT3G05590.1	RPL18B	protein_coding	0	0	0	2	2	0	2	chr3:1622900-1622900|G1_R3__11428,chr3:1622899-1622899|G1_R2__10234	group1
AT5G07470	AT5G07470.1	MSRA3	protein_coding	0	0	0	3	3	0	3	chr5:2362643-2362643|G1_R2__20974,chr5:2362717-2362717|G1_R2__21043,chr5:2362725-2362725|G1_R1__16824_G1_R3__21627	group1				AT3G05880	AT3G05880.1	RCI2A	protein_coding	0	0	0	1	0	0	1	chr3:1755700-1755700|G1_R1__07989	group1
AT5G07770	AT5G07770.3	NA	protein_coding	0	0	1	4	3	0	5	chr5:2476125-2476125|G1_R3__22297,chr5:2479154-2479154|G1_R3__22804,chr5:2479156-2479156|G1_R2__19922,chr5:2479300-2479300|G1_R2__20612,chr5:2479162-2479162|G1_R1__15793	group1				AT3G05890	AT3G05890.1	RCI2B	protein_coding	0	0	1	1	0	0	2	chr3:1757700-1757700|G1_R1__10132,chr3:1758392-1758392|G1_R1__09397	group1
AT5G11110	AT5G11110.1	SPS2	protein_coding	0	0	1	1	1	0	2	chr5:3540969-3540969|G1_R2__19089,chr5:3539659-3539659|G1_R1__17272	group1				AT3G06035	AT3G06035.1	NA	protein_coding	0	0	3	1	1	0	4	chr3:1823141-1823141|G1_R3__17778,chr3:1823532-1823532|G1_R1__13989,chr3:1823677-1823677|G1_R1__09494,chr3:1824052-1824052|G1_R1__09507_G1_R3__15066	group1
AT5G12140	AT5G12140.1	CYS1	protein_coding	0	0	0	3	0	0	3	chr5:3923029-3923029|G1_R3__23175,chr5:3923027-3923027|G1_R2__19165,chr5:3923034-3923034|G1_R1__16423	group1				AT3G06460	AT3G06460.1	NA	protein_coding	0	0	2	0	1	0	2	chr3:1982857-1982857|G1_R3__15296,chr3:1983453-1983453|G1_R3__15524	group1
AT5G13200	AT5G13200.2	NA	protein_coding	0	0	0	3	0	0	3	chr5:4208122-4208122|G1_R3__22542,chr5:4208120-4208120|G1_R2__20002,chr5:4208123-4208123|G1_R1__15829	group1				AT3G06650	AT3G06650.2	ACLB-1	protein_coding	0	0	5	2	3	0	7	chr3:2079175-2079175|G1_R3__14069,chr3:2079671-2079671|G1_R3__14381,chr3:2079859-2079859|G1_R3__13791,chr3:2079164-2079164|G1_R2__12318,chr3:2079289-2079289|G1_R1__07417,chr3:2080022-2080022|G1_R1__09425,chr3:2080376-2080376|G1_R1__13975	group1
AT5G13330	AT5G13330.1	ERF113	protein_coding	0	1	1	0	1	0	2	chr5:4272127-4272127|G1_R3__21734,chr5:4274418-4274418|G1_R3__23121	group1				AT3G06680	AT3G06680.3	NA	protein_coding	0	0	2	0	1	0	2	chr3:2114467-2114467|G1_R3__13458,chr3:2114643-2114643|G1_R3__13463	group1
AT5G13500	AT5G13500.1	HPAT3	protein_coding	0	0	0	4	4	0	4	chr5:4340844-4340844|G1_R2__19287,chr5:4340947-4340947|G1_R2__20531_G1_R3__21960,chr5:4340843-4340843|G1_R1__16770,chr5:4340945-4340945|G1_R1__15924	group1				AT3G06700	AT3G06700.1	RPL29A	protein_coding	0	1	2	1	2	0	4	chr3:2117450-2117450|G1_R2__10282,chr3:2117521-2117521|G1_R2__11267,chr3:2117750-2117750|G1_R1__08650,chr3:2117925-2117925|G1_R1__08525	group1
AT5G15600	AT5G15600.1	SP1L4	protein_coding	0	0	0	1	1	0	1	chr5:5078933-5078933|G1_R2__21590	group1				AT3G07050	AT3G07050.1	NSN1	protein_coding	0	0	3	0	2	0	3	chr3:2229698-2229698|G1_R3__11993,chr3:2229804-2229804|G1_R3__12566,chr3:2229696-2229696|G1_R1__08130	group1
AT5G16910	AT5G16910.1	CSLD2	protein_coding	0	1	0	2	2	0	3	chr5:5560750-5560750|G1_R3__24042,chr5:5565410-5565410|G1_R3__23543,chr5:5565385-5565385|G1_R2__19786	group1				AT3G07110	AT3G07110.1	NA	protein_coding	0	0	2	3	3	0	5	chr3:2253378-2253378|G1_R3__13533,chr3:2253382-2253382|G1_R2__11900,chr3:2252346-2252346|G1_R1__08888,chr3:2252685-2252685|G1_R1__08641,chr3:2253334-2253334|G1_R1__08005	group1
AT5G18670	AT5G18670.1	BAM9	protein_coding	0	1	0	1	1	0	2	chr5:6226002-6226002|G1_R2__21685,chr5:6228086-6228086|G1_R2__21657	group1				AT3G08030	AT3G08030.1	NA	protein_coding	0	0	2	0	0	0	2	chr3:2564246-2564246|G1_R1__09801,chr3:2564869-2564869|G1_R1__11790	group1
AT5G18680	AT5G18680.1	TULP11	protein_coding	0	0	0	1	1	0	1	chr5:6228288-6228288|G1_R2__21461	group1				AT3G08520	AT3G08520.1	RPL41G	protein_coding	0	0	0	2	2	0	2	chr3:2586281-2586281|G1_R3__14375,chr3:2586282-2586282|G1_R1__07473_G1_R2__12675	group1
AT5G19025	AT5G19025.1	NA	protein_coding	0	0	3	1	1	0	4	chr5:6356794-6356794|G1_R3__21870,chr5:6356940-6356940|G1_R3__22178,chr5:6355182-6355182|G1_R2__21232,chr5:6356840-6356840|G1_R2__21356	group1				AT3G08680	AT3G08680.2	NA	protein_coding	0	2	3	3	3	0	8	chr3:2638775-2638775|G1_R3__16139,chr3:2640726-2640726|G1_R3__13484,chr3:2640728-2640728|G1_R2__11253,chr3:2637954-2637954|G1_R1__13775,chr3:2638578-2638578|G1_R1__11248,chr3:2638774-2638774|G1_R1__12296,chr3:2640729-2640729|G1_R1__10241,chr3:2639111-2639111|G1_R1__08815_G1_R3__11992	group1
AT5G20250	AT5G20250.4	DIN10	protein_coding	0	0	1	0	0	0	1	chr5:6833857-6833857|G1_R1__15730	group1				AT3G08690	AT3G08690.1	UBC11	protein_coding	0	1	5	2	4	0	8	chr3:2642489-2642489|G1_R2__10295,chr3:2642639-2642639|G1_R2__12270,chr3:2641507-2641507|G1_R1__12020,chr3:2642023-2642023|G1_R1__14418,chr3:2641207-2641207|G1_R1__11716_G1_R3__16890,chr3:2642485-2642485|G1_R1__08619_G1_R3__11488,chr3:2642641-2642641|G1_R1__07437_G1_R3__12613,chr3:2642221-2642221|G1_R1__11951_G1_R2__10288	group1
AT5G21170	AT5G21170.1	AKINBETA1	protein_coding	0	0	0	2	2	0	2	chr5:7208304-7208304|G1_R2__18974,chr5:7208254-7208254|G1_R1__16513_G1_R3__21411	group1				AT3G09500	AT3G09500.1	RPL35A	protein_coding	0	0	0	2	2	0	2	chr3:2917899-2917899|G1_R3__11442,chr3:2917957-2917957|G1_R2__11842	group1
AT5G21280	AT5G21280.1	NA	protein_coding	0	0	1	0	0	0	1	chr5:7264962-7264962|G1_R3__23744	group1				AT3G09630	AT3G09630.1	RPL4A	protein_coding	0	0	2	0	4	0	2	chr3:2953906-2953906|G1_R1__08672,chr3:2954236-2954236|G1_R1__14047	group1
AT5G24170	AT5G24170.1	NA	protein_coding	0	0	0	2	2	0	2	chr5:8189657-8189657|G1_R2__21091,chr5:8189656-8189656|G1_R1__16054_G1_R3__22166	group1				AT3G09820	AT3G09820.1	ADK1	protein_coding	0	0	4	1	1	0	5	chr3:3014680-3014680|G1_R2__11831,chr3:3013333-3013333|G1_R1__11374,chr3:3013724-3013724|G1_R1__11906,chr3:3014163-3014163|G1_R1__14487,chr3:3013490-3013490|G1_R1__10550_G1_R2__13512	group1
AT5G24310	AT5G24310.2	ABIL3	protein_coding	0	0	0	1	0	0	1	chr5:8276335-8276335|G1_R2__21349	group1				AT3G09920	AT3G09920.3	PIP5K9	protein_coding	0	0	5	1	3	0	6	chr3:3040455-3040455|G1_R3__11594,chr3:3041228-3041228|G1_R3__16866,chr3:3038781-3038781|G1_R2__12720,chr3:3040428-3040428|G1_R2__12511,chr3:3040462-3040462|G1_R1__08438,chr3:3042613-3042613|G1_R1__11420	group1
AT5G24530	AT5G24530.1	DMR6	protein_coding	0	0	0	1	1	0	1	chr5:8383205-8383205|G1_R2__21748	group1				AT3G10090	AT3G10090.1	RPS28A	protein_coding	0	1	0	0	2	1	2	chr3:3109545-3109545|G1_R3__16272,chr3:3109944-3109944|G1_R1__09463_G1_R2__10465_G1_R3__12755	group1
AT5G26740	AT5G26740.1	NA	protein_coding	0	0	0	4	2	0	4	chr5:9294485-9294485|G1_R2__19381,chr5:9294664-9294664|G1_R2__19717,chr5:9294473-9294473|G1_R1__16022,chr5:9294693-9294693|G1_R1__17031	group1				AT3G10610	AT3G10610.1	RPS17C	protein_coding	1	0	1	0	0	0	1	chr3:3318172-3318172|G1_R2__15062,chr3:3319461-3319461|G1_R1__10576	group1
AT5G27150	AT5G27150.1	NHX1	protein_coding	2	0	0	2	2	0	2	chr5:9552613-9552613|G1_R3__23595,chr5:9557323-9557323|G1_R3__23022,chr5:9552612-9552612|G1_R2__19847,chr5:9557347-9557347|G1_R2__18755	group1				AT3G10720	AT3G10720.2	PME25	protein_coding	0	0	3	1	2	0	4	chr3:3354612-3354612|G1_R3__18949,chr3:3357322-3357322|G1_R3__13606,chr3:3354647-3354647|G1_R2__15927,chr3:3357470-3357470|G1_R1__07418_G1_R3__14480	group1
AT5G27930	AT5G27930.2	PPC6-7	protein_coding	0	0	1	0	1	0	1	chr5:9958202-9958202|G1_R2__20841	group1				AT3G11120	AT3G11120.1	RPL41G	protein_coding	0	0	0	3	3	0	3	chr3:3481328-3481328|G1_R3__11554,chr3:3481348-3481348|G1_R2__11313,chr3:3481344-3481344|G1_R1__08610	group1
AT5G35190	AT5G35190.2	NA	protein_coding	0	0	4	0	0	0	4	chr5:13434316-13434316|G1_R1__16294,chr5:13434573-13434573|G1_R1__16485,chr5:13434719-13434719|G1_R1__15934,chr5:13434863-13434863|G1_R1__16538	group1				AT3G11250	AT3G11250.1	RPP0C	protein_coding	0	0	0	1	1	0	1	chr3:3522885-3522885|G1_R2__16195	group1
AT5G35700	AT5G35700.1	FIM5	protein_coding	0	0	0	2	2	0	2	chr5:13872816-13872816|G1_R3__22377,chr5:13872810-13872810|G1_R1__16296_G1_R2__18470	group1				AT3G11400	AT3G11400.1	EIF3G1	protein_coding	0	0	0	2	2	0	2	chr3:3580430-3580430|G1_R2__10810_G1_R3__14178,chr3:3580431-3580431|G1_R1__08340	group1
AT5G40510	AT5G40510.2	NA	protein_coding	0	0	0	1	0	0	1	chr5:16231035-16231035|G1_R2__21397	group1				AT3G11500	AT3G11500.2	NA	protein_coding	0	0	0	2	0	0	2	chr3:3621555-3621555|G1_R2__10230,chr3:3621543-3621543|G1_R1__07983_G1_R3__12555	group1
AT5G42510	AT5G42510.1	DIR1	protein_coding	0	0	2	0	0	0	2	chr5:16998643-16998643|G1_R3__24040,chr5:16998715-16998715|G1_R3__23494	group1				AT3G11510	AT3G11510.1	RPS14B	protein_coding	0	1	2	3	3	0	6	chr3:3623636-3623636|G1_R3__14332,chr3:3623595-3623595|G1_R2__10262,chr3:3623633-3623633|G1_R1__07427,chr3:3624335-3624335|G1_R1__11595,chr3:3624549-3624549|G1_R1__08755,chr3:3624884-3624884|G1_R1__07990	group1
AT5G43830	AT5G43830.1	NA	protein_coding	0	0	0	3	3	0	3	chr5:17622512-17622512|G1_R3__23316,chr5:17622504-17622504|G1_R2__19593,chr5:17622507-17622507|G1_R1__16449	group1				AT3G11630	AT3G11630.1	BAS1	protein_coding	0	0	2	3	3	0	5	chr3:3673968-3673968|G1_R3__14013,chr3:3673972-3673972|G1_R2__10281,chr3:3672307-3672307|G1_R1__08131,chr3:3673705-3673705|G1_R1__08327,chr3:3673967-3673967|G1_R1__08428	group1
AT5G44480	AT5G44480.2	DUR	protein_coding	0	1	2	0	2	0	3	chr5:17920665-17920665|G1_R3__23846,chr5:17923632-17923632|G1_R3__21226,chr5:17923630-17923630|G1_R2__20226	group1				AT3G11710	AT3G11710.1	ATKRS-1	protein_coding	0	0	4	2	2	0	6	chr3:3702298-3702298|G1_R3__12784,chr3:3705142-3705142|G1_R3__13021,chr3:3705139-3705139|G1_R2__10254,chr3:3703007-3703007|G1_R1__08756,chr3:3703165-3703165|G1_R1__08427,chr3:3702300-3702300|G1_R1__11343_G1_R2__10511	group1
AT5G45350	AT5G45350.1	NA	protein_coding	0	0	0	2	2	0	2	chr5:18382047-18382047|G1_R2__18622_G1_R3__23340,chr5:18382035-18382035|G1_R1__16332	group1				AT3G11830	AT3G11830.2	CCT7	protein_coding	0	1	2	0	4	0	3	chr3:3735968-3735968|G1_R2__11223,chr3:3732728-3732728|G1_R1__09225,chr3:3735953-3735953|G1_R1__08514	group1
AT5G45500	AT5G45500.3	NA	protein_coding	0	0	0	1	1	0	1	chr5:18432528-18432528|G1_R3__23688	group1				AT3G11940	AT3G11940.2	RPS5B	protein_coding	0	0	2	1	3	0	3	chr3:3778211-3778211|G1_R1__07964,chr3:3778330-3778330|G1_R1__08434,chr3:3778124-3778124|G1_R1__07395_G1_R2__12397_G1_R3__15738	group1
AT5G47040	AT5G47040.1	LON2	protein_coding	0	0	0	3	3	0	3	chr5:19093288-19093288|G1_R3__21284,chr5:19093285-19093285|G1_R2__18671,chr5:19093300-19093300|G1_R1__15855	group1				AT3G12390	AT3G12390.1	NA	protein_coding	0	0	0	3	3	0	3	chr3:3943615-3943615|G1_R3__12055,chr3:3943624-3943624|G1_R2__11357,chr3:3943600-3943600|G1_R1__07402	group1
AT5G49450	AT5G49450.1	BZIP1	protein_coding	0	1	0	0	0	0	1	chr5:20051898-20051898|G1_R1__16093	group1				AT3G12490	AT3G12490.2	CYS6	protein_coding	0	0	0	2	2	0	2	chr3:3960492-3960492|G1_R2__13127,chr3:3960513-3960513|G1_R1__14083	group1
AT5G49760	AT5G49760.1	NA	protein_coding	0	0	1	2	2	0	3	chr5:20221106-20221106|G1_R2__21003_G1_R3__22926,chr5:20219411-20219411|G1_R1__17000,chr5:20221124-20221124|G1_R1__15749	group1				AT3G12610	AT3G12610.1	DRT100	protein_coding	0	0	0	1	0	0	1	chr3:4006443-4006443|G1_R3__16837	group1
AT5G49890	AT5G49890.1	CLC-C	protein_coding	0	0	1	1	2	0	2	chr5:20288499-20288499|G1_R3__22488,chr5:20288336-20288336|G1_R1__16394_G1_R2__18925_G1_R3__21526	group1				AT3G12760	AT3G12760.1	NA	protein_coding	0	0	3	0	2	0	3	chr3:4056790-4056790|G1_R2__10405_G1_R3__14363,chr3:4056602-4056602|G1_R1__09033,chr3:4056742-4056742|G1_R1__09266	group1
AT5G49900	AT5G49900.2	NA	protein_coding	0	0	1	1	2	0	2	chr5:20297322-20297322|G1_R3__23455,chr5:20297203-20297203|G1_R2__21509_G1_R3__23508	group1				AT3G12920	AT3G12920.1	BRG3	protein_coding	0	1	2	0	2	0	3	chr3:4122129-4122129|G1_R3__14044,chr3:4123376-4123376|G1_R3__14908,chr3:4122133-4122133|G1_R1__08864	group1
AT5G54160	AT5G54160.1	OMT1	protein_coding	0	0	2	2	4	0	4	chr5:21984266-21984266|G1_R3__22467,chr5:21984167-21984167|G1_R2__21334,chr5:21984141-21984141|G1_R1__17314,chr5:21984262-21984262|G1_R1__16377	group1				AT3G13460	AT3G13460.1	ECT2	protein_coding	0	2	3	2	0	0	7	chr3:4384962-4384962|G1_R3__11614,chr3:4388383-4388383|G1_R3__16053,chr3:4388547-4388547|G1_R3__18013,chr3:4384964-4384964|G1_R2__10413,chr3:4386802-4386802|G1_R1__09362,chr3:4387893-4387893|G1_R1__08439,chr3:4388213-4388213|G1_R1__08533	group1
AT5G55960	AT5G55960.1	NA	protein_coding	0	0	0	2	2	0	2	chr5:22664867-22664867|G1_R3__21533,chr5:22664873-22664873|G1_R2__18937	group1				AT3G13580	AT3G13580.2	RPL7D	protein_coding	0	1	0	0	0	0	1	chr3:4433364-4433364|G1_R2__14933	group1
AT5G56150	AT5G56150.1	UBC30	protein_coding	0	0	0	2	2	0	2	chr5:22731125-22731125|G1_R3__21903,chr5:22731126-22731126|G1_R2__20111	group1				AT3G13920	AT3G13920.1	EIF4A1	protein_coding	0	1	0	2	0	0	3	chr3:4592448-4592448|G1_R3__11497,chr3:4594808-4594808|G1_R1__07383,chr3:4592479-4592479|G1_R1__08517_G1_R2__10303	group1
AT5G56870	AT5G56870.1	BGAL4	protein_coding	0	0	0	1	1	0	1	chr5:23008603-23008603|G1_R2__21501	group1				AT3G14050	AT3G14050.1	RSH2	protein_coding	0	0	2	1	1	0	3	chr3:4650862-4650862|G1_R2__16037,chr3:4651332-4651332|G1_R1__09692,chr3:4653401-4653401|G1_R1__10062	group1
AT5G57830	AT5G57830.1	NA	protein_coding	0	0	2	0	2	0	2	chr5:23429410-23429410|G1_R3__23813,chr5:23429411-23429411|G1_R2__21605	group1				AT3G14290	AT3G14290.1	PAE2	protein_coding	0	0	0	3	3	0	3	chr3:4766482-4766482|G1_R3__13790,chr3:4766472-4766472|G1_R2__10494,chr3:4766476-4766476|G1_R1__08349	group1
AT5G58730	AT5G58730.1	NA	protein_coding	0	0	0	1	1	0	1	chr5:23723550-23723550|G1_R3__22473	group1				AT3G14600	AT3G14600.1	RPL18AC	protein_coding	0	0	1	4	5	1	6	chr3:4912097-4912097|G1_R3__12753,chr3:4911038-4911038|G1_R2__15941,chr3:4912098-4912098|G1_R2__10462,chr3:4911745-4911745|G1_R1__08696,chr3:4912096-4912096|G1_R1__09424,chr3:4911977-4911977|G1_R1__08159_G1_R2__12402	group1
AT5G61550	AT5G61550.1	NA	protein_coding	0	0	2	1	2	0	3	chr5:24750106-24750106|G1_R2__21612,chr5:24751512-24751512|G1_R2__18696,chr5:24751690-24751690|G1_R2__18698	group1				AT3G14990	AT3G14990.1	DJ1A	protein_coding	0	0	1	1	1	0	2	chr3:5047817-5047817|G1_R1__09879,chr3:5049757-5049757|G1_R1__08262	group1
																AT3G15000	AT3G15000.1	MORF8	protein_coding	0	0	4	5	3	1	10	chr3:5050343-5050343|G1_R3__14966,chr3:5052176-5052176|G1_R3__11181,chr3:5052378-5052378|G1_R3__16406,chr3:5051320-5051320|G1_R2__15933,chr3:5051905-5051905|G1_R2__12470,chr3:5052186-5052186|G1_R2__10035,chr3:5052366-5052366|G1_R2__12900,chr3:5051803-5051803|G1_R1__08603,chr3:5051908-5051908|G1_R1__08272,chr3:5052172-5052172|G1_R1__07578	group1
																AT3G15480	AT3G15480.1	NA	protein_coding	0	0	2	3	5	0	5	chr3:5226317-5226317|G1_R3__12986,chr3:5226493-5226493|G1_R3__13424,chr3:5226332-5226332|G1_R2__12484,chr3:5226300-5226300|G1_R1__10908,chr3:5226526-5226526|G1_R1__09478	group1
																AT3G16080	AT3G16080.1	RPL37C	protein_coding	0	0	1	0	3	0	1	chr3:5455653-5455653|G1_R1__08700	group1
																AT3G16780	AT3G16780.1	RPL19B	protein_coding	0	0	1	2	3	0	3	chr3:5710276-5710276|G1_R3__11246,chr3:5710278-5710278|G1_R2__10078,chr3:5710245-5710245|G1_R1__08289	group1
																AT3G16950	AT3G16950.1	LPD1	protein_coding	0	0	3	2	2	0	5	chr3:5787197-5787197|G1_R1__11675,chr3:5789569-5789569|G1_R1__12204,chr3:5786726-5786726|G1_R1__08601_G1_R3__12350,chr3:5786956-5786956|G1_R1__10591_G1_R2__12031,chr3:5786504-5786504|G1_R1__10329_G1_R2__11082_G1_R3__13923	group1
																AT3G17160	AT3G17160.1	NA	protein_coding	0	0	0	2	2	0	2	chr3:5852943-5852943|G1_R2__11484,chr3:5852948-5852948|G1_R1__13904_G1_R3__13337	group1
																AT3G17820	AT3G17820.1	GLN1-3	protein_coding	0	0	1	3	3	0	4	chr3:6099483-6099483|G1_R3__12368,chr3:6099486-6099486|G1_R2__11728,chr3:6097549-6097549|G1_R1__08993,chr3:6099481-6099481|G1_R1__08108	group1
																AT3G18130	AT3G18130.1	RACK1C	protein_coding	0	0	0	2	2	0	2	chr3:6210993-6210993|G1_R3__13000,chr3:6210994-6210994|G1_R2__11817	group1
																AT3G18190	AT3G18190.1	CCT4	protein_coding	0	0	1	3	3	0	4	chr3:6233190-6233190|G1_R3__15274,chr3:6233962-6233962|G1_R3__15677,chr3:6233961-6233961|G1_R2__16066,chr3:6233989-6233989|G1_R1__09845	group1
																AT3G18490	AT3G18490.1	ASPG1	protein_coding	0	1	4	0	1	0	5	chr3:6350449-6350449|G1_R3__13378,chr3:6350734-6350734|G1_R2__16184,chr3:6349109-6349109|G1_R1__07860,chr3:6349922-6349922|G1_R1__08906,chr3:6350448-6350448|G1_R1__08422	group1
																AT3G18600	AT3G18600.1	RH51	protein_coding	0	1	5	2	3	0	8	chr3:6399726-6399726|G1_R3__11941,chr3:6402862-6402862|G1_R3__13397,chr3:6399686-6399686|G1_R2__12480,chr3:6399992-6399992|G1_R2__14061,chr3:6400403-6400403|G1_R2__15298,chr3:6400532-6400532|G1_R2__13901,chr3:6403250-6403250|G1_R2__13752,chr3:6399720-6399720|G1_R1__14478	group1
																AT3G18740	AT3G18740.1	RPL30C	protein_coding	0	0	1	0	1	0	1	chr3:6453840-6453840|G1_R1__07893	group1
																AT3G19100	AT3G19100.1	CRK2	protein_coding	0	1	2	2	2	0	5	chr3:6605558-6605558|G1_R3__16137,chr3:6605827-6605827|G1_R3__14771,chr3:6609112-6609112|G1_R2__10044,chr3:6608057-6608057|G1_R1__13477,chr3:6609111-6609111|G1_R1__07847_G1_R3__11196	group1
																AT3G19430	AT3G19430.2	NA	protein_coding	0	0	3	0	0	0	3	chr3:6737674-6737674|G1_R3__13928,chr3:6737902-6737902|G1_R3__15770,chr3:6738331-6738331|G1_R3__18021	group1
																AT3G19820	AT3G19820.2	DIM	protein_coding	0	0	0	3	3	0	3	chr3:6879752-6879752|G1_R3__12488,chr3:6879736-6879736|G1_R2__12234,chr3:6879713-6879713|G1_R1__09930	group1
																AT3G20000	AT3G20000.1	TOM40-1	protein_coding	0	0	2	2	2	0	4	chr3:6970347-6970347|G1_R2__10056_G1_R3__11214,chr3:6967796-6967796|G1_R1__13611,chr3:6968341-6968341|G1_R1__11379,chr3:6970348-6970348|G1_R1__07303	group1
																AT3G20050	AT3G20050.1	CCT1	protein_coding	0	0	1	3	1	0	4	chr3:6998323-6998323|G1_R3__14536,chr3:6998322-6998322|G1_R2__10206,chr3:6998320-6998320|G1_R1__07358,chr3:6998735-6998735|G1_R1__08318	group1
																AT3G22060	AT3G22060.1	CRRSP38	protein_coding	0	0	1	0	0	0	1	chr3:7771364-7771364|G1_R1__11570	group1
																AT3G22110	AT3G22110.1	PAC1	protein_coding	0	0	2	2	3	0	4	chr3:7792727-7792727|G1_R3__18632,chr3:7792835-7792835|G1_R3__12435,chr3:7792732-7792732|G1_R2__13155,chr3:7793252-7793252|G1_R1__10869	group1
																AT3G22230	AT3G22230.1	RPL27B	protein_coding	0	0	0	2	2	0	2	chr3:7844040-7844040|G1_R3__16026,chr3:7844023-7844023|G1_R2__11168	group1
																AT3G22275	AT3G22275.1	JAZ13	protein_coding	0	0	1	0	1	0	1	chr3:7879377-7879377|G1_R3__16456	group1
																AT3G22310	AT3G22310.1	RH9	protein_coding	0	1	5	0	0	0	6	chr3:7887443-7887443|G1_R3__17004,chr3:7887314-7887314|G1_R1__12604,chr3:7887439-7887439|G1_R1__13313,chr3:7887591-7887591|G1_R1__14043,chr3:7888369-7888369|G1_R1__12206,chr3:7888951-7888951|G1_R1__13206	group1
																AT3G22440	AT3G22440.1	FRL4A	protein_coding	0	0	4	2	3	0	6	chr3:7961673-7961673|G1_R3__12496,chr3:7962025-7962025|G1_R2__10173,chr3:7959916-7959916|G1_R1__09725,chr3:7961668-7961668|G1_R1__07337,chr3:7961786-7961786|G1_R1__07338_G1_R3__11352,chr3:7962024-7962024|G1_R1__07899_G1_R3__11358	group1
																AT3G22660	AT3G22660.1	EBP2	protein_coding	0	1	3	0	1	0	4	chr3:8016363-8016363|G1_R3__11150,chr3:8016606-8016606|G1_R3__13344,chr3:8017100-8017100|G1_R1__10595_G1_R3__15412,chr3:8017417-8017417|G1_R1__11645_G1_R3__11176	group1
																AT3G22740	AT3G22740.1	HMT3	protein_coding	0	0	2	1	2	0	3	chr3:8033098-8033098|G1_R3__11165,chr3:8033355-8033355|G1_R3__14773,chr3:8034079-8034079|G1_R3__15152	group1
																AT3G22960	AT3G22960.1	PKP1	protein_coding	0	0	3	1	1	0	4	chr3:8139448-8139448|G1_R3__12463,chr3:8139445-8139445|G1_R1__08669,chr3:8140137-8140137|G1_R1__07883,chr3:8141821-8141821|G1_R1__08569_G1_R2__10164_G1_R3__11349	group1
																AT3G23050	AT3G23050.1	IAA7	protein_coding	0	0	1	0	3	0	1	chr3:8195799-8195799|G1_R1__08264	group1
																AT3G23300	AT3G23300.1	NA	protein_coding	0	2	1	2	2	0	5	chr3:8335956-8335956|G1_R2__10131,chr3:8335160-8335160|G1_R1__11571,chr3:8333218-8333218|G1_R1__07869_G1_R3__13383,chr3:8333498-8333498|G1_R1__08293_G1_R3__11943,chr3:8335959-8335959|G1_R1__07321_G1_R3__14589	group1
																AT3G23390	AT3G23390.1	RPL36AB	protein_coding	0	0	3	0	2	0	3	chr3:8375808-8375808|G1_R1__09883,chr3:8376061-8376061|G1_R1__08602,chr3:8376185-8376185|G1_R1__08265	group1
																AT3G23620	AT3G23620.1	NA	protein_coding	0	0	1	3	3	0	4	chr3:8481997-8481997|G1_R3__13391,chr3:8481315-8481315|G1_R2__15601,chr3:8481998-8481998|G1_R2__10112,chr3:8481903-8481903|G1_R1__13452_G1_R2__10720_G1_R3__14564	group1
																AT3G23830	AT3G23830.1	RBG4	protein_coding	0	0	1	3	3	0	4	chr3:8606622-8606622|G1_R3__14807,chr3:8606626-8606626|G1_R2__12198,chr3:8607669-8607669|G1_R2__13655,chr3:8606621-8606621|G1_R1__11004	group1
																AT3G23940	AT3G23940.1	DHAD	protein_coding	0	0	5	4	6	0	9	chr3:8648846-8648846|G1_R3__13978,chr3:8652470-8652470|G1_R3__11393,chr3:8652501-8652501|G1_R2__10203,chr3:8652322-8652322|G1_R2__11820_G1_R3__11392,chr3:8648829-8648829|G1_R1__08121,chr3:8651657-8651657|G1_R1__08976,chr3:8652324-8652324|G1_R1__07355,chr3:8652519-8652519|G1_R1__08128,chr3:8652158-8652158|G1_R1__07910_G1_R2__12247_G1_R3__12999	group1
																AT3G23990	AT3G23990.1	CPN60	protein_coding	0	1	4	2	3	0	7	chr3:8672309-8672309|G1_R3__13347,chr3:8672305-8672305|G1_R2__10024,chr3:8668997-8668997|G1_R1__10051,chr3:8669261-8669261|G1_R1__11734,chr3:8669376-8669376|G1_R1__11735,chr3:8670603-8670603|G1_R1__09632,chr3:8672268-8672268|G1_R1__07835	group1
																AT3G24830	AT3G24830.1	RPL13AB	protein_coding	0	0	0	3	3	0	3	chr3:9066037-9066037|G1_R3__14878,chr3:9065939-9065939|G1_R2__14771,chr3:9066029-9066029|G1_R2__10033	group1
																AT3G25220	AT3G25220.1	FKBP15-1	protein_coding	0	0	2	1	1	2	5	chr3:9184225-9184225|G1_R3__16182,chr3:9182739-9182739|G1_R2__12209,chr3:9184217-9184217|G1_R2__15526,chr3:9184058-9184058|G1_R1__11657,chr3:9184486-9184486|G1_R1__07867_G1_R2__10090_G1_R3__13951	group1
																AT3G25520	AT3G25520.1	ATL5	protein_coding	0	0	2	1	1	0	3	chr3:9269477-9269477|G1_R2__12228,chr3:9269793-9269793|G1_R1__08506,chr3:9270214-9270214|G1_R1__10718	group1
																AT3G25530	AT3G25530.1	GLYR1	protein_coding	0	0	1	2	2	0	3	chr3:9271932-9271932|G1_R3__14566,chr3:9273177-9273177|G1_R1__10258,chr3:9271931-9271931|G1_R1__07335_G1_R2__10159	group1
																AT3G25597	AT3G25597.1	NA	protein_coding	0	1	4	0	0	0	5	chr3:9306110-9306110|G1_R3__11372,chr3:9306287-9306287|G1_R3__15262,chr3:9305974-9305974|G1_R2__14023,chr3:9306107-9306107|G1_R2__13472,chr3:9306256-9306256|G1_R1__12965	group1
																AT3G25860	AT3G25860.1	LTA2	protein_coding	0	0	3	3	3	0	6	chr3:9460639-9460639|G1_R3__11210,chr3:9462727-9462727|G1_R3__15782,chr3:9462725-9462725|G1_R2__12755,chr3:9460638-9460638|G1_R1__07301,chr3:9461422-9461422|G1_R1__14263,chr3:9462714-9462714|G1_R1__10680	group1
																AT3G27740	AT3G27740.1	CARA	protein_coding	0	1	3	3	5	0	7	chr3:10281327-10281327|G1_R3__11746,chr3:10283823-10283823|G1_R3__16203,chr3:10281334-10281334|G1_R2__10534,chr3:10281322-10281322|G1_R1__08395,chr3:10283365-10283365|G1_R1__13274,chr3:10281501-10281501|G1_R1__08044_G1_R2__11977_G1_R3__12799,chr3:10281645-10281645|G1_R1__08046_G1_R2__11978_G1_R3__14482	group1
																AT3G27770	AT3G27770.2	NA	protein_coding	0	1	0	0	0	0	1	chr3:10287563-10287563|G1_R3__15242	group1
																AT3G28740	AT3G28740.1	CYP81D11	protein_coding	0	0	3	0	0	0	3	chr3:10790387-10790387|G1_R3__11753,chr3:10789175-10789175|G1_R1__14250,chr3:10790396-10790396|G1_R1__08443	group1
																AT3G28860	AT3G28860.1	ABCB19	protein_coding	0	1	3	3	3	0	7	chr3:10870237-10870237|G1_R3__13625,chr3:10870234-10870234|G1_R2__11397,chr3:10870263-10870263|G1_R1__08038,chr3:10872609-10872609|G1_R1__13995,chr3:10872684-10872684|G1_R1__12956,chr3:10877077-10877077|G1_R1__09499,chr3:10877323-10877323|G1_R1__07488_G1_R3__13795	group1
																AT3G28900	AT3G28900.1	RPL34C	protein_coding	0	0	1	2	2	0	3	chr3:10902833-10902833|G1_R2__12330_G1_R3__14501,chr3:10902832-10902832|G1_R1__14176,chr3:10904361-10904361|G1_R1__09050	group1
																AT3G43980	AT3G43980.1	RPS29C	protein_coding	0	0	0	3	3	0	3	chr3:15778461-15778461|G1_R3__12150,chr3:15778407-15778407|G1_R2__09749,chr3:15778475-15778475|G1_R1__11748	group1
																AT3G44010	AT3G44010.1	RPS29C	protein_coding	0	0	0	1	1	1	2	chr3:15800872-15800872|G1_R3__17398,chr3:15800084-15800084|G1_R2__11631	group1
																AT3G44750	AT3G44750.1	HDT1	protein_coding	0	0	0	3	3	0	3	chr3:16299630-16299630|G1_R3__13828,chr3:16299646-16299646|G1_R2__12348,chr3:16299622-16299622|G1_R1__08185	group1
																AT3G45010	AT3G45010.1	SCPL48	protein_coding	0	0	1	2	2	0	3	chr3:16466396-16466396|G1_R3__18373,chr3:16468866-16468866|G1_R3__11818,chr3:16468863-16468863|G1_R2__10592	group1
																AT3G45030	AT3G45030.1	RPS20C	protein_coding	0	0	2	0	2	0	2	chr3:16471648-16471648|G1_R2__11443,chr3:16471634-16471634|G1_R1__07530_G1_R3__13856	group1
																AT3G45310	AT3G45310.1	NA	protein_coding	0	0	1	5	2	0	6	chr3:16628442-16628442|G1_R3__11808,chr3:16628440-16628440|G1_R2__09738,chr3:16628630-16628630|G1_R2__12573,chr3:16628441-16628441|G1_R1__07155,chr3:16630368-16630368|G1_R1__13788,chr3:16628628-16628628|G1_R1__07158_G1_R3__13165	group1
																AT3G45640	AT3G45640.1	MPK3	protein_coding	0	0	0	1	1	0	1	chr3:16758602-16758602|G1_R1__08757_G1_R3__13830	group1
																AT3G46040	AT3G46040.1	RPS15AD	protein_coding	0	0	0	1	1	0	1	chr3:16915612-16915612|G1_R1__08467_G1_R2__09814_G1_R3__10908	group1
																AT3G46560	AT3G46560.1	TIM9	protein_coding	0	0	0	1	1	0	1	chr3:17139440-17139440|G1_R2__10590_G1_R3__12162	group1
																AT3G47370	AT3G47370.1	RPS20B	protein_coding	0	0	2	3	4	0	5	chr3:17453595-17453595|G1_R3__10879,chr3:17453587-17453587|G1_R2__11627,chr3:17453575-17453575|G1_R1__07703,chr3:17453725-17453725|G1_R1__12129,chr3:17453999-17453999|G1_R1__10923	group1
																AT3G47380	AT3G47380.1	PMEI11	protein_coding	0	0	1	0	0	0	1	chr3:17457894-17457894|G1_R1__12538	group1
																AT3G47520	AT3G47520.1	MDH	protein_coding	0	1	4	2	2	0	7	chr3:17513809-17513809|G1_R3__11811,chr3:17514093-17514093|G1_R2__16223,chr3:17514922-17514922|G1_R2__09747_G1_R3__12843,chr3:17513810-17513810|G1_R1__08401,chr3:17514470-17514470|G1_R1__08808,chr3:17514916-17514916|G1_R1__08190,chr3:17513425-17513425|G1_R1__07160_G1_R2__11602_G1_R3__11809	group1
																AT3G47800	AT3G47800.1	NA	protein_coding	0	0	4	2	3	1	7	chr3:17636197-17636197|G1_R3__16707,chr3:17636544-17636544|G1_R3__11829,chr3:17637188-17637188|G1_R3__13868,chr3:17634985-17634985|G1_R1__13564,chr3:17636545-17636545|G1_R1__08629,chr3:17636922-17636922|G1_R1__11172,chr3:17637185-17637185|G1_R1__07533_G1_R2__09823	group1
																AT3G48000	AT3G48000.1	ALDH2B4	protein_coding	0	0	2	2	3	0	4	chr3:17717024-17717024|G1_R2__09799,chr3:17717200-17717200|G1_R1__08665,chr3:17719534-17719534|G1_R1__09444,chr3:17717060-17717060|G1_R1__07197_G1_R3__12194	group1
																AT3G48460	AT3G48460.1	NA	protein_coding	0	0	2	0	0	0	2	chr3:17949581-17949581|G1_R3__12814,chr3:17950527-17950527|G1_R1__13539	group1
																AT3G48660	AT3G48660.1	NA	protein_coding	0	0	0	0	0	1	1	chr3:18029880-18029880|G1_R3__17322	group1
																AT3G48870	AT3G48870.3	CLPC2	protein_coding	0	0	1	0	3	0	1	chr3:18123359-18123359|G1_R1__13340	group1
																AT3G48930	AT3G48930.1	RPS11A	protein_coding	0	0	0	2	2	0	2	chr3:18140923-18140923|G1_R2__09782_G1_R3__13189,chr3:18140924-18140924|G1_R1__08196	group1
																AT3G49010	AT3G49010.2	RPL13B	protein_coding	0	0	5	0	3	0	5	chr3:18167047-18167047|G1_R3__12830,chr3:18167068-18167068|G1_R2__09731,chr3:18167046-18167046|G1_R1__07667,chr3:18167771-18167771|G1_R1__08062,chr3:18167962-18167962|G1_R1__12466	group1
																AT3G49080	AT3G49080.1	RPS9M	protein_coding	0	0	3	4	5	0	7	chr3:18194343-18194343|G1_R3__16614,chr3:18194448-18194448|G1_R3__15996,chr3:18196069-18196069|G1_R3__13130,chr3:18196628-18196628|G1_R3__18176,chr3:18194345-18194345|G1_R2__11449,chr3:18194451-18194451|G1_R1__13059,chr3:18194555-18194555|G1_R1__12432	group1
																AT3G49190	AT3G49190.1	NA	protein_coding	0	0	2	0	0	0	2	chr3:18232039-18232039|G1_R3__19093,chr3:18232051-18232051|G1_R2__15319	group1
																AT3G49551	AT3G49551.1	NA	protein_coding	3	0	0	0	1	0	0	chr3:18368995-18368995|G1_R3__18249,chr3:18369122-18369122|G1_R3__17305,chr3:18369797-18369797|G1_R3__18091	group1
																AT3G49630	AT3G49630.3	NA	protein_coding	0	0	0	2	0	0	2	chr3:18400379-18400379|G1_R2__09755,chr3:18400422-18400422|G1_R1__11275_G1_R3__13174	group1
																AT3G49720	AT3G49720.2	CGR2	protein_coding	0	0	3	3	0	0	6	chr3:18440171-18440171|G1_R3__10922,chr3:18440103-18440103|G1_R2__11448,chr3:18440786-18440786|G1_R2__15079,chr3:18440169-18440169|G1_R1__07201,chr3:18440626-18440626|G1_R1__10866,chr3:18440761-18440761|G1_R1__11740	group1
																AT3G49910	AT3G49910.1	RPL26A	protein_coding	0	0	0	3	2	0	3	chr3:18504882-18504882|G1_R3__12861,chr3:18505071-18505071|G1_R3__17362,chr3:18504862-18504862|G1_R2__09815	group1
																AT3G51260	AT3G51260.1	PAD1	protein_coding	0	0	0	2	2	0	2	chr3:19032890-19032890|G1_R2__09705_G1_R3__12110,chr3:19032889-19032889|G1_R1__07147	group1
																AT3G51800	AT3G51800.1	ATG2	protein_coding	0	0	4	0	4	0	4	chr3:19211319-19211319|G1_R3__13126,chr3:19211458-19211458|G1_R3__13128,chr3:19211290-19211290|G1_R2__12639,chr3:19211448-19211448|G1_R2__12093	group1
																AT3G52140	AT3G52140.2	NA	protein_coding	0	1	6	0	1	0	7	chr3:19333351-19333351|G1_R3__18506,chr3:19333404-19333404|G1_R1__11500,chr3:19334325-19334325|G1_R1__11147,chr3:19340190-19340190|G1_R1__14127,chr3:19340731-19340731|G1_R1__10134,chr3:19333002-19333002|G1_R1__13132_G1_R3__14852,chr3:19341256-19341256|G1_R1__09160_G1_R2__12138_G1_R3__11837	group1
																AT3G52580	AT3G52580.1	RPS14C	protein_coding	0	1	1	3	3	0	5	chr3:19504826-19504826|G1_R3__14223,chr3:19503304-19503304|G1_R2__12911,chr3:19503618-19503618|G1_R2__14598,chr3:19504829-19504829|G1_R2__11639,chr3:19504830-19504830|G1_R1__09606	group1
																AT3G52590	AT3G52590.1	RPL40B	protein_coding	0	0	0	3	3	0	3	chr3:19506763-19506763|G1_R3__12097,chr3:19506770-19506770|G1_R2__12094,chr3:19506759-19506759|G1_R1__07143	group1
																AT3G52870	AT3G52870.1	IQM3	protein_coding	0	0	0	2	2	0	2	chr3:19593269-19593269|G1_R3__13157,chr3:19593270-19593270|G1_R1__11009_G1_R2__11995	group1
																AT3G52920	AT3G52920.1	NA	protein_coding	0	3	2	3	3	0	8	chr3:19624439-19624439|G1_R3__12122,chr3:19626080-19626080|G1_R3__13158,chr3:19624442-19624442|G1_R2__13298,chr3:19626088-19626088|G1_R2__12686,chr3:19624416-19624416|G1_R1__12857,chr3:19624715-19624715|G1_R1__10212,chr3:19625678-19625678|G1_R1__09247,chr3:19626074-19626074|G1_R1__11039	group1
																AT3G53020	AT3G53020.1	RPL24B	protein_coding	0	0	1	3	3	0	4	chr3:19660681-19660681|G1_R3__14486,chr3:19660676-19660676|G1_R2__11435,chr3:19660688-19660688|G1_R1__07520,chr3:19661269-19661269|G1_R1__08593	group1
																AT3G53430	AT3G53430.1	RPL12B	protein_coding	0	0	0	4	2	0	4	chr3:19809632-19809632|G1_R3__14209,chr3:19809780-19809780|G1_R3__14440,chr3:19809636-19809636|G1_R1__08897,chr3:19809781-19809781|G1_R1__07179_G1_R2__12118	group1
																AT3G53740	AT3G53740.2	RPL36B	protein_coding	0	0	0	2	2	0	2	chr3:19913843-19913843|G1_R3__10911,chr3:19913842-19913842|G1_R1__11114_G1_R2__10950	group1
																AT3G53870	AT3G53870.1	RPS3B	protein_coding	0	0	3	0	3	0	3	chr3:19952778-19952778|G1_R3__14507,chr3:19952782-19952782|G1_R2__09726,chr3:19952777-19952777|G1_R1__07152	group1
																AT3G53890	AT3G53890.2	RPS21B	protein_coding	0	0	0	3	3	0	3	chr3:19955464-19955464|G1_R3__10833,chr3:19955448-19955448|G1_R2__10904,chr3:19955445-19955445|G1_R1__08810	group1
																AT3G54470	AT3G54470.1	PYRE-F	protein_coding	0	0	2	2	2	0	4	chr3:20168216-20168216|G1_R3__12247,chr3:20170035-20170035|G1_R2__15391,chr3:20169999-20169999|G1_R1__12723,chr3:20168219-20168219|G1_R1__07743_G1_R2__09913	group1
																AT3G54560	AT3G54560.1	H2AV	protein_coding	0	0	0	1	1	0	1	chr3:20197624-20197624|G1_R2__14486	group1
																AT3G54740	AT3G54740.1	NA	protein_coding	0	0	2	1	2	0	3	chr3:20264543-20264543|G1_R3__18650,chr3:20264246-20264246|G1_R1__12812,chr3:20264384-20264384|G1_R1__12339	group1
																AT3G55020	AT3G55020.2	NA	protein_coding	0	0	0	2	0	0	2	chr3:20389063-20389063|G1_R3__12316,chr3:20388998-20388998|G1_R1__07268_G1_R2__11025	group1
																AT3G55280	AT3G55280.1	RPL23AB	protein_coding	5	1	0	2	2	0	3	chr3:20499490-20499490|G1_R3__13680,chr3:20499841-20499841|G1_R3__13894,chr3:20499489-20499489|G1_R2__11074,chr3:20499893-20499893|G1_R2__09832,chr3:20501626-20501626|G1_R2__11665,chr3:20499882-20499882|G1_R1__07243,chr3:20500664-20500664|G1_R1__10610,chr3:20501596-20501596|G1_R1__07255_G1_R3__12295	group1
																AT3G55620	AT3G55620.1	EIF6-2	protein_coding	0	5	1	1	2	0	7	chr3:20634577-20634577|G1_R3__16120,chr3:20634575-20634575|G1_R2__14773,chr3:20636352-20636352|G1_R2__10653,chr3:20634315-20634315|G1_R2__13934_G1_R3__15151,chr3:20634317-20634317|G1_R1__11761,chr3:20634572-20634572|G1_R1__11434,chr3:20636271-20636271|G1_R1__08798_G1_R3__13694	group1
																AT3G55646	AT3G55646.1	NA	protein_coding	0	0	6	0	1	0	6	chr3:20645155-20645155|G1_R3__15159,chr3:20645832-20645832|G1_R3__15334,chr3:20645786-20645786|G1_R2__14978,chr3:20645201-20645201|G1_R1__12575,chr3:20645825-20645825|G1_R1__11538,chr3:20645983-20645983|G1_R1__12069	group1
																AT3G55750	AT3G55750.1	RPL35AD	protein_coding	0	0	4	3	2	0	7	chr3:20699926-20699926|G1_R3__13691,chr3:20698805-20698805|G1_R2__12728,chr3:20699925-20699925|G1_R2__09898,chr3:20698804-20698804|G1_R1__09769,chr3:20699857-20699857|G1_R1__08244,chr3:20699406-20699406|G1_R1__07561_G1_R2__09889,chr3:20699536-20699536|G1_R1__08242_G1_R2__12017	group1
																AT3G56020	AT3G56020.1	RPL41G	protein_coding	0	0	0	2	2	0	2	chr3:20790769-20790769|G1_R3__14240,chr3:20790771-20790771|G1_R2__12165	group1
																AT3G56070	AT3G56070.1	CYP19-3	protein_coding	0	0	0	1	1	0	1	chr3:20806793-20806793|G1_R2__15150	group1
																AT3G56130	AT3G56130.1	NA	protein_coding	0	2	0	0	1	0	2	chr3:20826809-20826809|G1_R2__13357_G1_R3__14945,chr3:20826829-20826829|G1_R1__09756	group1
																AT3G56340	AT3G56340.1	RPS26C	protein_coding	0	1	0	3	3	0	4	chr3:20892232-20892232|G1_R3__12273,chr3:20892220-20892220|G1_R2__09981,chr3:20892237-20892237|G1_R1__07238,chr3:20893361-20893361|G1_R1__07557	group1
																AT3G57150	AT3G57150.1	CBF5	protein_coding	0	0	4	0	1	0	4	chr3:21154319-21154319|G1_R3__13271,chr3:21154530-21154530|G1_R3__14443,chr3:21155921-21155921|G1_R3__11031,chr3:21154532-21154532|G1_R1__07773	group1
																AT3G57290	AT3G57290.1	TIF3E1	protein_coding	0	0	2	2	3	0	4	chr3:21196693-21196693|G1_R2__09842,chr3:21196826-21196826|G1_R1__09116,chr3:21197676-21197676|G1_R1__11419,chr3:21196695-21196695|G1_R1__07206_G1_R3__11842	group1
																AT3G57610	AT3G57610.1	PURA	protein_coding	0	0	1	3	3	0	4	chr3:21334418-21334418|G1_R3__13270,chr3:21336538-21336538|G1_R3__11039,chr3:21334416-21334416|G1_R2__09974,chr3:21334419-21334419|G1_R1__07767	group1
																AT3G57930	AT3G57930.1	NA	protein_coding	0	0	1	1	0	0	2	chr3:21447464-21447464|G1_R3__12261,chr3:21446897-21446897|G1_R2__15000_G1_R3__17272	group1
																AT3G58610	AT3G58610.1	NA	protein_coding	0	0	1	3	3	0	4	chr3:21674658-21674658|G1_R3__10974,chr3:21674661-21674661|G1_R2__09894,chr3:21671629-21671629|G1_R1__08213,chr3:21674657-21674657|G1_R1__08225	group1
																AT3G58660	AT3G58660.1	NA	protein_coding	0	0	4	0	1	0	4	chr3:21701600-21701600|G1_R3__15184,chr3:21702554-21702554|G1_R3__13314,chr3:21702759-21702759|G1_R3__11896,chr3:21701629-21701629|G1_R1__10822	group1
																AT3G58700	AT3G58700.1	RPL11C	protein_coding	0	1	2	3	4	0	6	chr3:21712776-21712776|G1_R3__15199,chr3:21712968-21712968|G1_R3__12289,chr3:21712823-21712823|G1_R2__13299,chr3:21712965-21712965|G1_R2__11651,chr3:21711645-21711645|G1_R1__11128_G1_R2__12187_G1_R3__15742,chr3:21711773-21711773|G1_R1__12816_G1_R2__13427_G1_R3__19169	group1
																AT3G59540	AT3G59540.1	RPL38A	protein_coding	0	1	1	3	3	0	5	chr3:21995781-21995781|G1_R3__11078,chr3:21996760-21996760|G1_R3__13914,chr3:21995778-21995778|G1_R2__09931,chr3:21996244-21996244|G1_R2__15564,chr3:21995791-21995791|G1_R1__08418	group1
																AT3G59810	AT3G59810.1	LSM6A	protein_coding	0	1	2	2	3	0	5	chr3:22097830-22097830|G1_R3__10934,chr3:22096578-22096578|G1_R2__13622,chr3:22096937-22096937|G1_R2__12455,chr3:22097640-22097640|G1_R2__12963,chr3:22097827-22097827|G1_R1__07536_G1_R2__09841	group1
																AT3G59850	AT3G59850.2	NA	protein_coding	0	0	1	0	0	0	1	chr3:22109828-22109828|G1_R2__15502	group1
																AT3G60530	AT3G60530.1	GATA4	protein_coding	0	1	3	2	1	0	6	chr3:22373288-22373288|G1_R3__16333,chr3:22373475-22373475|G1_R3__13695,chr3:22374339-22374339|G1_R3__18211,chr3:22373506-22373506|G1_R1__07812,chr3:22373711-22373711|G1_R1__08251,chr3:22374351-22374351|G1_R1__10228	group1
																AT3G60770	AT3G60770.1	RPS13A	protein_coding	0	0	1	3	3	0	4	chr3:22460431-22460431|G1_R3__10967,chr3:22460418-22460418|G1_R2__09886,chr3:22460432-22460432|G1_R1__07739,chr3:22461000-22461000|G1_R1__09082	group1
																AT3G61110	AT3G61110.1	RPS27B	protein_coding	0	1	4	2	3	0	7	chr3:22612644-22612644|G1_R3__13273,chr3:22612399-22612399|G1_R2__11713,chr3:22612711-22612711|G1_R2__11070,chr3:22612010-22612010|G1_R1__08480,chr3:22612396-22612396|G1_R1__11639,chr3:22612632-22612632|G1_R1__07771,chr3:22611694-22611694|G1_R1__08235_G1_R3__14557	group1
																AT3G61240	AT3G61240.1	RH12	protein_coding	0	2	6	5	2	0	13	chr3:22667714-22667714|G1_R3__11082,chr3:22668310-22668310|G1_R3__13312,chr3:22669177-22669177|G1_R3__15061,chr3:22669476-22669476|G1_R3__13700,chr3:22668243-22668243|G1_R2__16132,chr3:22668373-22668373|G1_R2__16164,chr3:22668823-22668823|G1_R2__13988,chr3:22669196-22669196|G1_R2__09965,chr3:22669477-22669477|G1_R2__09969,chr3:22666440-22666440|G1_R1__10842,chr3:22666521-22666521|G1_R1__12975,chr…	group1
																AT3G61440	AT3G61440.1	CYSC1	protein_coding	0	0	2	0	0	0	2	chr3:22736031-22736031|G1_R1__08258,chr3:22736228-22736228|G1_R1__08470	group1
																AT3G61930	AT3G61930.1	NA	protein_coding	0	1	1	0	0	0	2	chr3:22935538-22935538|G1_R3__17818,chr3:22935717-22935717|G1_R3__18019	group1
																AT3G62220	AT3G62220.1	NA	protein_coding	0	0	11	1	3	0	12	chr3:23029312-23029312|G1_R3__14588,chr3:23030859-23030859|G1_R3__15907,chr3:23029246-23029246|G1_R2__10665,chr3:23029512-23029512|G1_R2__13554,chr3:23029743-23029743|G1_R2__14412,chr3:23029898-23029898|G1_R2__15314,chr3:23030133-23030133|G1_R2__15492,chr3:23030253-23030253|G1_R2__13311,chr3:23030590-23030590|G1_R2__14331,chr3:23029316-23029316|G1_R1__10071,chr3:23029537-23029537|G1_R1__12412,chr…	group1
																AT3G62250	AT3G62250.1	RPS27AC	protein_coding	0	0	0	2	2	0	2	chr3:23037723-23037723|G1_R2__12025_G1_R3__14442,chr3:23037730-23037730|G1_R1__07236	group1
																AT3G62280	AT3G62280.2	NA	protein_coding	0	0	4	0	1	0	4	chr3:23049940-23049940|G1_R3__16513,chr3:23050651-23050651|G1_R3__15702,chr3:23050649-23050649|G1_R2__11016,chr3:23050646-23050646|G1_R1__12407	group1
																AT3G62530	AT3G62530.1	NA	protein_coding	0	0	1	3	3	0	4	chr3:23133183-23133183|G1_R3__10976,chr3:23133181-23133181|G1_R2__09901,chr3:23132309-23132309|G1_R1__08708,chr3:23133180-23133180|G1_R1__08411	group1
																AT3G62650	AT3G62650.2	NA	protein_coding	0	0	0	1	1	0	1	chr3:23169111-23169111|G1_R3__16372	group1
																AT3G62840	AT3G62840.1	NA	protein_coding	0	0	1	3	3	0	4	chr3:23235595-23235595|G1_R3__14248,chr3:23235596-23235596|G1_R2__09996,chr3:23235597-23235597|G1_R1__07774,chr3:23236504-23236504|G1_R1__11349	group1
																AT3G62870	AT3G62870.1	RPL7AB	protein_coding	0	1	1	2	2	0	4	chr3:23242817-23242817|G1_R3__14592,chr3:23242791-23242791|G1_R2__11711,chr3:23243118-23243118|G1_R1__08940,chr3:23244291-23244291|G1_R1__10236	group1
																AT4G00100	AT4G00100.1	RPS13B	protein_coding	0	0	0	3	3	0	3	chr4:38181-38181|G1_R3__19206,chr4:38186-38186|G1_R2__16311,chr4:38168-38168|G1_R1__14665	group1
																AT4G00710	AT4G00710.1	BSK3	protein_coding	0	0	0	3	3	0	3	chr4:293110-293110|G1_R3__19239,chr4:293293-293293|G1_R2__17805,chr4:293279-293279|G1_R1__15576_G1_R3__19812	group1
																AT4G00740	AT4G00740.1	NA	protein_coding	0	0	0	4	3	0	4	chr4:307502-307502|G1_R3__20932,chr4:307672-307672|G1_R3__20062,chr4:307666-307666|G1_R2__17002,chr4:307732-307732|G1_R1__14743	group1
																AT4G01240	AT4G01240.1	NA	protein_coding	0	0	0	0	0	1	1	chr4:519806-519806|G1_R3__19800	group1
																AT4G02230	AT4G02230.1	RPL19C	protein_coding	0	0	0	1	1	0	1	chr4:979316-979316|G1_R2__16298	group1
																AT4G02450	AT4G02450.2	P23-1	protein_coding	0	0	0	1	1	0	1	chr4:1073823-1073823|G1_R1__14517_G1_R2__16260_G1_R3__19223	group1
																AT4G02715	AT4G02715.1	NA	protein_coding	0	0	0	3	0	0	3	chr4:1201504-1201504|G1_R3__19781,chr4:1201664-1201664|G1_R3__20049,chr4:1200973-1200973|G1_R2__17006_G1_R3__20546	group1
																AT4G02840	AT4G02840.1	NA	protein_coding	0	0	0	1	1	0	1	chr4:1266282-1266282|G1_R2__16301	group1
																AT4G02930	AT4G02930.1	TUFA	protein_coding	0	0	0	5	3	0	5	chr4:1295673-1295673|G1_R3__20162,chr4:1295671-1295671|G1_R2__17691,chr4:1295499-1295499|G1_R2__16264_G1_R3__19768,chr4:1295494-1295494|G1_R1__15190,chr4:1295674-1295674|G1_R1__14731	group1
																AT4G04460	AT4G04460.1	APA3	protein_coding	0	0	0	1	0	0	1	chr4:2227850-2227850|G1_R1__15114_G1_R2__16331_G1_R3__19248	group1
																AT4G05120	AT4G05120.1	ENT3	protein_coding	0	0	0	1	1	0	1	chr4:2632755-2632755|G1_R3__20977	group1
																AT4G09800	AT4G09800.1	RPS18C	protein_coding	0	1	0	3	3	0	4	chr4:6175085-6175085|G1_R3__20563,chr4:6173802-6173802|G1_R2__17088,chr4:6175083-6175083|G1_R2__16439,chr4:6175084-6175084|G1_R1__14679	group1
																AT4G10450	AT4G10450.1	RPL9D	protein_coding	0	0	0	1	1	0	1	chr4:6463044-6463044|G1_R2__17985	group1
																AT4G10480	AT4G10480.2	NA	protein_coding	0	0	0	3	3	0	3	chr4:6477946-6477946|G1_R3__19283,chr4:6477958-6477958|G1_R2__17947,chr4:6477976-6477976|G1_R1__14767	group1
																AT4G11420	AT4G11420.1	TIF3A1	protein_coding	0	0	0	3	3	0	3	chr4:6947705-6947705|G1_R3__19362,chr4:6947691-6947691|G1_R2__17117,chr4:6947727-6947727|G1_R1__15029	group1
																AT4G12600	AT4G12600.1	NA	protein_coding	0	0	0	2	2	0	2	chr4:7454279-7454279|G1_R2__17920,chr4:7454291-7454291|G1_R1__14799	group1
																AT4G13520	AT4G13520.1	SMAP1	protein_coding	0	0	0	2	2	0	2	chr4:7864694-7864694|G1_R2__17110_G1_R3__19879,chr4:7864664-7864664|G1_R1__14803	group1
																AT4G14030	AT4G14030.2	SBP1	protein_coding	0	0	0	1	1	0	1	chr4:8098094-8098094|G1_R3__19264	group1
																AT4G14320	AT4G14320.1	NA	protein_coding	0	0	0	1	1	0	1	chr4:8242655-8242655|G1_R2__16475	group1
																AT4G14680	AT4G14680.1	APS3	protein_coding	0	0	0	2	0	0	2	chr4:8413391-8413391|G1_R3__20731,chr4:8413401-8413401|G1_R2__17050	group1
																AT4G15000	AT4G15000.1	RPL27C	protein_coding	0	0	0	2	2	0	2	chr4:8572397-8572397|G1_R3__19671,chr4:8572395-8572395|G1_R2__16340	group1
																AT4G15160	AT4G15160.1	NA	protein_coding	0	0	1	0	0	0	1	chr4:8646299-8646299|G1_R1__14942	group1
																AT4G15215	AT4G15215.2	ABCG41	protein_coding	0	0	0	1	1	0	1	chr4:8678947-8678947|G1_R2__17341	group1
																AT4G15530	AT4G15530.2	PPDK	protein_coding	0	0	2	1	3	0	3	chr4:8864663-8864663|G1_R2__16468,chr4:8864829-8864829|G1_R2__17118,chr4:8864837-8864837|G1_R1__14566	group1
																AT4G15900	AT4G15900.1	PRL1	protein_coding	0	0	2	2	2	0	4	chr4:9027530-9027530|G1_R3__19351,chr4:9023821-9023821|G1_R1__15265,chr4:9026580-9026580|G1_R1__15220,chr4:9027532-9027532|G1_R1__14564_G1_R2__16456	group1
																AT4G16260	AT4G16260.1	NA	protein_coding	0	0	1	0	0	0	1	chr4:9201404-9201404|G1_R1__15154	group1
																AT4G16720	AT4G16720.1	RPL15A	protein_coding	0	0	0	3	3	0	3	chr4:9400073-9400073|G1_R3__19314,chr4:9400103-9400103|G1_R2__16409,chr4:9400087-9400087|G1_R1__15015	group1
																AT4G17190	AT4G17190.1	FPS2	protein_coding	0	0	0	2	2	0	2	chr4:9648632-9648632|G1_R3__19335,chr4:9648635-9648635|G1_R2__17949	group1
																AT4G17390	AT4G17390.1	RPL15B	protein_coding	0	0	0	3	3	0	3	chr4:9714354-9714354|G1_R3__19336,chr4:9714355-9714355|G1_R2__16442,chr4:9714353-9714353|G1_R1__14680	group1
																AT4G17520	AT4G17520.1	RGGB	protein_coding	0	0	0	3	3	0	3	chr4:9773440-9773440|G1_R3__19300,chr4:9773416-9773416|G1_R2__16379,chr4:9773432-9773432|G1_R1__15009	group1
																AT4G17720	AT4G17720.1	NA	protein_coding	0	0	0	3	3	0	3	chr4:9862628-9862628|G1_R3__20633,chr4:9862622-9862622|G1_R2__16452,chr4:9862636-9862636|G1_R1__14683	group1
																AT4G18030	AT4G18030.1	NA	protein_coding	0	0	0	2	0	0	2	chr4:10012618-10012618|G1_R3__20154,chr4:10012584-10012584|G1_R2__17607	group1
																AT4G18100	AT4G18100.1	RPL32A	protein_coding	0	0	0	3	3	0	3	chr4:10035635-10035635|G1_R3__19544,chr4:10035634-10035634|G1_R2__16678,chr4:10035625-10035625|G1_R1__14614	group1
																AT4G18440	AT4G18440.1	NA	protein_coding	0	0	0	2	2	0	2	chr4:10186212-10186212|G1_R3__20142,chr4:10186210-10186210|G1_R2__18016	group1
																AT4G19410	AT4G19410.1	NA	protein_coding	0	0	0	3	3	0	3	chr4:10582178-10582178|G1_R3__19594,chr4:10582175-10582175|G1_R2__16741,chr4:10582181-10582181|G1_R1__15175	group1
																AT4G19880	AT4G19880.1	NA	protein_coding	0	0	0	1	1	0	1	chr4:10784491-10784491|G1_R1__15349_G1_R3__19638	group1
																AT4G20850	AT4G20850.1	TPP2	protein_coding	0	0	0	2	2	0	2	chr4:11160882-11160882|G1_R2__17790,chr4:11160800-11160800|G1_R2__17294_G1_R3__20029	group1
																AT4G21150	AT4G21150.3	RPN2	protein_coding	0	0	2	1	3	0	3	chr4:11283580-11283580|G1_R3__20597,chr4:11283664-11283664|G1_R2__16702_G1_R3__19985,chr4:11283577-11283577|G1_R1__14715	group1
																AT4G22130	AT4G22130.1	SRF8	protein_coding	0	0	0	3	1	0	3	chr4:11727605-11727605|G1_R3__21033,chr4:11727475-11727475|G1_R2__17254,chr4:11727604-11727604|G1_R2__18045	group1
																AT4G22670	AT4G22670.1	AtHip1	protein_coding	0	0	0	2	2	0	2	chr4:11920704-11920704|G1_R2__17234,chr4:11920686-11920686|G1_R1__14617	group1
																AT4G23430	AT4G23430.2	TIC32	protein_coding	0	0	1	1	1	0	2	chr4:12230958-12230958|G1_R1__15560,chr4:12231573-12231573|G1_R1__15361	group1
																AT4G23920	AT4G23920.1	UGE2	protein_coding	0	0	0	2	2	0	2	chr4:12433697-12433697|G1_R3__19597,chr4:12433672-12433672|G1_R1__15219	group1
																AT4G24190	AT4G24190.1	HSP90-7	protein_coding	0	0	1	3	3	0	4	chr4:12551822-12551822|G1_R3__20663,chr4:12551813-12551813|G1_R2__16777,chr4:12551863-12551863|G1_R1__15208,chr4:12555816-12555816|G1_R1__14660	group1
																AT4G24280	AT4G24280.1	HSP70-6	protein_coding	0	0	0	2	2	0	2	chr4:12593457-12593457|G1_R2__16694_G1_R3__19558,chr4:12593479-12593479|G1_R1__15063	group1
																AT4G24830	AT4G24830.1	NA	protein_coding	0	0	0	1	1	0	1	chr4:12792999-12792999|G1_R2__17678	group1
																AT4G25310	AT4G25310.1	NA	protein_coding	0	0	0	1	0	0	1	chr4:12951481-12951481|G1_R2__16672	group1
																AT4G25340	AT4G25340.1	FKBP53	protein_coding	0	0	0	1	1	0	1	chr4:12959616-12959616|G1_R2__17279_G1_R3__20499	group1
																AT4G25500	AT4G25500.1	RS40	protein_coding	0	0	0	2	0	0	2	chr4:13027376-13027376|G1_R3__20322,chr4:13027357-13027357|G1_R2__16968	group1
																AT4G25730	AT4G25730.1	NA	protein_coding	0	0	0	2	2	0	2	chr4:13102905-13102905|G1_R2__18369,chr4:13102792-13102792|G1_R2__17592_G1_R3__19570	group1
																AT4G26110	AT4G26110.2	NAP1;1	protein_coding	0	0	0	2	0	0	2	chr4:13235555-13235555|G1_R2__17884,chr4:13235539-13235539|G1_R1__14899_G1_R3__19582	group1
																AT4G26230	AT4G26230.1	RPL31B	protein_coding	0	0	1	1	2	0	2	chr4:13286565-13286565|G1_R2__16956,chr4:13286543-13286543|G1_R1__15144_G1_R3__19608	group1
																AT4G26630	AT4G26630.1	NA	protein_coding	0	0	1	4	2	0	5	chr4:13430545-13430545|G1_R3__19988,chr4:13434307-13434307|G1_R3__19609,chr4:13430544-13430544|G1_R2__16710,chr4:13430774-13430774|G1_R2__16713_G1_R3__19573,chr4:13430773-13430773|G1_R1__14894	group1
																AT4G26760	AT4G26760.1	MAP65-2	protein_coding	0	0	0	2	2	0	2	chr4:13478821-13478821|G1_R3__20494,chr4:13478809-13478809|G1_R2__16700	group1
																AT4G26870	AT4G26870.1	NA	protein_coding	0	0	0	3	3	0	3	chr4:13507720-13507720|G1_R3__19532,chr4:13507764-13507764|G1_R2__17990,chr4:13507701-13507701|G1_R1__15176	group1
																AT4G26900	AT4G26900.1	HISN4	protein_coding	0	0	1	3	3	0	4	chr4:13519766-13519766|G1_R3__20326,chr4:13519045-13519045|G1_R2__17411,chr4:13519765-13519765|G1_R2__16790,chr4:13519636-13519636|G1_R1__15089_G1_R2__16789_G1_R3__19630	group1
																AT4G27720	AT4G27720.1	NA	protein_coding	0	0	0	1	1	0	1	chr4:13833573-13833573|G1_R1__15268	group1
																AT4G27860	AT4G27860.2	NA	protein_coding	0	0	0	2	2	0	2	chr4:13876292-13876292|G1_R3__19606,chr4:13876309-13876309|G1_R1__15324	group1
																AT4G28360	AT4G28360.1	NA	protein_coding	0	0	0	3	2	0	3	chr4:14029223-14029223|G1_R3__20628,chr4:14029064-14029064|G1_R2__18382,chr4:14029188-14029188|G1_R2__17687	group1
																AT4G29410	AT4G29410.1	RPL28C	protein_coding	0	0	0	1	1	0	1	chr4:14468353-14468353|G1_R1__14650_G1_R2__17605_G1_R3__20018	group1
																AT4G30080	AT4G30080.1	ARF16	protein_coding	0	0	1	0	0	0	1	chr4:14704032-14704032|G1_R1__15317	group1
																AT4G30220	AT4G30220.1	RUXF	protein_coding	0	0	0	2	2	0	2	chr4:14803011-14803011|G1_R3__19971,chr4:14803008-14803008|G1_R1__15451	group1
																AT4G30920	AT4G30920.1	LAP2	protein_coding	0	0	1	1	1	0	2	chr4:15046550-15046550|G1_R2__16599_G1_R3__20658,chr4:15049183-15049183|G1_R1__15369	group1
																AT4G30930	AT4G30930.1	RPL21M	protein_coding	0	0	0	2	0	0	2	chr4:15049954-15049954|G1_R3__19892,chr4:15049961-15049961|G1_R2__16497	group1
																AT4G31180	AT4G31180.1	IBI1	protein_coding	0	0	0	4	4	0	4	chr4:15159389-15159389|G1_R2__17923,chr4:15159488-15159488|G1_R2__17659_G1_R3__20267,chr4:15159482-15159482|G1_R1__15406,chr4:15159365-15159365|G1_R1__15609_G1_R3__21027	group1
																AT4G31700	AT4G31700.1	RPS6A	protein_coding	0	0	0	2	2	0	2	chr4:15346218-15346218|G1_R2__17147,chr4:15346229-15346229|G1_R1__14573_G1_R3__19398	group1
																AT4G31985	AT4G31985.1	RPL39A	protein_coding	0	0	0	2	2	0	2	chr4:15470477-15470477|G1_R2__17161_G1_R3__19944,chr4:15470479-15470479|G1_R1__14861	group1
																AT4G32330	AT4G32330.3	WDL5	protein_coding	0	0	1	3	3	0	4	chr4:15611423-15611423|G1_R3__20368,chr4:15611962-15611962|G1_R3__19432,chr4:15611961-15611961|G1_R2__16605,chr4:15611967-15611967|G1_R1__14839	group1
																AT4G32720	AT4G32720.1	LA1	protein_coding	0	0	0	1	1	0	1	chr4:15789738-15789738|G1_R2__18336	group1
																AT4G33250	AT4G33250.1	TIF3K1	protein_coding	0	0	1	3	3	0	4	chr4:16039009-16039009|G1_R3__19445,chr4:16038999-16038999|G1_R2__16624,chr4:16039011-16039011|G1_R1__14958,chr4:16040524-16040524|G1_R1__14845	group1
																AT4G33540	AT4G33540.1	NA	protein_coding	0	0	1	3	3	0	4	chr4:16133786-16133786|G1_R3__19409,chr4:16133789-16133789|G1_R2__16551,chr4:16133295-16133295|G1_R1__15252,chr4:16133785-16133785|G1_R1__14691	group1
																AT4G33580	AT4G33580.1	ATBCA5	protein_coding	0	1	0	3	3	0	4	chr4:16138456-16138456|G1_R3__20371,chr4:16141516-16141516|G1_R3__20116,chr4:16141528-16141528|G1_R2__16544,chr4:16141514-16141514|G1_R1__14859	group1
																AT4G33680	AT4G33680.1	DAP	protein_coding	0	0	0	3	3	0	3	chr4:16171776-16171776|G1_R3__20648,chr4:16171774-16171774|G1_R2__17128,chr4:16171777-16171777|G1_R1__15540	group1
																AT4G33865	AT4G33865.1	RPS29C	protein_coding	0	0	0	3	3	0	3	chr4:16233242-16233242|G1_R3__20364,chr4:16233259-16233259|G1_R2__17375,chr4:16233258-16233258|G1_R1__15279	group1
																AT4G34555	AT4G34555.1	RPS25D	protein_coding	0	0	0	3	3	0	3	chr4:16504311-16504311|G1_R3__20379,chr4:16504313-16504313|G1_R2__17553,chr4:16504324-16504324|G1_R1__15524	group1
																AT4G35850	AT4G35850.1	NA	protein_coding	0	0	2	3	3	0	5	chr4:16986790-16986790|G1_R3__19420,chr4:16986843-16986843|G1_R2__17925,chr4:16986091-16986091|G1_R1__14830,chr4:16986232-16986232|G1_R1__14577,chr4:16986841-16986841|G1_R1__14578	group1
																AT4G36250	AT4G36250.1	ALDH3F1	protein_coding	0	0	2	1	3	0	3	chr4:17153378-17153378|G1_R3__19923,chr4:17153372-17153372|G1_R1__14584,chr4:17153504-17153504|G1_R1__14585_G1_R2__17199_G1_R3__19450	group1
																AT4G36360	AT4G36360.2	BGAL3	protein_coding	0	0	0	2	2	0	2	chr4:17176725-17176725|G1_R3__19953,chr4:17176808-17176808|G1_R2__16610	group1
																AT4G36780	AT4G36780.1	BEH2	protein_coding	0	0	1	1	0	0	2	chr4:17333309-17333309|G1_R3__19921,chr4:17332531-17332531|G1_R2__18134	group1
																AT4G38130	AT4G38130.1	HDA19	protein_coding	0	0	0	2	2	0	2	chr4:17896354-17896354|G1_R2__16578_G1_R3__20475,chr4:17896355-17896355|G1_R1__15052	group1
																AT4G39200	AT4G39200.1	RPS25E	protein_coding	0	0	0	3	3	0	3	chr4:18258536-18258536|G1_R3__20280,chr4:18258537-18258537|G1_R2__17819,chr4:18258534-18258534|G1_R1__15234	group1
																AT4G39400	AT4G39400.1	BRI1	protein_coding	0	1	0	1	1	0	2	chr4:18324745-18324745|G1_R1__14869,chr4:18328532-18328532|G1_R1__14823_G1_R3__20243	group1
																AT5G01020	AT5G01020.1	PBL8	protein_coding	0	0	0	2	2	0	2	chr5:6219-6219|G1_R2__20783_G1_R3__21658,chr5:6233-6233|G1_R1__16161	group1
																AT5G02020	AT5G02020.1	SIS	protein_coding	0	0	0	1	0	0	1	chr5:386204-386204|G1_R2__21585	group1
																AT5G02050	AT5G02050.1	NA	protein_coding	0	0	0	2	2	0	2	chr5:403089-403089|G1_R3__21707,chr5:403090-403090|G1_R2__20490	group1
																AT5G02450	AT5G02450.1	RPL36C	protein_coding	0	0	0	1	1	0	1	chr5:534476-534476|G1_R1__16179_G1_R2__19213_G1_R3__22835	group1
																AT5G02610	AT5G02610.1	NA	protein_coding	0	0	0	2	2	0	2	chr5:588638-588638|G1_R2__20010,chr5:588643-588643|G1_R1__16699_G1_R3__21958	group1
																AT5G02870	AT5G02870.1	RPL4D	protein_coding	0	0	0	1	1	0	1	chr5:659581-659581|G1_R1__15897_G1_R2__19118_G1_R3__21637	group1
																AT5G02960	AT5G02960.1	RPS23B	protein_coding	0	0	0	1	1	0	1	chr5:693171-693171|G1_R2__19920	group1
																AT5G03300	AT5G03300.2	ADK2	protein_coding	0	0	0	2	2	0	2	chr5:799046-799046|G1_R2__19250_G1_R3__21738,chr5:799044-799044|G1_R1__16592	group1
																AT5G03330	AT5G03330.1	NA	protein_coding	0	0	5	5	3	0	10	chr5:808964-808964|G1_R3__23622,chr5:810057-810057|G1_R3__21674,chr5:807963-807963|G1_R2__21543,chr5:808938-808938|G1_R2__21249,chr5:809285-809285|G1_R2__19152,chr5:809438-809438|G1_R2__19935,chr5:810059-810059|G1_R2__19164,chr5:809644-809644|G1_R2__19159_G1_R3__21668,chr5:809642-809642|G1_R1__16163,chr5:810075-810075|G1_R1__15904	group1
																AT5G03530	AT5G03530.1	RABC2A	protein_coding	0	0	1	3	3	0	4	chr5:885644-885644|G1_R3__23086,chr5:885646-885646|G1_R2__19472,chr5:887000-887000|G1_R2__21741,chr5:885648-885648|G1_R1__16637	group1
																AT5G03850	AT5G03850.1	RPS28A	protein_coding	0	0	0	3	3	0	3	chr5:1028439-1028439|G1_R3__23114,chr5:1028440-1028440|G1_R2__19251,chr5:1028434-1028434|G1_R1__17290	group1
																AT5G04590	AT5G04590.1	SIR	protein_coding	0	0	0	3	3	0	3	chr5:1322433-1322433|G1_R3__21728,chr5:1322415-1322415|G1_R2__20946,chr5:1322432-1322432|G1_R1__16646	group1
																AT5G04600	AT5G04600.1	NA	protein_coding	0	0	2	0	2	0	2	chr5:1325453-1325453|G1_R3__22968,chr5:1325328-1325328|G1_R2__20525	group1
																AT5G04800	AT5G04800.2	RPS17D	protein_coding	0	0	0	1	1	0	1	chr5:1389749-1389749|G1_R2__20858	group1
																AT5G05730	AT5G05730.1	ASA1	protein_coding	0	0	0	2	0	0	2	chr5:1719702-1719702|G1_R3__22369,chr5:1719693-1719693|G1_R1__16281_G1_R2__20016	group1
																AT5G07090	AT5G07090.1	RPS4B	protein_coding	0	0	0	3	3	0	3	chr5:2203910-2203910|G1_R3__23330,chr5:2203937-2203937|G1_R2__19190,chr5:2203894-2203894|G1_R1__16774	group1
																AT5G07870	AT5G07870.1	NA	protein_coding	0	0	1	1	1	0	2	chr5:2514586-2514586|G1_R2__21759,chr5:2515526-2515526|G1_R2__21570	group1
																AT5G08180	AT5G08180.2	NA	protein_coding	1	0	0	2	2	0	2	chr5:2634093-2634093|G1_R2__20509,chr5:2631797-2631797|G1_R2__19216_G1_R3__21713,chr5:2631798-2631798|G1_R1__16430	group1
																AT5G08420	AT5G08420.1	NA	protein_coding	0	0	5	0	2	0	5	chr5:2715788-2715788|G1_R3__21736,chr5:2716042-2716042|G1_R2__20948,chr5:2715079-2715079|G1_R1__16977,chr5:2715290-2715290|G1_R1__15916,chr5:2716043-2716043|G1_R1__17197	group1
																AT5G08580	AT5G08580.1	NA	protein_coding	0	0	0	1	0	0	1	chr5:2780704-2780704|G1_R2__19980	group1
																AT5G08590	AT5G08590.1	SRK2G	protein_coding	0	0	2	2	3	0	4	chr5:2785742-2785742|G1_R2__19066,chr5:2785979-2785979|G1_R2__19069,chr5:2785438-2785438|G1_R1__16648,chr5:2785960-2785960|G1_R1__16583_G1_R3__21599	group1
																AT5G09510	AT5G09510.1	RPS15D	protein_coding	0	0	1	1	1	0	2	chr5:2955578-2955578|G1_R3__22319,chr5:2956324-2956324|G1_R1__15799	group1
																AT5G09650	AT5G09650.1	PPA6	protein_coding	0	0	0	3	3	0	3	chr5:2991303-2991303|G1_R3__23530,chr5:2991251-2991251|G1_R2__20621,chr5:2991290-2991290|G1_R1__16697	group1
																AT5G09900	AT5G09900.2	EMB2107	protein_coding	0	0	0	2	2	0	2	chr5:3089327-3089327|G1_R2__19955_G1_R3__22827,chr5:3089322-3089322|G1_R1__16622	group1
																AT5G10360	AT5G10360.1	RPS6B	protein_coding	0	0	2	1	3	0	3	chr5:3258736-3258736|G1_R3__21757,chr5:3258729-3258729|G1_R2__19282,chr5:3258742-3258742|G1_R1__16569	group1
																AT5G10510	AT5G10510.4	AIL6	protein_coding	0	1	1	1	1	0	3	chr5:3315720-3315720|G1_R3__23884,chr5:3316851-3316851|G1_R3__24008,chr5:3320164-3320164|G1_R3__22338	group1
																AT5G10720	AT5G10720.1	AHK5	protein_coding	0	0	1	2	2	0	3	chr5:3387151-3387151|G1_R3__23959,chr5:3390582-3390582|G1_R3__23810,chr5:3390565-3390565|G1_R2__20530	group1
																AT5G11200	AT5G11200.1	NA	protein_coding	0	0	0	3	3	0	3	chr5:3570815-3570815|G1_R3__21766,chr5:3570832-3570832|G1_R2__19289,chr5:3570802-3570802|G1_R1__16201	group1
																AT5G11880	AT5G11880.1	LYSA2	protein_coding	0	0	0	1	1	0	1	chr5:3827729-3827729|G1_R2__19215	group1
																AT5G12250	AT5G12250.1	TUBB6	protein_coding	0	0	0	2	2	0	2	chr5:3961232-3961232|G1_R2__20149,chr5:3961228-3961228|G1_R1__15824_G1_R3__21739	group1
																AT5G13850	AT5G13850.1	NACA3	protein_coding	0	0	0	3	3	0	3	chr5:4472726-4472726|G1_R3__23123,chr5:4472719-4472719|G1_R2__20020,chr5:4472716-4472716|G1_R1__17299	group1
																AT5G14520	AT5G14520.1	PES	protein_coding	0	0	0	1	1	0	1	chr5:4680672-4680672|G1_R2__20499	group1
																AT5G14640	AT5G14640.1	ASK5	protein_coding	0	0	0	3	3	0	3	chr5:4719175-4719175|G1_R2__19883,chr5:4719305-4719305|G1_R2__19886_G1_R3__22509,chr5:4719306-4719306|G1_R1__15778	group1
																AT5G15200	AT5G15200.1	RPS9B	protein_coding	0	0	0	2	2	0	2	chr5:4935062-4935062|G1_R2__19107,chr5:4935068-4935068|G1_R1__16529_G1_R3__22302	group1
																AT5G15520	AT5G15520.1	RPS19B	protein_coding	0	0	0	2	2	0	2	chr5:5037121-5037121|G1_R3__23993,chr5:5037122-5037122|G1_R2__19747	group1
																AT5G16070	AT5G16070.1	CCT6B	protein_coding	0	0	1	1	1	0	2	chr5:5247481-5247481|G1_R2__20996,chr5:5247974-5247974|G1_R2__21674	group1
																AT5G16390	AT5G16390.1	BCCP1	protein_coding	0	0	0	2	2	0	2	chr5:5360983-5360983|G1_R2__18706_G1_R3__21313,chr5:5360992-5360992|G1_R1__16504	group1
																AT5G16440	AT5G16440.1	IPP1	protein_coding	0	0	0	1	1	0	1	chr5:5373603-5373603|G1_R1__16241_G1_R2__18989_G1_R3__21869	group1
																AT5G18310	AT5G18310.1	NA	protein_coding	0	0	0	2	2	0	2	chr5:6062989-6062989|G1_R3__23234,chr5:6063007-6063007|G1_R2__20412	group1
																AT5G19450	AT5G19450.2	CPK8	protein_coding	0	0	0	1	1	0	1	chr5:6558533-6558533|G1_R2__20834_G1_R3__21845	group1
																AT5G19520	AT5G19520.1	MSL9	protein_coding	0	0	0	1	1	0	1	chr5:6588827-6588827|G1_R3__23656	group1
																AT5G19780	AT5G19780.1	TUBA3	protein_coding	0	0	0	1	1	0	1	chr5:6689038-6689038|G1_R1__16020_G1_R2__20896_G1_R3__23319	group1
																AT5G20500	AT5G20500.1	GRXC4	protein_coding	0	0	1	2	2	0	3	chr5:6939786-6939786|G1_R3__21363,chr5:6938756-6938756|G1_R1__16576,chr5:6939780-6939780|G1_R1__15704_G1_R2__18842	group1
																AT5G20720	AT5G20720.1	CPN20	protein_coding	0	1	0	1	1	0	2	chr5:7016397-7016397|G1_R2__18720_G1_R3__21318,chr5:7014731-7014731|G1_R1__16777	group1
																AT5G20890	AT5G20890.1	CCT2	protein_coding	0	0	1	3	4	0	4	chr5:7086876-7086876|G1_R3__22667,chr5:7086877-7086877|G1_R2__19408,chr5:7086865-7086865|G1_R1__17190,chr5:7087061-7087061|G1_R1__16237	group1
																AT5G20950	AT5G20950.1	NA	protein_coding	0	0	0	2	2	0	2	chr5:7107496-7107496|G1_R2__20107,chr5:7107608-7107608|G1_R1__16984_G1_R2__20965_G1_R3__22912	group1
																AT5G22440	AT5G22440.1	RPL10AC	protein_coding	0	0	0	2	2	0	2	chr5:7435222-7435222|G1_R2__19436_G1_R3__21393,chr5:7435217-7435217|G1_R1__17150	group1
																AT5G22650	AT5G22650.1	HDT2	protein_coding	0	0	1	3	3	0	4	chr5:7536087-7536087|G1_R3__21412,chr5:7536123-7536123|G1_R2__18979,chr5:7534413-7534413|G1_R1__16923,chr5:7536086-7536086|G1_R1__15720	group1
																AT5G23210	AT5G23210.1	SCPL34	protein_coding	0	0	1	0	1	0	1	chr5:7814835-7814835|G1_R1__16368_G1_R2__18988_G1_R3__21418	group1
																AT5G23575	AT5G23575.1	NA	protein_coding	0	0	1	2	2	0	3	chr5:7950124-7950124|G1_R3__22645,chr5:7950121-7950121|G1_R2__18717,chr5:7949786-7949786|G1_R1__17142	group1
																AT5G23820	AT5G23820.1	ML3	protein_coding	0	0	1	0	0	0	1	chr5:8031819-8031819|G1_R1__15687	group1
																AT5G23830	AT5G23830.1	NA	protein_coding	0	0	0	1	1	0	1	chr5:8034798-8034798|G1_R3__22136	group1
																AT5G23900	AT5G23900.1	RPL13D	protein_coding	0	0	0	2	2	0	2	chr5:8064065-8064065|G1_R3__22637,chr5:8064066-8064066|G1_R1__16013_G1_R2__18700	group1
																AT5G25754	AT5G25754.1	NA	protein_coding	0	0	1	4	3	0	5	chr5:8955939-8955939|G1_R3__22671,chr5:8955359-8955359|G1_R2__21038,chr5:8955528-8955528|G1_R2__18850,chr5:8955936-8955936|G1_R2__20722,chr5:8955574-8955574|G1_R1__16039_G1_R3__22668	group1
																AT5G25757	AT5G25757.1	NA	protein_coding	0	0	0	2	2	0	2	chr5:8965466-8965466|G1_R2__20890,chr5:8965465-8965465|G1_R1__16015_G1_R3__22638	group1
																AT5G26360	AT5G26360.1	CCT3	protein_coding	0	0	0	5	3	0	5	chr5:9255458-9255458|G1_R3__22452,chr5:9255273-9255273|G1_R2__20743,chr5:9255470-9255470|G1_R2__18961,chr5:9255295-9255295|G1_R1__16748,chr5:9255471-9255471|G1_R1__16366	group1
																AT5G26850	AT5G26850.2	NA	protein_coding	0	0	2	2	2	0	4	chr5:9450238-9450238|G1_R3__21862,chr5:9449438-9449438|G1_R2__21713,chr5:9450633-9450633|G1_R2__18935,chr5:9450656-9450656|G1_R1__16360_G1_R3__23149	group1
																AT5G27120	AT5G27120.1	NOP5-1	protein_coding	0	0	0	2	2	0	2	chr5:9543766-9543766|G1_R3__23419,chr5:9543767-9543767|G1_R2__21535	group1
																AT5G27380	AT5G27380.1	GSH2	protein_coding	0	0	0	4	2	0	4	chr5:9668055-9668055|G1_R3__22697,chr5:9668129-9668129|G1_R3__21438,chr5:9668127-9668127|G1_R1__16371,chr5:9668057-9668057|G1_R1__16078_G1_R2__19042	group1
																AT5G27640	AT5G27640.1	TIF3B1	protein_coding	0	0	0	4	4	0	4	chr5:9781157-9781157|G1_R3__23232,chr5:9781159-9781159|G1_R2__19001,chr5:9781043-9781043|G1_R1__17154,chr5:9781161-9781161|G1_R1__15724	group1
																AT5G27700	AT5G27700.1	RPS21C	protein_coding	0	2	1	3	3	0	6	chr5:9807475-9807475|G1_R3__22146,chr5:9807468-9807468|G1_R2__18849,chr5:9807500-9807500|G1_R1__15866,chr5:9807872-9807872|G1_R1__17159,chr5:9808052-9808052|G1_R1__16352,chr5:9808449-9808449|G1_R1__16689	group1
																AT5G27770	AT5G27770.1	RPL22C	protein_coding	0	0	0	3	3	0	3	chr5:9837186-9837186|G1_R3__23320,chr5:9837190-9837190|G1_R2__18787,chr5:9837178-9837178|G1_R1__16845	group1
																AT5G27850	AT5G27850.1	RPL18C	protein_coding	0	0	0	3	2	0	3	chr5:9874418-9874418|G1_R2__18879,chr5:9874588-9874588|G1_R2__20101_G1_R3__21377,chr5:9874432-9874432|G1_R1__15869_G1_R3__21375	group1
																AT5G28060	AT5G28060.1	RPS24B	protein_coding	0	0	0	3	3	0	3	chr5:10069644-10069644|G1_R3__21074,chr5:10069642-10069642|G1_R2__18458,chr5:10069649-10069649|G1_R1__16205	group1
																AT5G28540	AT5G28540.1	MED37A	protein_coding	0	0	0	1	1	0	1	chr5:10540652-10540652|G1_R3__21092	group1
																AT5G28840	AT5G28840.1	GME	protein_coding	0	0	0	1	1	0	1	chr5:10862308-10862308|G1_R3__24178	group1
																AT5G33290	AT5G33290.1	XGD1	protein_coding	0	0	1	1	1	0	2	chr5:12561903-12561903|G1_R2__19528,chr5:12558621-12558621|G1_R1__16298	group1
																AT5G33320	AT5G33320.1	PPT1	protein_coding	0	0	0	4	3	0	4	chr5:12591492-12591492|G1_R3__21068,chr5:12591491-12591491|G1_R2__18448,chr5:12591625-12591625|G1_R2__18450,chr5:12591481-12591481|G1_R1__16539	group1
																AT5G35360	AT5G35360.1	CAC2	protein_coding	0	0	0	2	2	0	2	chr5:13588270-13588270|G1_R2__19517,chr5:13588414-13588414|G1_R2__19518	group1
																AT5G35530	AT5G35530.1	RPS3C	protein_coding	0	0	0	3	3	0	3	chr5:13710311-13710311|G1_R3__23315,chr5:13710306-13710306|G1_R2__18477,chr5:13710307-13710307|G1_R1__16211	group1
																AT5G35590	AT5G35590.1	PAA1	protein_coding	0	0	0	1	1	0	1	chr5:13765312-13765312|G1_R1__16289_G1_R2__18464_G1_R3__21078	group1
																AT5G36230	AT5G36230.1	NA	protein_coding	0	0	0	3	3	0	3	chr5:14276909-14276909|G1_R3__21774,chr5:14276908-14276908|G1_R2__18437,chr5:14276927-14276927|G1_R1__15835	group1
																AT5G36250	AT5G36250.1	NA	protein_coding	0	0	0	2	2	0	2	chr5:14284525-14284525|G1_R3__21966,chr5:14284518-14284518|G1_R2__20155	group1
																AT5G38480	AT5G38480.1	GRF3	protein_coding	0	0	1	1	2	0	2	chr5:15411453-15411453|G1_R3__24162,chr5:15411137-15411137|G1_R1__15963	group1
																AT5G39040	AT5G39040.1	ABCB27	protein_coding	0	0	0	3	3	0	3	chr5:15629723-15629723|G1_R3__21824,chr5:15629737-15629737|G1_R2__20826,chr5:15629652-15629652|G1_R1__16900	group1
																AT5G39050	AT5G39050.1	PMAT1	protein_coding	0	0	1	0	0	0	1	chr5:15634780-15634780|G1_R1__16852	group1
																AT5G39080	AT5G39080.1	NA	protein_coding	0	0	1	0	0	0	1	chr5:15641912-15641912|G1_R1__16761	group1
																AT5G39740	AT5G39740.1	RPL5B	protein_coding	0	0	0	2	2	0	2	chr5:15905240-15905240|G1_R3__22998,chr5:15905259-15905259|G1_R2__20823	group1
																AT5G40890	AT5G40890.2	CLC-A	protein_coding	0	0	0	1	1	0	1	chr5:16381489-16381489|G1_R1__16597	group1
																AT5G41010	AT5G41010.1	NRPB12	protein_coding	0	0	1	2	2	0	3	chr5:16425074-16425074|G1_R2__20685,chr5:16424547-16424547|G1_R1__16006,chr5:16424933-16424933|G1_R1__15686	group1
																AT5G41520	AT5G41520.1	RPS10B	protein_coding	0	0	0	1	1	0	1	chr5:16609252-16609252|G1_R1__15847_G1_R2__18596_G1_R3__21200	group1
																AT5G42590	AT5G42590.1	CYP71A16	protein_coding	0	0	2	0	0	0	2	chr5:17033547-17033547|G1_R3__23703,chr5:17033573-17033573|G1_R2__21410	group1
																AT5G44200	AT5G44200.2	CBP20	protein_coding	0	0	2	2	3	0	4	chr5:17801950-17801950|G1_R3__23589,chr5:17801946-17801946|G1_R2__19333,chr5:17802295-17802295|G1_R2__19590,chr5:17802118-17802118|G1_R1__15844	group1
																AT5G44710	AT5G44710.1	NA	protein_coding	0	0	2	0	1	0	2	chr5:18041806-18041806|G1_R2__21057,chr5:18042315-18042315|G1_R2__20672	group1
																AT5G45620	AT5G45620.1	RPN9A	protein_coding	0	0	1	0	3	0	1	chr5:18503783-18503783|G1_R1__15856	group1
																AT5G45775	AT5G45775.2	RPL11C	protein_coding	0	0	0	1	1	0	1	chr5:18565164-18565164|G1_R2__20060_G1_R3__23298	group1
																AT5G46020	AT5G46020.1	NA	protein_coding	0	0	0	1	1	0	1	chr5:18662965-18662965|G1_R1__15673_G1_R2__18639_G1_R3__21248	group1
																AT5G46290	AT5G46290.1	KASI	protein_coding	0	0	0	3	2	0	3	chr5:18774244-18774244|G1_R3__21817,chr5:18774226-18774226|G1_R2__19625,chr5:18774249-18774249|G1_R1__15660	group1
																AT5G46430	AT5G46430.1	RPL32B	protein_coding	0	0	0	1	1	0	1	chr5:18834468-18834468|G1_R2__20204_G1_R3__22993	group1
																AT5G46700	AT5G46700.1	TRN2	protein_coding	0	0	0	3	1	0	3	chr5:18952544-18952544|G1_R3__22405,chr5:18952737-18952737|G1_R3__21205,chr5:18952736-18952736|G1_R2__20047	group1
																AT5G47210	AT5G47210.1	RGGC	protein_coding	0	1	0	1	2	0	2	chr5:19169154-19169154|G1_R3__21233,chr5:19171123-19171123|G1_R1__15988	group1
																AT5G47930	AT5G47930.1	RPS27D	protein_coding	0	1	1	2	2	0	4	chr5:19406306-19406306|G1_R2__18683,chr5:19407347-19407347|G1_R2__20040,chr5:19406357-19406357|G1_R1__16005,chr5:19407026-19407026|G1_R1__16835_G1_R2__19684	group1
																AT5G48300	AT5G48300.1	APS1	protein_coding	0	0	1	2	2	0	3	chr5:19572650-19572650|G1_R2__18576,chr5:19570510-19570510|G1_R1__16341,chr5:19572649-19572649|G1_R1__16494_G1_R3__21181	group1
																AT5G48385	AT5G48385.1	FRL3	protein_coding	0	1	2	3	3	0	6	chr5:19611482-19611482|G1_R3__21231,chr5:19611766-19611766|G1_R3__22077,chr5:19608500-19608500|G1_R2__21725,chr5:19611483-19611483|G1_R2__18626,chr5:19611814-19611814|G1_R2__18630,chr5:19611761-19611761|G1_R1__16452	group1
																AT5G48760	AT5G48760.1	RPL13AD	protein_coding	1	0	0	1	1	0	1	chr5:19772899-19772899|G1_R2__21740,chr5:19771219-19771219|G1_R2__18595_G1_R3__21199	group1
																AT5G48870	AT5G48870.1	LSM5	protein_coding	0	0	3	2	3	0	5	chr5:19814382-19814382|G1_R3__23299,chr5:19813422-19813422|G1_R2__19667,chr5:19814161-19814161|G1_R2__20249,chr5:19814352-19814352|G1_R2__19674,chr5:19814409-19814409|G1_R1__16231	group1
																AT5G48900	AT5G48900.1	NA	protein_coding	0	1	0	0	0	0	1	chr5:19825205-19825205|G1_R2__21714	group1
																AT5G49510	AT5G49510.1	PFD3	protein_coding	0	0	0	2	2	0	2	chr5:20082575-20082575|G1_R2__18710_G1_R3__23240,chr5:20082636-20082636|G1_R1__15732	group1
																AT5G49540	AT5G49540.1	NA	protein_coding	0	0	0	3	3	0	3	chr5:20104694-20104694|G1_R3__21489,chr5:20104679-20104679|G1_R2__19406,chr5:20104711-20104711|G1_R1__17301	group1
																AT5G50000	AT5G50000.1	NA	protein_coding	0	0	0	1	1	0	1	chr5:20342706-20342706|G1_R1__16912_G1_R2__20120_G1_R3__23586	group1
																AT5G50170	AT5G50170.1	NA	protein_coding	0	0	2	1	3	0	3	chr5:20425361-20425361|G1_R3__21584,chr5:20425383-20425383|G1_R2__19049,chr5:20425526-20425526|G1_R2__21743	group1
																AT5G50180	AT5G50180.1	NA	protein_coding	0	0	0	5	5	0	5	chr5:20432894-20432894|G1_R3__21496,chr5:20432896-20432896|G1_R2__20322,chr5:20432976-20432976|G1_R2__20717,chr5:20432892-20432892|G1_R1__16687,chr5:20432983-20432983|G1_R1__16678_G1_R3__22236	group1
																AT5G50375	AT5G50375.1	CPI1	protein_coding	0	0	0	3	1	0	3	chr5:20514127-20514127|G1_R3__22477,chr5:20514141-20514141|G1_R2__18833,chr5:20514136-20514136|G1_R1__17061	group1
																AT5G50810	AT5G50810.1	TIM8	protein_coding	0	0	0	3	3	0	3	chr5:20675744-20675744|G1_R3__23056,chr5:20675745-20675745|G1_R2__20572,chr5:20675751-20675751|G1_R1__16249	group1
																AT5G51120	AT5G51120.3	PABN1	protein_coding	0	0	0	2	2	0	2	chr5:20781369-20781369|G1_R2__20374_G1_R3__22755,chr5:20781386-20781386|G1_R1__16128	group1
																AT5G51520	AT5G51520.1	NA	protein_coding	0	0	1	0	0	0	1	chr5:20926139-20926139|G1_R3__23962	group1
																AT5G51830	AT5G51830.1	NA	protein_coding	0	0	0	3	3	1	4	chr5:21069464-21069464|G1_R2__21631,chr5:21071511-21071511|G1_R2__20317,chr5:21071603-21071603|G1_R2__21066_G1_R3__22737,chr5:21071619-21071619|G1_R1__16388	group1
																AT5G52470	AT5G52470.1	MED36B	protein_coding	0	0	0	1	1	0	1	chr5:21296575-21296575|G1_R1__17313_G1_R2__20695_G1_R3__24177	group1
																AT5G52882	AT5G52882.1	NA	protein_coding	0	0	1	0	0	0	1	chr5:21436450-21436450|G1_R1__16758	group1
																AT5G52920	AT5G52920.1	PKP2	protein_coding	0	0	0	3	3	0	3	chr5:21466736-21466736|G1_R3__21895,chr5:21466728-21466728|G1_R2__19426,chr5:21466730-21466730|G1_R1__16793	group1
																AT5G53760	AT5G53760.1	MLO11	protein_coding	0	0	3	0	3	0	3	chr5:21826232-21826232|G1_R3__21891,chr5:21826230-21826230|G1_R2__20910,chr5:21826226-21826226|G1_R1__15881	group1
																AT5G54430	AT5G54430.1	ATPHOS32	protein_coding	0	0	2	3	1	0	5	chr5:22099671-22099671|G1_R3__22715,chr5:22097329-22097329|G1_R2__18694,chr5:22099415-22099415|G1_R1__17296,chr5:22097338-22097338|G1_R1__16375_G1_R3__21448,chr5:22097539-22097539|G1_R1__15731_G1_R2__19690	group1
																AT5G55125	AT5G55125.1	NA	protein_coding	0	0	0	1	1	0	1	chr5:22373039-22373039|G1_R3__22765	group1
																AT5G55190	AT5G55190.1	RAN3	protein_coding	0	0	0	1	1	0	1	chr5:22394005-22394005|G1_R2__20694	group1
																AT5G55480	AT5G55480.1	GDPDL4	protein_coding	0	0	0	5	3	0	5	chr5:22477909-22477909|G1_R3__22217,chr5:22478086-22478086|G1_R3__22724,chr5:22477919-22477919|G1_R2__20087,chr5:22478079-22478079|G1_R2__19738,chr5:22477918-22477918|G1_R1__17166	group1
																AT5G55660	AT5G55660.1	NA	protein_coding	0	0	0	1	1	0	1	chr5:22543261-22543261|G1_R1__16470_G1_R2__18777_G1_R3__21475	group1
																AT5G56360	AT5G56360.1	PSL4	protein_coding	0	0	1	3	3	0	4	chr5:22823487-22823487|G1_R3__22227,chr5:22823427-22823427|G1_R2__18815,chr5:22823404-22823404|G1_R1__15743,chr5:22827933-22827933|G1_R1__17135	group1
																AT5G56500	AT5G56500.2	CPN60B3	protein_coding	0	0	0	2	0	0	2	chr5:22877202-22877202|G1_R3__22251,chr5:22877195-22877195|G1_R2__20355	group1
																AT5G56680	AT5G56680.1	SYNC1	protein_coding	0	0	0	2	2	0	2	chr5:22938950-22938950|G1_R3__22735,chr5:22938953-22938953|G1_R2__20314	group1
																AT5G56710	AT5G56710.1	RPL31C	protein_coding	0	0	0	1	1	0	1	chr5:22943918-22943918|G1_R2__21730	group1
																AT5G57090	AT5G57090.1	PIN2	protein_coding	0	0	0	2	1	0	2	chr5:23104538-23104538|G1_R2__21624,chr5:23104694-23104694|G1_R2__21533	group1
																AT5G57330	AT5G57330.1	NA	protein_coding	0	0	0	2	2	0	2	chr5:23220694-23220694|G1_R1__16518_G1_R2__18908_G1_R3__21522,chr5:23220812-23220812|G1_R1__16520_G1_R2__18918_G1_R3__22932	group1
																AT5G58000	AT5G58000.2	NA	protein_coding	0	1	0	0	0	0	1	chr5:23477074-23477074|G1_R3__22471	group1
																AT5G58110	AT5G58110.1	NA	protein_coding	0	0	0	2	2	0	2	chr5:23516514-23516514|G1_R2__20357,chr5:23516528-23516528|G1_R1__16703_G1_R3__23069	group1
																AT5G58420	AT5G58420.1	RPS4D	protein_coding	0	0	0	1	1	0	1	chr5:23620923-23620923|G1_R2__19370	group1
																AT5G58710	AT5G58710.1	CYP20-1	protein_coding	0	0	0	3	3	0	3	chr5:23719575-23719575|G1_R3__21452,chr5:23719574-23719574|G1_R2__18702,chr5:23719567-23719567|G1_R1__16081	group1
																AT5G59030	AT5G59030.1	COPT1	protein_coding	0	0	0	1	1	0	1	chr5:23833858-23833858|G1_R3__23239	group1
																AT5G59850	AT5G59850.1	RPS15AF	protein_coding	1	0	0	1	1	0	1	chr5:24114505-24114505|G1_R2__21186,chr5:24112340-24112340|G1_R1__17106	group1
																AT5G60390	AT5G60390.1	A1	protein_coding	0	0	0	2	2	0	2	chr5:24290805-24290805|G1_R2__19023,chr5:24290811-24290811|G1_R1__16403_G1_R3__21574	group1
																AT5G60640	AT5G60640.1	PDIL1-4	protein_coding	0	0	0	3	3	0	3	chr5:24371112-24371112|G1_R3__21556,chr5:24371091-24371091|G1_R2__18977,chr5:24371105-24371105|G1_R1__16133	group1
																AT5G60700	AT5G60700.1	NA	protein_coding	0	0	2	2	2	0	4	chr5:24402233-24402233|G1_R3__22261,chr5:24402958-24402958|G1_R3__22758,chr5:24402225-24402225|G1_R2__20377,chr5:24402920-24402920|G1_R1__16129	group1
																AT5G61020	AT5G61020.1	ECT3	protein_coding	0	0	1	5	4	0	6	chr5:24557385-24557385|G1_R3__21468,chr5:24557280-24557280|G1_R2__20281,chr5:24557405-24557405|G1_R2__18744,chr5:24557281-24557281|G1_R1__15878,chr5:24557372-24557372|G1_R1__16379,chr5:24557614-24557614|G1_R1__16095	group1
																AT5G61030	AT5G61030.1	RBG3	protein_coding	0	0	0	2	0	0	2	chr5:24562416-24562416|G1_R2__19778,chr5:24562408-24562408|G1_R1__17167_G1_R3__21502	group1
																AT5G61820	AT5G61820.1	NA	protein_coding	0	0	0	1	1	0	1	chr5:24834399-24834399|G1_R2__19698	group1
																AT5G62190	AT5G62190.1	RH7	protein_coding	0	0	0	2	2	0	2	chr5:24980447-24980447|G1_R3__21915,chr5:24980452-24980452|G1_R1__16601_G1_R2__19053	group1
																AT5G62300	AT5G62300.1	RPS20C	protein_coding	0	1	0	3	3	0	4	chr5:25021340-25021340|G1_R3__22019,chr5:25021336-25021336|G1_R2__19570,chr5:25021342-25021342|G1_R1__16217,chr5:25022376-25022376|G1_R1__15643	group1
																AT5G62440	AT5G62440.1	EMB514	protein_coding	0	0	0	2	2	0	2	chr5:25072524-25072524|G1_R3__23626,chr5:25072522-25072522|G1_R2__21124	group1
																AT5G62610	AT5G62610.1	BHLH79	protein_coding	0	0	0	3	3	0	3	chr5:25133024-25133024|G1_R3__21120,chr5:25133020-25133020|G1_R2__18504,chr5:25133017-25133017|G1_R1__16213	group1
																AT5G62670	AT5G62670.1	AHA11	protein_coding	0	0	0	2	2	0	2	chr5:25165125-25165125|G1_R3__21109,chr5:25165114-25165114|G1_R2__20176	group1
																AT5G62700	AT5G62700.1	TUBB3	protein_coding	0	0	0	2	2	0	2	chr5:25186556-25186556|G1_R3__21797,chr5:25186542-25186542|G1_R2__20653	group1
																AT5G62880	AT5G62880.2	ARAC10	protein_coding	0	0	0	3	0	0	3	chr5:25239004-25239004|G1_R3__21112,chr5:25239012-25239012|G1_R2__18498,chr5:25239001-25239001|G1_R1__15840	group1
																AT5G63800	AT5G63800.1	BGAL6	protein_coding	0	0	0	2	2	0	2	chr5:25535725-25535725|G1_R3__23890,chr5:25535729-25535729|G1_R2__19559	group1
																AT5G64030	AT5G64030.1	NA	protein_coding	0	0	1	3	3	0	4	chr5:25628323-25628323|G1_R3__22585,chr5:25628324-25628324|G1_R2__19573,chr5:25627936-25627936|G1_R1__17317,chr5:25628300-25628300|G1_R1__17265	group1
																AT5G64140	AT5G64140.1	RPS28C	protein_coding	0	0	0	1	1	0	1	chr5:25667409-25667409|G1_R3__21138	group1
																AT5G65810	AT5G65810.1	CGR3	protein_coding	0	0	0	3	3	0	3	chr5:26337817-26337817|G1_R3__21125,chr5:26337780-26337780|G1_R2__19552,chr5:26337830-26337830|G1_R1__16216	group1
																AT5G66210	AT5G66210.1	CPK28	protein_coding	0	0	0	2	2	0	2	chr5:26456534-26456534|G1_R3__21798,chr5:26456582-26456582|G1_R2__19577	group1
																AT5G66680	AT5G66680.1	OST48	protein_coding	0	0	1	2	3	0	3	chr5:26617789-26617789|G1_R2__18520_G1_R3__21140,chr5:26617762-26617762|G1_R1__15951,chr5:26618018-26618018|G1_R1__17239	group1
																AT5G66860	AT5G66860.1	NA	protein_coding	0	0	0	3	3	0	3	chr5:26701161-26701161|G1_R3__22020,chr5:26701136-26701136|G1_R2__18537,chr5:26701180-26701180|G1_R1__15640	group1
																AT5G66920	AT5G66920.1	sks17	protein_coding	0	0	0	1	1	0	1	chr5:26725496-26725496|G1_R3__21796	group1
																AT5G67220	AT5G67220.1	NA	protein_coding	0	0	0	2	2	0	2	chr5:26820236-26820236|G1_R2__19315,chr5:26820239-26820239|G1_R1__16486	group1
