# Supplementary material for: Two zinc finger proteins with functions in m6A writing interact with HAKAI
Source: Nat Commun. 2022 Mar 2;13:1127. doi: 10.1038/s41467-022-28753-3 (PMC8891334; doi:10.1038/s41467-022-28753-3)
Supplement: Supplementary file 12 — Supplementary Data 9 [file 41467_2022_28753_MOESM12_ESM.xlsx]

## Sheet: Sheet1
Primers used in this study
Primer name	Sequence (5′-3′)	Function
HAKAIfull-fwd	CACCTAGTGAGAATGAACTCTAAGTCGAT	Forward primer for amplifying HAKAI genomic DNA under its own promoter
HAKAIfull-rev	CTCCTGCCCAAAGCCATCACGGTTC	Reverse primer for amplifying HAKAI genomic DNA
MTApro-fwd	TGCAAAAATTTGGATTTTGTTGAT	Forward primer for amplifying MTA cDNA
MTA-CDS-rev	AGCTGTGATTGAGTCAATAGCCAT	Reverse primer for amplifying MTA cDNA
FIP37full-fwd	GACGAATTTAACGAAACGGGTTT	Forward primer for amplifying FIP37 genomic DNA under its own promoter
FIP37full-rev	TTCTCCACCAGCAATTTCTTCTT	Reverse primer for amplifying FIP37 genomic DNA
MTAGFPfwd	ACGGTTTGATTTTCCTCTGGG	Forward primer on MTA cDNA to check the ABI3:MTA construct and the MTApro:MTA-GFP transgene
GFPrev	GAAGTCGTGCTGCTTCATGTGG	Reverse primer on GFP to check constructs with GFP tag
HIZ1pro-fwd	CCGATAGAGCTACAAGAGTTAGG	Forward primer for amplifying HIZ1 (AT1G32360) genomic DNA under its own promoter
HIZ1-CDS-fwd	ATGAGTCATCACCGGCGAG	Forward primer for amplifying HIZ1 genomic DNA from start codon
HIZ1exon2-rev	TTCAATATCGTCGATCCAATC	Reverse primer for amplifying HIZ1 genomic DNA
HAKAICrispMdf	CGTTCATGTAACTTTTACAGCG	Forward primer for checking mutagenesis at CRISPR target site for HAKAI
HAKAICrispMdr	CATATAGAAGAAGAGCCCCC	Reverse primer for checking mutagenesis at CRISPR target site for HAKAI
LBb1	GCGTGGACCGCTTGCTGCAACT	Left border primer on the T-DNA of Salk lines
114710LP	GCTGAGAAATCTGTGCTGACC	Left primer flanking the T-DNA of Salk _114710 (for MTA)
114710RP	TATGGAACTAGGCCGTGAATG	Right primer flanking the T-DNA of Salk _114710 (for MTA)
018636LP	ATCGCAAAGAGAAAAGAAGCG	Left primer flanking the T-DNA of Salk _018636 (fip37-4) and forward primer for checking the FIP37pro:FIP37-GFP transgene
018636RP	GTTCTGCACTTTGCCATAAGC	Right primer flanking the T-DNA of Salk _018636 (fip37-4)
018636LPnew	ATAGTCCGCTTTTTATGCCG	Left primer for checking Salk_018636 (fip37-4) when the FIP37pro:FIP37-GFP transgene is present
018636RPnew	AGAGATTGGATTTGGTAGATTGAG	Right primer for checking Salk_018636 (fip37-4) when the FIP37pro:FIP37-GFP transgene is present
045882LP	AGGGTAATGTCAATGGGGAAG	Left primer flanking the T-DNA of Salk_045882 and Salk_000717 (for HIZ1)
045882RP	TATGACACCGCTATCTTTGGG	Right primer flanking the T-DNA of Salk_045882 and Salk_000717 (for HIZ1)
120590LP	CTACTTTCCCAAAAACCGGAC	Left primer flanking the T-DNA of Salk_120590 (for HIZ2, AT5G53440)
120590RP	AGCCTCCAACATAACAGCAAG	Right primer flanking the T-DNA of Salk_120590 (for HIZ2)
020625LP	ACATTGAAAGGGCATTAAGCC	Left primer flanking the T-DNA of Salk_020625 (for HIZ2)
020625RP	GACTCCTTGCATGATCCTGAG	Right primer flanking the T-DNA of Salk_020625 (for HIZ2)
126486LP	GGTTTCGAAGGAATCTGGTTC	Left primer flanking the T-DNA of Salk_126486 (for HIZ2)
126486RP	TCTATCATAGTCCCGATTGCG	Right primer flanking the T-DNA of Salk_126486 (for HIZ2)
HIZ1-qPCR-fwd	TGGGTATTGTCCATTTGGTGCTA	Forward primer for checking the transcript level of HIZ1 by RT-qPCR
HIZ1-qPCR-rev	GATTGGGTGATACTCCATCTTTGC	Reverse primer for checking the transcript level of HIZ1 by RT-qPCR
HIZ2-qPCR-fwd-1	TCATAAGTCCAAAGCTGGTTCTG	Forward primer for checking the transcript level of HIZ2 by RT-qPCR
HIZ2-qPCR-rev-1	TCCCTCTTACGCCTTGATCG	Reverse primer for checking the transcript level of HIZ2 by RT-qPCR
HIZ2-qPCR-fwd-2	TCAAGGAAGGTGGAAAGAGAGTG	Forward primer for checking the transcript level of HIZ2 by RT-qPCR
HIZ2-qPCR-rev-2	TCCATAGCAATCTGAAACACTGAAC	Reverse primer for checking the transcript level of HIZ2 by RT-qPCR
CBP20-qPCR-fwd	CTGCGCCAACGAATTATGGA	Forward primer for checking the transcript level of CBP20 by RT-qPCR
CBP20-qPCR-rev	GCGATCATCGTCTCTTTGTCG	Reverse primer for checking the transcript level of CBP20 by RT-qPCR
UBC21-qPCR-fwd	GACGCTTCAGTCTGTGTGTAG	Forward primer for checking the transcript level of UBC21 by RT-qPCR
UBC21-qPCR-rev	ACCCTCTCACATCACCAGATC	Reverse primer for checking the transcript level of UBC21 by RT-qPCR
RSL4-qPCR-fwd	TGGGTAGATGGTCAGAGTTTAAGC	Forward primer for checking the transcript level of RSL4 by RT-qPCR
RSL4-qPCR-rev	CTTCTCTCTTCGTTTCCGAGCATA	Reverse primer for checking the transcript level of RSL4 by RT-qPCR
