# Supplementary material for: Two zinc finger proteins with functions in m6A writing interact with HAKAI
Source: Nat Commun. 2022 Mar 2;13:1127. doi: 10.1038/s41467-022-28753-3 (PMC8891334; doi:10.1038/s41467-022-28753-3)
Supplement: Supplementary file 14 — Source Data [file 41467_2022_28753_MOESM14_ESM.xlsx]

## Sheet: Fig. 1d
	Fig. 1d m6A/A ratio (%)
	Lines	Mean	Replicate 1	Replicate 2	Replicate 3	SD	SE
	WT	1.5733	1.47	1.38	1.87	0.260832	0.150591
	HAKAIpro:HAKAI-GFP/hakai	1.6233	1.51	1.58	1.78	0.140119	0.0808977
	TLC images
	(a) Schematic diagram depicting relative positions of major and modified nucleotides on two-dimensional thin layer chromatography (TLC)
	(b) Representative TLC for WT (replicate 1)
	(c) Representative TLC for HAKAIpro:HAKAI-GFP/hakai (replicate 1)

## Sheet: Fig. 1d statistics
	Fig. 1d statistics - Unpaired t test
	Column B	HAKAIpro:HAKAI-GFP/hakai
	vs.	vs.
	Column A	WT
	Unpaired t test
	P value	0.7845
	P value summary	ns
	Significantly different (P < 0.05)?	No
	One- or two-tailed P value?	Two-tailed
	t, df	t=0.2925, df=4
	How big is the difference?
	Mean of column A	1.573
	Mean of column B	1.623
	Difference between means (B - A) ± SEM	0.05000 ± 0.1709
	95% confidence interval	-0.4246 to 0.5246
	R squared (eta squared)	0.02094
	F test to compare variances
	F, DFn, Dfd	3.465, 2, 2
	P value	0.4479
	P value summary	ns
	Significantly different (P < 0.05)?	No
	Data analyzed
	Sample size, column A	3
	Sample size, column B	3

## Sheet: Fig.1e-h Parameters
	Fig.1e-h Parameters for proteomics data analysis in Maxquant
	Parameter	Value
	Version	1.6.0.16
	Fixed modifications	Carbamidomethyl (C)
	Include contaminants	TRUE
	PSM FDR	0.01
	Protein FDR	0.01
	Site FDR	0.01
	Use Normalized Ratios For Occupancy	TRUE
	Min. peptide Length	6
	Min. score for unmodified peptides	0
	Min. score for modified peptides	40
	Min. delta score for unmodified peptides	0
	Min. delta score for modified peptides	6
	Min. unique peptides	0
	Min. razor peptides	1
	Min. peptides	1
	Use only unmodified peptides and	TRUE
	Modifications included in protein quantification	Oxidation (M);Acetyl (Protein N-term)
	Peptides used for protein quantification	Razor
	Discard unmodified counterpart peptides	TRUE
	Label min. ratio count	2
	Use delta score	FALSE
	iBAQ	FALSE
	iBAQ log fit	FALSE
	Match between runs	TRUE
	Matching time window [min]	0.7
	Alignment time window [min]	20
	Find dependent peptides	TRUE
	Dependent peptide FDR	0.01
	Mass bin size	0.0065
	Fasta file	uniprot-reviewed%3Ano+taxonomy%3A3701.fasta
	Decoy mode	revert
	Include contaminants	TRUE
	Advanced ratios	TRUE
	Fixed andromeda index folder
	Temporary folder
	Combined folder location
	Second peptides	TRUE
	Stabilize large LFQ ratios	TRUE
	Separate LFQ in parameter groups	FALSE
	Require MS/MS for LFQ comparisons	TRUE
	Calculate peak properties	FALSE
	Main search max. combinations	200
	Advanced site intensities	TRUE
	LFQ norm for sites and peptides	FALSE
	Write msScans table	TRUE
	Write msmsScans table	TRUE
	Write ms3Scans table	TRUE
	Write allPeptides table	TRUE
	Write mzRange table	TRUE
	Write pasefMsmsScans table	TRUE
	Write accumulatedPasefMsmsScans table	TRUE
	Max. peptide mass [Da]	4600
	Min. peptide length for unspecific search	8
	Max. peptide length for unspecific search	25
	Razor protein FDR	TRUE
	Disable MD5	FALSE
	Max mods in site table	3
	Match unidentified features	FALSE
	MS/MS tol. (FTMS)	20 ppm
	Top MS/MS peaks per Da interval. (FTMS)	12
	Da interval. (FTMS)	100
	MS/MS deisotoping (FTMS)	TRUE
	MS/MS deisotoping tolerance (FTMS)	7
	MS/MS deisotoping tolerance unit (FTMS)	ppm
	MS/MS higher charges (FTMS)	TRUE
	MS/MS water loss (FTMS)	TRUE
	MS/MS ammonia loss (FTMS)	TRUE
	MS/MS dependent losses (FTMS)	TRUE
	MS/MS recalibration (FTMS)	FALSE
	MS/MS tol. (ITMS)	0.5 Da
	Top MS/MS peaks per Da interval. (ITMS)	8
	Da interval. (ITMS)	100
	MS/MS deisotoping (ITMS)	FALSE
	MS/MS deisotoping tolerance (ITMS)	0.15
	MS/MS deisotoping tolerance unit (ITMS)	Da
	MS/MS higher charges (ITMS)	TRUE
	MS/MS water loss (ITMS)	TRUE
	MS/MS ammonia loss (ITMS)	TRUE
	MS/MS dependent losses (ITMS)	TRUE
	MS/MS recalibration (ITMS)	FALSE
	MS/MS tol. (TOF)	40 ppm
	Top MS/MS peaks per Da interval. (TOF)	10
	Da interval. (TOF)	100
	MS/MS deisotoping (TOF)	TRUE
	MS/MS deisotoping tolerance (TOF)	0.01
	MS/MS deisotoping tolerance unit (TOF)	Da
	MS/MS higher charges (TOF)	TRUE
	MS/MS water loss (TOF)	TRUE
	MS/MS ammonia loss (TOF)	TRUE
	MS/MS dependent losses (TOF)	TRUE
	MS/MS recalibration (TOF)	FALSE
	MS/MS tol. (Unknown)	0.5 Da
	Top MS/MS peaks per Da interval. (Unknown)	8
	Da interval. (Unknown)	100
	MS/MS deisotoping (Unknown)	FALSE
	MS/MS deisotoping tolerance (Unknown)	0.15
	MS/MS deisotoping tolerance unit (Unknown)	Da
	MS/MS higher charges (Unknown)	TRUE
	MS/MS water loss (Unknown)	TRUE
	MS/MS ammonia loss (Unknown)	TRUE
	MS/MS dependent losses (Unknown)	TRUE
	MS/MS recalibration (Unknown)	FALSE
	Site tables	Oxidation (M)Sites.txt

## Sheet: Fig. 2
	Fig. 2b Relative expression by qPCR												Fig. 2f Uncropped western blot
		Mean	Replicate 1	Replicate 2	Replicate 3	SD	SE
	WT	1	1	1	1	0	0
	hiz1-1	0	0	0	0	0	0
	hiz1-2	0.00600173	0.00632377	0.00687226	0.00480916	0.00106859	0.000616949
	Fig. 2c m6A/A ratio (%)
		Mean	Replicate 1	Replicate 2	Replicate 3	SD	SE
	WT	1.66667	1.79	1.6	1.61	0.106927	0.0617342
	hiz1-1	1.64333	1.53	1.66	1.74	0.105987	0.0611919
	hiz1-2	1.61667	1.67	1.61	1.57	0.0503322	0.0290593
	HIZ1pro:HIZ1-GFP/hiz1	1.64333	1.64	1.52	1.77	0.125033	0.072188
	HIZ1pro:HIZ1-GFP/WT	1.78667	1.88	1.67	1.81	0.106927	0.0617342
	35Spro:HIZ1-GFP/WT-1	1.28667	1.37	1.18	1.31	0.0971253	0.0560753
	35Spro:HIZ1-GFP/WT-2	1.23	1.26	1.32	1.11	0.108167	0.06245
	35Spro:HIZ1-GFP/WT-3	1.22667	1.17	1.4	1.11	0.15308	0.0883805
	TLC images
													Fig. 2g Relative expression by qPCR
														Mean	Replicate 1	Replicate 2	Replicate 3	SD	SE
													HIZ1pro:HIZ1-GFP/hiz1	1	1	1	1	0	0
													hakai-2 HIZ1pro:HIZ1-GFP/hiz1	2.78718	3.43426	2.2974	2.62989	0.584527	0.337477
	(a) Representative TLC for WT (replicate 1); (b) Representative TLC for hiz1-1 (replicate 1); (c) Representative TLC for hiz1-2 (replicate 1);
	(d) Representative TLC for HIZ1pro:HIZ1-GFP/hiz1 (replicate 1); (e) Representative TLC for HIZ1pro:HIZ1-GFP/WT (replicate 1);
	(f) Representative TLC for 35Spro:HIZ1-GFP/WT-1 (replicate 1); (g) Representative TLC for 35Spro:HIZ1-GFP/WT-2 (replicate 1);
	(h) Representative TLC for 35Spro:HIZ1-GFP/WT-3 (replicate 1).

## Sheet: Fig. 2 statistics
	Fig. 2b statistics - One-way ANOVA
	ANOVA results
	ANOVA summary
	F	2611490
	P value	<0.0001
	P value summary	****
	Significant diff. among means (P < 0.05)?	Yes
	R squared	1
	Brown-Forsythe test
	F (DFn, DFd)	2.411 (2, 6)
	P value	0.1704
	P value summary	ns
	Are SDs significantly different (P < 0.05)?	No
	Bartlett's test
	Bartlett's statistic (corrected)
	P value
	P value summary
	Are SDs significantly different (P < 0.05)?
	ANOVA table	SS	DF	MS	F (DFn, DFd)	P value
	Treatment (between columns)	1.988	2	0.994	F (2, 6) = 2611490	P<0.0001
	Residual (within columns)	2.284e-06	6	3.806e-07
	Total	1.988	8
	Data summary
	Number of treatments (columns)	3
	Number of values (total)	9
	Multiple comparisons
	Number of families	1
	Number of comparisons per family	2
	Alpha	0.001
	Dunnett's multiple comparisons test	Mean Diff.	99.90% CI of diff.	Below threshold?	Summary	Adjusted P Value	A-?
	WT vs. hiz1-1	1	0.9966 to 1.003	Yes	****	<0.0001	B	hiz1-1
	WT vs. hiz1-2	0.994	0.9906 to 0.9974	Yes	****	<0.0001	C	hiz1-2
	Test details	Mean 1	Mean 2	Mean Diff.	SE of diff.	n1	n2	q	DF
	WT vs. hiz1-1	1	0	1	0.0005037	3	3	1985	6
	WT vs. hiz1-2	1	0.006002	0.994	0.0005037	3	3	1973	6
	Fig. 2c statistics - One-way ANOVA
	ANOVA results
	ANOVA summary
	F	12.62
	P value	<0.0001
	P value summary	****
	Significant diff. among means (P < 0.05)?	Yes
	R squared	0.8467
	Brown-Forsythe test
	F (DFn, DFd)	0.1591 (7, 16)
	P value	0.99
	P value summary	ns
	Are SDs significantly different (P < 0.05)?	No
	Bartlett's test
	Bartlett's statistic (corrected)
	P value
	P value summary
	Are SDs significantly different (P < 0.05)?
	ANOVA table	SS	DF	MS	F (DFn, DFd)	P value
	Treatment (between columns)	1.07	7	0.1528	F (7, 16) = 12.62	P<0.0001
	Residual (within columns)	0.1937	16	0.0121
	Total	1.263	23
	Data summary
	Number of treatments (columns)	8
	Number of values (total)	24
	Multiple comparisons
	Number of families	1
	Number of comparisons per family	7
	Alpha	0.01
	Dunnett's multiple comparisons test	Mean Diff.	99.00% CI of diff.	Below threshold?	Summary	Adjusted P Value	A-?
	WT vs. hiz1-1	0.02333	-0.3119 to 0.3586	No	ns	0.9996	B	hiz1-1
	WT vs. hiz1-2	0.05	-0.2852 to 0.3852	No	ns	0.9907	C	hiz1-2
	WT vs. HIZ1pro:HIZ1-GFP/hiz1	0.02333	-0.3119 to 0.3586	No	ns	0.9996	D	HIZ1pro:HIZ1-GFP/hiz1
	WT vs. HIZ1pro:HIZ1-GFP/WT	-0.12	-0.4552 to 0.2152	No	ns	0.6393	E	HIZ1pro:HIZ1-GFP/WT
	WT vs. 35Spro:HIZ1-GFP/WT-1	0.38	0.04478 to 0.7152	Yes	**	0.0036	F	35Spro:HIZ1-GFP/WT-1
	WT vs. 35Spro:HIZ1-GFP/WT-2	0.4367	0.1014 to 0.7719	Yes	**	0.001	G	35Spro:HIZ1-GFP/WT-2
	WT vs. 35Spro:HIZ1-GFP/WT-3	0.44	0.1048 to 0.7752	Yes	***	0.0009	H	35Spro:HIZ1-GFP/WT-3
	Test details	Mean 1	Mean 2	Mean Diff.	SE of diff.	n1	n2	q	DF
	WT vs. hiz1-1	1.667	1.643	0.02333	0.08983	3	3	0.2597	16
	WT vs. hiz1-2	1.667	1.617	0.05	0.08983	3	3	0.5566	16
	WT vs. HIZ1pro:HIZ1-GFP/hiz1	1.667	1.643	0.02333	0.08983	3	3	0.2597	16
	WT vs. HIZ1pro:HIZ1-GFP/WT	1.667	1.787	-0.12	0.08983	3	3	1.336	16
	WT vs. 35Spro:HIZ1-GFP/WT-1	1.667	1.287	0.38	0.08983	3	3	4.23	16
	WT vs. 35Spro:HIZ1-GFP/WT-2	1.667	1.23	0.4367	0.08983	3	3	4.861	16
	WT vs. 35Spro:HIZ1-GFP/WT-3	1.667	1.227	0.44	0.08983	3	3	4.898	16
	Fig. 2g statistics - Unpaired t test
	Column B	hakai-2 HIZ1pro:HIZ1-GFP/hiz1
	vs.	vs.
	Column A	HIZ1pro:HIZ1-GFP/hiz1
	Unpaired t test
	P value	0.0061
	P value summary	**
	Significantly different (P < 0.05)?	Yes
	One- or two-tailed P value?	Two-tailed
	t, df	t=5.296, df=4
	How big is the difference?
	Mean of column A	1
	Mean of column B	2.787
	Difference between means (B - A) ± SEM	1.787 ± 0.3375
	95% confidence interval	0.8502 to 2.724
	R squared (eta squared)	0.8752
	F test to compare variances
	F, DFn, Dfd	Infinity, 2, 2
	P value	<0.0001
	P value summary	****
	Significantly different (P < 0.05)?	Yes
	Data analyzed
	Sample size, column A	3
	Sample size, column B	3

## Sheet: Fig. 4
	Fig. 4d Root hair density											Fig. 4e Relative expression by qPCR
	No. of root	WT	hiz1-1	hiz1-2	HIZ1pro:HIZ1-GFP/hiz1	HIZ1pro:HIZ1-GFP/WT	35Spro:HIZ1-GFP/WT-1
	1	30	27	25	35	39	39					Reference gene: CBP20
	2	28	39	30	74	56	64						MS							NPA
	3	27	31	28	44	54	48						Replicate 1	Replicate 2	Replicate 3	Mean	SD	SE		Replicate 1	Replicate 2	Replicate 3	Mean	SD	SE
	4	32	33	26	66	45	41					WT	1	1	1	1	0	0		1	1.07549	1.31494	1.13015	0.16443	0.0949339
	5	27	25	40	59	60	36					hiz1-1	1.02456	0.855595	1.23114	1.0371	0.188089	0.108593		0.946058	0.929805	1.09051	0.98879	0.0884641	0.0510748
	6	34	24	36	49	67	54					hiz1-2	0.846745	0.843816	1.23971	0.976756	0.227727	0.131478		0.959264	0.989657	1.28343	1.07745	0.179027	0.103362
	7	36	36	47	68	67	71					HIZ1pro:HIZ1-GFP/hiz1	1.04972	0.90125	0.817902	0.922956	0.117422	0.0677935		1.12896	1.41421	1.28788	1.27702	0.142934	0.0825232
	8	36	37	31	49	61	52					HIZ1pro:HIZ1-GFP/WT	1.00696	0.798298	1.08674	0.963996	0.14894	0.0859904		2.07053	2.30537	2.22684	2.20092	0.119549	0.0690217
	9	45	46	38	57	47	54					35Spro:HIZ1-GFP/WT-1	0.846745	1.01396	1.05702	0.972574	0.111077	0.0641306		1.28788	1.25701	1.38992	1.3116	0.0695557	0.040158
	10	33	50	37	63	72	48
	Mean	32.8	34.8	33.8	56.4	56.8	50.7					Reference gene: UBC21
	Min	27	24	25	35	39	36						MS							NPA
	Quartile 1	27.75	26.5	27.5	47.75	46.5	40.5						Replicate 1	Replicate 2	Replicate 3	Mean	SD	SE		Replicate 1	Replicate 2	Replicate 3	Mean	SD	SE
	Median	32.5	34.5	33.5	58	58	50					WT	1	1	1	1	0	0		1.04247	1.00347	1.28788	1.11127	0.154185	0.0890189
	Quartile 3	36	40.75	38.5	66.5	67	56.5					hiz1-1	1.04608	0.726986	1.24401	1.00569	0.260868	0.150612		1.16878	0.855595	1.22264	1.08234	0.198203	0.114433
	Max	45	50	47	74	72	71					hiz1-2	0.923382	0.80107	1.37078	1.03174	0.299917	0.173157		1.1487	1.10573	1.48452	1.24632	0.207408	0.119747
	SD	5.47317	8.63842	6.98888	12.0573	10.6854	10.9245					HIZ1pro:HIZ1-GFP/hiz1	1.20164	0.849685	0.864537	0.971953	0.19905	0.114922		1.25266	1.31039	1.39474	1.31927	0.0714541	0.041254
	SE	1.73077	2.73171	2.21008	3.81284	3.37902	3.45463					HIZ1pro:HIZ1-GFP/WT	0.898132	0.779165	0.891929	0.856408	0.0669671	0.0386635		2.48802	2.35381	2.27363	2.37182	0.108323	0.0625406
												35Spro:HIZ1-GFP/WT-1	0.879649	0.904379	0.959264	0.914431	0.0407482	0.023526		1.6529	1.23542	1.91853	1.60228	0.344356	0.198814
	Fig. 4d Root hair length (μm)
	No. of root	No. of root hair	WT	hiz1-1	hiz1-2	HIZ1pro:HIZ1-GFP/hiz1	HIZ1pro:HIZ1-GFP/WT	35Spro:HIZ1-GFP/WT-1
	1	1	216.002	114.481	101.092	436.392	392.767	201.425
		2	205.093	94.681	130.658	350.729	431.869	256.506
		3	240.8	144.125	145.427	316.022	545.295	285.771
		4	131.997	109.384	96.854	201.695	451.639	337.895
		5	231.716	87.803	119.636	352.071	513.833	333.192
		6	197.387	86.208	122.924	251.307	517.41	343.165
		7	147.057	159.018	86.921	288.079	479.118	295.78
		8	162.967	140.768	108.194	384.894	369.008	377.216
		9	134.283	219.509	190.838	221.291	484.926	396.815
		10	96.886	176.394	204.035	331.193	502.775	319.506
		11	100.111	213.724	166.472	224.288	515.254	459.876
		12	159.469	159.098	130.304	226.198	462.692	361.011
		13	116.272	133.738	163.352	290.775	388.72	268.527
		14	141.046	209.111	142.965	226.525	457.191	291.76
		15	197.005	162.468	99.833	291.844	397.979	285.206
		16	198.732	153.933	183.17	326.435	434.511	299.148
		17	215.712	132.207	89.542	325.568	360.525	376.819
		18	158.054	122.295	169.166	290.68	310.9	390.777
		19	186.762	114.381	200.412	328.36	431.386	362.192
		20	154.561	81.916	179.088	207.765	436.616	305.478
	2	1	128.19	202.382	278.854	381.092	340.415	387.964
		2	98.871	202.61	242.743	322.178	347.849	432.944
		3	87.136	121.283	232.13	387.545	310.519	394.992
		4	85.742	186.426	224.611	370.108	316.856	450.394
		5	79.819	106.904	224.19	456.204	269.384	443.754
		6	92.189	107.45	184.618	504.163	282.626	427.043
		7	155.25	158.416	189.564	440.507	420.825	430.773
		8	126.681	144.061	188.676	442.618	418.423	537.514
		9	85.345	195.199	161.271	347.762	281.875	495.838
		10	109.975	152.787	159.115	431.705	360.099	505.92
		11	77.784	184.144	102.906	339.734	369.335	458.542
		12	62.086	120.466	166.687	405.075	458.742	508.648
		13	57.119	125.359	219.444	423.389	284.633	317.998
		14	60.066	134.198	171.522	417.485	286.781	327.405
		15	52.152	194.605	258.217	414.557	339.969	339.969
		16	147.113	118.609	205.466	384.03	403.909	312.756
		17	82.553	144.822	109.272	345.984	357.408	416.022
		18	90.262	231.906	229.46	353.4	385.014	294.807
		19	67.099	121.765	171.65	370.385	325.882	328.303
		20	121.689	216.971	218.896	319.275	335.224	405.714
	3	1	46.66	263.35	159.018	361.33	511.599	311.954
		2	52.211	299.675	106.788	296.436	451.596	325.533
		3	102.594	290.807	130.304	243.453	365.462	357.292
		4	62.136	236.019	138.406	298.561	325.397	373.986
		5	62.876	168.947	153.592	303.478	293.57	262.946
		6	69.714	139.427	128.204	291.106	390.014	390.835
		7	107.048	255.903	99.833	263.432	414.209	468.711
		8	88.188	166.409	141.273	257.525	415.883	283.385
		9	92.423	199.233	104.688	283.787	431.184	413.523
		10	72.063	177.735	140.857	301.726	508.884	452.181
		11	148.648	236.123	161.424	269.156	555.573	346.198
		12	97.362	264.342	157.733	255.987	470.505	419.921
		13	97.806	247.672	141.917	234.761	554.008	363.712
		14	101.777	226.75	119.309	266.782	517.232	506.31
		15	157.85	274.137	140.485	225.789	492.492	491.603
		16	93.616	216.388	116.748	293.425	606.695	339.142
		17	193.963	269.223	222.708	301.634	300.651	460.235
		18	89.007	238.85	141.556	339.787	471.228	436.276
		19	200.606	229.366	209.803	318.501	449.129	313.906
		20	143.008	296.082	211.093	361.125	572.212	380.218
	4	1	77.625	229.661	158.416	355.141	272.563	376.826
		2	126.914	236.256	104.777	422.251	363.131	493.458
		3	62.908	164.677	103.741	368.103	365.143	371.63
		4	80.243	223.372	109.722	325.331	423.491	454.636
		5	90.286	191.628	112.206	378.102	406.824	433.66
		6	96.982	176.342	149.337	379.569	337.344	571.749
		7	114.265	227.083	186.275	337.894	321.325	463.888
		8	174.629	217.79	205.466	427.231	415.422	507.734
		9	228.598	224.399	157.435	417.248	401.143	310.589
		10	116.748	252.564	140.485	414.921	468.304	540.672
		11	228.693	108.194	139.427	474.65	505.016	437.914
		12	89.162	151.047	93.088	487.16	390.975	533.252
		13	169.257	218.128	98.965	435.227	397.079	427.755
		14	179.239	196.49	134.702	311.175	303.722	430.772
		15	96.44	207.919	167.573	390.92	341.544	455.873
		16	148.218	300.353	115.66	398.173	288.87	403.39
		17	175.764	242.12	136.792	447.413	400.61	423.818
		18	140.155	202.61	155.963	416.16	337.035	426.032
		19	151.673	188.251	106.788	385.414	330.5	372.757
		20	132.742	285.466	163.907	427.535	295.812	388.186
	5	1	145.403	214.341	190.39	434.78	446.883	298.106
		2	136.589	165.107	157.322	416.878	440.321	376.182
		3	201.862	189.659	218.896	418.318	490.146	345.805
		4	84.437	119.876	182.664	324.876	439.031	390.286
		5	124.717	235.037	211.618	369.161	515.627	304.179
		6	82.553	275.763	195.312	383.111	442.675	344.993
		7	115.953	101.942	275.851	426.495	558.79	277.846
		8	136.86	119.893	166.594	386.541	465.576	221.25
		9	144.239	134.198	259.709	417.986	565.355	328.077
		10	258.327	129.521	274.462	571.633	553.088	253.311
		11	186.837	125.119	305.411	541.263	514.521	340.122
		12	146.782	134.405	294.526	569.693	436.644	245.459
		13	149.048	126.485	220.915	479.62	569.746	364.776
		14	175.969	285.164	303.915	531.231	473.455	282.541
		15	119.876	280.376	211.487	420.759	416.089	259.041
		16	109.387	173.93	306.109	418.665	455.622	361.679
		17	100.111	229.987	187.907	311.224	463.803	188.251
		18	96.854	182.157	317.89	243.251	510.537	201.955
		19	129.521	244.591	260.572	355.115	416.642	235.338
		20	121.917	169.119	266.886	404.641	405.211	253.79
	6	1	213.937	131.059	118.401	446.856	502.675	388.715
		2	183.338	165.778	203.455	314.379	380.366	244.516
		3	136.792	119.024	132.598	421.813	503.802	343.52
		4	159.019	80.434	200.222	321.325	390.918	377.779
		5	219.233	134.198	207.809	391.975	427.754	310.2
		6	236.762	126.85	251.858	309.784	459.633	345.254
		7	143.89	207.483	254.957	281.364	298.85	383.328
		8	204.579	117.153	206.26	406.258	434.114	275.353
		9	134.954	170.636	151.49	414.144	450.59	413.342
		10	189.036	166.935	205.049	399.865	593.859	424.261
		11	314.644	221.269	295.628	487.789	482.531	354.751
		12	129.139	151.676	239.701	419.805	435.654	499.403
		13	315.749	218.486	329.924	282.032	477.43	514.298
		14	135.319	188.758	259.992	426.524	496.331	444.572
		15	359.302	222.154	302.501	407.292	464.09	526.546
		16	147.551	235.187	240.932	324.79	480.608	514.913
		17	273.19	122.094	291.019	354.228	358.902	494.472
		18	211.326	207.973	301.48	285.936	384.726	485.204
		19	109.384	138.474	316.862	436.754	366.387	340.339
		20	123.3	152.221	259.041	492.736	357.521	387.769
	7	1	187.512	200.18	156.634	337.254	451.775	366.829
		2	251.503	256.953	240.266	325.138	449.129	346.301
		3	260.783	193.827	259.786	315.163	336.39	381.966
		4	215.032	135.524	242.12	280.64	437.949	448.205
		5	249.051	228.235	328.166	315.642	482.451	437.783
		6	228.962	167.278	218.312	378.471	441.317	325.373
		7	271.976	129.236	226.661	384.929	430.661	415.099
		8	263.818	259.953	288.347	409.514	438.086	374
		9	335.412	229.897	251.135	414.241	397.76	444.216
		10	241.287	231.387	275.662	512.785	284.568	466.864
		11	230.236	203.076	220.146	545.329	471.969	486.289
		12	153.592	176.027	276.868	564.403	380.251	428.741
		13	147.781	131.435	210.082	543.46	529.236	377.034
		14	182.63	169.671	166.853	516.226	414.417	381.052
		15	198.691	156.536	129.735	459.986	371.278	375.394
		16	159.27	180.199	278.423	475.824	461.697	299.921
		17	185.079	131.716	345.234	334.957	488.93	403.603
		18	185.595	158.96	202.659	345.234	291.247	260.489
		19	119.438	223.027	196.585	337.648	504.506	369.585
		20	121.689	152.221	266.018	348.851	359.604	404.924
	8	1	146.754	212.55	90.262	428.666	195.625	330.634
		2	144.168	153.994	165.901	445.86	200.606	453.175
		3	163.985	153.13	170.513	327.636	188.251	444.612
		4	127.201	166.409	129.139	457.042	304.399	429.08
		5	137.597	151.252	172.24	369.441	196.208	406.819
		6	134.405	121.765	159.251	385.534	298.272	355.155
		7	143.267	92.189	201.547	356.088	334.113	422.393
		8	102.305	147.027	174.284	328.003	246.262	428.926
		9	77.147	233.577	172.004	390.396	311.81	444.642
		10	165.201	179.297	135.114	365.385	386.341	466.645
		11	162.793	225.269	177.735	316.479	352.972	487.288
		12	182.529	275.673	208.668	264.507	378.22	314.526
		13	166.52	274.541	229.137	338.195	396.893	358.038
		14	240.907	275.928	240.894	327.938	599.341	454.808
		15	243.39	208.269	141.643	357.495	450.755	419.621
		16	244.402	268.398	141.904	307.32	515.212	348.957
		17	186.555	289.395	160.177	390.471	524.72	447.189
		18	243.584	255.075	139.427	353.007	445.131	388.519
		19	217.78	143.718	139.095	273.28	433.754	404.63
		20	223.51	263.31	182.157	423.751	347.154	378.522
	9	1	93.226	168.874	181.359	307.868	335.633	586.283
		2	130.03	212.186	107.22	269.371	359.817	641.189
		3	100.867	149.048	142.165	323.606	383.333	732.07
		4	147.138	142.904	111.617	236.983	369.258	440.437
		5	88.117	170.039	114.679	342.184	362.051	677.883
		6	114.669	160.899	126.923	265.728	395.912	759.818
		7	136.589	81.992	175.904	286.62	450.557	516.756
		8	99.617	145.054	211.501	267.114	440.995	564.356
		9	135.524	129.521	240.894	283.281	338.152	728.913
		10	159.637	183.46	245.974	318.501	509.961	468.798
		11	230.366	250.194	193.852	333.935	386.047	593.036
		12	210.917	186.488	204.2	262.554	316.792	516.901
		13	214.843	200.823	149.027	205.781	345.799	512.028
		14	159.888	195.83	153.009	264.293	305.021	649.859
		15	259.198	267.44	126.461	231.387	338.319	457.265
		16	170.584	280.97	168.087	222.195	373.438	354.446
		17	236.564	285.887	161.596	294.925	306.592	599.522
		18	181.07	241.214	177.472	257.525	375.556	554.899
		19	142.944	301.736	182.439	280.141	337.894	480.568
		20	193.594	249.051	175.904	290.968	404.157	647.886
	10	1	156.477	239.044	284.915	292.324	409.174	431.338
		2	189.541	255.505	239.705	312.718	396.894	365.448
		3	188.107	271.779	181.444	405.925	362.095	436.839
		4	208.491	206.723	213.498	480.333	376.995	392.84
		5	204.88	194.55	276.185	486.565	431.682	546.402
		6	218.726	163.247	214.024	395.609	316.109	398.575
		7	130.345	240.336	290.105	472.782	359.168	437.717
		8	139.162	318.654	228.814	440.886	234.757	553.984
		9	233.159	287.147	207.091	327.099	320.194	359.028
		10	105.041	267.129	276.779	460.208	296.479	372.515
		11	142.771	264.24	286.286	494.511	375.363	441.856
		12	271.253	162.472	196.333	440.54	400.42	348.79
		13	180.746	214.299	274.305	459.577	389.466	331.905
		14	249.844	180.797	293.614	472.321	363.771	353.198
		15	140.485	204.621	265.078	411.355	419.614	423.004
		16	165.126	174.495	164.077	436.138	384.461	422.769
		17	196.318	236.123	220.034	487.279	382	327.718
		18	163.103	122.522	223.027	427.219	388.032	288.254
		19	191.811	209.377	282.12	389.909	373.049	317.366
		20	200.693	221.108	278.688	455.332	345.229	262.487
	Mean		156.258	190.424	191.857	364.967	404.298	402.511
	Min		46.66	80.434	86.921	201.695	188.251	188.251
	Quartile 1		109.385	144.299	141.708	304.438	346.138	339.349
	Median		147.125	188.505	182.917	356.792	399.2	390.531
	Quartile 3		196.833	231.776	237.808	421.549	459.41	452.927
	Max		359.302	318.654	345.234	571.633	606.695	759.818
	SD		59.9559	55.7194	60.9	81.174	82.1275	99.0525
	SE		4.23952	3.93996	4.30628	5.73987	5.80729	7.00407

## Sheet: Fig. 4 statistics
	Fig. 4d Root hair density statistics - One-way ANOVA										Fig. 4e qPCR using reference gene CBP20 statistics - Two-way ANOVA										Fig. 4e qPCR using reference gene UBC21statistics - Two-way ANOVA
	ANOVA results										Between lines under the same condition										Between lines under the same condition
	ANOVA summary										ANOVA results										ANOVA results
	F	15.25									Two-way ANOVA	Ordinary									Two-way ANOVA	Ordinary
	P value	<0.0001									Alpha	0.05									Alpha	0.05
	P value summary	****
	Significant diff. among means (P < 0.05)?	Yes									Source of Variation	% of total variation	P value	P value summary	Significant?						Source of Variation	% of total variation	P value	P value summary	Significant?
	R squared	0.5854									Interaction	34.68	<0.0001	****	Yes						Interaction	33.71	<0.0001	****	Yes
											Row Factor	30.29	<0.0001	****	Yes						Row Factor	20.32	0.0003	***	Yes
	Brown-Forsythe test										Column Factor	24.43	<0.0001	****	Yes						Column Factor	32.64	<0.0001	****	Yes
	F (DFn, DFd)	1.503 (5, 54)
	P value	0.2042									ANOVA table	SS	DF	MS	F (DFn, DFd)	P value					ANOVA table	SS	DF	MS	F (DFn, DFd)	P value
	P value summary	ns									Interaction	1.584	5	0.3168	F (5, 24) = 15.71	P<0.0001					Interaction	2.252	5	0.4503	F (5, 24) = 12.14	P<0.0001
	Are SDs significantly different (P < 0.05)?	No									Row Factor	1.383	5	0.2766	F (5, 24) = 13.72	P<0.0001					Row Factor	1.357	5	0.2714	F (5, 24) = 7.316	P=0.0003
											Column Factor	1.116	1	1.116	F (1, 24) = 55.32	P<0.0001					Column Factor	2.18	1	2.18	F (1, 24) = 58.76	P<0.0001
	Bartlett's test										Residual	0.484	24	0.02017							Residual	0.8905	24	0.03711
	Bartlett's statistic (corrected)	7.014
	P value	0.2196									Difference between column means										Difference between column means
	P value summary	ns									Mean of MS	0.9789									Mean of MS	0.9634
	Are SDs significantly different (P < 0.05)?	No									Mean of NPA	1.331									Mean of NPA	1.456
											Difference between means	-0.3521									Difference between means	-0.4922
	ANOVA table	SS	DF	MS	F (DFn, DFd)	P value					SE of difference	0.04734									SE of difference	0.06421
	Treatment (between columns)	6763	5	1353	F (5, 54) = 15.25	P<0.0001					95% CI of difference	-0.4498 to -0.2544									95% CI of difference	-0.6247 to -0.3597
	Residual (within columns)	4791	54	88.72
	Total	11554	59								Data summary										Data summary
											Number of columns (Column Factor)	2									Number of columns (Column Factor)	2
	Data summary										Number of rows (Row Factor)	6									Number of rows (Row Factor)	6
	Number of treatments (columns)	6									Number of values	36									Number of values	36
	Number of values (total)	60
											Multiple comparisons										Multiple comparisons
	Multiple comparisons										Within each column, compare rows (simple effects within columns)										Within each column, compare rows (simple effects within columns)
	Number of families	1
	Number of comparisons per family	15									Number of families	2									Number of families	2
	Alpha	0.001									Number of comparisons per family	15									Number of comparisons per family	15
											Alpha	0.05									Alpha	0.05
	Tukey's multiple comparisons test	Mean Diff.	99.90% CI of diff.	Below threshold?	Summary	Adjusted P Value
	WT vs. hiz1-1	-2	-20.08 to 16.08	No	ns	0.9968	A-B				Tukey's multiple comparisons test	Mean Diff.	95.00% CI of diff.	Below threshold?	Summary	Adjusted P Value					Tukey's multiple comparisons test	Mean Diff.	95.00% CI of diff.	Below threshold?	Summary	Adjusted P Value
	WT vs. hiz1-2	-1	-19.08 to 17.08	No	ns	0.9999	A-C
	WT vs. HIZ1pro:HIZ1-GFP/hiz1	-23.6	-41.68 to -5.522	Yes	****	<0.0001	A-D				MS										MS
	WT vs. HIZ1pro:HIZ1-GFP/WT	-24	-42.08 to -5.922	Yes	****	<0.0001	A-E				WT vs. hiz1-1	-0.0371	-0.3956 to 0.3214	No	ns	0.9995					WT vs. hiz1-1	-0.005694	-0.4920 to 0.4806	No	ns	>0.9999
	WT vs. 35Spro:HIZ1-GFP/WT-1	-17.9	-35.98 to 0.1782	No	**	0.0011	A-F				WT vs. hiz1-2	0.02324	-0.3353 to 0.3818	No	ns	>0.9999					WT vs. hiz1-2	-0.03175	-0.5180 to 0.4546	No	ns	>0.9999
	hiz1-1 vs. hiz1-2	1	-17.08 to 19.08	No	ns	0.9999	B-C				WT vs. HIZ1pro:HIZ1-GFP/hiz1	0.07704	-0.2815 to 0.4356	No	ns	0.9842					WT vs. HIZ1pro:HIZ1-GFP/hiz1	0.02805	-0.4583 to 0.5143	No	ns	>0.9999
	hiz1-1 vs. HIZ1pro:HIZ1-GFP/hiz1	-21.6	-39.68 to -3.522	Yes	****	<0.0001	B-D				WT vs. HIZ1pro:HIZ1-GFP/WT	0.036	-0.3225 to 0.3945	No	ns	0.9996					WT vs. HIZ1pro:HIZ1-GFP/WT	0.1436	-0.3427 to 0.6299	No	ns	0.9393
	hiz1-1 vs. HIZ1pro:HIZ1-GFP/WT	-22	-40.08 to -3.922	Yes	****	<0.0001	B-E				WT vs. 35Spro:HIZ1-GFP/WT-1	0.02743	-0.3311 to 0.3860	No	ns	0.9999					WT vs. 35Spro:HIZ1-GFP/WT-1	0.08557	-0.4007 to 0.5719	No	ns	0.9936
	hiz1-1 vs. 35Spro:HIZ1-GFP/WT-1	-15.9	-33.98 to 2.178	No	**	0.0051	B-F				hiz1-1 vs. hiz1-2	0.06034	-0.2982 to 0.4189	No	ns	0.9948					hiz1-1 vs. hiz1-2	-0.02605	-0.5123 to 0.4602	No	ns	>0.9999
	hiz1-2 vs. HIZ1pro:HIZ1-GFP/hiz1	-22.6	-40.68 to -4.522	Yes	****	<0.0001	C-D				hiz1-1 vs. HIZ1pro:HIZ1-GFP/hiz1	0.1141	-0.2444 to 0.4727	No	ns	0.9185					hiz1-1 vs. HIZ1pro:HIZ1-GFP/hiz1	0.03374	-0.4526 to 0.5200	No	ns	>0.9999
	hiz1-2 vs. HIZ1pro:HIZ1-GFP/WT	-23	-41.08 to -4.922	Yes	****	<0.0001	C-E				hiz1-1 vs. HIZ1pro:HIZ1-GFP/WT	0.0731	-0.2854 to 0.4316	No	ns	0.9875					hiz1-1 vs. HIZ1pro:HIZ1-GFP/WT	0.1493	-0.3370 to 0.6356	No	ns	0.9292
	hiz1-2 vs. 35Spro:HIZ1-GFP/WT-1	-16.9	-34.98 to 1.178	No	**	0.0025	C-F				hiz1-1 vs. 35Spro:HIZ1-GFP/WT-1	0.06452	-0.2940 to 0.4231	No	ns	0.9929					hiz1-1 vs. 35Spro:HIZ1-GFP/WT-1	0.09126	-0.3950 to 0.5776	No	ns	0.9914
	HIZ1pro:HIZ1-GFP/hiz1 vs. HIZ1pro:HIZ1-GFP/WT	-0.4	-18.48 to 17.68	No	ns	>0.9999	D-E				hiz1-2 vs. HIZ1pro:HIZ1-GFP/hiz1	0.0538	-0.3047 to 0.4123	No	ns	0.997					hiz1-2 vs. HIZ1pro:HIZ1-GFP/hiz1	0.05979	-0.4265 to 0.5461	No	ns	0.9988
	HIZ1pro:HIZ1-GFP/hiz1 vs. 35Spro:HIZ1-GFP/WT-1	5.7	-12.38 to 23.78	No	ns	0.7541	D-F				hiz1-2 vs. HIZ1pro:HIZ1-GFP/WT	0.01276	-0.3458 to 0.3713	No	ns	>0.9999					hiz1-2 vs. HIZ1pro:HIZ1-GFP/WT	0.1753	-0.3110 to 0.6616	No	ns	0.8705
	HIZ1pro:HIZ1-GFP/WT vs. 35Spro:HIZ1-GFP/WT-1	6.1	-11.98 to 24.18	No	ns	0.6978	E-F				hiz1-2 vs. 35Spro:HIZ1-GFP/WT-1	0.004182	-0.3543 to 0.3627	No	ns	>0.9999					hiz1-2 vs. 35Spro:HIZ1-GFP/WT-1	0.1173	-0.3690 to 0.6036	No	ns	0.9738
											HIZ1pro:HIZ1-GFP/hiz1 vs. HIZ1pro:HIZ1-GFP/WT	-0.04104	-0.3996 to 0.3175	No	ns	0.9992					HIZ1pro:HIZ1-GFP/hiz1 vs. HIZ1pro:HIZ1-GFP/WT	0.1155	-0.3708 to 0.6018	No	ns	0.9755
	Test details	Mean 1	Mean 2	Mean Diff.	SE of diff.	n1	n2	q	DF		HIZ1pro:HIZ1-GFP/hiz1 vs. 35Spro:HIZ1-GFP/WT-1	-0.04962	-0.4081 to 0.3089	No	ns	0.9979					HIZ1pro:HIZ1-GFP/hiz1 vs. 35Spro:HIZ1-GFP/WT-1	0.05752	-0.4288 to 0.5438	No	ns	0.999
	WT vs. hiz1-1	32.8	34.8	-2	4.212	10	10	0.6715	54		HIZ1pro:HIZ1-GFP/WT vs. 35Spro:HIZ1-GFP/WT-1	-0.008578	-0.3671 to 0.3499	No	ns	>0.9999					HIZ1pro:HIZ1-GFP/WT vs. 35Spro:HIZ1-GFP/WT-1	-0.05802	-0.5443 to 0.4283	No	ns	0.999
	WT vs. hiz1-2	32.8	33.8	-1	4.212	10	10	0.3357	54
	WT vs. HIZ1pro:HIZ1-GFP/hiz1	32.8	56.4	-23.6	4.212	10	10	7.923	54		NPA										NPA
	WT vs. HIZ1pro:HIZ1-GFP/WT	32.8	56.8	-24	4.212	10	10	8.057	54		WT vs. hiz1-1	0.1414	-0.2172 to 0.4999	No	ns	0.8234					WT vs. hiz1-1	0.02894	-0.4574 to 0.5152	No	ns	>0.9999
	WT vs. 35Spro:HIZ1-GFP/WT-1	32.8	50.7	-17.9	4.212	10	10	6.01	54		WT vs. hiz1-2	0.0527	-0.3058 to 0.4112	No	ns	0.9973					WT vs. hiz1-2	-0.135	-0.6213 to 0.3513	No	ns	0.9527
	hiz1-1 vs. hiz1-2	34.8	33.8	1	4.212	10	10	0.3357	54		WT vs. HIZ1pro:HIZ1-GFP/hiz1	-0.1469	-0.5054 to 0.2117	No	ns	0.7996					WT vs. HIZ1pro:HIZ1-GFP/hiz1	-0.208	-0.6943 to 0.2783	No	ns	0.7701
	hiz1-1 vs. HIZ1pro:HIZ1-GFP/hiz1	34.8	56.4	-21.6	4.212	10	10	7.252	54		WT vs. HIZ1pro:HIZ1-GFP/WT	-1.071	-1.429 to -0.7122	Yes	****	<0.0001					WT vs. HIZ1pro:HIZ1-GFP/WT	-1.261	-1.747 to -0.7743	Yes	****	<0.0001
	hiz1-1 vs. HIZ1pro:HIZ1-GFP/WT	34.8	56.8	-22	4.212	10	10	7.386	54		WT vs. 35Spro:HIZ1-GFP/WT-1	-0.1815	-0.5400 to 0.1771	No	ns	0.6279					WT vs. 35Spro:HIZ1-GFP/WT-1	-0.491	-0.9773 to -0.004711	Yes	*	0.0469
	hiz1-1 vs. 35Spro:HIZ1-GFP/WT-1	34.8	50.7	-15.9	4.212	10	10	5.338	54		hiz1-1 vs. hiz1-2	-0.08866	-0.4472 to 0.2699	No	ns	0.9709					hiz1-1 vs. hiz1-2	-0.164	-0.6503 to 0.3223	No	ns	0.8986
	hiz1-2 vs. HIZ1pro:HIZ1-GFP/hiz1	33.8	56.4	-22.6	4.212	10	10	7.587	54		hiz1-1 vs. HIZ1pro:HIZ1-GFP/hiz1	-0.2882	-0.6468 to 0.07030	No	ns	0.168					hiz1-1 vs. HIZ1pro:HIZ1-GFP/hiz1	-0.2369	-0.7232 to 0.2494	No	ns	0.6636
	hiz1-2 vs. HIZ1pro:HIZ1-GFP/WT	33.8	56.8	-23	4.212	10	10	7.722	54		hiz1-1 vs. HIZ1pro:HIZ1-GFP/WT	-1.212	-1.571 to -0.8536	Yes	****	<0.0001					hiz1-1 vs. HIZ1pro:HIZ1-GFP/WT	-1.289	-1.776 to -0.8032	Yes	****	<0.0001
	hiz1-2 vs. 35Spro:HIZ1-GFP/WT-1	33.8	50.7	-16.9	4.212	10	10	5.674	54		hiz1-1 vs. 35Spro:HIZ1-GFP/WT-1	-0.3228	-0.6813 to 0.03571	No	ns	0.0949					hiz1-1 vs. 35Spro:HIZ1-GFP/WT-1	-0.5199	-1.006 to -0.03365	Yes	*	0.0313
	HIZ1pro:HIZ1-GFP/hiz1 vs. HIZ1pro:HIZ1-GFP/WT	56.4	56.8	-0.4	4.212	10	10	0.1343	54		hiz1-2 vs. HIZ1pro:HIZ1-GFP/hiz1	-0.1996	-0.5581 to 0.1590	No	ns	0.5319					hiz1-2 vs. HIZ1pro:HIZ1-GFP/hiz1	-0.07295	-0.5592 to 0.4133	No	ns	0.997
	HIZ1pro:HIZ1-GFP/hiz1 vs. 35Spro:HIZ1-GFP/WT-1	56.4	50.7	5.7	4.212	10	10	1.914	54		hiz1-2 vs. HIZ1pro:HIZ1-GFP/WT	-1.123	-1.482 to -0.7649	Yes	****	<0.0001					hiz1-2 vs. HIZ1pro:HIZ1-GFP/WT	-1.126	-1.612 to -0.6392	Yes	****	<0.0001
	HIZ1pro:HIZ1-GFP/WT vs. 35Spro:HIZ1-GFP/WT-1	56.8	50.7	6.1	4.212	10	10	2.048	54		hiz1-2 vs. 35Spro:HIZ1-GFP/WT-1	-0.2342	-0.5927 to 0.1244	No	ns	0.3611					hiz1-2 vs. 35Spro:HIZ1-GFP/WT-1	-0.356	-0.8423 to 0.1303	No	ns	0.2474
											HIZ1pro:HIZ1-GFP/hiz1 vs. HIZ1pro:HIZ1-GFP/WT	-0.9239	-1.282 to -0.5654	Yes	****	<0.0001					HIZ1pro:HIZ1-GFP/hiz1 vs. HIZ1pro:HIZ1-GFP/WT	-1.053	-1.539 to -0.5663	Yes	****	<0.0001
											HIZ1pro:HIZ1-GFP/hiz1 vs. 35Spro:HIZ1-GFP/WT-1	-0.03458	-0.3931 to 0.3239	No	ns	0.9996					HIZ1pro:HIZ1-GFP/hiz1 vs. 35Spro:HIZ1-GFP/WT-1	-0.283	-0.7693 to 0.2033	No	ns	0.4846
	Fig. 4d Root hair length statistics - One-way ANOVA										HIZ1pro:HIZ1-GFP/WT vs. 35Spro:HIZ1-GFP/WT-1	0.8893	0.5308 to 1.248	Yes	****	<0.0001					HIZ1pro:HIZ1-GFP/WT vs. 35Spro:HIZ1-GFP/WT-1	0.7695	0.2832 to 1.256	Yes	***	0.0007
	ANOVA results
	ANOVA summary
	F	490.9									Test details	Mean 1	Mean 2	Mean Diff.	SE of diff.	N1	N2	q	DF		Test details	Mean 1	Mean 2	Mean Diff.	SE of diff.	N1	N2	q	DF
	P value	<0.0001
	P value summary	****									MS										MS
	Significant diff. among means (P < 0.05)?	Yes									WT vs. hiz1-1	1	1.037	-0.0371	0.116	3	3	0.4525	24		WT vs. hiz1-1	1	1.006	-0.005694	0.1573	3	3	0.0512	24
	R squared	0.6727									WT vs. hiz1-2	1	0.9768	0.02324	0.116	3	3	0.2835	24		WT vs. hiz1-2	1	1.032	-0.03175	0.1573	3	3	0.2854	24
											WT vs. HIZ1pro:HIZ1-GFP/hiz1	1	0.923	0.07704	0.116	3	3	0.9396	24		WT vs. HIZ1pro:HIZ1-GFP/hiz1	1	0.972	0.02805	0.1573	3	3	0.2522	24
	Brown-Forsythe test										WT vs. HIZ1pro:HIZ1-GFP/WT	1	0.964	0.036	0.116	3	3	0.4391	24		WT vs. HIZ1pro:HIZ1-GFP/WT	1	0.8564	0.1436	0.1573	3	3	1.291	24
	F (DFn, DFd)	14.08 (5, 1194)									WT vs. 35Spro:HIZ1-GFP/WT-1	1	0.9726	0.02743	0.116	3	3	0.3345	24		WT vs. 35Spro:HIZ1-GFP/WT-1	1	0.9144	0.08557	0.1573	3	3	0.7694	24
	P value	<0.0001									hiz1-1 vs. hiz1-2	1.037	0.9768	0.06034	0.116	3	3	0.7359	24		hiz1-1 vs. hiz1-2	1.006	1.032	-0.02605	0.1573	3	3	0.2342	24
	P value summary	****									hiz1-1 vs. HIZ1pro:HIZ1-GFP/hiz1	1.037	0.923	0.1141	0.116	3	3	1.392	24		hiz1-1 vs. HIZ1pro:HIZ1-GFP/hiz1	1.006	0.972	0.03374	0.1573	3	3	0.3034	24
	Are SDs significantly different (P < 0.05)?	Yes									hiz1-1 vs. HIZ1pro:HIZ1-GFP/WT	1.037	0.964	0.0731	0.116	3	3	0.8916	24		hiz1-1 vs. HIZ1pro:HIZ1-GFP/WT	1.006	0.8564	0.1493	0.1573	3	3	1.342	24
											hiz1-1 vs. 35Spro:HIZ1-GFP/WT-1	1.037	0.9726	0.06452	0.116	3	3	0.787	24		hiz1-1 vs. 35Spro:HIZ1-GFP/WT-1	1.006	0.9144	0.09126	0.1573	3	3	0.8206	24
	Bartlett's test										hiz1-2 vs. HIZ1pro:HIZ1-GFP/hiz1	0.9768	0.923	0.0538	0.116	3	3	0.6562	24		hiz1-2 vs. HIZ1pro:HIZ1-GFP/hiz1	1.032	0.972	0.05979	0.1573	3	3	0.5376	24
	Bartlett's statistic (corrected)	104.8									hiz1-2 vs. HIZ1pro:HIZ1-GFP/WT	0.9768	0.964	0.01276	0.116	3	3	0.1556	24		hiz1-2 vs. HIZ1pro:HIZ1-GFP/WT	1.032	0.8564	0.1753	0.1573	3	3	1.577	24
	P value	<0.0001									hiz1-2 vs. 35Spro:HIZ1-GFP/WT-1	0.9768	0.9726	0.004182	0.116	3	3	0.05101	24		hiz1-2 vs. 35Spro:HIZ1-GFP/WT-1	1.032	0.9144	0.1173	0.1573	3	3	1.055	24
	P value summary	****									HIZ1pro:HIZ1-GFP/hiz1 vs. HIZ1pro:HIZ1-GFP/WT	0.923	0.964	-0.04104	0.116	3	3	0.5005	24		HIZ1pro:HIZ1-GFP/hiz1 vs. HIZ1pro:HIZ1-GFP/WT	0.972	0.8564	0.1155	0.1573	3	3	1.039	24
	Are SDs significantly different (P < 0.05)?	Yes									HIZ1pro:HIZ1-GFP/hiz1 vs. 35Spro:HIZ1-GFP/WT-1	0.923	0.9726	-0.04962	0.116	3	3	0.6051	24		HIZ1pro:HIZ1-GFP/hiz1 vs. 35Spro:HIZ1-GFP/WT-1	0.972	0.9144	0.05752	0.1573	3	3	0.5172	24
											HIZ1pro:HIZ1-GFP/WT vs. 35Spro:HIZ1-GFP/WT-1	0.964	0.9726	-0.008578	0.116	3	3	0.1046	24		HIZ1pro:HIZ1-GFP/WT vs. 35Spro:HIZ1-GFP/WT-1	0.8564	0.9144	-0.05802	0.1573	3	3	0.5217	24
	ANOVA table	SS	DF	MS	F (DFn, DFd)	P value
	Treatment (between columns)	13726021	5	2745204	F (5, 1194) = 490.9	P<0.0001					NPA										NPA
	Residual (within columns)	6677186	1194	5592							WT vs. hiz1-1	1.13	0.9888	0.1414	0.116	3	3	1.724	24		WT vs. hiz1-1	1.111	1.082	0.02894	0.1573	3	3	0.2602	24
	Total	20403207	1199								WT vs. hiz1-2	1.13	1.077	0.0527	0.116	3	3	0.6427	24		WT vs. hiz1-2	1.111	1.246	-0.135	0.1573	3	3	1.214	24
											WT vs. HIZ1pro:HIZ1-GFP/hiz1	1.13	1.277	-0.1469	0.116	3	3	1.791	24		WT vs. HIZ1pro:HIZ1-GFP/hiz1	1.111	1.319	-0.208	0.1573	3	3	1.87	24
	Data summary										WT vs. HIZ1pro:HIZ1-GFP/WT	1.13	2.201	-1.071	0.116	3	3	13.06	24		WT vs. HIZ1pro:HIZ1-GFP/WT	1.111	2.372	-1.261	0.1573	3	3	11.33	24
	Number of treatments (columns)	6									WT vs. 35Spro:HIZ1-GFP/WT-1	1.13	1.312	-0.1815	0.116	3	3	2.213	24		WT vs. 35Spro:HIZ1-GFP/WT-1	1.111	1.602	-0.491	0.1573	3	3	4.415	24
	Number of values (total)	1200									hiz1-1 vs. hiz1-2	0.9888	1.077	-0.08866	0.116	3	3	1.081	24		hiz1-1 vs. hiz1-2	1.082	1.246	-0.164	0.1573	3	3	1.474	24
											hiz1-1 vs. HIZ1pro:HIZ1-GFP/hiz1	0.9888	1.277	-0.2882	0.116	3	3	3.515	24		hiz1-1 vs. HIZ1pro:HIZ1-GFP/hiz1	1.082	1.319	-0.2369	0.1573	3	3	2.13	24
	Multiple comparisons										hiz1-1 vs. HIZ1pro:HIZ1-GFP/WT	0.9888	2.201	-1.212	0.116	3	3	14.78	24		hiz1-1 vs. HIZ1pro:HIZ1-GFP/WT	1.082	2.372	-1.289	0.1573	3	3	11.59	24
	Number of families	1									hiz1-1 vs. 35Spro:HIZ1-GFP/WT-1	0.9888	1.312	-0.3228	0.116	3	3	3.937	24		hiz1-1 vs. 35Spro:HIZ1-GFP/WT-1	1.082	1.602	-0.5199	0.1573	3	3	4.675	24
	Number of comparisons per family	15									hiz1-2 vs. HIZ1pro:HIZ1-GFP/hiz1	1.077	1.277	-0.1996	0.116	3	3	2.434	24		hiz1-2 vs. HIZ1pro:HIZ1-GFP/hiz1	1.246	1.319	-0.07295	0.1573	3	3	0.6559	24
	Alpha	0.001									hiz1-2 vs. HIZ1pro:HIZ1-GFP/WT	1.077	2.201	-1.123	0.116	3	3	13.7	24		hiz1-2 vs. HIZ1pro:HIZ1-GFP/WT	1.246	2.372	-1.126	0.1573	3	3	10.12	24
											hiz1-2 vs. 35Spro:HIZ1-GFP/WT-1	1.077	1.312	-0.2342	0.116	3	3	2.856	24		hiz1-2 vs. 35Spro:HIZ1-GFP/WT-1	1.246	1.602	-0.356	0.1573	3	3	3.201	24
	Tukey's multiple comparisons test	Mean Diff.	99.90% CI of diff.	Below threshold?	Summary	Adjusted P Value					HIZ1pro:HIZ1-GFP/hiz1 vs. HIZ1pro:HIZ1-GFP/WT	1.277	2.201	-0.9239	0.116	3	3	11.27	24		HIZ1pro:HIZ1-GFP/hiz1 vs. HIZ1pro:HIZ1-GFP/WT	1.319	2.372	-1.053	0.1573	3	3	9.464	24
	WT vs. hiz1-1	-34.17	-63.98 to -4.350	Yes	****	<0.0001	A-B				HIZ1pro:HIZ1-GFP/hiz1 vs. 35Spro:HIZ1-GFP/WT-1	1.277	1.312	-0.03458	0.116	3	3	0.4218	24		HIZ1pro:HIZ1-GFP/hiz1 vs. 35Spro:HIZ1-GFP/WT-1	1.319	1.602	-0.283	0.1573	3	3	2.545	24
	WT vs. hiz1-2	-35.6	-65.42 to -5.783	Yes	****	<0.0001	A-C				HIZ1pro:HIZ1-GFP/WT vs. 35Spro:HIZ1-GFP/WT-1	2.201	1.312	0.8893	0.116	3	3	10.85	24		HIZ1pro:HIZ1-GFP/WT vs. 35Spro:HIZ1-GFP/WT-1	2.372	1.602	0.7695	0.1573	3	3	6.919	24
	WT vs. HIZ1pro:HIZ1-GFP/hiz1	-208.7	-238.5 to -178.9	Yes	****	<0.0001	A-D
	WT vs. HIZ1pro:HIZ1-GFP/WT	-248	-277.9 to -218.2	Yes	****	<0.0001	A-E				Within each line, MS vs NPA										Within each line, MS vs NPA
	WT vs. 35Spro:HIZ1-GFP/WT-1	-246.3	-276.1 to -216.4	Yes	****	<0.0001	A-F				ANOVA results										ANOVA results
	hiz1-1 vs. hiz1-2	-1.433	-31.25 to 28.38	No	ns	>0.9999	B-C				Two-way ANOVA	Ordinary									Two-way ANOVA	Ordinary
	hiz1-1 vs. HIZ1pro:HIZ1-GFP/hiz1	-174.5	-204.4 to -144.7	Yes	****	<0.0001	B-D				Alpha	0.05									Alpha	0.05
	hiz1-1 vs. HIZ1pro:HIZ1-GFP/WT	-213.9	-243.7 to -184.1	Yes	****	<0.0001	B-E
	hiz1-1 vs. 35Spro:HIZ1-GFP/WT-1	-212.1	-241.9 to -182.3	Yes	****	<0.0001	B-F				Source of Variation	% of total variation	P value	P value summary	Significant?						Source of Variation	% of total variation	P value	P value summary	Significant?
	hiz1-2 vs. HIZ1pro:HIZ1-GFP/hiz1	-173.1	-202.9 to -143.3	Yes	****	<0.0001	C-D				Interaction	34.68	<0.0001	****	Yes						Interaction	33.71	<0.0001	****	Yes
	hiz1-2 vs. HIZ1pro:HIZ1-GFP/WT	-212.4	-242.3 to -182.6	Yes	****	<0.0001	C-E				Row Factor	30.29	<0.0001	****	Yes						Row Factor	20.32	0.0003	***	Yes
	hiz1-2 vs. 35Spro:HIZ1-GFP/WT-1	-210.7	-240.5 to -180.8	Yes	****	<0.0001	C-F				Column Factor	24.43	<0.0001	****	Yes						Column Factor	32.64	<0.0001	****	Yes
	HIZ1pro:HIZ1-GFP/hiz1 vs. HIZ1pro:HIZ1-GFP/WT	-39.33	-69.15 to -9.515	Yes	****	<0.0001	D-E
	HIZ1pro:HIZ1-GFP/hiz1 vs. 35Spro:HIZ1-GFP/WT-1	-37.54	-67.36 to -7.728	Yes	****	<0.0001	D-F				ANOVA table	SS	DF	MS	F (DFn, DFd)	P value					ANOVA table	SS	DF	MS	F (DFn, DFd)	P value
	HIZ1pro:HIZ1-GFP/WT vs. 35Spro:HIZ1-GFP/WT-1	1.787	-28.03 to 31.60	No	ns	0.9999	E-F				Interaction	1.584	5	0.3168	F (5, 24) = 15.71	P<0.0001					Interaction	2.252	5	0.4503	F (5, 24) = 12.14	P<0.0001
											Row Factor	1.383	5	0.2766	F (5, 24) = 13.72	P<0.0001					Row Factor	1.357	5	0.2714	F (5, 24) = 7.316	P=0.0003
	Test details	Mean 1	Mean 2	Mean Diff.	SE of diff.	n1	n2	q	DF		Column Factor	1.116	1	1.116	F (1, 24) = 55.32	P<0.0001					Column Factor	2.18	1	2.18	F (1, 24) = 58.76	P<0.0001
	WT vs. hiz1-1	156.3	190.4	-34.17	7.478	200	200	6.461	1194		Residual	0.484	24	0.02017							Residual	0.8905	24	0.03711
	WT vs. hiz1-2	156.3	191.9	-35.6	7.478	200	200	6.732	1194
	WT vs. HIZ1pro:HIZ1-GFP/hiz1	156.3	365	-208.7	7.478	200	200	39.47	1194		Difference between column means										Difference between column means
	WT vs. HIZ1pro:HIZ1-GFP/WT	156.3	404.3	-248	7.478	200	200	46.91	1194		Mean of MS	0.9789									Mean of MS	0.9634
	WT vs. 35Spro:HIZ1-GFP/WT-1	156.3	402.5	-246.3	7.478	200	200	46.57	1194		Mean of NPA	1.331									Mean of NPA	1.456
	hiz1-1 vs. hiz1-2	190.4	191.9	-1.433	7.478	200	200	0.2711	1194		Difference between means	-0.3521									Difference between means	-0.4922
	hiz1-1 vs. HIZ1pro:HIZ1-GFP/hiz1	190.4	365	-174.5	7.478	200	200	33.01	1194		SE of difference	0.04734									SE of difference	0.06421
	hiz1-1 vs. HIZ1pro:HIZ1-GFP/WT	190.4	404.3	-213.9	7.478	200	200	40.45	1194		95% CI of difference	-0.4498 to -0.2544									95% CI of difference	-0.6247 to -0.3597
	hiz1-1 vs. 35Spro:HIZ1-GFP/WT-1	190.4	402.5	-212.1	7.478	200	200	40.11	1194
	hiz1-2 vs. HIZ1pro:HIZ1-GFP/hiz1	191.9	365	-173.1	7.478	200	200	32.74	1194		Data summary										Data summary
	hiz1-2 vs. HIZ1pro:HIZ1-GFP/WT	191.9	404.3	-212.4	7.478	200	200	40.18	1194		Number of columns (Column Factor)	2									Number of columns (Column Factor)	2
	hiz1-2 vs. 35Spro:HIZ1-GFP/WT-1	191.9	402.5	-210.7	7.478	200	200	39.84	1194		Number of rows (Row Factor)	6									Number of rows (Row Factor)	6
	HIZ1pro:HIZ1-GFP/hiz1 vs. HIZ1pro:HIZ1-GFP/WT	365	404.3	-39.33	7.478	200	200	7.438	1194		Number of values	36									Number of values	36
	HIZ1pro:HIZ1-GFP/hiz1 vs. 35Spro:HIZ1-GFP/WT-1	365	402.5	-37.54	7.478	200	200	7.1	1194
	HIZ1pro:HIZ1-GFP/WT vs. 35Spro:HIZ1-GFP/WT-1	404.3	402.5	1.787	7.478	200	200	0.338	1194		Multiple comparisons										Multiple comparisons
											Compare each cell mean with the other cell mean in that row										Compare each cell mean with the other cell mean in that row
											Number of families	1									Number of families	1
											Number of comparisons per family	6									Number of comparisons per family	6
											Alpha	0.05									Alpha	0.05
											Šídák's multiple comparisons test	Mean Diff.	95.00% CI of diff.	Below threshold?	Summary	Adjusted P Value					Šídák's multiple comparisons test	Mean Diff.	95.00% CI of diff.	Below threshold?	Summary	Adjusted P Value
											MS - NPA										MS - NPA
											WT	-0.1301	-0.4625 to 0.2022	No	ns	0.8521					WT	-0.1113	-0.5620 to 0.3395	No	ns	0.9816
											hiz1-1	0.04831	-0.2840 to 0.3806	No	ns	0.9989					hiz1-1	-0.07664	-0.5274 to 0.3741	No	ns	0.9975
											hiz1-2	-0.1007	-0.4330 to 0.2316	No	ns	0.9504					hiz1-2	-0.2146	-0.6653 to 0.2362	No	ns	0.7072
											HIZ1pro:HIZ1-GFP/hiz1	-0.3541	-0.6864 to -0.02173	Yes	*	0.0323					HIZ1pro:HIZ1-GFP/hiz1	-0.3473	-0.7981 to 0.1035	No	ns	0.2026
											HIZ1pro:HIZ1-GFP/WT	-1.237	-1.569 to -0.9046	Yes	****	<0.0001					HIZ1pro:HIZ1-GFP/WT	-1.515	-1.966 to -1.065	Yes	****	<0.0001
											35Spro:HIZ1-GFP/WT-1	-0.339	-0.6714 to -0.006701	Yes	*	0.0438					35Spro:HIZ1-GFP/WT-1	-0.6879	-1.139 to -0.2371	Yes	**	0.0012
											Test details	Mean 1	Mean 2	Mean Diff.	SE of diff.	N1	N2	t	DF		Test details	Mean 1	Mean 2	Mean Diff.	SE of diff.	N1	N2	t	DF
											MS - NPA										MS - NPA
											WT	1	1.13	-0.1301	0.116	3	3	1.122	24		WT	1	1.111	-0.1113	0.1573	3	3	0.7075	24
											hiz1-1	1.037	0.9888	0.04831	0.116	3	3	0.4166	24		hiz1-1	1.006	1.082	-0.07664	0.1573	3	3	0.4873	24
											hiz1-2	0.9768	1.077	-0.1007	0.116	3	3	0.8684	24		hiz1-2	1.032	1.246	-0.2146	0.1573	3	3	1.364	24
											HIZ1pro:HIZ1-GFP/hiz1	0.923	1.277	-0.3541	0.116	3	3	3.053	24		HIZ1pro:HIZ1-GFP/hiz1	0.972	1.319	-0.3473	0.1573	3	3	2.208	24
											HIZ1pro:HIZ1-GFP/WT	0.964	2.201	-1.237	0.116	3	3	10.67	24		HIZ1pro:HIZ1-GFP/WT	0.8564	2.372	-1.515	0.1573	3	3	9.635	24
											35Spro:HIZ1-GFP/WT-1	0.9726	1.312	-0.339	0.116	3	3	2.924	24		35Spro:HIZ1-GFP/WT-1	0.9144	1.602	-0.6879	0.1573	3	3	4.373	24

## Sheet: Fig. 6
	Fig. 6b Relative expression by qPCR										Fig. 6c Relative expression by qPCR
	Lines	Mean	Replicate 1	Replicate 2	Replicate 3	SD	SE				Lines	Mean	Replicate 1	Replicate 2	Replicate 3	SD	SE
	WT	1	1	1	1	0	0				WT	1	1	1	1	0	0
	hiz2-1	0.00331773	0.00368275	0.00346003	0.00281042	0.000453242	0.000261679				hiz2-1	0.00768353	0.00808801	0.00746832	0.00749425	0.00035053	0.000202379
	hiz2-2	0.0096543	0.00687226	0.0101667	0.0119239	0.00256451	0.00148062				hiz2-2	0.0106889	0.0113199	0.0084023	0.0123444	0.0020454	0.00118091
	hiz2-3	0.0091888	0.0212705	0.0042598	0.00203607	0.010522	0.00607488				hiz2-3	0.138437	0.17254	0.123279	0.119493	0.0295941	0.0170862
	Fig. 6f Root length (mm)					Fig. 6g Number of lateral roots					Fig. 6i Number and percentage of trichome branches
		WT	hiz2-1	hiz2-2			WT	hiz2-1	hiz2-2		Number
		77.739	48.372	42.617			11	0	0			3 branching	4 branching	5 branching	6 branching	7 branching	Total
		70.01	43.374	35.414			20	0	0		WT	272	49	1	0	0	322
		69.359	48.095	44.823			15	2	0		zfp2-1	107	170	39	5	1	322
		68.338	48.465	43.047			13	2	0		zfp2-2	117	185	31	6	0	339
		65.574	53.591	49.706			10	1	1		zfp2-3	104	156	45	3	1	309
		67.975	48.628	49.599			11	0	0
		67.542	34.51	36.692			12	0	0		Percentage (%)
		60.694	58.73	44.428			10	0	0			3 branching	4 branching	5 branching	6 branching	7 branching	Total
		77.84	34.962	44.824			18	2	1		WT	84.472	15.2174	0.310559	0	0	100
		69.097	61.664	40.492			10	0	1		zfp2-1	33.2298	52.795	12.1118	1.5528	0.310559	100
		66.998	47.171	42.991			9	0	0		zfp2-2	34.5133	54.5723	9.14454	1.76991	0	100
		67.128	53.943	46.347			12	2	0		zfp2-3	33.657	50.4854	14.5631	0.970874	0.323625	100
		69.977	49.247	49.885			13	0	0
		66.612	54.631	36.386			10	0	0
		68.7	49.598	54.989			11	1	0		Fig. 6j m6A/A ratio (%)
		71.435	57.332	51.597			14	2	1		Lines	Mean	Replicate 1	Replicate 2	Replicate 3	SD	SE
		65.183	53.656	52.063			13	0	1		WT	1.53	1.67	1.47	1.45	0.12166	0.07024
		77.811	57.485	53.701			14	0	0		zfp2-1	0.163333	0.14	0.2	0.15	0.03215	0.01856
		64.646	52.455	45.805			10	0	0		zfp2-2	0.236667	0.2	0.22	0.29	0.04726	0.02728
		67.974	58.168	47.646			13	0	0		zfp2-3	0.28	0.27	0.27	0.3	0.01732	0.01
		68.434	54.95	48.191			14	2	0
		69.124	61.099	48.666			14	0	0		TLC images
		65.088	51.591	45.685			9	3	1
		65.45		32.45			7		0
		71.387		39.54			12		0
	No.	25	23	25		No.	25	23	25
	Mean	68.8046	51.379	45.1034		Mean	12.2	0.73913	0.24
	Min	60.694	34.51	32.45		Min	7	0	0
	Quartile 1	66.093	48.372	41.5545		Quartile 1	10	0	0
	Median	68.338	52.455	45.685		Median	12	0	0
	Quartile 3	69.2415	57.332	49.6525		Quartile 3	14	2	1
	Max	77.84	61.664	54.989		Max	20	3	1
	SD	4.10996	7.05099	5.86662		SD	2.84312	1.00983	0.43589
	SE	0.821992	1.47023	1.17332		SE	0.568624	0.210565	0.087178
											(a) Representative TLC for WT (replicate 1); (b) Representative TLC for hiz2-1 (replicate 1);
											(c) Representative TLC for hiz2-2 (replicate 1); (d) Representative TLC for hiz2-3 (replicate 1).

## Sheet: Fig. 6 statistics
	Fig. 6b statistics - One-way ANOVA										Fig. 6c statistics - One-way ANOVA
	ANOVA results										ANOVA results
	ANOVA summary										ANOVA summary
	F	25157									F	3112
	P value	<0.0001									P value	<0.0001
	P value summary	****									P value summary	****
	Significant diff. among means (P < 0.05)?	Yes									Significant diff. among means (P < 0.05)?	Yes
	R squared	0.9999									R squared	0.9991
	Brown-Forsythe test										Brown-Forsythe test
	F (DFn, DFd)	1.198 (3, 8)									F (DFn, DFd)	1.179 (3, 8)
	P value	0.3708									P value	0.3767
	P value summary	ns									P value summary	ns
	Are SDs significantly different (P < 0.05)?	No									Are SDs significantly different (P < 0.05)?	No
	Bartlett's test										Bartlett's test
	Bartlett's statistic (corrected)										Bartlett's statistic (corrected)
	P value										P value
	P value summary										P value summary
	Are SDs significantly different (P < 0.05)?										Are SDs significantly different (P < 0.05)?
	ANOVA table	SS	DF	MS	F (DFn, DFd)	P value					ANOVA table	SS	DF	MS	F (DFn, DFd)	P value
	Treatment (between columns)	2.217	3	0.739	F (3, 8) = 25157	P<0.0001					Treatment (between columns)	2.054	3	0.6848	F (3, 8) = 3112	P<0.0001
	Residual (within columns)	0.000235	8	2.938e-05							Residual (within columns)	0.00176	8	0.00022
	Total	2.217	11								Total	2.056	11
	Data summary										Data summary
	Number of treatments (columns)	4									Number of treatments (columns)	4
	Number of values (total)	12									Number of values (total)	12
	Multiple comparisons										Multiple comparisons
	Number of families	1									Number of families	1
	Number of comparisons per family	3									Number of comparisons per family	3
	Alpha	0.001									Alpha	0.001
	Dunnett's multiple comparisons test	Mean Diff.	99.90% CI of diff.	Below threshold?	Summary	Adjusted P Value	A-?				Dunnett's multiple comparisons test	Mean Diff.	99.90% CI of diff.	Below threshold?	Summary	Adjusted P Value	A-?
	WT vs. hiz2-1	0.9967	0.9708 to 1.023	Yes	****	<0.0001	B	hiz2-1			WT vs. hiz2-1	0.9923	0.9215 to 1.063	Yes	****	<0.0001	B	hiz2-1
	WT vs. hiz2-2	0.9903	0.9645 to 1.016	Yes	****	<0.0001	C	hiz2-2			WT vs. hiz2-2	0.9893	0.9185 to 1.060	Yes	****	<0.0001	C	hiz2-2
	WT vs. hiz2-3	0.9908	0.9649 to 1.017	Yes	****	<0.0001	D	hiz2-3			WT vs. hiz2-3	0.8616	0.7907 to 0.9324	Yes	****	<0.0001	D	hiz2-3
	Test details	Mean 1	Mean 2	Mean Diff.	SE of diff.	n1	n2	q	DF		Test details	Mean 1	Mean 2	Mean Diff.	SE of diff.	n1	n2	q	DF
	WT vs. hiz2-1	1	0.003318	0.9967	0.004425	3	3	225.2	8		WT vs. hiz2-1	1	0.007683	0.9923	0.01211	3	3	81.93	8
	WT vs. hiz2-2	1	0.009654	0.9903	0.004425	3	3	223.8	8		WT vs. hiz2-2	1	0.01069	0.9893	0.01211	3	3	81.68	8
	WT vs. hiz2-3	1	0.009189	0.9908	0.004425	3	3	223.9	8		WT vs. hiz2-3	1	0.1384	0.8616	0.01211	3	3	71.14	8
	Fig. 6f statistics - One-way ANOVA										Fig. 6g statistics - One-way ANOVA
	ANOVA results										ANOVA results
	ANOVA summary										ANOVA summary
	F	113.1									F	358.1
	P value	<0.0001									P value	<0.0001
	P value summary	****									P value summary	****
	Significant diff. among means (P < 0.05)?	Yes									Significant diff. among means (P < 0.05)?	Yes
	R squared	0.7636									R squared	0.911
	Brown-Forsythe test										Brown-Forsythe test
	F (DFn, DFd)	2.743 (2, 70)									F (DFn, DFd)	15.08 (2, 70)
	P value	0.0713									P value	<0.0001
	P value summary	ns									P value summary	****
	Are SDs significantly different (P < 0.05)?	No									Are SDs significantly different (P < 0.05)?	Yes
	Bartlett's test										Bartlett's test
	Bartlett's statistic (corrected)	6.384									Bartlett's statistic (corrected)	68.44
	P value	0.0411									P value	<0.0001
	P value summary	*									P value summary	****
	Are SDs significantly different (P < 0.05)?	Yes									Are SDs significantly different (P < 0.05)?	Yes
	ANOVA table	SS	DF	MS	F (DFn, DFd)	P value					ANOVA table	SS	DF	MS	F (DFn, DFd)	P value
	Treatment (between columns)	7511	2	3756	F (2, 70) = 113.1	P<0.0001					Treatment (between columns)	2261	2	1131	F (2, 70) = 358.1	P<0.0001
	Residual (within columns)	2325	70	33.22							Residual (within columns)	221	70	3.157
	Total	9837	72								Total	2482	72
	Data summary										Data summary
	Number of treatments (columns)	3									Number of treatments (columns)	3
	Number of values (total)	73									Number of values (total)	73
	Multiple comparisons										Multiple comparisons
	Number of families	1									Number of families	1
	Number of comparisons per family	2									Number of comparisons per family	2
	Alpha	0.001									Alpha	0.001
	Dunnett's multiple comparisons test	Mean Diff.	99.90% CI of diff.	Below threshold?	Summary	Adjusted P Value	A-?				Dunnett's multiple comparisons test	Mean Diff.	99.90% CI of diff.	Below threshold?	Summary	Adjusted P Value	A-?
	WT vs. hiz2-1	17.43	11.35 to 23.51	Yes	****	<0.0001	B	hiz2-1			WT vs. hiz2-1	11.46	9.587 to 13.34	Yes	****	<0.0001	B	hiz2-1
	WT vs. hiz2-2	23.7	17.75 to 29.65	Yes	****	<0.0001	C	hiz2-2			WT vs. hiz2-2	11.96	10.13 to 13.79	Yes	****	<0.0001	C	hiz2-2
	Test details	Mean 1	Mean 2	Mean Diff.	SE of diff.	n1	n2	q	DF		Test details	Mean 1	Mean 2	Mean Diff.	SE of diff.	n1	n2	q	DF
	WT vs. hiz2-1	68.8	51.38	17.43	1.665	25	23	10.46	70		WT vs. hiz2-1	12.2	0.7391	11.46	0.5134	25	23	22.32	70
	WT vs. hiz2-2	68.8	45.1	23.7	1.63	25	25	14.54	70		WT vs. hiz2-2	12.2	0.24	11.96	0.5026	25	25	23.8	70
	Fig. 6j statistics - One-way ANOVA
	ANOVA results
	ANOVA summary
	F	279
	P value	<0.0001
	P value summary	****
	Significant diff. among means (P < 0.05)?	Yes
	R squared	0.9905
	Brown-Forsythe test
	F (DFn, DFd)	0.6467 (3, 8)
	P value	0.6066
	P value summary	ns
	Are SDs significantly different (P < 0.05)?	No
	Bartlett's test
	Bartlett's statistic (corrected)
	P value
	P value summary
	Are SDs significantly different (P < 0.05)?
	ANOVA table	SS	DF	MS	F (DFn, DFd)	P value
	Treatment (between columns)	3.843	3	1.281	F (3, 8) = 279.0	P<0.0001
	Residual (within columns)	0.03673	8	0.004592
	Total	3.88	11
	Data summary
	Number of treatments (columns)	4
	Number of values (total)	12
	Multiple comparisons
	Number of families	1
	Number of comparisons per family	3
	Alpha	0.001
	Dunnett's multiple comparisons test	Mean Diff.	99.90% CI of diff.	Below threshold?	Summary	Adjusted P Value	A-?
	WT vs. hiz2-1	1.367	1.043 to 1.690	Yes	****	<0.0001	B	hiz2-1
	WT vs. hiz2-2	1.293	0.9697 to 1.617	Yes	****	<0.0001	C	hiz2-2
	WT vs. hiz2-3	1.25	0.9263 to 1.574	Yes	****	<0.0001	D	hiz2-3
	Test details	Mean 1	Mean 2	Mean Diff.	SE of diff.	n1	n2	q	DF
	WT vs. hiz2-1	1.53	0.1633	1.367	0.05533	3	3	24.7	8
	WT vs. hiz2-2	1.53	0.2367	1.293	0.05533	3	3	23.38	8
	WT vs. hiz2-3	1.53	0.28	1.25	0.05533	3	3	22.59	8

## Sheet: Supplementary Fig. 1d
	Supplementary Fig. 1d m6A/A ratio (%)
		Mean	Replicate 1	Replicate 2	Replicate 3	SD	SE
	WT	1.53	1.67	1.47	1.45	0.121655	0.07024
	hakai-2	0.92	0.8	0.91	1.05	0.1253	0.07234
	hakai-2 MTApro:MTA-GFP/mta	0.92	0.91	0.86	0.99	0.0655744	0.03786
	MTApro:MTA-GFP/mta	1.57	1.68	1.45	1.58	0.115326	0.06658
	TLC images
	(a) Representative TLC for WT (replicate 1); (b) Representative TLC for hakai-2 (replicate 1);
	(c) Representative TLC for hakai-2 MTApro:MTA-GFP/mta (replicate 1); (d) Representative TLC for MTApro:MTA-GFP/mta (replicate 3).

[truncated: 7 more sheets: Supplementary Fig. 1 statistics, Supplementary Fig. 5, Supplementary Fig. 5 statistics, Supplementary Fig. 7, Supplementary Fig. 7 statistics, Supplementary Fig. 8, Supplementary Fig. 8 statistics]
